# Supplementary material for: Multi-modal generative modeling for joint analysis of single-cell T cell receptor and gene expression data
Source: Nat Commun. 2024 Jul 3;15:5577. doi: 10.1038/s41467-024-49806-9 (PMC11220149; doi:10.1038/s41467-024-49806-9)
Supplement: Supplementary file 5 — Supplementary Data 1 [file 41467_2024_49806_MOESM5_ESM.xlsx]

## Sheet: ifn-response_rna
cluster	t-statistic	p_value
0	-36.547	1
1	-25.4667	1
2	13.008	2.42399e-35
3	-43.978	1
4	28.9451	7.68144e-123
5	-5.26983	1
6	8.12175	1.14518e-15
7	1.50119	0.0668963
8	-33.1709	1
9	-2.79569	0.997321
10	20.6471	4.12656e-70
11	-1.27114	0.897882
12	-7.51416	1
13	-6.34868	1
14	-3.63076	0.999845
15	-4.31764	0.999991
16	23.4654	7.32577e-82
17	7.85692	1.37152e-14
18	-14.4747	1
19	2.71023	0.00348742
20	31.9147	1.04074e-115
21	15.2443	9.30521e-43
22	11.8428	1.88696e-28
23	30.4184	2.91643e-107
24	-33.182	1
25	17.4032	1.89048e-51
26	-18.4729	1
27	-8.5989	1
28	1.29009	0.098884
29	-33.7758	1
30	-36.4491	1
31	-31.1449	1
32	12.0926	9.24375e-29
33	-38.5804	1
34	-15.8526	1
35	-1.16922	0.8784
36	9.99942	8.62778e-21
37	15.6166	1.82967e-40
38	-1.69076	0.954023
39	6.46383	2.26496e-10
40	-22.4955	1
41	-12.7024	1
42	-6.62237	1
43	-29.4294	1
44	16.2577	1.18735e-40
45	-13.1072	1
46	-16.1839	1
47	-8.89669	1
48	11.5008	4.69443e-24
49	-8.20181	1
50	2.09111	0.0189843
51	-19.3973	1
52	-1.06467	0.855612
53	1.52553	0.0648308
54	-1.96945	0.974321

## Sheet: TCR_similarity
	clusters	t-statistic	p-value
0	3	24.136	3.51774e-124
1	8	20.3134	1.25097e-90
2	12	-3.11901	0.999073
3	13	27.5574	1.26225e-120
4	14	21.0846	8.87019e-97
5	17	11.4146	6.16937e-29
6	22	13.2108	2.50722e-30
7	25	-2.80737	0.996938
8	31	2.94299	0.00330221
9	34	2.88972	0.00213122
10	35	7.13124	0.000420734
11	42	5.5104	1.07567e-05
12	50

## Sheet: GEX_similarity
	clusters	t-statistic	p-value
0	3	633.286	0
1	8	202.797	0
2	12	640.052	0
3	13	901.729	0
4	14	284.922	0
5	17	380.978	0
6	22	195.658	0
7	25	281.796	0
8	31	143.112	0
9	34	93.3869	0
10	35	172.13	0
11	42	69.3096	0
12	50	10.9397	1.05779e-23

## Sheet: Cluster_comparision
	model	cluster	metric	score
0	moe	8	RNA-correlation	0.558534
1	moe	8	Days-std	5.06948
2	moe	8	TCR-Similarity	84.2766
3	moe	8	Status-purity	0.620957
4	moe	17	RNA-correlation	0.678823
5	moe	17	Days-std	5.57401
6	moe	17	TCR-Similarity	109.364
7	moe	17	Status-purity	0.512334
8	moe	13	RNA-correlation	0.81002
9	moe	13	Days-std	1.36506
10	moe	13	TCR-Similarity	133.55
11	moe	13	Status-purity	0.973013
12	moe	3	RNA-correlation	0.666372
13	moe	3	Days-std	3.03127
14	moe	3	TCR-Similarity	106.165
15	moe	3	Status-purity	0.770158
16	moe	14	RNA-correlation	0.648674
17	moe	14	Days-std	4.18195
18	moe	14	TCR-Similarity	87.7793
19	moe	14	Status-purity	0.360656
20	moe	22	RNA-correlation	0.676217
21	moe	22	Days-std	1.39605
22	moe	22	TCR-Similarity	129.574
23	moe	22	Status-purity	0.563422
24	moe	12	RNA-correlation	0.731376
25	moe	12	Days-std	2.57825
26	moe	12	TCR-Similarity	118.972
27	moe	12	Status-purity	0.865607
28	moe	34	RNA-correlation	0.714877
29	moe	34	Days-std	8.49543
30	moe	34	TCR-Similarity	93.9473
31	moe	34	Status-purity	0.464789
32	moe	31	RNA-correlation	0.711127
33	moe	31	Days-std	3.82433
34	moe	31	TCR-Similarity	115.118
35	moe	31	Status-purity	0.948187
36	moe	25	RNA-correlation	0.762451
37	moe	25	Days-std	2.10099
38	moe	25	TCR-Similarity	129.493
39	moe	25	Status-purity	0.895765
40	moe	35	RNA-correlation	0.800632
41	moe	35	Days-std	0.511667
42	moe	35	TCR-Similarity	137.794
43	moe	35	Status-purity	0.978723
44	moe	50	RNA-correlation	0.681311
45	moe	50	Days-std	0
46	moe	50	TCR-Similarity	133.998
47	moe	50	Status-purity	1
48	moe	42	RNA-correlation	0.733354
49	moe	42	Days-std	0
50	moe	42	TCR-Similarity	132.931
51	moe	42	Status-purity	1
52	rna	48	RNA-correlation	0.64258
53	rna	48	Days-std	2.32191
54	rna	48	TCR-Similarity	79.9349
55	rna	48	Status-purity	0.615385
56	rna	36	RNA-correlation	0.648027
57	rna	36	Days-std	3.73018
58	rna	36	TCR-Similarity	85.2811
59	rna	36	Status-purity	0.704225
60	rna	16	RNA-correlation	0.688483
61	rna	16	Days-std	3.76637
62	rna	16	TCR-Similarity	81.3521
63	rna	16	Status-purity	0.56087
64	rna	32	RNA-correlation	0.601573
65	rna	32	Days-std	4.38309
66	rna	32	TCR-Similarity	86.2067
67	rna	32	Status-purity	0.774566
68	rna	23	RNA-correlation	0.685582
69	rna	23	Days-std	4.15784
70	rna	23	TCR-Similarity	80.9168
71	rna	23	Status-purity	0.795455
72	rna	39	RNA-correlation	0.709036
73	rna	39	Days-std	3.36021
74	rna	39	TCR-Similarity	79.5258
75	rna	39	Status-purity	0.610487
76	rna	6	RNA-correlation	0.7222
77	rna	6	Days-std	4.25237
78	rna	6	TCR-Similarity	87.7494
79	rna	6	Status-purity	0.70202
80	rna	2	RNA-correlation	0.622178
81	rna	2	Days-std	6.5305
82	rna	2	TCR-Similarity	80.5432
83	rna	2	Status-purity	0.618234
84	rna	44	RNA-correlation	0.619482
85	rna	44	Days-std	3.91387
86	rna	44	TCR-Similarity	81.9121
87	rna	44	Status-purity	0.693966
88	rna	10	RNA-correlation	0.742448
89	rna	10	Days-std	2.93403
90	rna	10	TCR-Similarity	104.699
91	rna	10	Status-purity	0.866397
92	rna	4	RNA-correlation	0.716356
93	rna	4	Days-std	2.65786
94	rna	4	TCR-Similarity	83.8882
95	rna	4	Status-purity	0.683582
96	rna	22	RNA-correlation	0.696101
97	rna	22	Days-std	4.85503
98	rna	22	TCR-Similarity	83.0576
99	rna	22	Status-purity	0.597531
100	rna	37	RNA-correlation	0.616538
101	rna	37	Days-std	6.05867
102	rna	37	TCR-Similarity	78.8102
103	rna	37	Status-purity	0.698582
104	rna	17	RNA-correlation	0.599197
105	rna	17	Days-std	5.25598
106	rna	17	TCR-Similarity	79.7188
107	rna	17	Status-purity	0.719101
108	rna	21	RNA-correlation	0.665793
109	rna	21	Days-std	3.39719
110	rna	21	TCR-Similarity	100.335
111	rna	21	Status-purity	0.833333
112	rna	25	RNA-correlation	0.701785
113	rna	25	Days-std	1.8362
114	rna	25	TCR-Similarity	103.951
115	rna	25	Status-purity	0.885714
116	rna	20	RNA-correlation	0.598689
117	rna	20	Days-std	2.6284
118	rna	20	TCR-Similarity	81.9575
119	rna	20	Status-purity	0.838095
120	tcr	Covid	RNA-correlation	0.550941
121	tcr	Covid	Days-std	7.47953
122	tcr	Covid	TCR-Similarity	86.41
123	tcr	Covid	Status-purity	0.439546
124	tcr	Bystander	RNA-correlation	0.52139
125	tcr	Bystander	Days-std	7.74501
126	tcr	Bystander	TCR-Similarity	83.1568
127	tcr	Bystander	Status-purity	0.383596
128	full	yes	RNA-correlation	0.547025
129	full	yes	Days-std	6.55249
130	full	yes	TCR-Similarity	76.2104
131	full	yes	Status-purity	0.433117
