# Supplementary material for: Multi-modal generative modeling for joint analysis of single-cell T cell receptor and gene expression data
Source: Nat Commun. 2024 Jul 3;15:5577. doi: 10.1038/s41467-024-49806-9 (PMC11220149; doi:10.1038/s41467-024-49806-9)
Supplement: Supplementary file 7 — Supplementary Data 3 [file 41467_2024_49806_MOESM7_ESM.csv]

	Donor	CDR3beta	Epitopes	Diseases
0	MH9179824	CATSDYFNEQFF	YVLDHLIVV	Human Herpesvirus
1	MH9179824	CASSLEEGSYEQYF	HTTDPSFLGRY,FPPTSFGPL,YTMADLVYAL	SARS-CoV
2	MH9179824	CASRSGGSYEQYF	VLWAHGFEL,LLWNGPMAV,YVLDHLIVV,HTTDPSFLGRY	Yellow Fever,Human Herpesvirus,SARS-CoV
3	MH9179824	CASGNTEAFF	TLIGDCATV	SARS-CoV
4	MH9143327	CASSYTGFNQPQHF	FVDGVPFVV,AVFDRKSDAK	Human Herpesvirus,SARS-CoV
5	MH9143327	CASTRTSGDYEQYF	HTTDPSFLGRY	SARS-CoV
6	MH9143327	CASSETGFNQPQHF	HTTDPSFLGRY,FVDGVPFVV,FPQSAPHGVVF,SEISMDNSPNL	SARS-CoV
7	MH9143326	CASSYIGATDTQYF	QLMCQPILLL	SARS-CoV
8	MH9143326	CASSPLTGASYEQYF	KLPDDFTGCV	SARS-CoV
9	MH9143326	CASSVTGYQETQYF	ILGLPTQTV	SARS-CoV
10	MH9143326	CASSVSGRAYEQYF	VLWAHGFEL,LLWNGPMAV	Yellow Fever,SARS-CoV
11	MH9143326	CASSPIAGGPDTQYF	KLPDDFTGCV	SARS-CoV
12	MH9143326	CASSQGGTGWDEQFF	KLWAQCVQL	SARS-CoV
13	MH9143326	CASSETGLNTEAFF	NQKLIANQF,IQYIDIGNY,GILGFVFTL	Influenza,SARS-CoV
14	MH9143326	CASSDPLAGEQFF	VLQAVGACV	SARS-CoV
15	MH9143326	CASSGVTSGSYEQYF	TLVPQEHYV	SARS-CoV
16	MH9143326	CASSSGLGLYEQYF	HLVDFQVTI	SARS-CoV
17	MH9143325	CASSPSTTNEQFF	TSNQVAVLY,FVDGVPFVV,MVMCGGSLYV	SARS-CoV
18	MH9143325	CASSYGLEQYF	FVDGVPFVV,AVFDRKSDAK,FLNGSCGSV,MVMCGGSLYV,KAYNVTQAF,RQLLFVVEV	Human Herpesvirus,SARS-CoV
19	MH9143325	CASSLQGGGGAFF	ILHCANFNV	SARS-CoV
20	MH9143325	CASSLGLGQSSYNEQFF	MVMCGGSLYV	SARS-CoV
21	MH9143325	CASSLAGGPYEQYF	LVLSVNPYV,FPPTSFGPL,FVDGVPFVV,YLDAYNMMI,SMWSFNPETNIL,FLNGSCGSV,YVLDHLIVV,QLMCQPILLL,KLSYGIATV,LLWNGPMAV,KLGGALQAK,SEETGTLIV,GLCTLVAML	Yellow Fever,Human Herpesvirus,SARS-CoV
22	MH9143320	CASSWDKAYEQYF	KLGGALQAK	Human Herpesvirus
23	MH9143320	CASSQVGGETQYF	FLNRFTTTL	SARS-CoV
24	MH9143320	CASSRGIEAFF	RQLLFVVEV	SARS-CoV
25	MH9143320	CASSYPSHEQFF	KLGGALQAK	Human Herpesvirus
26	MH9143320	CASSQDRLTGGYTF	IPRRNVATL	SARS-CoV
27	MH9143320	CASSQDRDPQETQYF	KLGGALQAK	Human Herpesvirus
28	MH9179821	CASSSGLAGTYEQYF	SEHDYQIGGYTEKW,YVVDDPCPIHFY,HTTDPSFLGRY,GMEVTPSGTWLTY	SARS-CoV
29	MH9179821	CASSGTGYYNEQFF	FLNGSCGSV	SARS-CoV
30	MH9179823	CASFSGSYEQYF	FLNGSCGSV,HTTDPSFLGRY,VLWAHGFEL,QLMCQPILLL	SARS-CoV
31	MH9179823	CASSLVGLAYGYTF	FVDGVPFVV	SARS-CoV
32	MH9179823	CASSDGLEQFF	KAYNVTQAF,FVDGVPFVV	SARS-CoV
33	MH9179823	CASSQEGDQPQHF	HTTDPSFLGRY	SARS-CoV
34	MH9179823	CASSDSGNEQFF	VLWAHGFEL,FVDGVPFVV,YVLDHLIVV,LLWNGPMAV,TLIGDCATV,ELAGIGILTV,GLCTLVAML	Yellow Fever,Human Herpesvirus,SARS-CoV,Others
35	MH9179823	CASSFGQAGNTIYF	KLWAQCVQL	SARS-CoV
36	MH9179823	CASTPGGVRDTQYF	HTTDPSFLGRY	SARS-CoV
37	MH9179823	CASSQELADNEQFF	FVDGVPFVV	SARS-CoV
38	MH8919327	CASSPGWGAGYGYTF	LLWNGPMAV	Yellow Fever
39	MH8919327	CASSSGLGADTQYF	KAYNVTQAF,RQLLFVVEV	SARS-CoV
40	MH8919327	CASSLVAGGYNEQFF	VLWAHGFEL,AVFDRKSDAK,IVTDFSVIK,FLNGSCGSV,LLWNGPMAV,KLGGALQAK	Yellow Fever,Human Herpesvirus,SARS-CoV
41	MH8919327	CASSDRTSGSTDTQYF	FLPRVFSAV,FTISVTTEIL,YLDAYNMMI,FIAGLIAIV	SARS-CoV
42	MH8919327	CASSPDLGGTYEQYF	KLGGALQAK	Human Herpesvirus
43	MH8919327	CASSLTTGFTDTQYF	FLPRVFSAV	SARS-CoV
44	MH8919327	CASSIGNTEAFF	FVDGVPFVV,AVFDRKSDAK,YLNTLTLAV,FLNGSCGSV,YVLDHLIVV,LLWNGPMAV,KLGGALQAK,TLVPQEHYV,FLYNLLTRV,CALDPLSETK	Human Herpesvirus,SARS-CoV,Yellow Fever
45	MH8919327	CASSPSTTEAFF	FLNGSCGSV,KLGGALQAK	Human Herpesvirus,SARS-CoV
46	MH8919327	CASSLEETQYF	YVLDHLIVV,KLGGALQAK	Human Herpesvirus
47	MH8919327	CASSSSPYNEQFF	FLPRVFSAV,LLWNGPMAV,YVLDHLIVV,KLGGALQAK	Yellow Fever,Human Herpesvirus,SARS-CoV
48	MH8919327	CASSLGLAGVYNEQFF	FLNGSCGSV,KLGGALQAK	Human Herpesvirus,SARS-CoV
49	MH8919327	CASSFSHNEQFF	FVDGVPFVV,KLGGALQAK	Human Herpesvirus,SARS-CoV
50	MH8919327	CATSRDGGEQYF	FLNGSCGSV,AVFDRKSDAK	Human Herpesvirus,SARS-CoV
51	MH8919327	CASSTGGGWEQYF	AVFDRKSDAK	Human Herpesvirus
52	MH8919327	CASSPGTSGSYNEQFF	KLGGALQAK	Human Herpesvirus
53	MH8919327	CASSAGRHYEQYF	KLGGALQAK	Human Herpesvirus
54	MH8919327	CASSAAGGGNEQFF	YVLDHLIVV	Human Herpesvirus
55	MH8919327	CASSTYYEQYF	FLNGSCGSV,YIFFASFYY,KLGGALQAK,TLVPQEHYV,RQLLFVVEV	Human Herpesvirus,SARS-CoV
56	MH8919327	CASSSRLAGGTDTQYF	YVLDHLIVV	Human Herpesvirus
57	MH8919327	CASSWGGENTEAFF	KAYNVTQAF,FVDGVPFVV,KLGGALQAK	Human Herpesvirus,SARS-CoV
58	MH8919327	CASSDPGLYNEQFF	KLGGALQAK	Human Herpesvirus
59	MH9143370	CASSIDRSTDTQYF	KLGGALQAK	Human Herpesvirus
60	MH9143420	CASSPRGYNEQFF	QECVRGTTVL,FVDGVPFVV,RLRAEAQVK,YLNTLTLAV,YVLDHLIVV,TPINLVRDL,KLGGALQAK,LEPLVDLPI	Human Herpesvirus,SARS-CoV
61	MH9143371	CASSIGDTEAFF	VLWAHGFEL,FVDGVPFVV,KLGGALQAK	Human Herpesvirus,SARS-CoV
62	MH9143371	CASSQVGDYEQYF	FLPRVFSAV	SARS-CoV
63	MH9143371	CASSPGQGNEQFF	KSWMESEFRVY,RLFRKSNLK,YIFFASFYY,KLGGALQAK	Human Herpesvirus,SARS-CoV
64	MH9143371	CASSIFGEQFF	KLGGALQAK	Human Herpesvirus
65	MH9143371	CATSRDSYNEQFF	FLPRVFSAV,KLGGALQAK	Human Herpesvirus,SARS-CoV
66	MH9143371	CASSLGQGVQPQHF	FLYNLLTRV,KLGGALQAK	Human Herpesvirus
67	MH9143323	CASSPSTTNEQFF	FVDGVPFVV,MVMCGGSLYV	SARS-CoV
68	MH9143323	CAWSYDTEAFF	KLGGALQAK	Human Herpesvirus
69	MH9143323	CASSRQETQYF	IVTDFSVIK,VAANIVLTV,FLNGSCGSV,YVLDHLIVV,KLSYGIATV,KLGGALQAK,ELAGIGILTV,GLCTLVAML	Human Herpesvirus,SARS-CoV,Others
70	MH9143323	CASSPEGGGTDTQYF	FLNGSCGSV,FLPRVFSAV,FVDGVPFVV	SARS-CoV
71	MH9143323	CAWSLGAEAFF	KLGGALQAK	Human Herpesvirus
72	MH9143323	CASSDGGVDGYTF	AVFDRKSDAK,KLGGALQAK	Human Herpesvirus
73	MH9143323	CASSPRGYDEQYF	YVLDHLIVV,KLGGALQAK	Human Herpesvirus
74	MH9143323	CASSQDPGGYEQFF	FLNGSCGSV	SARS-CoV
75	MH9143323	CASSFRGAETQYF	LLWNGPMAV,AVFDRKSDAK,GILGFVFTL	Yellow Fever,Influenza,Human Herpesvirus
76	MH9143323	CASSPPGRGELFF	RQLLFVVEV	SARS-CoV
77	MH9143323	CASSESPGETQYF	GLCTLVAML	Human Herpesvirus
78	MH9143323	CASSHGTGNTIYF	YLNTLTLAV,TVLSFCAFAV,ILHCANFNV	SARS-CoV
79	MH9143323	CASSYSPSYNEQFF	YLNTLTLAV	SARS-CoV
80	MH9143323	CASSQGTGTGNTIYF	FLNGSCGSV,KEIDRLNEV	SARS-CoV
81	MH9143323	CASSPTSAGEQFF	KLGGALQAK	Human Herpesvirus
82	MH9143277	CASSDTGNEQYF	FLNGSCGSV,RQLLFVVEV,YVLDHLIVV	Human Herpesvirus,SARS-CoV
83	MH9143277	CASSDRGAETQYF	GILGFVFTL,TLIGDCATV,KLGGALQAK	Influenza,Human Herpesvirus,SARS-CoV
84	MH9143270	CASSQTIQETQYF	KLGGALQAK	Human Herpesvirus
85	MH9143270	CASSPGNTIYF	FPPTSFGPL,MPASWVMRI,RQLLFVVEV,KLGGALQAK	Human Herpesvirus,SARS-CoV
86	MH9143270	CASSFAGGYNEQFF	VLWAHGFEL,IVTDFSVIK,YVLDHLIVV,MPASWVMRI,KLGGALQAK	Human Herpesvirus,SARS-CoV
87	MH8919333	CASSSSSEAFF	IVTDFSVIK,FLNGSCGSV,KLGGALQAK	Human Herpesvirus,SARS-CoV
88	MH8919326	CASSVTDTQYF	ILGLPTQTV,YLNTLTLAV,FLNGSCGSV,YVLDHLIVV,KLSYGIATV,LLWNGPMAV,KLGGALQAK,ELAGIGILTV,GLCTLVAML,RQLLFVVEV	Yellow Fever,Human Herpesvirus,SARS-CoV,Others
89	MH8919326	CASSYSSTEAFF	LLWNGPMAV	Yellow Fever
90	MH8919326	CASGTGATEAFF	IVTDFSVIK,FPPTSFGPL	Human Herpesvirus,SARS-CoV
91	MH8919326	CASSYNDYEQYF	FLNGSCGSV,FLNRFTTTL,KLGGALQAK	Human Herpesvirus,SARS-CoV
92	MH8919326	CASSPNSNTEAFF	GILGFVFTL,LLMPILTLT,YIFFASFYY,KLGGALQAK	Influenza,Human Herpesvirus,SARS-CoV
93	MH9143422	CASSYADYNEQFF	KPLEFGATSAAL	SARS-CoV
94	MH9143422	CASSQDPGPYEQYF	HTTDPSFLGRY,IPIQASLPF,KLGGALQAK	Human Herpesvirus,SARS-CoV
95	MH9143324	CASSPGTGEGYEQYF	YVLDHLIVV,GLCTLVAML	Human Herpesvirus
96	MH9143324	CASSGQGGNYGYTF	FLYALALLL,GLCTLVAML	Human Herpesvirus
97	MH9143322	CASRGERYEQYF	IVTDFSVIK	Human Herpesvirus
98	MH9143322	CASSWGLAYEQYF	FLPRVFSAV,FLNGSCGSV,YVLDHLIVV,KLSYGIATV,LLWNGPMAV	Yellow Fever,Human Herpesvirus,SARS-CoV
99	MH9143322	CASSYDHNEQFF	HTTDPSFLGRY	SARS-CoV
100	MH9143322	CASSTGTGFPDTQYF	SEHDYQIGGYTEKW,KLSYGIATV	SARS-CoV
101	MH9143322	CASSWTGRSYNEQFF	FTISVTTEIL	SARS-CoV
102	MH8919330	CASSPPSGKSYEQYF	GLCTLVAML	Human Herpesvirus
103	MH8919330	CASSLGSSGNTIYF	YVLDHLIVV,QLMCQPILLL	Human Herpesvirus,SARS-CoV
104	MH8919330	CASSPRTSPSTDTQYF	FIAGLIAIV	SARS-CoV
105	MH8919330	CASSPNGYEQYF	ILHCANFNV,VLWAHGFEL,FLPRVFSAV,FVDGVPFVV,FLNRFTTTL,FLNGSCGSV,TVLSFCAFAV,RQLLFVVEV,RMFPNAPYL	SARS-CoV,Others
106	MH8919329	CASSLGYGQETQYF	FLPRVFSAV,KAYNVTQAF,GLCTLVAML	Human Herpesvirus,SARS-CoV
107	MH8919329	CASSLGETQYF	SLVKPSFYV,FVDGVPFVV,LLFNKVTLA,FLNGSCGSV,ELAGIGILTV,YVLDHLIVV,QLMCQPILLL,MPASWVMRI,KAYNVTQAF,GLCTLVAML,RQLLFVVEV	Human Herpesvirus,SARS-CoV,Others
108	MH8919329	CASSRTSGSFSEQFF	ILHCANFNV	SARS-CoV
109	MH8919329	CASSQAGNTEAFF	TLVPQEHYV,LLWNGPMAV	Yellow Fever,SARS-CoV
110	MH9179822	CASSPGGTEAFF	VLWAHGFEL,FVDGVPFVV,YLNTLTLAV,YVLDHLIVV,TTLPVNVAF,HTTDPSFLGRY,LLWNGPMAV,SELVIGAVIL,YEGNSPFHPL,KAYNVTQAF,RQLLFVVEV	Yellow Fever,Human Herpesvirus,SARS-CoV
111	MH9179822	CASSYPDEQFF	HTTDPSFLGRY,RQLLFVVEV,YVLDHLIVV	Human Herpesvirus,SARS-CoV
112	MH9179822	CASSPGGYEQYF	VLWAHGFEL,FVDGVPFVV,FLPRVFSAV,YLNTLTLAV,YVLDHLIVV,IGAEHVNNSY,YIFFASFYY,HTTDPSFLGRY,LLWNGPMAV,LEPLVDLPI,KAYNVTQAF,GYQPYRVVVLSF,RQLLFVVEV	Yellow Fever,Human Herpesvirus,SARS-CoV
113	MH9179822	CASSWRNTEAFF	FPPTSFGPL,HLVDFQVTI,FVDGVPFVV,YFPLQSYGF	SARS-CoV
114	MH9179822	CASSPGTGGYEQYF	VLWAHGFEL,FLPRVFSAV,FPPTSFGPL,YVLDHLIVV,NLNESLIDL,HTTDPSFLGRY,LLWNGPMAV,LEPLVDLPI,IMDQVPFSV,GYQPYRVVVLSF	Yellow Fever,Human Herpesvirus,SARS-CoV,Others
115	MH9143426	CASSYGLEQFF	KAYNVTQAF,FLNGSCGSV,FVDGVPFVV,KLSYGIATV	SARS-CoV
116	MH9143426	CASSPPYNEQFF	FLPRVFSAV,FVDGVPFVV,FLNGSCGSV,YVLDHLIVV,KLSYGIATV,HTTDPSFLGRY,LLLDDFVEII,SLVKPSFYV	Human Herpesvirus,SARS-CoV
117	MH8919283	CASSQDRFTGGYTF	IPRRNVATL,RPPIFIRRL	Human Herpesvirus,SARS-CoV
118	MH8919283	CASSVDGGHSYEQYF	FLNGSCGSV	SARS-CoV
119	MH9143424	CASSLDVAGGYNEQFF	RAKFKQLL	Human Herpesvirus
120	MH9143424	CASSPGDEQFF	KAYNVTQAF,YLNTLTLAV,FLNGSCGSV,YVLDHLIVV,GMEVTPSGTWLTY,TTLPVNVAF,RQLLFVVEV,SMWSFNPETNIL	Human Herpesvirus,SARS-CoV
121	MH9143424	CASSVGQGVAYEQYF	FLNGSCGSV,YLEPGPVTV,NLNESLIDL,LLLDDFVEII	SARS-CoV
122	MH9143424	CASSPKTGASYGYTF	NLVPMVATV	Human Herpesvirus
123	MH9143424	CASSLDINTEAFF	FLNGSCGSV,VLWAHGFEL,ELAGIGILTV	SARS-CoV,Others
124	MH9143424	CASSVEGGYEQYF	FVDGVPFVV,YLNTLTLAV,FLNGSCGSV,HTTDPSFLGRY,LLWNGPMAV,GLCTLVAML	Yellow Fever,Human Herpesvirus,SARS-CoV
125	MH9143424	CASSSRGQGNYGYTF	GMEVTPSGTWLTY	SARS-CoV
126	MH9143424	CASSSGTSSYNEQFF	KLWAQCVQL,FPPTSFGPL,LLWNGPMAV,RQLLFVVEV,GLCTLVAML,LLALHRSYL	Yellow Fever,Human Herpesvirus,SARS-CoV
127	MH9143424	CASSEAPNQPQHF	LLWNGPMAV	Yellow Fever
128	MH9143424	CASSSGASSYNEQFF	FPPTSFGPL,LLWNGPMAV,FVDGVPFVV	Yellow Fever,SARS-CoV
129	MH9143424	CASSIGASSYNEQFF	LPPAYTNSF	SARS-CoV
130	MH8919179	CATSRASNEQFF	GTHWFVTQR	SARS-CoV
131	MH8919179	CASSSRANTEAFF	FPPTSFGPL,KLGGALQAK	Human Herpesvirus,SARS-CoV
132	MH9143423	CASSSGNTDTQYF	HTTDPSFLGRY,FVDGVPFVV,YIFFASFYY	SARS-CoV
133	MH9143423	CASSLDRGSNQPQHF	HTTDPSFLGRY,KAYNVTQAF,YVLDHLIVV,QLMCQPILLL	Human Herpesvirus,SARS-CoV
134	MH9143423	CASSPTGYYNEQFF	QECVRGTTVL,LEPLVDLPI	SARS-CoV
135	MH9143423	CASSPGTSYEQYF	FLPRVFSAV,FVDGVPFVV,TSDLATNNLVVMAY,QECVRGTTVL,FLNGSCGSV,NLNESLIDL,KLSYGIATV,SEHDYQIGGYTEKW,EEHVQIHTI,LLWNGPMAV,FIAGLIAIV,HTTDPSFLGRY,MVMCGGSLYV,SELVIGAVIL,RQLLFVVEV,LEPLVDLPI,SEISMDNSPNL	Yellow Fever,SARS-CoV
136	MH9143423	CASSPTQEYEQYF	SEHDYQIGGYTEKW	SARS-CoV
137	MH9143423	CASSYGTGTYEQYF	FLNGSCGSV,RQLLFVVEV,GLCTLVAML,GMEVTPSGTWLTY	Human Herpesvirus,SARS-CoV
138	MH9143423	CASSFRNTEAFF	VLAWLYAAV,FLPRVFSAV,FVDGVPFVV,FLNGSCGSV,SEHDYQIGGYTEKW,LLLDDFVEII,KAYNVTQAF	SARS-CoV
139	MH9143423	CASSFGAYNEQFF	FVDGVPFVV,YVLDHLIVV,QLMCQPILLL,HTTDPSFLGRY,MVMCGGSLYV,MMISAGFSL,LLLDDFVEII,YEGNSPFHPL,KAYNVTQAF	Human Herpesvirus,SARS-CoV
140	MH9143423	CATSRDLGGVSTDTQYF	HTTDPSFLGRY	SARS-CoV
141	MH9143423	CASSPWRGSYNEQFF	KAYNVTQAF,LLWNGPMAV	Yellow Fever,SARS-CoV
142	MH9143423	CASSSGYSYEQYF	FQPQNGQFI,VLWAHGFEL,FLPRVFSAV,FVDGVPFVV,YVLDHLIVV,SEHDYQIGGYTEKW,LLWNGPMAV,YLEPGPVTV,KLPDDFTGCV	Human Herpesvirus,Others,Yellow Fever,SARS-CoV
143	MH9143423	CASSPQGAEQYF	TVLSFCAFAV,LLWNGPMAV,RQLLFVVEV	Yellow Fever,SARS-CoV
144	MH9143421	CASGLAGGSYNEQFF	ALSKGVHFV,SELVIGAVIL	SARS-CoV
145	MH9143421	CASSFQGGNTIYF	FVDGVPFVV	SARS-CoV
146	MH9143421	CASSSSPYNEQFF	FLPRVFSAV,LLWNGPMAV,YVLDHLIVV	Yellow Fever,Human Herpesvirus,SARS-CoV
147	MH9179826	CASSLGQGIYNEQFF	HTTDPSFLGRY,YVLDHLIVV	Human Herpesvirus,SARS-CoV
148	MH9143321	CASSYSGGSGYEQYF	FPPTSFGPL	SARS-CoV
149	MH9143427	CASSANTDTQYF	FQPQNGQFI,FVDGVPFVV,LLWNGPMAV,NMLRIMASL	Yellow Fever,SARS-CoV,Others
150	MH9143427	CASSEGLSSYNEQFF	SEHDYQIGGYTEKW,KLWAQCVQL,YVLDHLIVV	Human Herpesvirus,SARS-CoV
151	MH9143427	CASSDAFSTDTQYF	GLCTLVAML	Human Herpesvirus
152	MH9143427	CASSPRAGQETQYF	AVFDRKSDAK,KPLEFGATSAAL,SEVGPEHSLAEY,GILGFVFTL,IPYNSVTSSI,KLGGALQAK	Influenza,Human Herpesvirus,SARS-CoV
153	MH9143427	CASSYGTSGYQETQYF	YVLDHLIVV	Human Herpesvirus
154	MH9143427	CASMSGGTDTQYF	GLCTLVAML	Human Herpesvirus
155	MH9143427	CASSQGVGYEQYF	QECVRGTTVL,FPPTSFGPL,YTMADLVYAL,FLNGSCGSV,MPASWVMRI,KLSYGIATV,LLWNGPMAV,KLGGALQAK,LLALHRSYL	Yellow Fever,Human Herpesvirus,SARS-CoV
156	MH9143427	CASSRLAGADTQYF	AMFWSVPTV,FLRGRAYGL,KLGGALQAK	Human Herpesvirus
157	MH9143427	CASSYTEDEQYF	YVLDHLIVV	Human Herpesvirus
158	MH9143427	CASSFGHEQYF	KAYNVTQAF,VLWAHGFEL,FPPTSFGPL,FLNGSCGSV,YIFFASFYY,KLGGALQAK,YFPLQSYGF,RQLLFVVEV	Human Herpesvirus,SARS-CoV
159	MH9143427	CASSLGASSYNEQFF	AVFDRKSDAK,YLDAYNMMI,YVLDHLIVV,LLMPILTLT,SEHDYQIGGYTEKW,KLGGALQAK,LLLDDFVEII	Human Herpesvirus,SARS-CoV
160	MH9143427	CASSRWDNEQFF	LLHGFSFYL,KLSYGIATV,KLGGALQAK	Human Herpesvirus,SARS-CoV
161	MH9143427	CASSLGQAYEQYF	FPPTSFGPL,KLSYGIATV,SEHDYQIGGYTEKW,FLRGRFYGL,TVLSFCAFAV,FLRGRAYGL,EEYLKAWTF,FLNGSCGSV,QLMCQPILLL,FLRGRAFGL,KLGGALQAK,KSPWFTTL,YLEPGPVTV,KLPDDFTGCV,KLMNIQQKL,LPPAYTNSF,LLWNGPMAV,GLCTLVAML,FLPRVFSAV,EEYLQAFTY,AVFDRKSDAK,FVDGVPFVV,FLRGRAYVL,YLRGRAYGL,SELVIGAVIL	Human Herpesvirus,Others,Yellow Fever,SARS-CoV
162	MH9143275	CASSRQGADEQYF	YVLDHLIVV	Human Herpesvirus
163	MH9143275	CASRPTGYTEAFF	FPPTSFGPL	SARS-CoV
164	MH9143275	CASSLEGYTEAFF	TVLSFCAFAV,FVDGVPFVV,FLNRFTTTL,KLGGALQAK,QLMCQPILLL,MVMCGGSLYV,SELVIGAVIL,SEPVLKGVKL,RQLLFVVEV,LEPLVDLPI,NLVPMVATV	Human Herpesvirus,SARS-CoV
165	MH9143275	CASSRQGQETQYF	FVDGVPFVV,KAYNVTQAF,YVLDHLIVV,KLGGALQAK	Human Herpesvirus,SARS-CoV
166	MH9179825	CASSLWTGRNTEAFF	YVVDDPCPIHFY,SEVGPEHSLAEY	SARS-CoV
167	MH9143272	CASSNRDRGYEQYF	LLFGYPVYV	Others
168	MH9143272	CASSLWQGETQYF	HTTDPSFLGRY,VLWAHGFEL,YVLDHLIVV	Human Herpesvirus,SARS-CoV
169	MH9143272	CASSPLLGGAQPQHF	YVLDHLIVV	Human Herpesvirus
170	MH9143272	CASSWGIQETQYF	RQLLFVVEV	SARS-CoV
171	MH9143272	CASSLGGEAFF	VLWAHGFEL,FVDGVPFVV,YLNTLTLAV,FLNGSCGSV,TTLPVNVAF,LLWNGPMAV,TVLSFCAFAV,ELAGIGILTV,RQLLFVVEV	Yellow Fever,SARS-CoV,Others
172	CV0052	CASSQGKNQPQHF	YLEPGPVTV,LLWNGPMAV,VLWAHGFEL,HLVDFQVTI	SARS-CoV,Yellow Fever
173	CV0084	CASSAGQGGNQPQHF	KLGGALQAK	Human Herpesvirus
174	CV0094	CASRMQGATEAFF	LLWNGPMAV	Yellow Fever
175	CV0094	CASSQSGTAYGYTF	HTTDPSFLGRY,FPPTSFGPL	SARS-CoV
176	CV0094	CASRQQGATEAFF	LLWNGPMAV,YVLDHLIVV	Yellow Fever,Human Herpesvirus
177	CV0094	CASSEQGYGYTF	FQPQNGQFI,LLWNGPMAV,YIFFASFYY	Yellow Fever,SARS-CoV,Others
178	CV0094	CASSPIRGGETQYF	YIFFASFYY	SARS-CoV
