# Supplementary material for: Multi-modal generative modeling for joint analysis of single-cell T cell receptor and gene expression data
Source: Nat Commun. 2024 Jul 3;15:5577. doi: 10.1038/s41467-024-49806-9 (PMC11220149; doi:10.1038/s41467-024-49806-9)
Supplement: Supplementary file 8 — Supplementary Data 4 [file 41467_2024_49806_MOESM8_ESM.xlsx]

## Sheet: DEGs_mvTCR
	Gene	logfoldchange	pvalue	pvalueAdjusted
0	CD8A	1.19551	1.33269e-53	4.39442e-50
1	CTSW	0.728492	4.88506e-43	4.73363e-40
2	FCGR3A	1.35858	2.22162e-43	2.69093e-40
3	KLRK1	0.999367	4.49785e-39	3.63202e-36
4	NKG7	0.243214	1.25242e-30	5.51635e-28
5	CD8B	0.915486	2.10314e-27	8.49143e-25
6	CST7	0.414437	4.33812e-26	1.61678e-23
7	HLA-DRB5	1.1964	4.60887e-25	1.48866e-22
8	IKZF2	3.24444	1.10619e-22	2.97749e-20
9	CCL5	0.294826	4.7049e-22	1.13976e-19
10	HLA-A	0.1966	6.73722e-22	1.55437e-19
11	RTKN2	2.69906	5.16887e-20	1.1261e-17
12	TKTL1	2.88258	5.96506e-20	1.2042e-17
13	PTPRCAP	0.39118	2.57348e-18	4.61797e-16
14	GZMB	0.487008	3.75548e-18	6.49833e-16
15	KLRC4	0.900103	5.3734e-17	8.67804e-15
16	SYNGR1	1.74334	5.3252e-17	8.67804e-15
17	KLRD1	0.56855	4.48934e-16	7.0164e-14
18	HLA-B	0.236851	9.1598e-16	1.38685e-13
19	RAB34	2.66217	2.25972e-15	3.31768e-13
20	TPST2	0.684823	3.50869e-15	4.85702e-13
21	PRSS23	0.69194	8.14204e-14	1.06617e-11
22	OVCH1-AS1	3.6548	7.85912e-13	9.76344e-11
23	ZNF683	0.669247	8.16208e-13	9.88632e-11
24	UTS2	2.1584	2.31538e-12	2.67096e-10
25	LAG3	0.624562	6.72562e-12	7.40582e-10
26	ISG15	0.467614	2.96552e-11	3.19287e-09
27	LINC02446	0.675203	5.03811e-11	5.30644e-09
28	NCR3	0.952472	5.44433e-11	5.61229e-09
29	XCL2	1.20894	7.53901e-11	7.60969e-09
30	FCRL6	0.55984	2.11063e-10	2.05935e-08
31	LITAF	0.370721	3.38828e-10	3.21887e-08
32	TYROBP	0.869539	5.52902e-10	5.15156e-08
33	HLA-DPB1	0.39998	1.36032e-09	1.24354e-07
34	MX1	0.506549	1.48968e-09	1.33658e-07
35	ARID5B	0.629382	1.97369e-09	1.73864e-07
36	IFI6	0.392663	2.75814e-09	2.38628e-07
37	KIR2DL3	1.81729	3.55384e-09	3.02076e-07
38	SELL	0.596571	4.03653e-09	3.37189e-07
39	FRMD4B	1.52601	1.92914e-08	1.53224e-06
40	XAF1	0.395895	2.15032e-08	1.68037e-06
41	IFITM1	0.133896	3.82731e-08	2.94338e-06
42	GZMM	0.331152	5.76451e-08	4.36391e-06
43	PRF1	0.284385	6.68239e-08	4.98095e-06
44	ADGRG1	0.465217	1.0637e-07	7.69196e-06
45	PLEK	0.394737	2.03539e-07	1.4292e-05
46	PCSK1N	1.08428	2.15835e-07	1.49389e-05
47	AOAH	0.577923	3.76632e-07	2.49696e-05
48	ASCL2	0.514709	3.81373e-07	2.49696e-05
49	GATD3B	0.994093	6.59454e-07	4.20402e-05
50	CXCR4	0.332199	7.0784e-07	4.45388e-05
51	TAP2	0.438074	8.09036e-07	4.96175e-05
52	SLC9A3R1	0.321796	9.43201e-07	5.64174e-05
53	KLRC2	0.969459	1.02117e-06	5.96095e-05
54	CD8B2	0.892673	1.23349e-06	7.11458e-05
55	GZMK	1.0083	3.56981e-06	0.000201113
56	CLIC1	0.241506	1.28277e-05	0.000675545
57	TIGIT	0.680764	1.71883e-05	0.000895454
58	EMP3	0.209283	1.78422e-05	0.000919631
59	TTC38	0.448743	2.03551e-05	0.00103811
60	IRF1	0.32339	2.24176e-05	0.00112658
61	NR4A2	0.477415	2.25548e-05	0.00112658
62	IGKV2-29	2.52248	2.80456e-05	0.00138654
63	BST2	0.280363	4.05401e-05	0.00192565
64	PTGDS	0.678305	4.05318e-05	0.00192565
65	ZFP36	0.287565	4.65003e-05	0.00218732
66	FGR	0.464222	5.69451e-05	0.00262761
67	IL2RB	0.548321	8.05539e-05	0.00354803
68	FGFBP2	0.233714	8.69311e-05	0.00379442
69	OASL	0.394002	9.0202e-05	0.00390204
70	CCDC141	3.78508	9.9915e-05	0.0042284
71	ARPC4	0.278905	0.000112446	0.00461696
72	FOCAD	1.37648	0.000120845	0.00487912
73	FCRL3	0.769333	0.000162356	0.00644766
74	CD244	0.561556	0.000168652	0.00664324
75	HLA-DPA1	0.237732	0.000185952	0.00726562
76	SLA2	0.426754	0.000204902	0.007942
77	C12orf75	0.277691	0.000211645	0.00807418
78	AP005482.1	1.09862	0.000248192	0.00939444
79	IL2RG	0.197583	0.000268923	0.0101002
80	PLSCR1	0.378013	0.000276486	0.0103044
81	U2AF1	0.548443	0.000334052	0.0122612
82	CCDC152	1.08072	0.000345072	0.0125705
83	PHLDA1	1.56907	0.000437826	0.0154837
84	IL32	0.108124	0.000487072	0.0171005
85	CHST12	0.300181	0.000531556	0.018528
86	STOM	0.330066	0.0005459	0.018892
87	JUNB	0.256684	0.000670268	0.0228694
88	LY6E	0.144884	0.000732218	0.0246361
89	CTSD	0.256935	0.000754682	0.0250581
90	FKBP1B	1.91139	0.000755104	0.0250581
91	ANXA4	0.406903	0.000784193	0.0258464
92	TMEM244	2.01728	0.000816748	0.0267375
93	GZMA	0.161685	0.000845217	0.0274837
94	OAS1	0.351492	0.000851093	0.0274903
95	CX3CR1	0.326824	0.000889211	0.0285313
96	HLA-DQB1	0.427607	0.00099736	0.0317348
97	EIF2AK2	0.263634	0.00100215	0.0317348
98	TRPV3	3.25535	0.00109519	0.0340141
99	DYRK1B	0.915501	0.0012358	0.0381366
100	SRGN	0.158015	0.00130356	0.0394735
101	SAMD3	0.295293	0.00140734	0.0418318
102	PDCD1	0.703116	0.00142128	0.0419885
103	SLC35A1	0.808381	0.00144739	0.0425007
104	LILRB1	0.455122	0.00150073	0.0434328
105	HLA-DRB1	0.238885	0.00150603	0.0434328
106	ABI3	0.333378	0.0015306	0.0438803
107	IRF7	0.268796	0.00160172	0.0456491
108	MAP1LC3A	0.994873	0.00175858	0.0498265
109	PMF1	0.390607	0.00180733	0.0503249
110	AL354733.3	1.68442	0.00199459	0.0549078
111	NEIL1	1.99527	0.00211023	0.0577632
112	LINC00467	1.69791	0.00222142	0.060465
113	CTBP2	1.06095	0.00238026	0.0644266
114	ASAH2B	2.91201	0.002463	0.0660676
115	SPON2	0.255895	0.00246816	0.0660676
116	GOLIM4	1.23435	0.00253552	0.0674978
117	APOBEC3G	0.254381	0.00284539	0.0749236
118	CD63	0.253193	0.00296243	0.0772397
119	AL590399.1	2.95323	0.00296524	0.0772397
120	DAPK1	1.87219	0.00298644	0.077376
121	RGPD8	0.871836	0.0030751	0.0788299
122	GAS7	0.834159	0.00314505	0.0801987
123	CCL4	0.263804	0.00336443	0.0847455
124	CHI3L2	0.607477	0.00358734	0.0895909
125	CALR	0.183057	0.00375065	0.0927458
126	TSPAN2	0.417284	0.00375935	0.0927458
127	CORO7	0.305642	0.00382429	0.0935792
128	CD300A	0.380236	0.00389244	0.0947681
129	GK5	0.508096	0.00408279	0.0989055
130	GABARAPL1	0.343152	0.00412798	0.0990081
131	GNG2	0.218484	0.00415203	0.0990081
132	LINC02391	2.90218	0.0041536	0.0990081
133	GSTP1	0.186083	0.0041839	0.0990081
134	ZNF365	0.844712	0.0041892	0.0990081
135	TM6SF1	1.45526	0.00427565	0.0998689
136	TNF	0.505167	0.00428914	0.0998689
137	SKAP2	0.448552	0.00448215	0.10341
138	KLRC3	0.785798	0.00456089	0.104234
139	AC021087.1	21.9644	0.00481982	0.109122
140	FCGR3B	1.11497	0.00515442	0.114556
141	MAP10	22.2093	0.00525629	0.115758
142	ZNF736	0.841455	0.0056431	0.123157
143	SYCP2	1.54748	0.00584293	0.126946
144	MSC	0.613318	0.00591404	0.127917
145	MAP3K8	0.275538	0.0060437	0.130141
146	SPECC1	1.01448	0.00607109	0.130152
147	CD38	0.496029	0.00633399	0.134597
148	IFI35	0.261394	0.0063976	0.135355
149	PLEKHF1	0.3597	0.00670887	0.140712
150	TTN	1.04647	0.00680038	0.142017
151	COL6A2	0.598411	0.00697118	0.144959
152	PFN1	0.0690021	0.00738073	0.151524
153	HES4	2.13031	0.00766185	0.156631
154	MPIG6B	1.99203	0.00770835	0.15692
155	IER2	0.226069	0.0078539	0.158706
156	TSC22D3	0.137768	0.00810968	0.163035
157	TM4SF19	0.768928	0.00845615	0.168116
158	USP18	0.44994	0.00846651	0.168116
159	ABCB1	0.728758	0.00854917	0.169064
160	METRNL	0.706122	0.00869001	0.171151
161	CDHR1	22.0697	0.00875037	0.171642
162	FEZ1	0.626918	0.00930604	0.181075
163	MAMLD1	21.8706	0.00952735	0.18464
164	APOL1	0.583994	0.00969203	0.187035
165	IRAK1	0.809851	0.00972814	0.187035
166	PAK6	2.51529	0.0104945	0.198616
167	IFNAR2	0.358237	0.0105994	0.19982
168	BHLHE40	0.264056	0.0109727	0.206057
169	CNR2	2.84926	0.0111538	0.207711
170	AC010894.2	21.9819	0.0111812	0.207711
171	VIPR2	1.4115	0.0112905	0.208787
172	MATK	0.267499	0.0118756	0.218773
173	DDX60	0.335344	0.012191	0.221219
174	CAVIN2	1.24898	0.0124302	0.223882
175	SMPD3	1.22494	0.0127541	0.228865
176	CCL4L2	0.495516	0.0138609	0.243319
177	CYP2F1	1.14226	0.0144248	0.251388
178	HCST	0.120277	0.0145931	0.251595
179	BTG2	0.270477	0.0146959	0.251595
180	DDX43	1.16934	0.0146897	0.251595
181	RARA-AS1	21.6648	0.0150784	0.256592
182	NDST1	21.7144	0.015175	0.256592
183	FAM167B	21.8457	0.0151853	0.256592
184	RAP1GAP2	0.367572	0.0151996	0.256592
185	CXCR1	1.28214	0.0152639	0.256784
186	APMAP	0.206034	0.0154156	0.257546
187	TLR6	21.8061	0.0155109	0.258249
188	TRIM58	22.2506	0.015962	0.263268
189	ARHGEF28	2.75929	0.0160276	0.263268
190	ACOT4	0.617431	0.0160297	0.263268
191	ITPRIP	0.354462	0.0162477	0.265947
192	SPATA5	0.616265	0.0167665	0.270719
193	ATP1B1	1.12075	0.0168746	0.270719
194	PMAIP1	0.30608	0.0170675	0.271238
195	CCDC34	1.20309	0.0170797	0.271238
196	SOX13	0.964976	0.017139	0.271238
197	AC004943.2	2.67402	0.0171868	0.271238
198	MT2A	0.166251	0.0177147	0.278661
199	EIF4G3	0.435576	0.0178945	0.280578
200	SLAMF7	0.295399	0.0185795	0.288518
201	USP30-AS1	0.487534	0.0197959	0.304977
202	C1orf112	1.64301	0.0198524	0.304977
203	RAB4B	0.313067	0.0200028	0.305721
204	RNF121	0.647844	0.0200899	0.306087
205	SLC22A18	0.53978	0.020394	0.308777
206	TMCC3	0.633769	0.0204865	0.309213
207	TCF4	2.56335	0.0212734	0.318117
208	ZBP1	0.234293	0.0214471	0.318746
209	ZFP36L1	0.232644	0.0218807	0.323208
210	PAFAH2	0.53357	0.0221718	0.325962
211	PF4	0.90017	0.0222018	0.325962
212	DNAH10	2.59645	0.0225294	0.329288
213	ANXA2	0.181155	0.0227128	0.330461
214	ZBTB34	2.56596	0.023213	0.334723
215	KCTD5	0.527604	0.0235128	0.33804
216	SEC14L2	1.7443	0.0236682	0.339268
217	GOLGA4	0.232243	0.0237941	0.340065
218	PPP1R14C	1.99584	0.0247732	0.346798
219	AC243829.1	1.23069	0.0248368	0.346798
220	AL357054.4	1.54711	0.0249714	0.347662
221	METTL7A	1.10197	0.0253115	0.351388
222	AC007878.1	21.432	0.0259667	0.359453
223	SLC47A1	21.5047	0.0263197	0.363302
224	FAM13A-AS1	1.47287	0.0264572	0.364163
225	AC084036.1	21.6573	0.0265372	0.364228
226	ERRFI1	1.24946	0.0269988	0.367442
227	TTLL7	21.4848	0.0271014	0.367804
228	SMIM5	21.8883	0.0272984	0.368652
229	CFLAR-AS1	21.646	0.0274768	0.368967
230	AL356804.1	21.1859	0.0274917	0.368967
231	GPR15	21.5355	0.0278411	0.3711
232	LINC00484	21.6394	0.0278803	0.3711
233	DDX58	0.344924	0.0281144	0.372513
234	PRRT2	21.4784	0.0281403	0.372513
235	PCDH1	21.3657	0.0283002	0.372594
236	CES1	0.294001	0.0288068	0.375185
237	CEP97	0.669724	0.0298334	0.384542
238	ARL4D	0.779865	0.0298652	0.384542
239	ARHGAP10	0.327778	0.0299902	0.384542
240	ZNF331	0.449546	0.0300014	0.384542
241	ASGR2	21.4504	0.0308703	0.393596
242	LGALS1	0.146558	0.0313928	0.399208
243	LY86	1.60033	0.0316486	0.400857
244	ADAMTS6	0.868667	0.031688	0.400857
245	GPR141	0.38608	0.031813	0.40139
246	HERC6	0.341182	0.0319783	0.402428
247	CLU	0.689601	0.0322327	0.404578
248	AP002026.1	2.48161	0.032464	0.40643
249	RXRA	0.900609	0.0330679	0.412922
250	FAM161A	2.35226	0.0341035	0.423671
251	KLRC1	0.692502	0.0345298	0.426581
252	F11R	0.50669	0.0345385	0.426581
253	DRAXIN	1.30075	0.0346193	0.426581
254	EIF4A1	0.152154	0.0347821	0.426581
255	CXXC5	1.15295	0.0349997	0.426581
256	HSH2D	0.268292	0.0350307	0.426581
257	PKD2	1.04761	0.0350421	0.426581
258	STXBP6	1.2131	0.036675	0.443119
259	FMN1	1.1226	0.0376167	0.452241
260	AC004687.1	0.316115	0.0382199	0.458355
261	LINC02245	0.967503	0.0394128	0.466887
262	AC027097.2	1.82042	0.0394131	0.466887
263	ABHD14A	0.22381	0.0404984	0.477408
264	ZNF813	1.34293	0.0409496	0.479229
265	C11orf98	0.247456	0.0415237	0.483611
266	KIAA1671	0.6828	0.0417986	0.485645
267	POU2F1	0.533993	0.0423742	0.489983
268	PDGFD	0.443234	0.0426581	0.492091
269	LINC00565	2.47136	0.0435926	0.500488
270	MICALL2	2.43547	0.0438441	0.502186
271	PPP1R3B	0.847561	0.0443025	0.503863
272	PRR5	0.250756	0.0444436	0.504284
273	SLC2A3	0.19333	0.044729	0.506336
274	SGCE	1.11543	0.0452764	0.508865
275	LGALS9	0.25195	0.0453371	0.508865
276	SQSTM1	0.172389	0.0456888	0.508865
277	IGLV7-43	1.09604	0.045778	0.508865
278	BX005266.2	20.9943	0.0460643	0.508865
279	IDH1-AS1	21.109	0.0461297	0.508865
280	LINC01579	21.4946	0.0462722	0.508865
281	DVL1	1.39446	0.0463688	0.508865
282	AL357033.4	21.2176	0.0464309	0.508865
283	ANKRD20A1	21.2017	0.0465117	0.508865
284	NTN5	21.1264	0.0467349	0.508865
285	LINC00200	21.0844	0.046874	0.508865
286	TENT5C	0.263511	0.0469214	0.508865
287	VPS33B	0.606025	0.0469413	0.508865
288	SETBP1	0.611193	0.0469479	0.508865
289	USP28	0.284077	0.0473278	0.510927
290	FOS	0.182265	0.047349	0.510927
291	TEX22	21.4265	0.0478107	0.513621
292	TLR2	2.1793	0.0479795	0.51415
293	SIGLEC10	21.3139	0.0482131	0.51452
294	LINC02362	21.3162	0.0483892	0.515266
295	HBG2	21.5066	0.0488859	0.51865
296	ABALON	21.3499	0.049751	0.522279
297	AC020656.1	1.87893	0.0497382	0.522279
298	GZMH	0.079524	0.0502712	0.522279
299	AC011446.2	20.9348	0.050351	0.522279
300	ZSCAN9	1.11927	0.0503459	0.522279
301	PPP2R5C	0.155001	0.0504238	0.522279
302	GEM	20.9173	0.0505224	0.522279
303	CCL2	2.31641	0.050557	0.522279
304	AL512625.2	2.31515	0.0513991	0.526796
305	NRIR	21.2217	0.0516737	0.526796
306	SLC1A4	0.652254	0.0518288	0.526796
307	AC027682.4	1.72006	0.0518575	0.526796
308	AC007192.2	21.4903	0.0522457	0.529561
309	RGS17	21.3335	0.052399	0.529761
310	KATNAL2	2.24651	0.0534076	0.533877
311	C5orf17	21.1005	0.0537234	0.534408
312	NUP188	0.609233	0.0539761	0.534408
313	HERC5	0.249231	0.0541206	0.534408
314	INO80B	0.791754	0.0541578	0.534408
315	AP3S2	0.49363	0.0546942	0.537512
316	HERPUD1	0.149746	0.0576515	0.561418
317	LAIR2	0.27404	0.0577061	0.561418
318	CEP78	0.245571	0.058185	0.564943
319	OSBPL5	0.326139	0.0588583	0.569199
320	HLA-DMA	0.299993	0.0610485	0.584545
321	IGKV1-8	1.75974	0.0612539	0.585355
322	LYST	0.274405	0.0637767	0.604693
323	GALNT2	0.460201	0.0659548	0.619681
324	PRSS16	2.05145	0.0670156	0.626816
325	MYO6	0.352161	0.0672004	0.627334
326	FADS1	0.568283	0.0678377	0.632065
327	RUFY4	2.14087	0.0689652	0.640108
328	SPARC	0.748831	0.069919	0.646484
329	MVB12B	0.403099	0.0707329	0.651522
330	AL390728.5	0.33488	0.0713093	0.655585
331	NEXN	0.908104	0.0721081	0.661674
332	CDC6	2.10559	0.0724388	0.663342
333	IGHV1-69D	0.660629	0.0726948	0.663342
334	GNPTAB	0.197621	0.0729202	0.663342
335	ANKRD35	0.906322	0.0744969	0.674251
336	FAM83D	1.26931	0.0748723	0.675081
337	AC009779.2	0.928502	0.0749626	0.675081
338	STYK1	1.63937	0.0756275	0.679806
339	ZNF483	0.680353	0.0766393	0.687624
340	TRIM34	0.462883	0.0778118	0.692575
341	ZFP36L2	0.10849	0.0790261	0.69841
342	PLEKHO2	0.610955	0.0812218	0.69841
343	DTX3L	0.210726	0.0817727	0.69841
344	TBC1D10B	0.714264	0.0829273	0.69841
345	PTAFR	2.15175	0.0831701	0.69841
346	HBEGF	20.6025	0.0834218	0.69841
347	C1QTNF3	20.9457	0.0835353	0.69841
348	THNSL2	20.9505	0.0836129	0.69841
349	STARD4-AS1	20.8862	0.0836291	0.69841
350	TUFT1	20.3864	0.0836765	0.69841
351	SOX6	20.4548	0.0838087	0.69841
352	A2M	20.6192	0.0840019	0.69841
353	TMEM150B	20.9229	0.0840152	0.69841
354	SMIM10	20.7842	0.0841349	0.69841
355	IGHV3-49	20.9502	0.084378	0.69841
356	IFT74	0.60264	0.0844345	0.69841
357	AC107884.1	20.7652	0.0846317	0.69841
358	ELF3	20.9717	0.0846582	0.69841
359	AC139795.2	20.7607	0.0847573	0.69841
360	AP001469.3	20.8049	0.084891	0.69841
361	AC008687.4	20.8456	0.0851446	0.69841
362	C20orf197	1.13224	0.0852195	0.69841
363	CATSPER1	20.6637	0.0853702	0.69841
364	SLC15A4	0.432652	0.0854537	0.69841
365	DOCK5	0.660806	0.0855491	0.69841
366	HAL	20.9899	0.0857356	0.69841
367	RAB38	20.8217	0.0857577	0.69841
368	ENKUR	20.5333	0.0859992	0.69841
369	FAM90A1	20.7058	0.0862691	0.69841
370	LILRA1	20.8497	0.0864631	0.69841
371	SYTL2	0.227213	0.0866843	0.69841
372	PPP1R26	20.796	0.0867947	0.69841
373	AC069277.1	20.6462	0.086859	0.69841
374	P2RX1	20.8671	0.0869235	0.69841
375	TSPAN13	20.9471	0.0870371	0.69841
376	AC087071.1	20.5618	0.0870515	0.69841
377	AC007383.2	0.74268	0.0872013	0.69841
378	TK1	1.18452	0.0874205	0.69841
379	UBR5-AS1	1.53252	0.0874698	0.69841
380	EPHB2	20.9372	0.0875643	0.69841
381	AL645933.2	20.7493	0.0877978	0.69841
382	AL357093.2	20.9126	0.0879722	0.69841
383	GP1BA	20.9841	0.0882401	0.69841
384	RNF165	20.6803	0.0884261	0.69841
385	AC109460.2	21.1735	0.0884312	0.69841
386	LMO2	20.9626	0.0887216	0.69841
387	TRIM16	1.02772	0.0887004	0.69841
388	LY6G6F	20.855	0.0887687	0.69841
389	CATSPER2	0.986584	0.0887309	0.69841
390	AC015819.1	20.5528	0.0888154	0.69841
391	RAPSN	20.6586	0.0888392	0.69841
392	BEND3	21.1279	0.0892098	0.69841
393	COG8	0.502201	0.0892368	0.69841
394	AL356019.2	20.9903	0.0893734	0.69841
395	AIM2	0.607558	0.0893717	0.69841
396	LINC01504	0.978938	0.0899759	0.700348
397	BMP8B	20.7945	0.0902181	0.700348
398	RASGRP4	2.08104	0.0902025	0.700348
399	LINC01890	20.5163	0.0904868	0.700348
400	NPC1	0.293485	0.0906239	0.700348
401	AC103702.2	0.396247	0.0906333	0.700348
402	LMCD1-AS1	20.7166	0.0914663	0.701314
403	IGLV3-16	2.44784	0.0915312	0.701314
404	AC004494.1	20.9547	0.0916621	0.701314
405	TTC39C-AS1	20.9911	0.0922119	0.701314
406	RAD18	0.545458	0.0922669	0.701314
407	AC100861.2	20.6243	0.0923104	0.701314
408	FGFR2	20.9312	0.0923505	0.701314
409	AC107375.1	20.4885	0.0929098	0.704457
410	CXXC4	20.6284	0.094082	0.711119
411	CD58	0.220693	0.0946593	0.714368
412	ANKRD36	0.233176	0.0952541	0.717739
413	PROCR	0.618504	0.0954757	0.718291
414	GABRR2	20.6512	0.0957037	0.718891
415	S1PR5	0.162146	0.0968621	0.725343
416	CTAG2	20.8841	0.0972646	0.726191
417	AC025171.5	21.25	0.0981599	0.730117
418	IL3RA	20.9383	0.0989507	0.732525
419	ODF3B	0.238951	0.100267	0.736308
420	SLC2A6	0.66873	0.100533	0.736308
421	B4GALT1	0.186518	0.100547	0.736308
422	TSPYL2	0.231642	0.100861	0.737059
423	NMUR1	0.495834	0.101405	0.738806
424	STAM	0.42717	0.102035	0.742281
425	LEXM	0.626324	0.103847	0.753205
426	HOXA1	1.30831	0.10496	0.757802
427	MCF2	2.12417	0.10498	0.757802
428	ABCC4	0.54478	0.105372	0.758448
429	Z93241.1	0.587326	0.10551	0.758448
430	CTSA	0.234687	0.106252	0.762653
431	AC009107.2	1.17596	0.106587	0.763928
432	RASGEF1A	0.67437	0.106792	0.764265
433	MMP23B	0.424484	0.107066	0.765094
434	ZNF252P-AS1	2.30095	0.107708	0.766556
435	PIK3R1	0.139107	0.107745	0.766556
436	NTNG2	1.95506	0.110468	0.777592
437	USP37	0.430079	0.111855	0.783377
438	C3orf62	0.84783	0.112852	0.785943
439	AC116407.2	0.388223	0.112903	0.785943
440	GOLM1	0.780515	0.114076	0.792969
441	PIF1	0.576779	0.114944	0.795574
442	AL163973.2	1.12375	0.115376	0.796292
443	HSPA5	0.112701	0.115722	0.797177
444	EVC2	0.947374	0.115833	0.797177
445	MAN1A1	0.422779	0.117555	0.802331
446	PRDM11	1.48428	0.117576	0.802331
447	TSIX	2.01974	0.119084	0.808438
448	CYBRD1	1.79837	0.119432	0.808438
449	CD160	0.426322	0.11948	0.808438
450	CCDC15	0.899035	0.119639	0.808438
451	IFIT1	0.233439	0.120544	0.812289
452	PIK3R3	0.581172	0.121425	0.814825
453	CPLANE1	0.389313	0.122053	0.816522
454	TMEM62	0.355553	0.122183	0.816522
455	KIAA0513	0.689997	0.123686	0.819036
456	KIF9-AS1	0.576627	0.123753	0.819036
457	C4orf47	0.592342	0.12492	0.819036
458	SLFN12	0.623637	0.127746	0.819036
459	JAZF1	0.199521	0.128193	0.819036
460	MX2	0.170317	0.128474	0.819036
461	TGFBR3	0.153776	0.12853	0.819036
462	LYAR	0.148727	0.12907	0.819036
463	KLRF1	0.252784	0.129233	0.819036
464	PPT2	0.558793	0.130106	0.819036
465	YES1	0.265762	0.130216	0.819036
466	IL1RAP	0.519894	0.131293	0.819036
467	ZNF718	0.447444	0.131598	0.819036
468	BOD1L1	0.218123	0.132695	0.819036
469	AL360012.1	1.82259	0.134153	0.819036
470	OTOF	0.671265	0.13476	0.819036
471	GSC	0.582221	0.135021	0.819036
472	TP53I11	0.414242	0.136377	0.819036
473	MYO3B	0.686404	0.137333	0.819036
474	AC106791.1	0.58388	0.137895	0.819036
475	PTMS	0.276421	0.138421	0.819036
476	RNASEK	0.101166	0.140839	0.819036
477	MPST	0.289757	0.141114	0.819036
478	ZCCHC2	0.351655	0.141911	0.819036
479	ZNF12	0.604765	0.142774	0.819036
480	NINJ2	0.31843	0.145342	0.819036
481	GCNT2	1.43104	0.145515	0.819036
482	CD101	0.617656	0.145683	0.819036
483	MUC12	1.02571	0.145853	0.819036
484	GNGT2	0.300536	0.146272	0.819036
485	SLFN11	0.500809	0.146822	0.819036
486	NACAD	1.87187	0.148017	0.819036
487	DTD2	0.410948	0.149839	0.819036
488	STIMATE	0.476536	0.149949	0.819036
489	FANCC	0.699662	0.150051	0.819036
490	ATG2A	0.199477	0.150595	0.819036
491	SERTAD3	0.199989	0.150809	0.819036
492	FAM160B1	0.241507	0.153537	0.819036
493	TRPS1	0.521457	0.153616	0.819036
494	AC007569.1	1.79952	0.154338	0.819036
495	AC024909.1	1.99083	0.156796	0.819036
496	CPED1	20.3734	0.157337	0.819036
497	IGF2BP2	20.3261	0.157339	0.819036
498	PCDHGA7	20.1417	0.157341	0.819036
499	NRXN2	20.2574	0.157345	0.819036
500	AL132800.1	20.1644	0.157346	0.819036
501	ADAMTSL4	20.2916	0.15735	0.819036
502	ANKS1B	20.3292	0.157351	0.819036
503	TICAM2	19.788	0.157351	0.819036
504	AC069234.5	20.1511	0.157355	0.819036
505	AC015987.1	20.6031	0.157359	0.819036
506	LRRC26	20.3006	0.157361	0.819036
507	AC053513.1	19.9994	0.157363	0.819036
508	OOEP	20.4886	0.157379	0.819036
509	CPA6	20.3273	0.157385	0.819036
510	CLTCL1	19.9734	0.157393	0.819036
511	ADORA2B	20.4657	0.157413	0.819036
512	DIRC3-AS1	20.4325	0.157432	0.819036
513	CCDC9B	19.8654	0.157448	0.819036
514	AC025165.4	20.468	0.157449	0.819036
515	INSR	20.7395	0.157455	0.819036
516	LINC01115	20.2935	0.157532	0.819036
517	C2	20.2724	0.157556	0.819036
518	NUTM2A	19.8068	0.157591	0.819036
519	LINC01498	20.3885	0.157639	0.819036
520	UPK3B	20.0438	0.157639	0.819036
521	TRAPPC3L	19.8673	0.157662	0.819036
522	FLT3	20.3596	0.157663	0.819036
523	GRM2	20.2289	0.157664	0.819036
524	AC022154.1	20.5165	0.157678	0.819036
525	AC021739.4	20.5118	0.157681	0.819036
526	TAS2R10	20.3702	0.157873	0.819036
527	ASPRV1	20.4543	0.157896	0.819036
528	LINC01117	20.2977	0.157922	0.819036
529	UGGT2	20.2021	0.157997	0.819036
530	SEMA3C	20.2103	0.158052	0.819036
531	MYH7B	20.083	0.158146	0.819036
532	SLC37A2	20.0609	0.158152	0.819036
533	CCDC148	19.5184	0.158172	0.819036
534	GIPC3	20.2021	0.158179	0.819036
535	LINC01234	20.17	0.158179	0.819036
536	BCL11A	20.713	0.158238	0.819036
537	Z97192.2	20.0275	0.158244	0.819036
538	TMPRSS5	19.9393	0.158385	0.819036
539	AL121928.1	20.2124	0.158399	0.819036
540	AC008494.3	19.9506	0.158435	0.819036
541	PPP1R2C	20.5208	0.158556	0.819036
542	AC132872.3	20.0077	0.15863	0.819036
543	MAGED4B	20.2591	0.158638	0.819036
544	CRYBA4	20.3408	0.158956	0.819036
545	TMEM249	20.0907	0.159057	0.819036
546	CCDC83	20.3225	0.159089	0.819036
547	RORB-AS1	20.6503	0.159097	0.819036
548	GADD45B	0.133443	0.159128	0.819036
549	VEGFA	20.094	0.159217	0.819036
550	SOX15	20.0133	0.159236	0.819036
551	RNASE3	20.5926	0.15924	0.819036
552	DOCK4	20.4345	0.159323	0.819036
553	CDK14	19.9823	0.159358	0.819036
554	AL589740.1	20.2815	0.15936	0.819036
555	PTX3	20.3864	0.159435	0.819036
556	TUBB3	20.6009	0.159452	0.819036
557	AL031432.5	20.4481	0.159488	0.819036
558	TLN2	20.2284	0.159625	0.819036
559	KIF21A	0.219223	0.15977	0.819036
560	NUAK1	0.681635	0.159798	0.819036
561	SMAD5-AS1	19.9621	0.159873	0.819036
562	AC011466.1	20.4483	0.159946	0.819036
563	TCF7L2	0.428969	0.159935	0.819036
564	TLDC2	19.819	0.159984	0.819036
565	Z97055.2	20.0518	0.160066	0.819036
566	SMIM24	20.4125	0.160212	0.819036
567	CFAP44-AS1	20.5986	0.160358	0.819036
568	AL096701.3	20.5741	0.16049	0.819036
569	AC009318.3	19.9604	0.160604	0.819036
570	FAM20A	20.4604	0.161208	0.819036
571	HOMER2	1.41366	0.161413	0.819036
572	C3orf20	20.5316	0.16147	0.819036
573	GALNT8	20.3146	0.161574	0.819036
574	S100Z	20.5505	0.161601	0.819036
575	ROCK2	0.455861	0.16162	0.819036
576	TMEM81	19.9883	0.161922	0.819036
577	MYO7A	20.5033	0.162037	0.819036
578	LINC00334	20.1919	0.162122	0.819036
579	VAC14-AS1	20.1698	0.16227	0.819036
580	AL445524.1	0.666276	0.162266	0.819036
581	ASTN2	0.868997	0.162734	0.819036
582	LINC02284	20.044	0.162821	0.819036
583	ST14	20.2133	0.163682	0.819036
584	DKK3	20.5342	0.163831	0.819036
585	AL512408.1	20.0813	0.163866	0.819036
586	PADI2	20.5514	0.163971	0.819036
587	TNNT1	20.4487	0.164633	0.819036
588	AC025423.1	20.4872	0.164728	0.819036
589	LINC01814	19.9723	0.164755	0.819036
590	MFSD2B	20.4161	0.164892	0.819036
591	SMC1B	20.2184	0.165435	0.819036
592	FAM177B	20.2547	0.16575	0.819036
593	ICAM5	20.2648	0.16581	0.819036
594	PTPRM	0.339909	0.165844	0.819036
595	ITGB3	1.90687	0.1659	0.819036
596	AL138963.1	20.54	0.166018	0.819036
597	FCAR	20.1417	0.166358	0.819036
598	HLA-DQA1	0.172411	0.1667	0.819036
599	PPP1R26-AS1	20.2525	0.166833	0.819036
600	AP001160.3	20.0254	0.167188	0.819036
601	NAIP	0.424245	0.167338	0.819036
602	AC082651.1	19.959	0.167667	0.819036
603	GVQW3	1.75416	0.168385	0.819036
604	GHRLOS	1.88887	0.168674	0.819036
605	PRKCZ-AS1	20.1496	0.169268	0.819036
606	PXDC1	20.1027	0.169741	0.819036
607	AC021321.1	20.5887	0.16978	0.819036
608	BOLA2	0.300661	0.170829	0.819036
609	ATP8A1	0.188772	0.171163	0.819036
610	ZNF600	0.21735	0.171248	0.819036
611	NBPF26	0.190954	0.17127	0.819036
612	ZCWPW1	0.576113	0.171487	0.819036
613	CYP1B1	1.8542	0.171923	0.819036
614	NFIL3	0.552096	0.172128	0.819036
615	RHEBL1	0.305889	0.172569	0.819036
616	STARD6	20.2655	0.172689	0.819036
617	PALLD	0.301903	0.173307	0.819036
618	AL596202.1	20.4277	0.173686	0.819036
619	HEY1	20.4346	0.174724	0.819036
620	GML	20.1996	0.174887	0.819036
621	SLC49A3	20.296	0.175435	0.819036
622	LINC00896	20.2149	0.176504	0.819036
623	RHOC	0.148716	0.176527	0.819036
624	AL627422.2	0.864134	0.177984	0.819036
625	DAB2	0.731049	0.17839	0.819036
626	ZNF585A	0.276629	0.178727	0.819036
627	FCHO2	0.484706	0.179301	0.819036
628	WDR92	0.611791	0.179556	0.819036
629	TTF2	0.395938	0.180034	0.819036
630	SH2D2A	0.119702	0.181065	0.819036
631	AL513550.1	1.20664	0.181415	0.819036
632	HFE	1.16515	0.182986	0.819036
633	GALNT6	0.299544	0.183469	0.819036
634	AL110115.2	20.4134	0.183678	0.819036
635	LINC01962	20.3559	0.183823	0.819036
636	SEPSECS	0.452351	0.185114	0.819036
637	CD34	20.1555	0.18521	0.819036
638	ABLIM1	0.174532	0.186264	0.819036
639	CLSPN	0.698426	0.186684	0.819036
640	FITM2	0.979661	0.187903	0.819036
641	BATF3	1.97259	0.189292	0.819036
642	PTGER2	0.133664	0.189543	0.819036
643	GTF2H4	0.375703	0.191157	0.819036
644	IFIT2	0.215453	0.191927	0.819036
645	MYO1F	0.111306	0.192147	0.819036
646	KCTD9	0.374809	0.192835	0.819036
647	LANCL3	0.601023	0.194937	0.819036
648	MTHFR	0.372248	0.195188	0.819036
649	ALDH8A1	20.1957	0.195992	0.819036
650	HBQ1	0.905897	0.196237	0.819036
651	POLR2J3	0.189136	0.198721	0.819036
652	LGR6	0.311071	0.200767	0.819036
653	MAGIX	1.54992	0.201687	0.819036
654	LMTK2	0.333187	0.202499	0.819036
655	INAFM2	1.54886	0.202691	0.819036
656	KYNU	0.803683	0.203236	0.819036
657	TAS2R14	0.60602	0.205028	0.819036
658	PLD1	0.833486	0.209191	0.819036
659	SLC9A6	0.362669	0.20942	0.819036
660	AC104794.3	0.756782	0.209667	0.819036
661	ATP2B4	0.145312	0.212069	0.819036
662	IGLV1-47	0.398965	0.212464	0.819036
663	PPBP	0.324606	0.21368	0.819036
664	PDE4A	0.462783	0.21542	0.819036
665	ACTB	0.0329917	0.216371	0.819036
666	SOBP	1.01048	0.216475	0.819036
667	CCR1	0.698405	0.217649	0.819036
668	IGLV8-61	0.78716	0.217982	0.819036
669	CCDC78	1.19056	0.220941	0.819036
670	ZNF343	0.850354	0.221012	0.819036
671	AL603756.1	1.47576	0.221228	0.819036
672	CHN1	1.63026	0.222143	0.819036
673	EXPH5	1.64819	0.222373	0.819036
674	CCNE2	1.06429	0.222581	0.819036
675	POU5F2	1.22054	0.223534	0.819036
676	MCM9	0.335683	0.223602	0.819036
677	SLC40A1	0.957774	0.22429	0.819036
678	ABCC10	0.298447	0.224946	0.819036
679	HEATR5A	0.573629	0.227813	0.819036
680	IGHV7-4-1	1.63067	0.227963	0.819036
681	CAPN3	1.17782	0.228371	0.819036
682	SEC24D	0.286507	0.228866	0.819036
683	PARP9	0.120093	0.229616	0.819036
684	SLC31A2	0.71519	0.230176	0.819036
685	PHLPP2	0.661646	0.230981	0.819036
686	FSIP1	1.01058	0.231232	0.819036
687	SLC43A2	0.705629	0.232127	0.819036
688	HES6	0.568295	0.233359	0.819036
689	ZNF587	0.585081	0.234101	0.819036
690	GNB4	1.49763	0.234261	0.819036
691	CPA5	1.58545	0.234709	0.819036
692	AL353743.2	1.71019	0.237474	0.819036
693	GSN	0.584473	0.238134	0.819036
694	FUT11	0.158454	0.238806	0.819036
695	SYNJ2BP	0.247662	0.238891	0.819036
696	N4BP1	0.18009	0.23911	0.819036
697	TAGAP	0.118711	0.241157	0.819036
698	SERPINB8	0.419999	0.241444	0.819036
699	TOGARAM2	0.398105	0.241911	0.819036
700	CRAMP1	0.60532	0.242334	0.819036
701	NSMF	0.439081	0.243003	0.819036
702	TTLL3	0.375107	0.243412	0.819036
703	ITGA4	0.0886348	0.243506	0.819036
704	LINC02035	1.6982	0.244738	0.819036
705	C11orf95	1.68129	0.245557	0.819036
706	SYT11	0.188836	0.246895	0.819036
707	PIK3AP1	0.318081	0.249835	0.819036
708	SYP	1.66797	0.250158	0.819036
709	ALG9	0.386566	0.250978	0.819036
710	AC010624.3	0.885281	0.252027	0.819036
711	LINC00551	1.14313	0.256612	0.819036
712	LINC00237	1.50747	0.259022	0.819036
713	RPS6KC1	0.273044	0.260684	0.819036
714	CISD3	0.107403	0.261992	0.819036
715	NOTCH4	1.48925	0.262804	0.819036
716	ZNF439	0.673467	0.263261	0.819036
717	LRRIQ3	0.932316	0.263811	0.819036
718	MLC1	0.470161	0.265344	0.819036
719	CMTM6	0.11844	0.265396	0.819036
720	APLP2	0.153321	0.265712	0.819036
721	SOX4	1.60103	0.267831	0.819036
722	LIM2	0.693413	0.268594	0.819036
723	KIAA0825	0.604711	0.269253	0.819036
724	AC096751.2	1.61307	0.270043	0.819036
725	AL627171.2	0.26368	0.271492	0.819036
726	IFNG	0.175973	0.271697	0.819036
727	CAPN12	0.462905	0.27206	0.819036
728	SUSD1	0.29845	0.272994	0.819036
729	CAPS2	0.648342	0.274028	0.819036
730	IGLV2-8	0.545111	0.274791	0.819036
731	ZNF564	0.265512	0.275095	0.819036
732	SGCD	1.003	0.275183	0.819036
733	CXCR2	0.340521	0.278423	0.819036
734	L3MBTL1	0.826211	0.278576	0.819036
735	ZEB2	0.0841605	0.282075	0.819036
736	PDZD7	1.54202	0.282522	0.819036
737	DENND3	0.271167	0.283334	0.819036
738	RAP2A	0.295178	0.287059	0.819036
739	AC009093.1	1.43106	0.28717	0.819036
740	NPM2	0.79346	0.287341	0.819036
741	AC006449.6	0.444043	0.288295	0.819036
742	ST8SIA6	0.420871	0.288854	0.819036
743	ZBTB20-AS1	1.41942	0.289283	0.819036
744	TUBB1	0.555846	0.291304	0.819036
745	SMCR8	0.318983	0.292214	0.819036
746	TREML1	0.821163	0.293344	0.819036
747	ZFAT	0.536679	0.296236	0.819036
748	ST3GAL4	0.305067	0.300079	0.819036
749	MEGF8	0.781589	0.300435	0.819036
750	SCD5	0.294153	0.306062	0.819036
751	GPR25	0.658847	0.306132	0.819036
752	AC093512.2	0.290432	0.307432	0.819036
753	INTS2	0.362504	0.307468	0.819036
754	TRIM66	0.506718	0.30817	0.819036
755	HNRNPUL2	0.181864	0.30916	0.819036
756	ZNF559	0.343029	0.309495	0.819036
757	ADARB2	1.36793	0.309498	0.819036
758	IFNLR1	0.588468	0.30956	0.819036
759	ATP11C	0.339702	0.310484	0.819036
760	MKRN3	1.44147	0.310594	0.819036
761	GOLGA8O	0.743349	0.310696	0.819036
762	LINC01088	1.36435	0.31185	0.819036
763	LINC00954	0.436993	0.313057	0.819036
764	NSG1	0.155258	0.315505	0.819036
765	UPK2	18.7402	0.317399	0.819036
766	HBD	19.3404	0.317399	0.819036
767	AL158163.1	19.4008	0.317399	0.819036
768	ARHGAP20	19.1469	0.317399	0.819036
769	ANKRD45	19.2922	0.317399	0.819036
770	DENND5B	18.4376	0.317399	0.819036
771	AC105020.1	19.1981	0.317399	0.819036
772	TNFRSF10C	19.3067	0.317399	0.819036
773	AC007365.1	18.3519	0.317399	0.819036
774	AL031008.1	18.8019	0.317399	0.819036
775	LRRC32	18.3519	0.317399	0.819036
776	CYP2C8	19.8093	0.317399	0.819036
777	EHMT2-AS1	19.7241	0.317399	0.819036
778	AL139339.1	18.9966	0.317399	0.819036
779	AL078612.2	19.7058	0.317399	0.819036
780	AC002550.1	19.5064	0.317399	0.819036
781	AC019080.4	19.31	0.317399	0.819036
782	KRT74	19.3491	0.317399	0.819036
783	MYBPC3	19.3616	0.317399	0.819036
784	PMCH	18.3519	0.317399	0.819036
785	CYP21A2	19.486	0.317399	0.819036
786	ACTA2-AS1	19.7415	0.317399	0.819036
787	COL7A1	19.516	0.317399	0.819036
788	RRM2	18.679	0.317399	0.819036
789	FZD2	19.0398	0.317399	0.819036
790	ALPK3	19.2686	0.317399	0.819036
791	BSPRY	19.1409	0.317399	0.819036
792	AC022784.1	19.8105	0.317399	0.819036
793	AP000753.1	19.5056	0.317399	0.819036
794	IGKV2D-26	18.5661	0.317399	0.819036
795	RPA4	19.0434	0.317399	0.819036
796	LMAN1L	19.2818	0.317399	0.819036
797	HIGD2B	19.3014	0.317399	0.819036
798	AL032821.1	18.7225	0.317399	0.819036
799	UNC5B-AS1	18.8584	0.317399	0.819036
800	AC020658.2	19.6125	0.317399	0.819036
801	AL162311.3	19.5135	0.317399	0.819036
802	POU5F1B	18.8011	0.317399	0.819036
803	TEDDM1	19.3411	0.317399	0.819036
804	ZNF705E	19.1116	0.317399	0.819036
805	LHX4	19.7944	0.317399	0.819036
806	AC010538.1	19.1857	0.317399	0.819036
807	AL161756.3	19.5064	0.317399	0.819036
808	AC010978.1	19.311	0.317399	0.819036
809	SLC26A4-AS1	19.4196	0.317399	0.819036
810	AL683807.2	18.5956	0.317399	0.819036
811	PRKG1-AS1	19.2518	0.317399	0.819036
812	AL390208.1	19.1857	0.317399	0.819036
813	GTF3C2-AS1	19.2277	0.317399	0.819036
814	PXDN	19.1542	0.317399	0.819036
815	AC025043.1	19.6636	0.317399	0.819036
816	CDH3	19.2686	0.317399	0.819036
817	CNTNAP3	19.3439	0.317399	0.819036
818	AC073283.1	19.3491	0.317399	0.819036
819	IL13RA1	19.7134	0.317399	0.819036
820	BEX1	19.0527	0.317399	0.819036
821	CLDN4	19.5653	0.317399	0.819036
822	LINC02259	19.6469	0.317399	0.819036
823	ELN-AS1	19.2853	0.317399	0.819036
824	NECTIN4	19.5814	0.317399	0.819036
825	AL139035.1	19.6686	0.317399	0.819036
826	STEAP4	19.3418	0.317399	0.819036
827	TIAF1	19.7415	0.317399	0.819036
828	AL137779.1	19.5452	0.317399	0.819036
829	AC023481.1	19.6459	0.317399	0.819036
830	AC016722.2	19.7124	0.317399	0.819036
831	AC044802.1	19.2686	0.317399	0.819036
832	TSSK4	19.4764	0.317399	0.819036
833	AC027682.6	19.4264	0.317399	0.819036
834	AL133410.2	19.4241	0.317399	0.819036
835	AC004771.4	19.5383	0.317399	0.819036
836	SPC25	19.276	0.317399	0.819036
837	AL031118.1	19.113	0.317399	0.819036
838	BMP6	19.4653	0.317399	0.819036
839	KCNMB1	19.4155	0.317399	0.819036
840	BCAS1	18.8357	0.317399	0.819036
841	AF038458.2	19.8565	0.317399	0.819036
842	GPLD1	19.3518	0.317399	0.819036
843	DKK2	19.0067	0.317399	0.819036
844	AC008781.1	19.532	0.317399	0.819036
845	AC068633.1	19.2261	0.317399	0.819036
846	AC003956.1	19.4159	0.317399	0.819036
847	UPK3A	19.3439	0.317399	0.819036
848	LINC01483	19.3491	0.317399	0.819036
849	ELAVL4	19.2475	0.317399	0.819036
850	SCGB3A1	19.2475	0.317399	0.819036
851	CU633906.1	19.8141	0.317399	0.819036
852	CEACAM1	19.0234	0.317399	0.819036
853	PLSCR4	19.757	0.317399	0.819036
854	BX640514.2	19.9189	0.317399	0.819036
855	CD180	18.8262	0.317399	0.819036
856	PCP2	18.8619	0.317399	0.819036
857	CNKSR1	19.3993	0.317399	0.819036
858	AL022328.2	19.8093	0.317399	0.819036
859	JAM2	19.7621	0.317399	0.819036
860	AC024243.1	19.6574	0.317399	0.819036
861	APLP1	19.0398	0.317399	0.819036
862	AL136376.1	19.5307	0.317399	0.819036
863	AC245052.4	18.9287	0.317399	0.819036
864	PCDHGC3	18.7336	0.317399	0.819036
865	RFPL1S	19.1051	0.317399	0.819036
866	OXCT2	19.0342	0.317399	0.819036
867	AL031846.2	19.414	0.317399	0.819036
868	CCDC194	19.4489	0.317399	0.819036
869	AL138787.2	19.5307	0.317399	0.819036
870	HGD	19.7684	0.317399	0.819036
871	AL357033.2	19.7492	0.317399	0.819036
872	CTRC	18.7606	0.317399	0.819036
873	HS3ST1	19.6967	0.317399	0.819036
874	AL022328.1	19.0277	0.317399	0.819036
875	ANKRD34B	19.2478	0.317399	0.819036
876	AC246787.2	19.196	0.317399	0.819036
877	RTN4RL1	19.4716	0.317399	0.819036
878	SDC1	19.3353	0.317399	0.819036
879	AC091153.3	19.1099	0.317399	0.819036
880	AC124014.1	18.9285	0.317399	0.819036
881	CEMIP	19.3387	0.317399	0.819036
882	CCDC89	19.3459	0.317399	0.819036
883	CCDC116	19.7503	0.317399	0.819036
884	ADRA2B	19.568	0.317399	0.819036
885	POTEI	19.1138	0.317399	0.819036
886	CNTF	18.9347	0.317399	0.819036
887	INCA1	19.1138	0.317399	0.819036
888	AL691447.2	18.8756	0.317399	0.819036
889	ARHGEF10L	19.0884	0.317399	0.819036
890	CDC20	18.9981	0.317399	0.819036
891	AC015727.1	18.9959	0.317399	0.819036
892	PIMREG	19.172	0.317399	0.819036
893	AC124283.1	19.196	0.317399	0.819036
894	APC2	18.8636	0.317399	0.819036
895	TMEM232	19.4167	0.317399	0.819036
896	AP001005.3	19.2537	0.317399	0.819036
897	TDRD9	19.3844	0.317399	0.819036
898	STK31	19.0304	0.317399	0.819036
899	RCVRN	19.6587	0.317399	0.819036
900	AC005695.3	19.3819	0.317399	0.819036
901	CHST13	19.1376	0.317399	0.819036
902	MIR503HG	19.4551	0.317399	0.819036
903	AL359715.3	19.1086	0.317399	0.819036
904	CHSY3	19.1273	0.317399	0.819036
905	SHBG	18.8412	0.317399	0.819036
906	DLGAP1	19.1179	0.317399	0.819036
907	AC073115.1	19.2925	0.317399	0.819036
908	PPIAL4C	19.2534	0.317399	0.819036
909	SLC22A4	19.0884	0.317399	0.819036
910	MIR3945HG	19.0116	0.317399	0.819036
911	KLHL29	19.5277	0.317399	0.819036
912	TRPA1	19.5823	0.317399	0.819036
913	AC068481.1	19.8344	0.317399	0.819036
914	GDF7	19.3744	0.317399	0.819036
915	CDC42BPA	19.3884	0.317399	0.819036
916	EGF	19.6858	0.317399	0.819036
917	AC025569.1	19.0636	0.317399	0.819036
918	AC025165.1	19.2471	0.317399	0.819036
919	LINC00487	19.1642	0.317399	0.819036
920	SOX30	19.1381	0.317399	0.819036
921	PRR22	19.6074	0.317399	0.819036
922	LINC02381	19.0069	0.317399	0.819036
923	BUB1B	19.2737	0.317399	0.819036
924	CR559946.1	19.4122	0.317399	0.819036
925	AC110597.3	19.181	0.317399	0.819036
926	CFAP73	18.8543	0.317399	0.819036
927	SPATA9	19.2462	0.317399	0.819036
928	NOL3	19.2769	0.317399	0.819036
929	AC007601.1	19.303	0.317399	0.819036
930	TAL2	19.261	0.317399	0.819036
931	NCS1	18.6965	0.317399	0.819036
932	TEAD2	18.7593	0.317399	0.819036
933	CCDC110	19.8463	0.317399	0.819036
934	HNMT	19.5644	0.317399	0.819036
935	MEIS1	19.4856	0.317399	0.819036
936	MOV10L1	19.1548	0.317399	0.819036
937	AL049548.1	19.2657	0.317399	0.819036
938	PTK6	19.384	0.317399	0.819036
939	FRMD5	19.6582	0.317399	0.819036
940	AL606534.1	19.5315	0.317399	0.819036
941	AL135786.2	18.8578	0.317399	0.819036
942	AL136115.1	19.8045	0.317399	0.819036
943	HOXC6	19.3783	0.317399	0.819036
944	CYP19A1	19.3655	0.317399	0.819036
945	AL035661.1	19.564	0.317399	0.819036
946	AC108673.3	18.8383	0.317399	0.819036
947	LINC01485	19.2657	0.317399	0.819036
948	AC034243.1	18.7941	0.317399	0.819036
949	GATA5	19.4528	0.317399	0.819036
950	SOX11	19.5324	0.317399	0.819036
951	AC010336.1	19.3047	0.317399	0.819036
952	FAM182B	19.1187	0.317399	0.819036
953	IGHV3-71	19.6869	0.317399	0.819036
954	AL158211.2	19.7476	0.317399	0.819036
955	IL19	19.2616	0.317399	0.819036
956	LRRN3	19.3761	0.317399	0.819036
957	AC012173.1	19.4455	0.317399	0.819036
958	C15orf65	18.8087	0.317399	0.819036
959	CHODL-AS1	19.4351	0.317399	0.819036
960	LINC01227	19.1171	0.317399	0.819036
961	AC046158.1	19.0241	0.317399	0.819036
962	AC025287.4	18.9772	0.317399	0.819036
963	AL034417.3	19.1267	0.317399	0.819036
964	SLC2A12	19.5764	0.317399	0.819036
965	UCHL1	19.3234	0.317399	0.819036
966	AC113414.1	19.4657	0.317399	0.819036
967	AL078590.2	19.2357	0.317399	0.819036
968	AC073263.1	19.181	0.317399	0.819036
969	ATP2A1	18.9347	0.317399	0.819036
970	LINC01781	19.1119	0.317399	0.819036
971	TMEM54	19.2831	0.317399	0.819036
972	LINC02236	18.6564	0.317399	0.819036
973	AC100786.1	19.2478	0.317399	0.819036
974	OSMR	19.2696	0.317399	0.819036
975	BTBD17	19.2014	0.317399	0.819036
976	RFPL3S	18.8383	0.317399	0.819036
977	ECSCR	19.4455	0.317399	0.819036
978	EHD2	19.5872	0.317399	0.819036
979	AL392048.1	18.6401	0.317399	0.819036
980	LINC02012	19.1969	0.317399	0.819036
981	AL132639.3	19.714	0.317399	0.819036
982	AC022001.3	19.2332	0.317399	0.819036
983	IL31RA	19.318	0.317399	0.819036
984	AC017074.1	19.318	0.317399	0.819036
985	CNTNAP1	18.8183	0.317399	0.819036
986	AC011933.3	19.4435	0.317399	0.819036
987	AC007378.1	18.9398	0.317399	0.819036
988	CAMK2B	19.6074	0.317399	0.819036
989	COL4A5	19.7366	0.317399	0.819036
990	FXYD6	19.236	0.317399	0.819036
991	LINC01050	19.1432	0.317399	0.819036
992	KRTAP5-1	19.2769	0.317399	0.819036
993	KCNJ11	19.5371	0.317399	0.819036
994	AC092354.2	19.5197	0.317399	0.819036
995	CALR3	19.5366	0.317399	0.819036
996	EGFL6	19.0206	0.317399	0.819036
997	AC007405.1	19.5913	0.317399	0.819036
998	EDNRB-AS1	18.8543	0.317399	0.819036
999	TREML4	19.1714	0.317399	0.819036
1000	CEBPA-DT	18.7778	0.317399	0.819036
1001	BGLAP	19.3146	0.317399	0.819036
1002	TRIM6	19.1239	0.317399	0.819036
1003	ALDH1L2	19.6191	0.317399	0.819036
1004	AC091180.3	19.4059	0.317399	0.819036
1005	AC007285.1	19.5201	0.317399	0.819036
1006	LINC01580	19.2014	0.317399	0.819036
1007	AL138921.2	19.1631	0.317399	0.819036
1008	AL138694.1	19.2831	0.317399	0.819036
1009	KIF4A	18.9375	0.317399	0.819036
1010	AC011939.3	18.9027	0.317399	0.819036
1011	LINC01506	19.6056	0.317399	0.819036
1012	IL21	19.0961	0.317399	0.819036
1013	LINC01659	18.8183	0.317399	0.819036
1014	ZDHHC19	19.1121	0.317399	0.819036
1015	FAM87B	19.0649	0.317399	0.819036
1016	AC026202.2	19.2487	0.317399	0.819036
1017	NEFL	19.4309	0.317399	0.819036
1018	DEFB1	18.9609	0.317399	0.819036
1019	AL356276.1	18.9922	0.317399	0.819036
1020	VSTM2B	19.0537	0.317399	0.819036
1021	AC011474.2	19.0457	0.317399	0.819036
1022	AC026741.1	19.7548	0.317399	0.819036
1023	AGAP2-AS1	19.1212	0.317399	0.819036
1024	AL135744.1	19.2737	0.317399	0.819036
1025	AC006116.8	18.9298	0.317399	0.819036
1026	AC027607.1	19.1688	0.317399	0.819036
1027	CIRBP-AS1	19.4657	0.317399	0.819036
1028	LINC02076	19.5007	0.317399	0.819036
1029	C19orf67	19.6732	0.317399	0.819036
1030	LGR4	18.9491	0.317399	0.819036
1031	PLA2G7	19.2107	0.317399	0.819036
1032	AC136475.7	19.6107	0.317399	0.819036
1033	AC120498.9	19.9902	0.317399	0.819036
1034	KCNE5	19.4986	0.317399	0.819036
1035	AC009041.2	18.8862	0.317399	0.819036
1036	TNFRSF21	18.7916	0.317399	0.819036
1037	UBE2R2-AS1	19.2332	0.317399	0.819036
1038	PRUNE2	19.0615	0.317399	0.819036
1039	NRN1	19.7295	0.317399	0.819036
1040	PRR35	19.0788	0.317399	0.819036
1041	MTUS2-AS1	19.268	0.317399	0.819036
1042	AC024619.3	19.2332	0.317399	0.819036
1043	LHFPL6	19.1212	0.317399	0.819036
1044	DNAH12	19.1828	0.317399	0.819036
1045	AL390961.2	18.9264	0.317399	0.819036
1046	HESX1	19.4336	0.317399	0.819036
1047	AC139887.1	19.3546	0.317399	0.819036
1048	MEIS2	19.3133	0.317399	0.819036
1049	AC006206.2	18.3451	0.317399	0.819036
1050	GPR142	19.5733	0.317399	0.819036
1051	CPEB1	19.7627	0.317399	0.819036
1052	NECTIN3-AS1	19.6701	0.317399	0.819036
1053	IDO1	18.7892	0.317399	0.819036
1054	RHOBTB1	19.5469	0.317399	0.819036
1055	AL359636.2	19.336	0.317399	0.819036
1056	AL031056.1	18.7478	0.317399	0.819036
1057	AC090921.1	18.7515	0.317399	0.819036
1058	AC092653.1	19.3862	0.317399	0.819036
1059	AC109597.1	19.476	0.317399	0.819036
1060	MAG	19.5448	0.317399	0.819036
1061	TAS2R4	19.317	0.317399	0.819036
1062	TPRG1-AS1	19.5426	0.317399	0.819036
1063	MPO	19.4536	0.317399	0.819036
1064	GPR37L1	18.8562	0.317399	0.819036
1065	CTXN2	19.4144	0.317399	0.819036
1066	C2orf81	19.5469	0.317399	0.819036
1067	AC090198.1	18.7976	0.317399	0.819036
1068	AP003721.2	19.5151	0.317399	0.819036
1069	PAPLN	19.7024	0.317399	0.819036
1070	LINC01412	19.4772	0.317399	0.819036
1071	CCDC175	19.5733	0.317399	0.819036
1072	FAM151B	19.5918	0.317399	0.819036
1073	ARHGAP22	18.8145	0.317399	0.819036
1074	LINC02541	19.3133	0.317399	0.819036
1075	AL450322.2	18.8387	0.317399	0.819036
1076	LINC01967	19.7627	0.317399	0.819036
1077	CXCL9	19.3133	0.317399	0.819036
1078	AC093752.2	19.3546	0.317399	0.819036
1079	GNMT	18.9202	0.317399	0.819036
1080	LINC02019	18.873	0.317399	0.819036
1081	AC008443.2	19.2772	0.317399	0.819036
1082	TNXB	19.0833	0.317399	0.819036
1083	AC008592.4	19.3086	0.317399	0.819036
1084	UACA	19.2879	0.317399	0.819036
1085	MTTP	19.1511	0.317399	0.819036
1086	AL034417.4	19.1323	0.317399	0.819036
1087	ADGRG3	18.917	0.317399	0.819036
1088	AKAP12	19.3086	0.317399	0.819036
1089	AC021086.1	19.1309	0.317399	0.819036
1090	RPS6KB2-AS1	19.0309	0.317399	0.819036
1091	TAS2R31	19.1901	0.317399	0.819036
1092	PERM1	18.7111	0.317399	0.819036
1093	AC022146.2	19.2948	0.317399	0.819036
1094	AC021242.3	19.132	0.317399	0.819036
1095	AC006504.1	18.9025	0.317399	0.819036
1096	AC116337.3	19.116	0.317399	0.819036
1097	AL391335.1	19.1843	0.317399	0.819036
1098	AC092687.3	19.1435	0.317399	0.819036
1099	HSD17B2	18.955	0.317399	0.819036
1100	AL031595.2	19.2948	0.317399	0.819036
1101	BAALC	19.2821	0.317399	0.819036
1102	AL139339.2	19.2143	0.317399	0.819036
1103	AL359076.1	19.177	0.317399	0.819036
1104	AL359258.2	0.667878	0.318115	0.819824
1105	DUSP16	0.542023	0.31965	0.822904
1106	CEACAM4	1.41638	0.320665	0.824203
1107	AC092650.1	0.80554	0.322769	0.826019
1108	RUNX3	0.0960474	0.323072	0.826019
1109	NRGN	0.38549	0.324371	0.828454
1110	C1orf56	0.490513	0.325349	0.830076
1111	TUBGCP5	0.32682	0.326704	0.83273
1112	AC009630.1	1.2154	0.328642	0.835528
1113	AC016394.1	0.773742	0.328693	0.835528
1114	MIR194-2HG	1.3142	0.329462	0.836166
1115	FBXW8	0.425502	0.330094	0.836894
1116	GRAMD1C	0.7307	0.331466	0.839056
1117	ADCY3	1.2965	0.333066	0.841709
1118	BAMBI	1.40388	0.334428	0.843332
1119	ITGAL	0.089034	0.334548	0.843332
1120	IGKV1-12	0.297458	0.336432	0.846558
1121	IGHV3-73	1.00101	0.336601	0.846558
1122	ENTPD1	0.779473	0.336701	0.846558
1123	AL133467.2	1.00459	0.337679	0.847557
1124	IGKV1-39	0.585021	0.338772	0.848998
1125	PPM1L	0.25703	0.340068	0.851049
1126	IFI44	0.125902	0.344731	0.860939
1127	AL139383.1	1.3439	0.345902	0.862463
1128	CMKLR1	0.225	0.346053	0.862463
1129	PRICKLE4	0.620579	0.346584	0.863343
1130	SIPA1L2	1.34231	0.347612	0.865014
1131	GSEC	0.43774	0.349762	0.867245
1132	PTPRE	0.117326	0.350934	0.869627
1133	CLN3	0.125772	0.35368	0.874276
1134	DNAJC1	0.0879742	0.35494	0.876942
1135	SIRPB1	0.753657	0.356125	0.878452
1136	SKIL	0.160038	0.356457	0.878452
1137	LIX1L-AS1	0.270447	0.357016	0.87923
1138	NEU1	0.168754	0.363865	0.890366
1139	PRDM10	0.395393	0.364877	0.891714
1140	MAP3K5	0.273036	0.366024	0.892046
1141	ZFYVE16	0.254919	0.367422	0.895002
1142	MIR222HG	0.59444	0.370196	0.90071
1143	AC008966.1	1.19571	0.370695	0.90071
1144	SLC4A4	0.434767	0.373559	0.9054
1145	ZNF35	0.550793	0.374534	0.905942
1146	ADAP1	0.2799	0.374708	0.905942
1147	GP9	0.679786	0.375	0.906172
1148	MDGA1	0.489657	0.375271	0.906374
1149	RSAD2	0.12033	0.377686	0.909487
1150	LINC00528	0.324747	0.378116	0.910069
1151	AL354710.2	1.25546	0.381376	0.91655
1152	FAM126A	0.260579	0.381843	0.917217
1153	AC104506.1	0.952087	0.382914	0.918254
1154	MMP25	0.911501	0.384164	0.920057
1155	AC087645.2	0.909069	0.384384	0.920129
1156	AC123768.3	0.622248	0.385216	0.921664
1157	MTMR12	0.185048	0.386363	0.923952
1158	NPTXR	0.963576	0.387274	0.925217
1159	THAP9	0.905694	0.389079	0.9277
1160	MGAM	1.22181	0.389289	0.927745
1161	CYTOR	0.0835057	0.390422	0.929531
1162	CDYL2	0.744917	0.391688	0.93179
1163	SULT2B1	0.689755	0.392297	0.93179
1164	CEP152	0.356862	0.39285	0.932561
1165	ERBB2	0.410397	0.393576	0.933534
1166	LINC02062	0.569692	0.393645	0.933534
1167	ACVR2B	0.929519	0.394637	0.934997
1168	RETN	0.675748	0.395227	0.934997
1169	AL157912.1	0.720773	0.395808	0.93584
1170	MAP3K6	0.226847	0.397007	0.936951
1171	LRRC37A	0.759131	0.397745	0.93775
1172	FGL2	0.167506	0.399227	0.938959
1173	PERP	0.16135	0.399572	0.939314
1174	UBN2	0.35439	0.400045	0.939971
1175	AGAP1	0.267255	0.400427	0.940412
1176	GNS	0.19913	0.401131	0.940854
1177	ZNF16	0.317246	0.401203	0.940854
1178	IL10RB-DT	1.19063	0.401301	0.940854
1179	ZNF827	0.222314	0.402056	0.941488
1180	DVL3	0.394244	0.40229	0.941488
1181	TAT-AS1	0.748945	0.402823	0.941488
1182	BLM	0.331097	0.403882	0.943288
1183	CCL23	1.17755	0.404799	0.944727
1184	CHST15	1.1768	0.405173	0.944845
1185	GAPT	0.68994	0.405308	0.944845
1186	AC147651.1	1.28916	0.405806	0.944845
1187	CD86	0.834375	0.405979	0.944845
1188	NEDD4	0.375096	0.406038	0.944845
1189	ZNF625	0.899848	0.407181	0.9463
1190	OAS3	0.128471	0.407231	0.9463
1191	IFIT3	0.0969988	0.407471	0.946403
1192	TBCEL	0.482585	0.408853	0.948248
1193	SPRED2	0.506152	0.409529	0.949363
1194	AGAP5	0.895514	0.411552	0.951775
1195	LILRA2	0.759517	0.411783	0.951855
1196	EDARADD	0.3165	0.412776	0.953695
1197	IER3	0.280285	0.413348	0.954451
1198	TUBB2A	0.199665	0.414256	0.955747
1199	DGKQ	0.265424	0.416621	0.959172
1200	VANGL1	0.251915	0.418293	0.9614
1201	LRP1	0.721833	0.419903	0.963801
1202	MORN4	1.136	0.421297	0.966012
1203	ZNF490	0.186376	0.422794	0.967156
1204	ITGB4	1.1337	0.4233	0.967857
1205	NFE2	1.14824	0.424488	0.968744
1206	AC022973.4	0.871417	0.425812	0.970851
1207	CMPK2	0.124776	0.426025	0.970879
1208	MIR155HG	0.19873	0.427104	0.972882
1209	TCP11L1	0.237835	0.427578	0.973503
1210	AC092683.1	0.258434	0.428684	0.975375
1211	CD59	0.154952	0.428803	0.975375
1212	ZNF544	0.207269	0.429573	0.976211
1213	AP001189.1	1.22483	0.43051	0.977261
1214	AC005332.5	0.460114	0.430656	0.977261
1215	CORO1C	0.265111	0.431344	0.977261
1216	EVI5	0.620488	0.431379	0.977261
1217	TIGD5	0.618082	0.431578	0.977261
1218	CLIC3	0.0932696	0.434592	0.982653
1219	IGLV5-45	0.620379	0.435347	0.983336
1220	EDDM13	0.389043	0.436564	0.984708
1221	MTMR4	0.227202	0.437814	0.98615
1222	CLDN15	0.517309	0.441485	0.991875
1223	AC005618.1	1.18578	0.442109	0.992134
1224	KIF5C	0.601043	0.442737	0.992676
1225	PTTG1	0.11914	0.445906	0.997838
1226	ZNF443	0.730483	0.446519	0.997838
1227	CLDND1	0.0938842	0.447368	0.998846
1228	TENT5A	0.143781	0.449957	1
1229	JRK	0.473292	0.450799	1
1230	AL512625.1	0.857172	0.452214	1
1231	FANCA	0.216789	0.453894	1
1232	C8orf37-AS1	1.05876	0.454341	1
1233	SH2D1A	0.107315	0.454677	1
1234	AC068051.1	1.15074	0.456367	1
1235	ALMS1	0.22423	0.456792	1
1236	MARCKS	0.668948	0.457138	1
1237	AC107959.1	0.308955	0.457259	1
1238	LILRB2	0.4201	0.457779	1
1239	CLEC16A	0.204986	0.457806	1
1240	INVS	0.204251	0.460594	1
1241	TRANK1	0.0988752	0.461085	1
1242	CSF2RB	1.1454	0.46159	1
1243	TMEM140	0.162508	0.463538	1
1244	SPATS2	0.212751	0.463911	1
1245	ATXN1L	0.212076	0.464972	1
1246	ACER3	0.193054	0.468463	1
1247	STMN1	0.0955872	0.468947	1
1248	WIZ	0.392856	0.469216	1
1249	ZNF234	0.326911	0.474315	1
1250	BFSP1	0.304361	0.475816	1
1251	GNG11	0.422864	0.477423	1
1252	PCTP	0.258949	0.47776	1
1253	LRRCC1	0.225421	0.478253	1
1254	FAM13A	0.421224	0.480372	1
1255	ADAM9	0.391464	0.48356	1
1256	TTC21A	0.990706	0.485438	1
1257	AC124016.1	0.206455	0.485452	1
1258	AC087623.2	0.212736	0.485755	1
1259	TCAF2C	0.413433	0.486609	1
1260	ANXA1	0.0418319	0.487054	1
1261	IRF4	0.219114	0.487355	1
1262	DDX60L	0.0913403	0.487949	1
1263	RCAN2	0.261924	0.488204	1
1264	CCDC173	0.542697	0.488385	1
1265	FADS3	0.445008	0.488988	1
1266	MAFF	0.192014	0.489965	1
1267	TSC22D1	0.233276	0.49033	1
1268	PTCH1	0.194031	0.490543	1
1269	NUSAP1	0.404003	0.490853	1
1270	IGLV2-14	0.101147	0.493327	1
1271	GLB1L2	0.377304	0.494676	1
1272	RASSF4	0.161603	0.497728	1
1273	BHLHE40-AS1	0.461301	0.498664	1
1274	TCAF1	0.198962	0.499924	1
1275	CDKL5	0.424146	0.500659	1
1276	NICN1	0.284316	0.500988	1
1277	CA2	0.540872	0.502752	1
1278	POMK	0.327249	0.503067	1
1279	SLX4	0.343705	0.503889	1
1280	IGKV2-24	0.402221	0.505333	1
1281	TENM1	0.424431	0.507274	1
1282	CEP126	0.262104	0.50749	1
1283	TNFAIP3	0.0503269	0.507648	1
1284	GK	0.283969	0.508491	1
1285	ARHGAP26	0.152839	0.509331	1
1286	GPR82	0.75291	0.511672	1
1287	AL161668.3	0.59343	0.513467	1
1288	CEP290	0.130005	0.513493	1
1289	TNIP3	0.239631	0.513575	1
1290	AC010175.1	0.536246	0.514787	1
1291	ZNF273	0.197777	0.514951	1
1292	BTN2A2	0.245193	0.51508	1
1293	AC006160.1	0.743008	0.515822	1
1294	TST	0.671079	0.515843	1
1295	NPIPA1	0.27047	0.515895	1
1296	AC123595.1	0.618082	0.517929	1
1297	PRC1	0.359995	0.519141	1
1298	C3orf14	0.345347	0.520478	1
1299	ANKHD1	0.0725161	0.520566	1
1300	HCN3	0.683921	0.520736	1
1301	RAD50	0.0983116	0.521144	1
1302	FOSL1	0.703901	0.521268	1
1303	CHAC1	0.700984	0.522267	1
1304	AC104695.2	0.379064	0.522653	1
1305	RASD1	0.520213	0.528126	1
1306	IGKV1-16	0.599829	0.528577	1
1307	AC097359.3	0.89682	0.528992	1
1308	PRDM5	0.700483	0.529042	1
1309	MIR181A1HG	0.503611	0.53163	1
1310	CFH	0.157572	0.532057	1
1311	RTN4RL2	0.974641	0.532258	1
1312	TMEM106A	0.253197	0.533434	1
1313	AC073957.3	0.715352	0.533564	1
1314	GINS3	0.508934	0.53523	1
1315	GPC1	0.953033	0.535254	1
1316	AC079385.1	0.884523	0.53542	1
1317	ZNF684	0.201576	0.536138	1
1318	PGAP1	0.363163	0.537091	1
1319	PTCH2	0.267087	0.537674	1
1320	TAB3	0.229791	0.540484	1
1321	CSTA	0.451525	0.541543	1
1322	PODN	0.332331	0.541713	1
1323	PACSIN1	0.754927	0.542531	1
1324	SUMO4	0.647603	0.543848	1
1325	PCDHGA10	0.69224	0.544829	1
1326	C19orf38	0.554812	0.545564	1
1327	DBN1	0.228584	0.547794	1
1328	DYNC2H1	0.28974	0.549451	1
1329	SCN8A	0.660338	0.549679	1
1330	RRS1-AS1	0.926526	0.549887	1
1331	NRROS	0.13471	0.551395	1
1332	SERTAD1	0.0669911	0.551436	1
1333	TRIM59	0.111005	0.551511	1
1334	PPIP5K1	0.274116	0.55842	1
1335	TTC23	0.900293	0.558445	1
1336	PDP2	0.397154	0.559976	1
1337	PLEKHG1	0.330269	0.560238	1
1338	MYO5A	0.124937	0.562573	1
1339	DUBR	1.00208	0.563265	1
1340	MARCO	0.656411	0.566177	1
1341	SHF	0.655765	0.568946	1
1342	B2M	0.00608649	0.569067	1
1343	SLC39A9	0.146972	0.569697	1
1344	CCDC146	0.150988	0.571003	1
1345	ZNF254	0.156618	0.573104	1
1346	SIGLEC7	0.381425	0.573181	1
1347	SMARCA5-AS1	0.4589	0.573665	1
1348	AL158071.3	0.209206	0.576338	1
1349	AC023908.3	0.558227	0.577387	1
1350	FAM131B	0.63518	0.578828	1
1351	ZKSCAN8	0.215308	0.580796	1
1352	GEMIN7-AS1	0.631386	0.581174	1
1353	PARP14	0.0666648	0.582265	1
1354	RRBP1	0.0764743	0.582288	1
1355	CYTH3	0.376146	0.58331	1
1356	LY6G5B	0.516659	0.583343	1
1357	PIEZO1	0.139809	0.585892	1
1358	IL5RA	0.148743	0.589165	1
1359	MRPL12	0.0905589	0.590405	1
1360	AC009093.2	0.520801	0.591274	1
1361	RNF135	0.129183	0.591597	1
1362	AL050343.2	0.821069	0.59219	1
1363	LIG3	0.190927	0.593029	1
1364	FPGT	0.291306	0.593135	1
1365	NF1	0.125472	0.595053	1
1366	SERPINF1	0.817439	0.596158	1
1367	GPRASP1	0.440226	0.596394	1
1368	P2RY11	0.397177	0.601492	1
1369	FUCA2	0.121535	0.601598	1
1370	PNMT	0.595782	0.603417	1
1371	FXN	0.0769926	0.603613	1
1372	PLBD1	0.228189	0.604967	1
1373	MIR4435-2HG	0.0576867	0.60528	1
1374	PRRG4	0.800161	0.606706	1
1375	AC007384.1	0.103076	0.607428	1
1376	C19orf73	0.433606	0.607466	1
1377	ATP2A1-AS1	0.316015	0.607665	1
1378	ROM1	0.444466	0.609115	1
1379	DDIT4	0.0403159	0.609582	1
1380	MBNL3	0.155741	0.609788	1
1381	PTCD1	0.208578	0.610181	1
1382	LILRA6	0.487162	0.611252	1
1383	DOLK	0.244006	0.611547	1
1384	B4GALNT3	0.565095	0.612312	1
1385	FRS2	0.118557	0.612774	1
1386	RBM47	0.583989	0.613066	1
1387	C13orf46	0.557433	0.613248	1
1388	PAX8	0.28937	0.615116	1
1389	IGLV3-10	0.202406	0.61577	1
1390	MN1	0.77829	0.615999	1
1391	SPRED3	0.769208	0.616299	1
1392	AC009228.1	0.767272	0.617396	1
1393	SAMSN1	0.0749934	0.617469	1
1394	MCM10	0.732141	0.617595	1
1395	AKAP5	0.571292	0.61787	1
1396	NUDT16	0.148616	0.618964	1
1397	NIPAL2	0.241578	0.619483	1
1398	NCK1-DT	0.17644	0.619654	1
1399	SGO2	0.238688	0.619965	1
1400	PIGZ	0.400901	0.621223	1
1401	WEE1	0.233942	0.621595	1
1402	IGLC3	0.213011	0.622188	1
1403	LAT2	0.239612	0.623754	1
1404	FRG1-DT	0.472065	0.623931	1
1405	AL139260.1	0.274989	0.624029	1
1406	IL1RN	0.45408	0.625378	1
1407	MLKL	0.121793	0.629433	1
1408	SOGA1	0.742456	0.631995	1
1409	SGMS1-AS1	0.257809	0.632784	1
1410	VASH1	0.268904	0.634008	1
1411	CCDC180	0.334859	0.634075	1
1412	SRR	0.275163	0.635451	1
1413	ZSWIM4	0.728254	0.635558	1
1414	DRAM1	0.219537	0.636142	1
1415	CLCN6	0.174994	0.636468	1
1416	PTGS2	0.808528	0.637227	1
1417	RTN2	0.763867	0.637353	1
1418	CUL9	0.203864	0.637527	1
1419	TMEM17	0.723257	0.638222	1
1420	PTPRJ	0.107095	0.639156	1
1421	AP001062.1	0.538702	0.639238	1
1422	SLC30A1	0.234641	0.639243	1
1423	KDM3B	0.124021	0.640301	1
1424	CTNNAL1	0.296124	0.640961	1
1425	RTP5	0.201554	0.642372	1
1426	AB_ITGB7	-0.269316	0.646512	1
1427	F2R	0.0556872	0.648786	1
1428	FXYD2	0.54328	0.649143	1
1429	FASLG	0.128367	0.649542	1
1430	GSE1	0.101643	0.651468	1
1431	CARD6	0.317273	0.652391	1
1432	TMEM168	0.151128	0.652477	1
1433	PNMA5	0.773377	0.653202	1
1434	TOP2A	0.262687	0.654926	1
1435	AC090409.1	0.693663	0.655123	1
1436	AC011447.3	0.224283	0.655291	1
1437	USP30	0.182487	0.656414	1
1438	MYLK-AS1	0.250366	0.657794	1
1439	ARL5B	0.140248	0.66132	1
1440	EXTL3	0.141212	0.661385	1
1441	SLC7A1	0.138268	0.661397	1
1442	TRIM25	0.0906122	0.663596	1
1443	CENPO	0.202213	0.66369	1
1444	GFPT2	0.353863	0.664457	1
1445	AL157402.2	0.364459	0.671479	1
1446	IL12A	0.327366	0.672523	1
1447	DUSP4	0.185156	0.672778	1
1448	CDKL1	0.193928	0.673251	1
1449	CD84	0.0667358	0.674363	1
1450	ZNF587B	0.197078	0.675139	1
1451	AP001830.1	0.646944	0.675431	1
1452	ATP10D	0.124687	0.67774	1
1453	CXCL8	0.425116	0.678215	1
1454	ABHD1	0.38972	0.680362	1
1455	G0S2	0.473313	0.681619	1
1456	RGPD2	0.347684	0.682211	1
1457	ARPIN	0.698586	0.682611	1
1458	ME3	0.166108	0.683027	1
1459	VIT	0.637803	0.683079	1
1460	TBC1D16	0.385764	0.683521	1
1461	PPP1R12C	0.133926	0.685681	1
1462	SLC1A7	0.0963226	0.687712	1
1463	SLC2A9	0.400863	0.690263	1
1464	MS4A1	0.209644	0.690758	1
1465	DNAH10OS	0.614315	0.691584	1
1466	FGFR1	0.16193	0.691735	1
1467	AC011921.1	0.616979	0.691749	1
1468	NUTM2D	0.440782	0.691931	1
1469	LINC02580	0.227529	0.693145	1
1470	LINC01410	0.157022	0.69333	1
1471	GCSH	0.103484	0.693532	1
1472	ENPP5	0.124512	0.69743	1
1473	IGHV2-26	0.269001	0.698015	1
1474	CD300LB	0.43288	0.698937	1
1475	ZNF445	0.136918	0.699618	1
1476	LINC01146	0.186124	0.700992	1
1477	JAKMIP2	0.0706046	0.701676	1
1478	FOXP4	0.193649	0.704275	1
1479	SGK1	0.188388	0.704607	1
1480	SAMD9L	0.0406701	0.704911	1
1481	ATG2B	0.115426	0.706756	1
1482	ERCC6	0.0941759	0.708388	1
1483	IGLV9-49	0.580504	0.709244	1
1484	RTEL1	0.183886	0.709795	1
1485	HLX	0.432942	0.710495	1
1486	CSF1R	0.429065	0.71095	1
1487	HLA-DMB	0.124235	0.711218	1
1488	LINC02422	0.256858	0.7116	1
1489	ITGAM	0.0573308	0.712309	1
1490	AP000880.1	0.639602	0.712839	1
1491	LINC00384	0.299547	0.715068	1
1492	B3GALNT2	0.165152	0.715244	1
1493	ATAD5	0.122219	0.716072	1
1494	HMGN5	0.195274	0.716401	1
1495	BTN3A1	0.0407555	0.719881	1
1496	ANKRD34A	0.252173	0.719983	1
1497	B3GAT1	0.100792	0.720311	1
1498	C1orf21	0.0366508	0.720605	1
1499	NPIPA5	0.552024	0.722455	1
1500	CCRL2	0.223072	0.723108	1
1501	IGHV3-13	0.549429	0.723524	1
1502	TMEM268	0.248547	0.724204	1
1503	SERPINE1	0.430218	0.727752	1
1504	AC005261.1	0.16765	0.727918	1
1505	HPGD	0.0844508	0.728184	1
1506	RPH3AL	0.154486	0.728317	1
1507	AL358333.3	0.406234	0.729441	1
1508	MXD3	0.273143	0.730279	1
1509	IGHV3-48	0.192679	0.730811	1
1510	C20orf204	0.587463	0.731047	1
1511	OTUD7B	0.116157	0.731406	1
1512	SDSL	0.29662	0.733178	1
1513	JUN	0.0289905	0.738588	1
1514	RDH5	0.330899	0.740794	1
1515	SPATA21	0.336371	0.741307	1
1516	TNS3	0.517533	0.742069	1
1517	UHRF1BP1	0.104246	0.742113	1
1518	CCDC42	0.408894	0.742166	1
1519	TIAM2	0.40558	0.743242	1
1520	AC004816.1	0.51028	0.743364	1
1521	AC025164.1	0.0821233	0.743623	1
1522	MS4A6A	0.17596	0.743777	1
1523	PLAUR	0.141888	0.743879	1
1524	AP3M2	0.077631	0.744683	1
1525	ZNF85	0.11303	0.745314	1
1526	RAPGEFL1	0.370561	0.745423	1
1527	C3AR1	0.106627	0.74729	1
1528	FBF1	0.102592	0.74802	1
1529	CENPB	0.109472	0.749396	1
1530	AL441992.1	0.0890486	0.751251	1
1531	SLC19A2	0.242155	0.751345	1
1532	C9orf116	0.370838	0.751592	1
1533	IFT81	0.385062	0.752904	1
1534	GPR180	0.08218	0.753647	1
1535	SMIM35	0.538388	0.754481	1
1536	HOXB-AS3	0.535236	0.754932	1
1537	AC009275.1	0.312875	0.75511	1
1538	FXYD7	0.0955291	0.755251	1
1539	AL137003.1	0.172312	0.756764	1
1540	PEX10	0.0811109	0.757529	1
1541	GALNT18	0.525198	0.758539	1
1542	SRRM2-AS1	0.525798	0.75878	1
1543	ICAM1	0.118279	0.761494	1
1544	MS4A4A	0.270595	0.761924	1
1545	AC090559.1	0.518269	0.762848	1
1546	OAS2	0.0357575	0.764011	1
1547	IGHV6-1	0.363701	0.764698	1
1548	P2RY13	0.268226	0.765526	1
1549	SPDYE2	0.506708	0.766914	1
1550	TNFRSF12A	0.344314	0.767888	1
1551	GSPT2	0.104138	0.767992	1
1552	FOLR3	0.285879	0.76888	1
1553	SLC35B4	0.0894327	0.76902	1
1554	CDRT4	0.358647	0.77013	1
1555	MEF2B	0.181741	0.770425	1
1556	CARD9	0.240804	0.770424	1
1557	MAFK	0.179643	0.770731	1
1558	WDR35	0.102396	0.771057	1
1559	AL355916.2	0.348439	0.771389	1
1560	ARHGAP18	0.0556982	0.771876	1
1561	YEATS2	0.069419	0.773082	1
1562	CTSC	0.0198593	0.773804	1
1563	MFSD2A	0.207701	0.77498	1
1564	TMEM164	0.173736	0.775854	1
1565	TMEM255A	0.222139	0.776946	1
1566	ABL1	0.0935489	0.777104	1
1567	LYN	0.0987553	0.777339	1
1568	TADA2B	0.0941623	0.777647	1
1569	SRGAP2B	0.0903094	0.78156	1
1570	POLD3	0.080661	0.782084	1
1571	AC022098.4	0.436971	0.78283	1
1572	BMF	0.268514	0.782987	1
1573	PARP15	0.0354855	0.78322	1
1574	QPCT	0.468987	0.784192	1
1575	PNMA3	0.466088	0.785236	1
1576	NPDC1	0.0498288	0.78536	1
1577	AL096677.1	0.463635	0.786353	1
1578	FRMPD3	0.316878	0.786631	1
1579	ARHGEF10	0.461495	0.787229	1
1580	AC007566.1	0.459156	0.788529	1
1581	AL031283.1	0.12194	0.789484	1
1582	AL355075.4	0.234031	0.78966	1
1583	TESK1	0.12084	0.790289	1
1584	ADM	0.453873	0.790732	1
1585	IFNG-AS1	0.417181	0.790996	1
1586	ZNF618	0.187903	0.791659	1
1587	EPB41L4A	0.0953696	0.792695	1
1588	ZNF713	0.30436	0.795357	1
1589	RALGPS1	0.0923998	0.795911	1
1590	ZNF239	0.258474	0.797452	1
1591	SMC4	0.0481581	0.797665	1
1592	LILRA4	0.302516	0.797669	1
1593	ZNF257	0.119598	0.798568	1
1594	LRP8	0.150733	0.799943	1
1595	AL035071.1	0.253392	0.800819	1
1596	HEATR6	0.0633035	0.802769	1
1597	LINC00852	0.20447	0.808458	1
1598	KDM4A	0.0525476	0.808502	1
1599	CDKN1A	0.0855107	0.80941	1
1600	IFI30	0.0366687	0.810337	1
1601	SLC6A4	0.410994	0.812119	1
1602	YPEL1	0.0668126	0.813653	1
1603	EFHD2	0.0197897	0.813789	1
1604	CLCF1	0.0837132	0.814655	1
1605	PRSS53	0.233889	0.81548	1
1606	SAT1	0.0191673	0.81797	1
1607	ZNF548	0.0782081	0.818459	1
1608	CEP162	0.0720694	0.818888	1
1609	IGHV1-69-2	0.160208	0.819434	1
1610	TNFRSF1B	0.0204093	0.819533	1
1611	ITGAX	0.093987	0.821615	1
1612	LLPH-DT	0.227689	0.822944	1
1613	RPGR	0.0774588	0.823467	1
1614	TROAP	0.380962	0.824577	1
1615	CDK1	0.190381	0.825189	1
1616	USP31	0.217799	0.825946	1
1617	GP1BB	0.272281	0.826441	1
1618	KIAA2013	0.066104	0.828384	1
1619	CIT	0.372137	0.828421	1
1620	CD33	0.218494	0.8306	1
1621	WDR7	0.0547991	0.831204	1
1622	S100A2	0.130896	0.836286	1
1623	LINC00877	0.355088	0.837041	1
1624	ARHGAP21	0.1073	0.837177	1
1625	DST	0.327354	0.837638	1
1626	DGKH	0.084373	0.837809	1
1627	AC016831.1	0.0986295	0.838447	1
1628	AC005224.2	0.17503	0.839707	1
1629	ARHGAP8	0.232708	0.845508	1
1630	KIR3DL2	0.060765	0.847197	1
1631	LBX2-AS1	0.155658	0.847532	1
1632	LINC00278	0.0657184	0.847794	1
1633	ARPC1A	0.0290549	0.848718	1
1634	KCNE3	0.327167	0.849554	1
1635	AC125611.3	0.325545	0.850037	1
1636	AL592435.1	0.187998	0.850066	1
1637	XPNPEP2	0.0935976	0.850658	1
1638	TVP23C	0.0569244	0.850917	1
1639	FABP5	0.0356573	0.852061	1
1640	ADAP2	0.192968	0.854798	1
1641	AC093567.1	0.311836	0.85672	1
1642	AC159540.2	0.212589	0.859211	1
1643	PER3	0.0721915	0.860767	1
1644	RTP4	0.0403724	0.860893	1
1645	CALML4	0.230643	0.861938	1
1646	SMAD7	0.033903	0.863329	1
1647	AC123912.1	0.210974	0.863892	1
1648	LINC01842	0.295647	0.864139	1
1649	ABL2	0.0677259	0.864553	1
1650	ZBTB47	0.271096	0.865733	1
1651	AC018362.1	0.207337	0.86661	1
1652	PPP2R2B	0.0211357	0.868247	1
1653	BNC2	0.167478	0.868583	1
1654	SNRK-AS1	0.0966564	0.869794	1
1655	SPIRE1	0.204682	0.870127	1
1656	RAD54L	0.282426	0.870652	1
1657	KCNE1	0.271876	0.874796	1
1658	TGM1	0.268993	0.876089	1
1659	EFCAB6	0.268317	0.876458	1
1660	NAP1L2	0.0804653	0.877354	1
1661	PRKAB2	0.0527393	0.877482	1
1662	YPEL5	0.0153657	0.877511	1
1663	AL022323.4	0.156728	0.878038	1
1664	SLC16A6	0.0581994	0.878235	1
1665	AC027575.2	0.268477	0.87844	1
1666	GOLGA8Q	0.265247	0.878633	1
1667	IGLV1-40	0.0474388	0.879705	1
1668	USP9Y	0.0242266	0.879865	1
1669	AL137786.1	0.260441	0.880209	1
1670	DLG5	0.107493	0.881161	1
1671	ZNF417	0.101284	0.882211	1
1672	RUFY3	0.0511943	0.88305	1
1673	GPR35	0.194977	0.884439	1
1674	AC112491.1	0.250771	0.884886	1
1675	SMC2	0.0364876	0.885561	1
1676	LCP1	0.00928925	0.887798	1
1677	EFHC1	0.0535208	0.888158	1
1678	RAB31	0.0886741	0.888748	1
1679	ADAM28	0.170071	0.890225	1
1680	ESR2	0.110032	0.890768	1
1681	ERP27	0.119029	0.892708	1
1682	PHLDB2	0.0464573	0.892853	1
1683	ELOVL6	0.042698	0.893761	1
1684	ATP1A3	0.0393534	0.894298	1
1685	PEG10	0.157318	0.894899	1
1686	BARD1	0.0393271	0.895011	1
1687	DENND1A	0.051143	0.895169	1
1688	SAMD9	0.0121035	0.895434	1
1689	TEX9	0.157454	0.895691	1
1690	NME8	0.0790447	0.900296	1
1691	CDKN2A	0.0275548	0.901054	1
1692	FBXO17	0.145211	0.902522	1
1693	CLEC12A	0.0983376	0.903457	1
1694	TCF20	0.0411761	0.905702	1
1695	SCIMP	0.0952931	0.906744	1
1696	TUBA1A	0.0109636	0.907644	1
1697	AC091271.1	0.0333568	0.907645	1
1698	KIAA1841	0.0418846	0.909652	1
1699	BRICD5	0.0829033	0.910216	1
1700	PRDM8	0.0806008	0.912268	1
1701	TMEM40	0.112761	0.912412	1
1702	ALDH2	0.111591	0.912572	1
1703	AK1	0.0674515	0.914895	1
1704	AC233280.1	0.185329	0.915274	1
1705	TFEC	0.1383	0.915802	1
1706	CCNA2	0.0933121	0.915893	1
1707	TEX261	0.0292802	0.91591	1
1708	HSPA1B	0.0619133	0.91842	1
1709	IGHV2-70	0.0878185	0.923074	1
1710	CSF2RA	0.100057	0.925354	1
1711	SERPINI1	0.0277754	0.926433	1
1712	AC119396.1	0.0140827	0.926846	1
1713	EFCAB13	0.0549906	0.927828	1
1714	ACACB	0.0538232	0.92852	1
1715	CTSL	0.0727582	0.928661	1
1716	CGN	0.178353	0.930592	1
1717	LINC02195	0.146382	0.933455	1
1718	BBS1	0.0403644	0.933791	1
1719	LLGL2	0.0189476	0.934379	1
1720	TJP2	0.0529959	0.934692	1
1721	SLC1A3	0.14191	0.935229	1
1722	AL122035.1	0.141489	0.935303	1
1723	RBM12B	0.0338183	0.937032	1
1724	ZNF630	0.0683531	0.937639	1
1725	CPVL	0.063516	0.937897	1
1726	LINC00630	0.0428989	0.938292	1
1727	CDC42EP2	0.13583	0.938296	1
1728	AC022217.3	0.0807647	0.939085	1
1729	WAC-AS1	0.012876	0.939766	1
1730	ZNF790	0.0352173	0.94195	1
1731	CLECL1	0.0326588	0.942494	1
1732	ZNF449	0.0461295	0.942864	1
1733	CHN2	0.0250272	0.943693	1
1734	FUT7	0.0517843	0.944204	1
1735	STON2	0.118402	0.945975	1
1736	HIP1	0.0305013	0.946228	1
1737	PCDHGB5	0.0833818	0.946866	1
1738	MACF1	0.00617861	0.947614	1
1739	MAP3K20	0.026055	0.94783	1
1740	CEMIP2	0.00846319	0.947858	1
1741	ZFP92	0.114007	0.948048	1
1742	AGBL3	0.0351061	0.950157	1
1743	CRIP1	0.00381341	0.950462	1
1744	ITGAD	0.108823	0.95053	1
1745	APOBEC3H	0.0136464	0.952528	1
1746	ADTRP	0.103402	0.95285	1
1747	ZNF100	0.0176634	0.953506	1
1748	PTPN12	0.0125517	0.95357	1
1749	SEC31B	0.0376561	0.9538	1
1750	C1QC	0.0756816	0.954243	1
1751	BRIP1	0.0419645	0.958073	1
1752	ERICH3	0.0287599	0.958605	1
1753	KCTD16	0.0883066	0.959848	1
1754	GALNT4	0.0299207	0.960434	1
1755	AC023632.2	0.0396673	0.960474	1
1756	AL450998.2	0.0123769	0.961498	1
1757	AC092112.1	0.0289847	0.961782	1
1758	ANGPTL4	0.0823639	0.962554	1
1759	FOSB	0.0065974	0.963777	1
1760	SLC35G2	0.0259147	0.964661	1
1761	AC012313.2	0.0766069	0.965151	1
1762	GPBAR1	0.0431657	0.966201	1
1763	ELMOD2	0.0115193	0.966622	1
1764	AC092164.1	0.030919	0.966667	1
1765	SPATS2L	0.0100475	0.966804	1
1766	RSPH4A	0.071916	0.967308	1
1767	PRSS57	0.0364297	0.969167	1
1768	C2CD3	0.00896575	0.971991	1
1769	LIMK1	0.0103708	0.973509	1
1770	MKI67	0.0521505	0.976405	1
1771	KLF6	0.00194687	0.97686	1
1772	AF165147.1	0.00977273	0.977519	1
1773	MAPKAPK2	0.00662711	0.977667	1
1774	BIRC3	0.00525246	0.978407	1
1775	HELZ2	0.0043053	0.978833	1
1776	TSHZ3	0.0105307	0.979721	1
1777	SLC35A3	0.00587642	0.979841	1
1778	LTBR	0.0226315	0.980325	1
1779	TFCP2L1	0.0375342	0.983517	1
1780	FCRLB	0.006463	0.986009	1
1781	IPO4	0.00525331	0.986061	1
1782	CD68	0.00491736	0.987349	1
1783	TPRG1	0.004126	0.988163	1
1784	RPS10-NUDT3	0.00160719	0.989825	1
1785	SEMA4G	0.0220342	0.990363	1
1786	LMCD1	0.01223	0.990962	1
1787	CEP57L1	0.00487122	0.99144	1
1788	CPPED1	0.00270545	0.991826	1
1789	PLEKHA5	0.00235896	0.992577	1
1790	FCRLA	0.0128936	0.994178	1
1791	PYHIN1	0.000514511	0.995862	1
1792	AL139220.2	0.00643813	0.997095	1
1793	S100B	0.00134267	0.997733	1
1794	AC128709.2	0	1	1
1795	AC092574.1	0	1	1
1796	LINC01150	0	1	1
1797	HOXD4	0	1	1
1798	AC010680.5	0	1	1
1799	FAM221B	0	1	1
1800	AC116651.1	0	1	1
1801	C1QTNF7	0	1	1
1802	TRPM5	0	1	1
1803	SDC2	0	1	1
1804	LINC01182	0	1	1
1805	OR52B6	0	1	1
1806	UBQLN3	0	1	1
1807	AC083836.1	0	1	1
1808	OR51E2	0	1	1
1809	P3H2	0	1	1
1810	CXCL13	0	1	1
1811	ART5	0	1	1
1812	NRP2	0	1	1
1813	AC078795.3	0	1	1
1814	CLDN1	0	1	1
1815	AC108136.1	0	1	1
1816	FRAS1	0	1	1
1817	FN1	0	1	1
1818	AC104316.1	0	1	1
1819	MAL2	0	1	1
1820	AL807752.2	0	1	1
1821	CRMP1	0	1	1
1822	FAM83A	0	1	1
1823	FZD7	0	1	1
1824	CYSRT1	0	1	1
1825	AARD	0	1	1
1826	AC097515.1	0	1	1
1827	AC090192.2	0	1	1
1828	AC113615.1	0	1	1
1829	NAT8L	0	1	1
1830	LINC01094	0	1	1
1831	AC012213.2	0	1	1
1832	PGM5-AS1	0	1	1
1833	SCT	0	1	1
1834	LINC02517	0	1	1
1835	AC131934.1	0	1	1
1836	MUC5AC	0	1	1
1837	AC007563.2	0	1	1
1838	AC091563.1	0	1	1
1839	AC093459.1	0	1	1
1840	BRSK2	0	1	1
1841	HPYR1	0	1	1
1842	GPR1	0	1	1
1843	LDB2	0	1	1
1844	AL592463.1	0	1	1
1845	MYOSLID	0	1	1
1846	LINC01235	0	1	1
1847	TMEFF1	0	1	1
1848	CXCL1	0	1	1
1849	CAVIN4	0	1	1
1850	NMU	0	1	1
1851	AC069148.1	0	1	1
1852	PPP3R2	0	1	1
1853	KLHL6-AS1	0	1	1
1854	KIT	0	1	1
1855	AL359182.1	0	1	1
1856	DNAH7	0	1	1
1857	ODAPH	0	1	1
1858	PDGFRA	0	1	1
1859	LURAP1L	0	1	1
1860	ERVMER34-1	0	1	1
1861	AC096772.1	0	1	1
1862	ZNF462	0	1	1
1863	AC068135.2	0	1	1
1864	CCL27	0	1	1
1865	PTPN3	0	1	1
1866	C2orf66	0	1	1
1867	PTCSC2	0	1	1
1868	AL160269.1	0	1	1
1869	LINC01242	0	1	1
1870	RASSF6	0	1	1
1871	KCNMB3	0	1	1
1872	AL356489.2	0	1	1
1873	TMPRSS11E	0	1	1
1874	TAF1L	0	1	1
1875	SHC3	0	1	1
1876	DIRAS2	0	1	1
1877	ACTRT3	0	1	1
1878	MECOM	0	1	1
1879	AC007620.2	0	1	1
1880	AL591222.1	0	1	1
1881	AL360014.1	0	1	1
1882	AC069307.1	0	1	1
1883	PTPN13	0	1	1
1884	PEX5L	0	1	1
1885	ECM2	0	1	1
1886	IFNB1	0	1	1
1887	SATB2-AS1	0	1	1
1888	C4orf36	0	1	1
1889	AC068620.2	0	1	1
1890	FZD5	0	1	1
1891	SPATA18	0	1	1
1892	AIF1L	0	1	1
1893	AC104785.1	0	1	1
1894	AC007319.1	0	1	1
1895	CLDN11	0	1	1
1896	LINC00051	0	1	1
1897	AC011676.1	0	1	1
1898	SERPINI2	0	1	1
1899	AC017071.1	0	1	1
1900	AC096564.1	0	1	1
1901	AL360268.1	0	1	1
1902	FAM166B	0	1	1
1903	AC107294.2	0	1	1
1904	AC087354.1	0	1	1
1905	AC068196.1	0	1	1
1906	C4orf19	0	1	1
1907	LINC02055	0	1	1
1908	KHDRBS3	0	1	1
1909	C3orf70	0	1	1
1910	AC104662.1	0	1	1
1911	AL136141.1	0	1	1
1912	PRDM12	0	1	1
1913	PPARGC1A	0	1	1
1914	RRH	0	1	1
1915	NSUN7	0	1	1
1916	VWA5B2	0	1	1
1917	LYPD2	0	1	1
1918	MYO1B	0	1	1
1919	DMRT1	0	1	1
1920	CCSER1	0	1	1
1921	FAM225B	0	1	1
1922	AC111006.1	0	1	1
1923	RNF183	0	1	1
1924	RUSC2	0	1	1
1925	PAPPA-AS1	0	1	1
1926	AC084125.4	0	1	1
1927	AC108210.1	0	1	1
1928	LIMCH1	0	1	1
1929	AC096577.1	0	1	1
1930	CPS1	0	1	1
1931	GSN-AS1	0	1	1
1932	DAB2IP	0	1	1
1933	AC092614.1	0	1	1
1934	BMP3	0	1	1
1935	AC067930.4	0	1	1
1936	C4orf17	0	1	1
1937	OR1K1	0	1	1
1938	NR6A1	0	1	1
1939	OR1N2	0	1	1
1940	LINC01284	0	1	1
1941	MIR3150BHG	0	1	1
1942	XIRP1	0	1	1
1943	PCDHGA6	0	1	1
1944	RSPH10B2	0	1	1
1945	PCDHGA5	0	1	1
1946	AC006042.1	0	1	1
1947	AC060834.2	0	1	1
1948	THSD7A	0	1	1
1949	VWDE	0	1	1
1950	PCDHGA1	0	1	1
1951	SOSTDC1	0	1	1
1952	SLC25A2	0	1	1
1953	PCDHB15	0	1	1
1954	PCDHB13	0	1	1
1955	TWIST1	0	1	1
1956	CCR3	0	1	1
1957	PCDHB9	0	1	1
1958	ITGB8	0	1	1
1959	XCR1	0	1	1
1960	AC005165.1	0	1	1
1961	AC004540.1	0	1	1
1962	PCDHB5	0	1	1
1963	PCDHA10	0	1	1
1964	HOXA3	0	1	1
1965	HOXA5	0	1	1
1966	AC073343.2	0	1	1
1967	ANKRD61	0	1	1
1968	OCM	0	1	1
1969	CAMP	0	1	1
1970	AC137630.4	0	1	1
1971	CARMN	0	1	1
1972	SH3TC2-DT	0	1	1
1973	SH3TC2	0	1	1
1974	HTR4	0	1	1
1975	LINC02585	0	1	1
1976	POU4F3	0	1	1
1977	SLC22A3	0	1	1
1978	PLG	0	1	1
1979	AL139393.2	0	1	1
1980	AC008700.1	0	1	1
1981	AMZ1	0	1	1
1982	AL121935.2	0	1	1
1983	KIF25-AS1	0	1	1
1984	LINC00574	0	1	1
1985	HMHB1	0	1	1
1986	CYP2W1	0	1	1
1987	AC073957.1	0	1	1
1988	GPER1	0	1	1
1989	LTF	0	1	1
1990	PCDHGA12	0	1	1
1991	PCDHGB7	0	1	1
1992	CCR9	0	1	1
1993	AC008667.3	0	1	1
1994	PRR15	0	1	1
1995	LINC01471	0	1	1
1996	CDO1	0	1	1
1997	SEMA3D	0	1	1
1998	GRM3	0	1	1
[truncated: 2,846 more rows]

## Sheet: RNA
	Gene	logfoldchange	pvalue	pvalueAdjusted
0	MTRNR2L12	4.5657	4.26952e-223	2.06858e-219
1	PCBP1	1.86734	6.2607e-121	7.58327e-118
2	RPL41	0.943339	9.45576e-117	9.16263e-114
3	KLF2	1.43713	8.72649e-102	6.03998e-99
4	HBB	3.64281	9.88075e-81	5.98403e-78
5	MTRNR2L8	4.09806	3.7665e-61	1.52073e-58
6	FOS	1.00775	6.43856e-48	1.64183e-45
7	JUN	0.812032	1.52827e-34	3.36567e-32
8	IER2	0.683488	5.5048e-30	1.1596e-27
9	KLF6	0.518808	4.35975e-28	8.12422e-26
10	FOSB	0.879537	2.10365e-23	3.2878e-21
11	COTL1	1.08786	2.88262e-23	4.36447e-21
12	RHOB	0.938799	7.06539e-22	1.00682e-19
13	LYAR	0.63323	3.07054e-21	4.25051e-19
14	DUSP1	0.564859	5.33793e-21	7.18396e-19
15	ZFP36L1	0.667875	1.33675e-20	1.75042e-18
16	GADD45B	0.586711	1.52515e-18	1.84733e-16
17	TBX21	0.68982	8.67205e-18	1.02478e-15
18	AC245014.3	1.39885	1.9338e-17	2.23077e-15
19	PIM1	0.654891	2.17011e-17	2.44516e-15
20	IFNG	0.896331	3.90516e-17	4.20455e-15
21	CX3CR1	0.622373	2.51659e-16	2.59423e-14
22	EFHD2	0.494611	4.62304e-16	4.66638e-14
23	PLEK	0.445345	5.28908e-16	5.22971e-14
24	HLA-DQA2	2.61092	7.03917e-16	6.82095e-14
25	BTG2	0.592218	7.70291e-15	6.91122e-13
26	TNF	0.985816	1.52051e-13	1.24862e-11
27	FCRL6	0.461414	4.05029e-13	3.16511e-11
28	PMAIP1	0.690717	6.57215e-13	5.05429e-11
29	CITED2	0.598571	6.69079e-13	5.06514e-11
30	JUNB	0.387507	8.83024e-13	6.58192e-11
31	RPL39	0.175911	1.61011e-12	1.16433e-10
32	ADGRG1	0.446275	2.38453e-12	1.69897e-10
33	RGCC	0.904199	4.69801e-12	3.25169e-10
34	C12orf75	0.367107	5.02532e-12	3.42925e-10
35	NRGN	1.91746	2.03638e-11	1.29819e-09
36	RPS26	0.301702	4.4685e-11	2.74049e-09
37	PPBP	1.22345	6.74511e-11	3.97608e-09
38	IGLV2-14	0.662329	2.09718e-10	1.16791e-08
39	PYHIN1	0.439513	3.08707e-10	1.69964e-08
40	SLC9A3R1	0.298163	6.12619e-10	3.19155e-08
41	PPP1R15A	0.367513	7.88287e-10	3.93737e-08
42	TUBA1A	0.402881	9.80698e-10	4.79948e-08
43	BHLHE40	0.452833	1.51523e-09	7.12746e-08
44	STOM	0.421718	2.16966e-09	9.91698e-08
45	ID1	1.5939	2.89989e-09	1.27727e-07
46	CISH	0.936809	3.02804e-09	1.3217e-07
47	SLC4A4	1.78626	5.68325e-09	2.41538e-07
48	MT-ND4	0.298321	8.83779e-09	3.7234e-07
49	MYL9	1.69058	1.15779e-08	4.79442e-07
50	HLA-B	0.105125	1.5024e-08	6.1169e-07
51	IER3	1.08912	2.10124e-08	8.4299e-07
52	IL2RB	0.504288	3.46809e-08	1.37729e-06
53	KLF10	0.570998	5.84924e-08	2.28545e-06
54	CSRNP1	0.513836	7.00554e-08	2.71535e-06
55	RPL34	0.12356	9.58751e-08	3.62902e-06
56	KLRB1	0.512297	1.00362e-07	3.76942e-06
57	TGFBR3	0.385558	1.35668e-07	4.97963e-06
58	LYN	1.0935	1.58131e-07	5.7452e-06
59	CD69	0.302469	1.83637e-07	6.54207e-06
60	MPIG6B	2.84456	1.8982e-07	6.66434e-06
61	FGR	0.412811	1.85923e-07	6.57517e-06
62	TTC38	0.404663	2.1965e-07	7.60145e-06
63	CD300A	0.49182	2.69131e-07	9.18267e-06
64	MYBL1	0.460348	5.88983e-07	1.92315e-05
65	LCP1	0.234103	6.70959e-07	2.1672e-05
66	GPR55	2.67224	7.03059e-07	2.25584e-05
67	GADD45G	1.89452	8.06396e-07	2.57039e-05
68	EGR1	1.09497	8.53265e-07	2.70201e-05
69	ZNF683	0.38382	9.51564e-07	2.99372e-05
70	XCL1	0.930305	1.10552e-06	3.45565e-05
71	SAMD3	0.322063	1.18178e-06	3.64696e-05
72	CAVIN2	1.62118	1.50265e-06	4.57882e-05
73	TUBB2A	0.766341	2.03126e-06	6.11269e-05
74	IFIT2	0.678588	2.30281e-06	6.84486e-05
75	NFKBIZ	0.51453	2.33419e-06	6.89583e-05
76	CMC1	0.361543	2.64438e-06	7.7181e-05
77	SPARC	1.47239	3.51021e-06	0.000100633
78	MSC	0.81874	4.28069e-06	0.000119884
79	SYNGR1	0.628353	4.63327e-06	0.000128275
80	PRSS23	0.31415	6.27679e-06	0.000171814
81	GBP1	0.420197	8.08395e-06	0.000220038
82	SLC2A3	0.314015	8.95299e-06	0.000240985
83	AC091271.1	0.782561	1.04858e-05	0.000279141
84	TOX	0.528167	1.22644e-05	0.000324705
85	SKAP2	0.514354	1.2822e-05	0.000337623
86	GNG11	1.58691	1.30782e-05	0.000342507
87	RASSF1	0.266743	1.39434e-05	0.000363204
88	ATF3	0.929957	1.47278e-05	0.000381585
89	MID1IP1	0.880751	1.48224e-05	0.000381992
90	PTGER4	0.386688	1.5877e-05	0.000404865
91	JAZF1	0.40717	1.69078e-05	0.000428892
92	COL6A2	0.606493	1.98662e-05	0.000501312
93	PLCB1	0.986834	2.07345e-05	0.000520512
94	VCL	0.396714	2.14922e-05	0.00053675
95	AC243829.2	1.69881	2.28408e-05	0.000564611
96	CEP78	0.390608	2.34265e-05	0.000576149
97	IL5RA	0.736288	3.49285e-05	0.000850394
98	IGKC	0.663577	3.59875e-05	0.000871797
99	SERTAD1	0.327862	3.70087e-05	0.000892075
100	RAB34	1.21282	4.33413e-05	0.00101936
101	RPS8	0.076358	5.36793e-05	0.00123846
102	CLU	0.878769	5.45159e-05	0.0012518
103	EOMES	0.474156	5.92187e-05	0.00134702
104	AC004687.1	0.390043	6.70547e-05	0.00151107
105	DDX58	0.535719	7.93322e-05	0.00177126
106	FUT11	0.390998	8.15979e-05	0.00180521
107	RASD1	1.84554	8.97849e-05	0.00197731
108	TUBB1	1.23035	9.44828e-05	0.00206202
109	CHN2	1.00055	0.000102843	0.00223441
110	IGLV8-61	1.8765	0.000111604	0.00241393
111	SOCS3	0.63731	0.000120864	0.00258421
112	TLN1	0.248964	0.00013212	0.00278314
113	MT-ND5	0.182753	0.000138023	0.0028949
114	NFKBIA	0.219445	0.000147355	0.00305101
115	LPAR6	0.582211	0.000166214	0.00338364
116	NR4A2	0.291624	0.000168857	0.00342307
117	ITGB1	0.222505	0.00017405	0.00351363
118	TGFBR1	0.623373	0.000191483	0.00380219
119	CMKLR1	0.646537	0.000202405	0.00397024
120	PALLD	0.617048	0.000221404	0.00432542
121	SLAMF7	0.348373	0.000246831	0.00478359
122	PRR5L	0.421681	0.000262221	0.00504151
123	AC011446.2	1.9138	0.000275217	0.00520869
124	Z93241.1	0.75275	0.000274753	0.00520869
125	HLA-DRB5	0.326313	0.000292394	0.0054697
126	C1orf21	0.263629	0.000296045	0.00551668
127	AC020659.1	0.610689	0.000297652	0.00552538
128	CEBPD	1.12874	0.000300212	0.00555163
129	IFITM3	0.30067	0.000324002	0.00594616
130	NABP1	0.753959	0.000347629	0.00633182
131	SLC40A1	2.4949	0.000391552	0.00705231
132	F13A1	1.4443	0.000401269	0.00720055
133	TREML1	1.83503	0.000410714	0.00732458
134	CXCR3	0.495571	0.00042242	0.00746944
135	GPR141	0.477454	0.000498645	0.00869042
136	NMUR1	0.72022	0.000541604	0.00940528
137	PTPN12	0.558919	0.000552316	0.00955704
138	ANXA1	0.153361	0.000621911	0.0106097
139	LEF1	0.558369	0.000634951	0.0107942
140	KIR2DL3	0.716743	0.000761414	0.0128988
141	PPP2R5C	0.187926	0.00103143	0.017114
142	CA1	22.4382	0.00106482	0.0176077
143	IGLV2-18	22.4082	0.00111297	0.0182792
144	PTPRM	0.569164	0.00113478	0.0185744
145	RGS18	1.08665	0.00119316	0.0194642
146	RGS16	1.20905	0.00122491	0.0198484
147	ATP2B4	0.26881	0.00125327	0.0202404
148	ADRB2	0.291132	0.00128141	0.0205577
149	MS4A1	0.975683	0.00136417	0.0215289
150	MATK	0.21854	0.00155962	0.0245336
151	GATA3	0.293022	0.00159117	0.0249489
152	BOK	1.6044	0.00171727	0.0266672
153	TPRG1	0.572659	0.00179652	0.0277202
154	PTPRE	0.287899	0.00199968	0.0303712
155	SMAD7	0.481113	0.00217833	0.0328786
156	AOAH	0.250664	0.00219238	0.0329879
157	PTMS	0.403875	0.00225509	0.0338264
158	FLNA	0.154635	0.00227618	0.0340374
159	IGLV3-19	0.706663	0.00229363	0.0341927
160	MT1X	0.27167	0.00241809	0.0357184
161	CD79A	1.01129	0.00257405	0.0379066
162	SOCS2	0.540538	0.00259002	0.0380262
163	CD83	0.437969	0.00263694	0.038538
164	SCD5	0.621176	0.00270635	0.0393761
165	PLEKHF1	0.296508	0.00274649	0.0398406
166	ADAMTS1	1.50017	0.00284777	0.0411864
167	PPFIA3	2.19501	0.00351248	0.0499991
168	ITGAM	0.303079	0.00351903	0.0499991
169	IFIT1	0.475148	0.0036636	0.0519009
170	TKTL1	0.906542	0.00406434	0.0574103
171	YPEL5	0.202712	0.00444195	0.0612077
172	CAPS2	1.1495	0.00450651	0.0618077
173	IGHV4-34	0.690152	0.00451598	0.0618077
174	PLOD1	0.390768	0.00457727	0.0622945
175	ACTN4	0.198752	0.00465988	0.0632412
176	BOD1L1	0.304045	0.00471895	0.0635382
177	GNPTAB	0.230046	0.00472661	0.0635382
178	IGLC2	0.747623	0.0047452	0.0635382
179	LINC02084	0.378284	0.0047523	0.0635382
180	OASL	0.244963	0.00475866	0.0635382
181	KIFC3	0.938471	0.00493334	0.0656649
182	NEU1	0.338075	0.00499187	0.066262
183	SYTL2	0.268251	0.00534133	0.0697541
184	PCSK1N	0.572712	0.00548802	0.0708264
185	IFIH1	0.421711	0.00565513	0.0722931
186	RASGEF1A	0.782676	0.00586987	0.0748409
187	IGHV1-2	0.854631	0.00590738	0.0751214
188	TRIM58	2.14635	0.00596735	0.0754878
189	MAN1A1	0.559956	0.00611502	0.076954
190	APMAP	0.164474	0.00632483	0.0793881
191	TTN	0.800165	0.00641106	0.0800556
192	NEAT1	0.170319	0.0064763	0.0806624
193	GP9	1.41411	0.00693997	0.0857759
194	EPHB6	0.809928	0.00712551	0.0876221
195	MINPP1	0.645146	0.00742135	0.0907991
196	GK5	0.327211	0.00745144	0.0909376
197	MEIOC	1.78468	0.00757542	0.0922183
198	NCALD	0.357707	0.008164	0.0986399
199	CCL3	0.33751	0.00822188	0.0990921
200	PF4	0.695311	0.00829716	0.0995506
201	PLEKHG3	0.343536	0.00830102	0.0995506
202	SLCO4C1	0.554134	0.00870351	0.1026
203	TNFSF14	0.468658	0.00889987	0.104157
204	EMP3	0.0928558	0.00925583	0.107541
205	STAT1	0.198336	0.00930421	0.107633
206	TAGAP	0.193048	0.0093082	0.107633
207	SESN3	0.573237	0.00939363	0.107884
208	VAV3	0.449886	0.0100546	0.114623
209	ITGAL	0.171223	0.0102753	0.116863
210	LATS2	0.677842	0.0104047	0.118058
211	CLECL1	0.774796	0.0104655	0.11847
212	ZBTB34	1.94888	0.0111378	0.124625
213	IGLV3-10	0.847051	0.0112581	0.125392
214	FCRLB	0.672842	0.011303	0.125604
215	MEF2C	1.05239	0.0114978	0.127184
216	IGHV4-59	0.97567	0.0117923	0.12985
217	CTNNAL1	1.01985	0.0118393	0.130071
218	XCL2	0.302469	0.0122192	0.133338
219	DCUN1D4	0.622545	0.0126825	0.138083
220	MMP23B	0.454259	0.0128689	0.138863
221	PER3	0.750846	0.0136034	0.145815
222	HOXC5	1.83182	0.013703	0.146348
223	HBD	2.77064	0.0137136	0.146348
224	SOX13	0.662821	0.0142525	0.151099
225	GPR183	0.463625	0.0143227	0.151099
226	ERBB2	0.803865	0.0144928	0.15142
227	CHI3L2	0.381179	0.0151353	0.156023
228	MIAT	0.314489	0.0153352	0.15708
229	RAB11FIP5	0.482936	0.0164029	0.165913
230	PROK2	0.301868	0.0164564	0.166107
231	ZEB2	0.13629	0.0165437	0.166641
232	LMNA	0.356503	0.0171381	0.171558
233	BSPRY	2.69699	0.0172028	0.17185
234	CXXC5	0.680848	0.0175486	0.174945
235	MT-ND3	0.123848	0.0178858	0.177212
236	PRKCE	0.613181	0.0179751	0.177733
237	ARHGAP10	0.280453	0.0183408	0.180612
238	GLB1L2	0.839403	0.0183926	0.180755
239	LINC01918	2.316	0.0195106	0.189817
240	EDA	2.26591	0.0196103	0.190405
241	NAPB	0.526576	0.0197202	0.191089
242	DNAJC1	0.161533	0.0205112	0.197568
243	LILRA6	2.05864	0.0211777	0.20198
244	JCHAIN	0.34142	0.0215842	0.20505
245	IGKV1-8	2.62437	0.0217863	0.206162
246	SYT11	0.277787	0.0218964	0.2068
247	CCDC112	0.359133	0.0219689	0.20708
248	S1PR5	0.165522	0.0228811	0.214579
249	UBN2	0.739237	0.0228931	0.214579
250	POLR3A	0.441785	0.0229281	0.214579
251	STK3	0.862094	0.0229416	0.214579
252	STX11	0.365346	0.0233155	0.217238
253	HERC5	0.248432	0.0234622	0.217767
254	SLC1A7	0.420586	0.0235462	0.218129
255	MYADM	0.203804	0.0236653	0.218533
256	CD101	0.683156	0.0237411	0.218658
257	SGCD	1.30692	0.0237838	0.218658
258	TNFSF10	0.326506	0.0238319	0.218685
259	SOX4	1.82363	0.0247756	0.226487
260	SMIM5	2.40335	0.0258072	0.233712
261	AC021087.1	3.21059	0.0260835	0.234896
262	DDX60L	0.258274	0.0260542	0.234896
263	MT-ND6	0.156461	0.0261541	0.234984
264	PIP5K1A	0.448917	0.0267137	0.237628
265	SERTAD3	0.230204	0.0269803	0.238975
266	KIR3DL2	0.428235	0.0270644	0.239217
267	FASLG	0.463553	0.0272051	0.239217
268	BCL2L15	21.4534	0.0273245	0.239832
269	CMTM6	0.174071	0.027991	0.243053
270	SH2D1A	0.207594	0.0281937	0.243053
271	CD244	0.225669	0.0282434	0.243053
272	CEP350	0.216461	0.028772	0.24629
273	Z82188.2	3.82656	0.028828	0.246335
274	Z83847.1	2.04966	0.0291586	0.247848
275	ADGRG5	0.285139	0.0294185	0.24962
276	RALGPS1	0.609602	0.0295931	0.250662
277	NCR1	0.529781	0.0296453	0.250666
278	ADAM22	0.853366	0.0298212	0.251276
279	GNLY	0.124637	0.0303788	0.255087
280	ADAM28	3.63099	0.0304846	0.255533
281	IGHV1-46	1.0139	0.0308491	0.25637
282	OSBPL5	0.257704	0.0309411	0.256562
283	ESR2	1.38765	0.0321056	0.263647
284	C3AR1	0.620266	0.0324648	0.265696
285	PLAUR	0.583503	0.0326668	0.266898
286	GNAL	0.862413	0.0337008	0.273961
287	CD58	0.213855	0.0338221	0.274364
288	ACO1	0.666305	0.0349887	0.282533
289	IGLV1-40	0.572635	0.0351619	0.282989
290	HOPX	0.122816	0.0354215	0.284606
291	AKR1C3	0.352319	0.0355893	0.285367
292	POLR1B	0.496866	0.035634	0.285367
293	AC107959.1	0.651656	0.0357739	0.286014
294	N4BP1	0.280931	0.036111	0.286987
295	MAP3K5	0.421988	0.0364769	0.288776
296	CCDC34	0.715637	0.0369512	0.292053
297	VIT	2.33302	0.0373309	0.294453
298	TRIM22	0.141274	0.0388916	0.304649
299	AHNAK	0.110639	0.03893	0.304649
300	CD226	0.191417	0.038985	0.304649
301	LINC01857	3.11155	0.0393399	0.306434
302	LGR6	0.361225	0.0397165	0.308375
303	PIK3AP1	0.37649	0.0398341	0.308794
304	PRRG4	3.39427	0.0401275	0.30909
305	IGLV2-23	0.502927	0.0401055	0.30909
306	SAMD9	0.159599	0.0402224	0.309329
307	SGK1	0.634906	0.0404578	0.309898
308	B3GALNT2	0.672852	0.0411831	0.314224
309	GRM2	2.51866	0.0412875	0.314525
310	FMN1	0.778885	0.0416754	0.316981
311	IGKV3-11	0.395531	0.0420388	0.319244
312	POP1	0.623447	0.0426693	0.322516
313	LRRN3	3.93126	0.0432019	0.326033
314	MBNL3	0.416607	0.0436265	0.328725
315	IGLV3-16	3.58687	0.0443385	0.331001
316	DAB2	0.765669	0.0450588	0.334757
317	LINC01781	21.1459	0.0455711	0.337472
318	ZFP36	0.105139	0.045696	0.337472
319	FGF14-AS2	3.57337	0.0458322	0.337472
320	TPST2	0.126389	0.0457923	0.337472
321	TCF4	1.1105	0.0463315	0.338804
322	PTGER2	0.147414	0.0463478	0.338804
323	AC015819.1	21.11	0.0464508	0.338804
324	GNGT2	0.312672	0.0465025	0.338804
325	LGALS12	20.8529	0.0474279	0.342473
326	AC021097.1	20.8665	0.0474302	0.342473
327	DYNC2H1	0.640913	0.047862	0.343035
328	GSN	0.636913	0.0484352	0.345338
329	CLIC3	0.167232	0.0485005	0.345338
330	RORB	1.32849	0.048542	0.345338
331	NCK1-DT	0.517845	0.0488332	0.345902
332	AL390208.1	21.0121	0.0493316	0.348413
333	RDH16	20.8126	0.050417	0.352992
334	SUSD1	0.378314	0.0507082	0.354518
335	DENND5B	21.2208	0.0520997	0.361638
336	AL357079.1	3.30219	0.0525298	0.364101
337	ZNRF2	0.815461	0.0526172	0.364186
338	IGHV3-23	0.554965	0.0533721	0.368884
339	MIR646HG	1.30657	0.0539155	0.370126
340	AP001189.1	1.75288	0.0540997	0.370216
341	ZNF619	0.659329	0.0558396	0.38051
342	C3orf14	0.939797	0.0568074	0.385019
343	LCNL1	0.771771	0.0568192	0.385019
344	CACNA2D2	0.43557	0.0569641	0.385463
345	NEXN	0.851382	0.0571744	0.386346
346	TMEM40	1.61394	0.0576769	0.388657
347	RPS6KC1	0.360487	0.0578142	0.389041
348	ZNF443	2.4828	0.0581338	0.389306
349	CFLAR-AS1	1.50671	0.0581749	0.389306
350	PHLDA1	0.428226	0.0584692	0.390736
351	LTB	0.16763	0.0590086	0.393255
352	IFIT3	0.220712	0.0604876	0.400906
353	FRMD4B	0.433317	0.0607362	0.402004
354	ZNF12	0.532116	0.0610244	0.402811
355	MSC-AS1	0.43442	0.0615121	0.405429
356	ITGB3	2.148	0.0615884	0.405429
357	IGKV1-6	0.916845	0.0617445	0.405716
358	FHAD1	0.89505	0.0618583	0.405716
359	KIAA1671	0.455738	0.0626881	0.409158
360	TEP1	0.432074	0.0643336	0.416222
361	RAD18	0.436443	0.0643447	0.416222
362	AL157912.1	1.08072	0.0646942	0.417925
363	CHAC1	1.73675	0.0652099	0.419021
364	PTTG1	0.226852	0.0657876	0.422173
365	TSPYL2	0.178547	0.0663249	0.424497
366	RSAD2	0.266734	0.0672252	0.429125
367	IGHA2	1.17136	0.0674284	0.429856
368	POLD3	0.381009	0.0675687	0.430185
369	PATL2	0.142336	0.0677179	0.430569
370	SYNM	0.606288	0.0681064	0.431905
371	KIAA1841	0.596489	0.068279	0.432434
372	TBKBP1	0.400131	0.0684645	0.433042
373	CMPK2	0.285256	0.069623	0.437514
374	CEP152	0.604966	0.0700766	0.439794
375	TNFRSF4	0.700104	0.0708534	0.442948
376	SPRY2	2.32905	0.0709878	0.443216
377	ZMYM4	0.349308	0.0718156	0.447232
378	HOXA1	1.31943	0.0726149	0.449897
379	NRROS	0.288877	0.0734855	0.454129
380	ST8SIA6	0.5033	0.0739227	0.455089
381	GPR82	1.62406	0.0747563	0.459336
382	HLA-DPB1	0.0906992	0.0750038	0.459783
383	SWAP70	0.48919	0.0761399	0.464022
384	AC016405.3	0.548795	0.0766994	0.466259
385	AKAP5	1.03582	0.0769506	0.4672
386	F2R	0.157689	0.0784755	0.475862
387	CDK14	2.33392	0.0794063	0.480904
388	C19orf73	0.719776	0.080161	0.484869
389	ZCWPW1	0.49894	0.0811111	0.488178
390	TMEM255A	0.758206	0.0817425	0.489825
391	SPATS2	0.362801	0.0817377	0.489825
392	CCR5	0.534495	0.0829283	0.494699
393	NEFL	3.34186	0.0835429	0.494699
394	AC011933.3	20.5325	0.0839337	0.494699
395	ADAP2	1.24073	0.0840367	0.494699
396	PPM1L	0.352227	0.0841487	0.494699
397	MYB	20.3573	0.0842436	0.494699
398	AL356276.1	20.4113	0.0846781	0.494699
399	DUSP18	0.348123	0.0846205	0.494699
400	SMC4	0.249156	0.0848757	0.494747
401	NEO1	0.612188	0.085073	0.494813
402	AL162311.3	20.5503	0.0858461	0.495113
403	HBA1	20.3409	0.0859423	0.495113
404	LINC00469	1.04222	0.0867209	0.498414
405	MLC1	0.448414	0.0868274	0.498435
406	ITGA2B	0.814364	0.0874131	0.498728
407	FAM87B	20.8403	0.0880453	0.500885
408	JRK	0.645337	0.0880814	0.500885
409	PCDH1	1.07148	0.0890093	0.502037
410	AC139795.2	2.43341	0.0898938	0.506437
411	GNAO1	0.376534	0.0904837	0.507988
412	P2RX1	1.46182	0.0908005	0.509176
413	ZNF772	20.5849	0.0911702	0.509347
414	GALNT8	20.5561	0.0923132	0.513778
415	SCGB3A1	2.57652	0.0926723	0.513778
416	AL359715.1	20.6641	0.0931039	0.513778
417	CEP128	0.396367	0.093064	0.513778
418	AC104806.2	20.4589	0.0935011	0.513778
419	HLX	1.99616	0.0936359	0.513778
420	TAS2R4	20.7545	0.0944553	0.516863
421	STON2	3.00845	0.0948027	0.517834
422	IGHV5-10-1	0.670085	0.0949943	0.518296
423	LEXM	0.561352	0.0957679	0.520933
424	HEATR6	0.331868	0.0958001	0.520933
425	L3MBTL1	0.801813	0.0960648	0.521762
426	XIST	0.230586	0.0962477	0.521762
427	FGFBP2	0.0786101	0.0967964	0.523998
428	DNAH10	1.63146	0.0974526	0.525211
429	BMP8B	2.99959	0.0975322	0.525211
430	ABI3	0.128801	0.0975624	0.525211
431	TUBB3	2.98888	0.097747	0.525621
432	KIAA2013	0.393863	0.0993954	0.531535
433	SPOPL	0.399839	0.100783	0.536443
434	CCDC110	21.0259	0.100884	0.536443
435	AC027020.2	1.37938	0.101088	0.536443
436	PLCG2	0.337802	0.101211	0.536508
437	RRS1-AS1	2.23174	0.101801	0.539046
438	SMARCA5-AS1	0.748776	0.102396	0.541394
439	ID2	0.0998679	0.102468	0.541394
440	BCL11A	2.36082	0.103238	0.544272
441	AP003486.1	1.99406	0.103418	0.544633
442	MEIS2	1.64259	0.104398	0.548004
443	MFSD2B	20.79	0.105295	0.549736
444	AL357054.4	0.676767	0.105271	0.549736
445	PNMA3	1.84781	0.105586	0.550661
446	AC010632.1	2.89706	0.10645	0.551563
447	TMEM232	2.93588	0.106603	0.551563
448	AC006449.6	0.445424	0.10667	0.551563
449	ELMOD2	0.315028	0.107043	0.552903
450	ZNF532	0.807848	0.109012	0.560683
451	ZNF724	0.762672	0.109428	0.56205
452	RUFY4	2.13056	0.10951	0.56205
453	CCL2	2.12741	0.109879	0.563345
454	AC108134.3	0.498173	0.110066	0.563712
455	IL13RA1	1.87263	0.11032	0.564085
456	PDP2	0.66043	0.110372	0.564085
457	AC090409.1	2.9058	0.111197	0.567702
458	AL359962.2	1.07221	0.112159	0.571145
459	HOXB-AS3	2.87963	0.112451	0.571145
460	IGLV7-46	0.669361	0.112733	0.571145
461	APOBEC3G	0.102021	0.112746	0.571145
462	IGKV1-9	0.594949	0.112782	0.571145
463	GNG2	0.0885063	0.112782	0.571145
464	CLDN5	1.8674	0.112845	0.571145
465	MYO6	0.204045	0.112932	0.571145
466	NMB	0.397327	0.113218	0.571396
467	FANCC	0.561524	0.114427	0.576896
468	UHRF1	1.55977	0.114671	0.577391
469	G0S2	1.02982	0.114763	0.577391
470	AC097359.3	2.58253	0.116173	0.582369
471	ASMTL-AS1	1.42309	0.116233	0.582369
472	IGLV7-43	0.976171	0.116515	0.582575
473	SPATA5	0.306591	0.120685	0.599359
474	ABCB1	0.322563	0.121748	0.603756
475	TCAF1	0.306653	0.122147	0.605114
476	TP53I11	0.276064	0.122909	0.608227
477	TNFRSF13B	2.00413	0.123026	0.608227
478	AC090152.1	0.214909	0.12468	0.614519
479	SMAD1	0.642855	0.124937	0.615163
480	APOL1	0.270882	0.126012	0.618131
481	GINS3	0.876893	0.12605	0.618131
482	TDRD7	0.446436	0.126212	0.618301
483	CHSY1	0.518037	0.127262	0.621014
484	CCDC152	0.367415	0.127279	0.621014
485	DHX57	0.376507	0.127419	0.62107
486	TSPAN2	0.166063	0.127555	0.621108
487	VEGFA	2.34998	0.127761	0.621487
488	EPB41L4A	0.36342	0.130575	0.633269
489	AL512625.2	1.0389	0.13193	0.638561
490	SGCE	0.573359	0.132119	0.63884
491	REC8	0.298394	0.132805	0.639604
492	GCNT2	0.896543	0.13307	0.640241
493	HCG11	0.435287	0.13328	0.640617
494	DUSP6	0.323045	0.134618	0.645128
495	AC087645.2	1.06179	0.135147	0.646385
496	AC079922.2	0.355307	0.135619	0.64799
497	DUBR	1.04715	0.137193	0.653044
498	HBA2	1.92265	0.137399	0.653044
499	PPIP5K1	0.458146	0.137483	0.653044
500	BAMBI	1.63903	0.138197	0.653669
501	IGHV4-4	1.47022	0.138463	0.653855
502	FAM126A	0.278643	0.139341	0.656095
503	TTL	0.584278	0.139562	0.656095
504	IGKV4-1	0.26592	0.140823	0.66049
505	ZNF407	0.33322	0.141159	0.661425
506	SLC37A2	2.30266	0.141388	0.661862
507	AL603756.1	0.805512	0.142648	0.666653
508	FBXO30	0.613007	0.142687	0.666653
509	AC005261.1	0.521473	0.143182	0.667397
510	SORBS1	2.25298	0.144516	0.667397
511	NPIPB2	1.39686	0.144618	0.667397
512	AC025171.5	1.72404	0.145211	0.667397
513	PHLDA2	0.985231	0.145611	0.667397
514	ADAP1	0.315828	0.14563	0.667397
515	C20orf197	1.03612	0.14565	0.667397
516	CEP97	0.333798	0.146043	0.667397
517	AC087623.2	0.270297	0.146354	0.667397
518	RORB-AS1	2.11871	0.146652	0.667397
519	CDKN2A	0.243418	0.146745	0.667397
520	FGL2	0.224258	0.147387	0.667397
521	VANGL1	0.332641	0.148014	0.667397
522	LINC02580	0.6947	0.148529	0.667397
523	NPHP3	0.386995	0.149079	0.667397
524	SCIMP	0.972016	0.149243	0.667397
525	IGKV1-12	0.391851	0.149647	0.667397
526	AL158163.1	3.45214	0.149801	0.667397
527	PDLIM1	0.216582	0.150738	0.667397
528	MCOLN2	0.198318	0.150785	0.667397
529	CDKL1	0.47945	0.152547	0.667397
530	PDGFD	0.240998	0.152924	0.667397
531	SLC15A4	0.257456	0.153385	0.667397
532	TRIB1	1.35471	0.153843	0.667397
533	WEE1	0.518894	0.154383	0.667397
534	DCAF4L1	2.71391	0.155957	0.667397
535	TNFAIP3	0.0832713	0.156386	0.667397
536	IGFBP3	0.272988	0.156714	0.667397
537	UFL1-AS1	20.1575	0.157341	0.667397
538	Z97192.2	20.2623	0.157342	0.667397
539	AC022146.2	20.3216	0.157425	0.667397
540	AL031595.2	19.9931	0.157572	0.667397
541	MYO5A	0.22672	0.157618	0.667397
542	SPDYC	19.8781	0.157681	0.667397
543	CLEC18B	20.3319	0.157853	0.667397
544	TMEM44	1.08129	0.157857	0.667397
545	EPHB2	20.1024	0.157986	0.667397
546	AC024619.3	20.2212	0.158012	0.667397
547	PCDHGA6	20.2504	0.158095	0.667397
548	C15orf65	19.937	0.15838	0.667397
549	CLEC20A	19.8856	0.158426	0.667397
550	NTN5	20.0703	0.158656	0.667397
551	CABP5	19.8183	0.159108	0.667397
552	DGKH	0.416285	0.15911	0.667397
553	DRICH1	20.0867	0.159626	0.667397
554	ACTN2	19.9081	0.1599	0.667397
555	ITPR2	0.181502	0.160028	0.667397
556	AC137932.1	20.3149	0.1616	0.667397
557	TTC39C-AS1	1.76416	0.162069	0.667397
558	LINC02405	19.7505	0.162277	0.667397
559	MIB1	0.366971	0.162236	0.667397
560	GPR37L1	20.0545	0.162593	0.667397
561	LDLRAD3	20.0786	0.162678	0.667397
562	MAGIX	1.1137	0.164206	0.667397
563	PLXND1	0.322087	0.164797	0.667397
564	UPB1	20.146	0.165492	0.667687
565	KAT2B	0.208163	0.165628	0.667687
566	CRYBB1	19.8352	0.165935	0.667687
567	CXCL8	0.71827	0.166187	0.667687
568	COL4A4	20.1853	0.166667	0.667908
569	AL356019.2	1.63109	0.167166	0.669353
570	CCRL2	0.740158	0.167659	0.670776
571	TRIOBP	0.363123	0.168156	0.671422
572	MCM9	0.283545	0.1683	0.671422
573	AL161756.3	20.3517	0.168375	0.671422
574	PPP2R2B	0.127633	0.16905	0.672569
575	AC099489.1	1.16848	0.169587	0.672933
576	HSPA1A	0.229181	0.170007	0.673157
577	KDM1B	0.344386	0.170115	0.673157
578	NUF2	0.614247	0.17039	0.673157
579	TAS2R10	20.0918	0.17053	0.673157
580	PPP1R26	2.53356	0.170616	0.673157
581	EIF4G3	0.199289	0.170911	0.67329
582	NCAM1	0.381181	0.170956	0.67329
583	ETAA1	0.314619	0.171102	0.67329
584	IGHV3-71	20.4932	0.171762	0.674927
585	MICALL2	1.1462	0.173516	0.679891
586	SLC7A1	0.326691	0.173727	0.679891
587	SAP30L	0.532478	0.173905	0.68004
588	TCF20	0.379218	0.174346	0.681217
589	TSHZ3	0.452479	0.175382	0.684189
590	DDX60	0.159103	0.175401	0.684189
591	POLR3G	1.15775	0.175633	0.684189
592	FOXD1	20.4804	0.177361	0.688525
593	AL162457.1	1.43476	0.177496	0.688525
594	NHLRC2	0.278661	0.178724	0.690526
595	SLC27A3	0.194018	0.180035	0.694035
596	TMEM273	0.191273	0.180038	0.694035
597	SETBP1	0.301979	0.180062	0.694035
598	RAB11FIP1	0.222861	0.180217	0.694052
599	TM6SF1	0.562325	0.180353	0.694052
600	EOGT	0.353503	0.181287	0.697092
601	AC233755.2	1.85897	0.181626	0.697841
602	NOTCH4	1.20097	0.18317	0.701547
603	CAMK2B	20.3105	0.183331	0.701612
604	AC239800.2	2.38708	0.183686	0.702414
605	WDR7	0.24735	0.184123	0.703166
606	TRIM36	2.4284	0.184173	0.703166
607	PSEN2	0.450032	0.184352	0.703297
608	AC011374.2	1.84473	0.185031	0.705329
609	FADS3	0.45941	0.185462	0.705861
610	HES6	0.444576	0.185845	0.706765
611	GINS1	1.89924	0.187237	0.709832
612	IGHV3-7	0.612538	0.187237	0.709832
613	FANCL	0.38731	0.187472	0.710165
614	STX3	0.261882	0.187738	0.710617
615	LINC00200	2.34779	0.187911	0.71062
616	ARHGAP20	2.3432	0.188924	0.712752
617	ZEB2-AS1	0.541308	0.189037	0.712752
618	RAPGEFL1	1.35396	0.1904	0.715662
619	GPR68	0.31396	0.191062	0.716195
620	RHBDF2	0.178802	0.191401	0.716195
621	GORAB	0.355778	0.191756	0.716313
622	VASH1	0.558552	0.191981	0.716543
623	IGHV7-4-1	1.849	0.193564	0.721397
624	AC009495.3	0.403237	0.194003	0.722477
625	WIPI1	0.210053	0.194413	0.723448
626	CENPU	0.483171	0.194621	0.723667
627	DVL3	0.396467	0.196788	0.730604
628	AC004494.1	1.8729	0.198231	0.734054
629	TICAM2	1.30456	0.198383	0.734054
630	RAP2A	0.264229	0.200239	0.734054
631	JAKMIP2	0.17628	0.200315	0.734054
632	RPS6KB2-AS1	1.73494	0.200784	0.734054
633	AGO1	0.284965	0.200821	0.734054
634	POT1-AS1	0.868865	0.202782	0.734054
635	SLC47A1	0.792157	0.202833	0.734054
636	AL358333.3	0.881768	0.202856	0.734054
637	USP30-AS1	0.208199	0.202866	0.734054
638	SBNO2	0.282842	0.20361	0.734054
639	DST	1.28838	0.204322	0.734054
640	RASGRP4	1.24363	0.204326	0.734054
641	USP37	0.251082	0.206015	0.734054
642	SYNE1	0.0785514	0.206565	0.734054
643	AL590399.1	0.655183	0.208358	0.734054
644	NCR3LG1	0.97376	0.20963	0.734054
645	C2CD3	0.246439	0.210582	0.734054
646	AC233280.1	1.72263	0.210733	0.734054
647	MYORG	2.16299	0.212118	0.734054
648	ASCL2	0.103704	0.213493	0.734054
649	EPHX4	0.288647	0.213618	0.734054
650	AC010536.3	2.12132	0.21703	0.734054
651	APLP1	2.12111	0.217138	0.734054
652	TPM1	0.262291	0.220012	0.734054
653	APOBEC3H	0.200483	0.220487	0.734054
654	EPDR1	0.505805	0.220923	0.734054
655	AC024909.1	1.09577	0.222178	0.734054
656	LINC02086	0.432318	0.222329	0.734054
657	LINC00852	0.707368	0.223287	0.734054
658	TBX19	0.715613	0.22548	0.734054
659	TRIM16	0.472491	0.225482	0.734054
660	CDKN1A	0.285172	0.22633	0.734054
661	NTNG2	0.839223	0.226815	0.734054
662	ZNF718	0.264867	0.228197	0.734054
663	PTCH1	0.241224	0.229055	0.734054
664	TLR8	1.62357	0.230557	0.734054
665	AK4	2.0533	0.231468	0.734054
666	CHN1	1.5296	0.232347	0.734054
667	FZD6	0.883453	0.233228	0.734054
668	ZNF577	0.72722	0.233546	0.734054
669	CXCR2	0.309606	0.23366	0.734054
670	AC021242.3	1.34993	0.234033	0.734054
671	CA2	0.776687	0.234042	0.734054
672	FITM2	0.546168	0.235024	0.734054
673	RGS9	0.145072	0.235191	0.734054
674	TEFM	0.239044	0.235225	0.734054
675	KLRF1	0.117397	0.235624	0.734054
676	METTL7A	0.415563	0.23768	0.734054
677	TNFRSF18	0.363435	0.238915	0.734054
678	PTGDS	0.172126	0.239074	0.734054
679	FBF1	0.303455	0.239234	0.734054
680	UBR5-AS1	0.624261	0.239339	0.734054
681	BRCA2	0.416874	0.239913	0.734054
682	ABCA1	0.499514	0.24052	0.734054
683	CAMSAP1	0.555994	0.240803	0.734054
684	NRXN2	1.17788	0.241474	0.734054
685	DDX43	0.391466	0.242294	0.734054
686	MIR222HG	0.505519	0.242436	0.734054
687	PLXDC2	0.63568	0.242543	0.734054
688	RBM12B	0.325153	0.244141	0.734054
689	AL357033.4	1.56867	0.246061	0.734054
690	CDC45	1.17675	0.247065	0.734054
691	LINC00384	0.568479	0.247188	0.734054
692	AC018362.1	1.46143	0.248465	0.734054
693	GHRLOS	1.11259	0.248867	0.734054
694	PAFAH2	0.193139	0.249567	0.734054
695	TENM1	0.528029	0.249749	0.734054
696	SPTSSB	1.93551	0.250065	0.734054
697	DYRK1B	0.218096	0.250181	0.734054
698	PDGFRB	0.372475	0.251065	0.734054
699	B4GALNT3	0.743365	0.254264	0.734054
700	PMEL	1.88486	0.255352	0.734054
701	MARCKS	0.703666	0.256254	0.734054
702	LIMK1	0.237404	0.257304	0.734054
703	FPGT	0.394464	0.257306	0.734054
704	PHLDA3	1.00237	0.257401	0.734054
705	AC011447.3	0.578365	0.258184	0.734054
706	ZNF559	0.285349	0.258404	0.734054
707	IL2RA	1.25696	0.258435	0.734054
708	ZNF891	0.420502	0.25886	0.734054
709	LY86	0.557084	0.259472	0.734054
710	TTN-AS1	0.21323	0.259505	0.734054
711	PGAP1	0.419105	0.260927	0.734054
712	SLC1A5	0.18742	0.261652	0.734054
713	DRAM1	0.37386	0.261974	0.734054
714	AP000350.6	1.45169	0.262658	0.734054
715	WDR47	0.245311	0.263181	0.734054
716	PCDHGA10	0.849883	0.263376	0.734054
717	PPP1R14C	0.670043	0.263471	0.734054
718	SNX24	0.545171	0.263562	0.734054
719	AGRN	1.08007	0.264432	0.734054
720	SLFN11	0.28576	0.265021	0.734054
721	DYSF	0.556162	0.26682	0.734054
722	PVALB	1.0697	0.267898	0.734054
723	ALMS1	0.235596	0.268748	0.734054
724	PDE4A	0.266623	0.268792	0.734054
725	TOGARAM2	0.258324	0.26936	0.734054
726	COLGALT2	0.400111	0.271141	0.734054
727	PPP1R12B	0.27413	0.271423	0.734054
728	TTLL7	0.761841	0.272093	0.734054
729	AC027702.1	0.77617	0.272133	0.734054
730	FAM13A-AS1	0.642795	0.272509	0.734054
731	CDCA8	0.495594	0.272911	0.734054
732	AC125611.3	1.72022	0.275109	0.734054
733	KIF14	1.06484	0.276156	0.734054
734	GML	1.65072	0.277281	0.734054
735	HDAC9	0.346133	0.277394	0.734054
736	PTGIR	1.4148	0.277727	0.734054
737	CDKL5	0.533171	0.277922	0.734054
738	HEY1	2.37122	0.278293	0.734054
739	ITGAD	0.848397	0.27937	0.734054
740	PAIP2B	0.398443	0.280338	0.734054
741	TNFAIP2	0.494564	0.281214	0.734054
742	GALNT3	0.183371	0.281219	0.734054
743	LINC00528	0.279816	0.282347	0.734054
744	CEP162	0.259222	0.283225	0.734054
745	AC073115.1	1.59671	0.284179	0.734054
746	PTGS2	2.25739	0.284305	0.734054
747	FAM13A	0.399709	0.285529	0.734054
748	GABRR2	2.23881	0.285817	0.734054
749	ITGA2	1.36299	0.286572	0.734054
750	RAP1GAP2	0.11503	0.289144	0.734054
751	ARHGEF28	0.765795	0.289944	0.734054
752	IGHV3-64	2.20238	0.290622	0.734054
753	PRR22	2.23813	0.291489	0.734054
754	ADGRE5	0.0599822	0.292094	0.734054
755	CPED1	1.36327	0.293734	0.734054
756	FHL2	0.542572	0.294229	0.734054
757	IGKV3D-20	0.495756	0.294362	0.734054
758	CORO1C	0.30325	0.296099	0.734054
759	PADI2	2.38157	0.297174	0.734054
760	KRBA2	0.350566	0.29762	0.734054
761	DKK2	1.53838	0.298325	0.734054
762	CYP51A1-AS1	1.52331	0.299397	0.734054
763	ENPP5	0.223881	0.299719	0.734054
764	AC243829.4	0.40953	0.300968	0.734054
765	TSC22D1	0.248515	0.301158	0.734054
766	STEAP4	2.13303	0.30124	0.734054
767	FMO5	0.497217	0.301436	0.734054
768	GALNT7	0.233413	0.301659	0.734054
769	ATP6V1C2	1.33972	0.302462	0.734054
770	FDXR	0.249741	0.302988	0.734054
771	ATP8A1	0.103776	0.303139	0.734054
772	GPR180	0.22761	0.303507	0.734054
773	MTMR12	0.169713	0.3041	0.734054
774	INTS2	0.269973	0.304186	0.734054
775	OXCT2	1.52657	0.304509	0.734054
776	TMEM140	0.180369	0.305294	0.734054
777	CENPJ	0.280891	0.305482	0.734054
778	TSHZ2	0.816411	0.306898	0.734054
779	FAM72B	1.5064	0.307144	0.734054
780	VIPR2	0.353888	0.307971	0.734054
781	AL078612.2	2.10233	0.310115	0.734054
782	PRKAB2	0.248378	0.310533	0.734054
783	ADHFE1	0.178761	0.310708	0.734054
784	IGLV3-21	0.207031	0.311035	0.734054
785	GIPC3	1.47644	0.311131	0.734054
786	AC116337.3	1.05369	0.31273	0.734054
787	IGKV1-16	0.550427	0.313789	0.734054
788	RTN2	1.56385	0.314758	0.734054
789	PRRG2	0.537861	0.314827	0.734054
790	ITGAX	0.292199	0.315282	0.734054
791	TGFB2	19.8975	0.317408	0.734054
792	MEIKIN	18.8879	0.317408	0.734054
793	C4orf36	18.7963	0.317408	0.734054
794	AC127537.1	19.4742	0.317408	0.734054
795	ADORA2B	19.585	0.317408	0.734054
796	DDR1-DT	19.71	0.317408	0.734054
797	AC138894.2	19.3829	0.317408	0.734054
798	AL138689.2	19.2254	0.317408	0.734054
799	MPRIP-AS1	19.501	0.317408	0.734054
800	AC025180.1	19.1321	0.317408	0.734054
801	EMID1	19.4885	0.317408	0.734054
802	OMG	19.3011	0.317408	0.734054
803	AL137002.2	19.2557	0.317408	0.734054
804	SRSF12	18.8159	0.317408	0.734054
805	AC092140.1	18.6477	0.317408	0.734054
806	IGKV1D-43	19.3439	0.317408	0.734054
807	AC012173.1	19.1249	0.317408	0.734054
808	AC091180.3	18.8632	0.317408	0.734054
809	AC005726.2	19.2457	0.317408	0.734054
810	AL008729.2	18.8324	0.317408	0.734054
811	AC025917.1	19.3716	0.317408	0.734054
812	AC093752.2	18.625	0.317408	0.734054
813	LINC01412	19.6233	0.317408	0.734054
814	AC080078.2	19.5646	0.317408	0.734054
815	CYP19A1	19.3941	0.317408	0.734054
816	TEX9	19.4118	0.317408	0.734054
817	LINC02576	19.4118	0.317408	0.734054
818	U62317.2	19.6333	0.317408	0.734054
819	AC068446.2	19.4281	0.317408	0.734054
820	HPGDS	18.8535	0.317408	0.734054
821	AC016722.2	19.2041	0.317408	0.734054
822	LINC01018	19.3359	0.317408	0.734054
823	AC008676.1	19.3594	0.317408	0.734054
824	AL158196.1	19.4327	0.317408	0.734054
825	MOV10L1	19.4899	0.317408	0.734054
826	LINC00221	18.6353	0.317408	0.734054
827	LIX1	19.3294	0.317408	0.734054
828	IL19	19.2462	0.317408	0.734054
829	CACNA1H	18.9941	0.317408	0.734054
830	MYO18B	19.1397	0.317408	0.734054
831	AC009120.3	19.5154	0.317408	0.734054
832	BX324167.2	19.76	0.317408	0.734054
833	AC246787.2	19.3011	0.317408	0.734054
834	FAM149A	19.1165	0.317408	0.734054
835	LINC01485	19.4118	0.317408	0.734054
836	BMP6	18.9905	0.317408	0.734054
837	KCNJ2	19.0903	0.317408	0.734054
838	CLDN4	19.7114	0.317408	0.734054
839	AC078795.3	19.1912	0.317408	0.734054
840	AL049548.1	19.4118	0.317408	0.734054
841	EHD2	19.7333	0.317408	0.734054
842	LTF	19.232	0.317408	0.734054
843	DNTT	18.839	0.317408	0.734054
844	AP000880.1	19.2828	0.317408	0.734054
845	CA8	19.5778	0.317408	0.734054
846	AP003721.2	19.6612	0.317408	0.734054
847	HOGA1	19.1466	0.317408	0.734054
848	PIH1D2	18.9674	0.317408	0.734054
849	IDO2	18.8724	0.317408	0.734054
850	AC007319.1	19.5399	0.317408	0.734054
851	LPAR3	18.9905	0.317408	0.734054
852	AC005165.1	18.9148	0.317408	0.734054
853	AL357033.2	19.8953	0.317408	0.734054
854	CAMP	19.0378	0.317408	0.734054
855	DNAH7	19.2637	0.317408	0.734054
856	MAGED4B	19.5147	0.317408	0.734054
857	AC245128.3	19.6329	0.317408	0.734054
858	MYO7A	19.8516	0.317408	0.734054
859	AF038458.2	20.0026	0.317408	0.734054
860	UPK1A-AS1	18.6772	0.317408	0.734054
861	DAB2IP	19.5154	0.317408	0.734054
862	BTBD17	19.2814	0.317408	0.734054
863	AL355312.3	18.8819	0.317408	0.734054
864	AKR1C1	18.9338	0.317408	0.734054
865	LHX4	18.9318	0.317408	0.734054
866	AL080317.1	19.2892	0.317408	0.734054
867	HJURP	19.1702	0.317408	0.734054
868	C19orf67	18.6328	0.317408	0.734054
869	FAM166B	19.0049	0.317408	0.734054
870	NR1I2	19.5348	0.317408	0.734054
871	AC067750.1	18.9576	0.317408	0.734054
872	CYP2A7	18.7396	0.317408	0.734054
873	ICAM5	18.481	0.317408	0.734054
874	SPRN	19.0354	0.317408	0.734054
875	CFAP44-AS1	19.9087	0.317408	0.734054
876	RAB3B	18.8503	0.317408	0.734054
877	MYBPC3	19.4554	0.317408	0.734054
878	INSR	18.851	0.317408	0.734054
879	WNT16	19.2637	0.317408	0.734054
880	AC009812.3	18.8617	0.317408	0.734054
881	DIRC3-AS1	19.7149	0.317408	0.734054
882	COL4A5	19.8826	0.317408	0.734054
883	ABCA9	18.8291	0.317408	0.734054
884	OVOL1	19.021	0.317408	0.734054
885	KIF4A	19.4405	0.317408	0.734054
886	IGF2BP2	18.6022	0.317408	0.734054
887	COL16A1	18.8252	0.317408	0.734054
888	AC002347.1	19.25	0.317408	0.734054
889	AP001922.5	19.6471	0.317408	0.734054
890	IGLV10-54	18.9197	0.317408	0.734054
891	ZDHHC19	19.4684	0.317408	0.734054
892	CXorf58	19.3157	0.317408	0.734054
893	C11orf52	19.2365	0.317408	0.734054
894	MEIS3	18.9043	0.317408	0.734054
895	EDN1	18.3668	0.317408	0.734054
896	AL357093.2	19.0485	0.317408	0.734054
897	AC026803.2	18.9106	0.317408	0.734054
898	AC026202.2	19.3947	0.317408	0.734054
899	PAPLN	18.9599	0.317408	0.734054
900	SLC17A1	19.4182	0.317408	0.734054
901	MEG3	18.7903	0.317408	0.734054
902	HMHB1	19.0325	0.317408	0.734054
903	IGKV3OR2-268	19.7189	0.317408	0.734054
904	AC109466.1	18.8397	0.317408	0.734054
905	AL359076.1	18.7554	0.317408	0.734054
906	AC026741.1	19.9009	0.317408	0.734054
907	POU5F1B	19.3157	0.317408	0.734054
908	ZNF366	18.7707	0.317408	0.734054
909	PLCXD2-AS1	19.5084	0.317408	0.734054
910	AC020911.1	19.5927	0.317408	0.734054
911	AC025188.1	19.0012	0.317408	0.734054
912	NECAB1	18.9999	0.317408	0.734054
913	AL022341.2	19.4868	0.317408	0.734054
914	SPATA9	19.3922	0.317408	0.734054
915	MIR2052HG	19.7424	0.317408	0.734054
916	AC021321.1	18.4241	0.317408	0.734054
917	BRDT	19.3218	0.317408	0.734054
918	AL162426.1	19.2	0.317408	0.734054
919	AC020636.1	18.9393	0.317408	0.734054
920	AC126696.3	18.7096	0.317408	0.734054
921	PRDM12	19.6467	0.317408	0.734054
922	P2RY12	19.5996	0.317408	0.734054
923	LRRC26	19.4304	0.317408	0.734054
924	NXN	17.7832	0.317408	0.734054
925	PCDHB9	19.004	0.317408	0.734054
926	PKP3	18.9603	0.317408	0.734054
927	AC087623.3	19.5927	0.317408	0.734054
928	AL050343.2	19.2766	0.317408	0.734054
929	CYB5R2	19.5808	0.317408	0.734054
930	CU633906.1	18.9911	0.317408	0.734054
931	AC004771.4	19.2766	0.317408	0.734054
932	AC068385.1	19.0854	0.317408	0.734054
933	KIF4B	18.8283	0.317408	0.734054
934	IGKV2D-40	19.2889	0.317408	0.734054
935	LURAP1L	19.9829	0.317408	0.734054
936	COL1A2	19.4086	0.317408	0.734054
937	AC006042.1	19.2969	0.317408	0.734054
938	EHMT2-AS1	19.8702	0.317408	0.734054
939	AL133353.1	18.5853	0.317408	0.734054
940	AL132639.3	18.9952	0.317408	0.734054
941	DLGAP1	18.5999	0.317408	0.734054
942	AC124014.1	19.1915	0.317408	0.734054
943	HSPA12A	19.1554	0.317408	0.734054
944	CLEC6A	18.9603	0.317408	0.734054
945	FZD7	18.6629	0.317408	0.734054
946	RAMP2-AS1	18.8373	0.317408	0.734054
947	RASSF8-AS1	19.0232	0.317408	0.734054
948	AC245052.4	18.7707	0.317408	0.734054
949	AC004990.1	19.3332	0.317408	0.734054
950	AC159540.1	19.4275	0.317408	0.734054
951	AL032821.1	19.5721	0.317408	0.734054
952	LINC02541	19.1562	0.317408	0.734054
953	LY6G6F	19.7198	0.317408	0.734054
954	GPER1	19.9883	0.317408	0.734054
955	AC090630.1	19.2387	0.317408	0.734054
956	AKAP12	18.9475	0.317408	0.734054
957	LINC01234	19.4048	0.317408	0.734054
958	LY6G6D	19.4013	0.317408	0.734054
959	AC025165.1	19.3932	0.317408	0.734054
960	CCDC175	18.9988	0.317408	0.734054
961	RPH3A	19.1213	0.317408	0.734054
962	TNXB	19.5785	0.317408	0.734054
963	TPRG1-AS1	19.6887	0.317408	0.734054
964	CETP	18.8182	0.317408	0.734054
965	AL360268.1	19.7303	0.317408	0.734054
966	ZNF215	19.6991	0.317408	0.734054
967	VWDE	18.759	0.317408	0.734054
968	PRG4	18.7301	0.317408	0.734054
969	AL359643.2	19.6637	0.317408	0.734054
970	LINC02259	19.793	0.317408	0.734054
971	CHSY3	19.5931	0.317408	0.734054
972	AC006435.1	18.8031	0.317408	0.734054
973	LAMP5	19.6789	0.317408	0.734054
974	AC109597.1	19.154	0.317408	0.734054
975	NEURL1B	19.1039	0.317408	0.734054
976	MMP21	19.2819	0.317408	0.734054
977	FN1	19.2819	0.317408	0.734054
978	AC120498.9	20.1363	0.317408	0.734054
979	RNF152	19.3017	0.317408	0.734054
980	DPPA4	18.9639	0.317408	0.734054
981	RHEX	19.0745	0.317408	0.734054
982	RNF121	0.208117	0.317363	0.734054
983	OSM	0.251839	0.317894	0.734507
984	SLC22A18	0.183182	0.318017	0.734507
985	TNK2	0.19379	0.318906	0.735761
986	POLQ	1.46029	0.319964	0.737705
987	AC243829.1	0.388191	0.320064	0.737705
988	ZFP28	1.98749	0.320205	0.737705
989	ZNF713	0.865188	0.32056	0.737876
990	AC105345.1	1.18333	0.321092	0.738689
991	PANK3	0.253541	0.321242	0.738689
992	AL139220.2	1.52994	0.322797	0.741527
993	NBEAL2	0.14471	0.32342	0.742287
994	SLC30A1	0.347682	0.324135	0.743577
995	JAM2	2.03738	0.325092	0.744713
996	AL158071.3	0.258327	0.325933	0.745961
997	SPIRE1	0.771285	0.325944	0.745961
998	CD36	0.381783	0.326564	0.747027
999	AC147651.1	1.47395	0.327611	0.749068
1000	GLTPD2	0.636899	0.328606	0.750635
1001	C1orf56	0.34107	0.329384	0.751783
1002	CFAP58-DT	0.417509	0.329447	0.751783
1003	FFAR2	1.37733	0.329574	0.751783
1004	CRNDE	0.743356	0.330707	0.753475
1005	ARHGEF10L	1.92164	0.330782	0.753475
1006	SEZ6	1.3991	0.331153	0.753966
1007	AP001469.3	1.15437	0.332368	0.75602
1008	GPRC5D	1.93763	0.333054	0.756515
1009	IRF1	0.0552252	0.334132	0.757898
1010	NF2	0.171618	0.334366	0.757924
1011	NEB	0.662424	0.334462	0.757924
1012	MAF	0.146911	0.334613	0.757924
1013	ABCA2	0.180467	0.335097	0.758666
1014	USP24	0.160942	0.335982	0.759959
1015	C1orf112	0.384609	0.336603	0.760299
1016	TMCC2	0.888007	0.336963	0.760471
1017	DNAJC13	0.183534	0.336993	0.760471
1018	AC005070.3	0.473903	0.337195	0.760573
1019	AL162586.1	0.92058	0.338791	0.763462
1020	ABCC10	0.168922	0.339318	0.764293
1021	AC044802.2	1.86632	0.340315	0.765787
1022	TENT5C	0.0856127	0.340838	0.765937
1023	TEX22	1.86559	0.341288	0.766592
1024	AC092650.1	0.604758	0.34246	0.7679
1025	CCNE2	0.671981	0.342663	0.7679
1026	ACVR1B	0.427623	0.343143	0.768253
1027	TNK2-AS1	0.623518	0.343162	0.768253
1028	PIP4K2B	0.196083	0.343304	0.768253
1029	STK39	0.217512	0.343454	0.768253
1030	DLEU2	0.240719	0.343873	0.768479
1031	TLR6	0.717988	0.344328	0.768788
1032	KIR2DL1	0.516191	0.344977	0.769106
1033	IFNG-AS1	0.789205	0.345091	0.769106
1034	TMEM164	0.399837	0.345235	0.769106
1035	TGM1	1.8901	0.345329	0.769106
1036	CDYL2	0.5598	0.345423	0.769106
1037	AC002550.1	1.97562	0.346784	0.770441
1038	LINC01088	1.33633	0.347469	0.770753
1039	AC010624.3	0.662754	0.347673	0.770753
1040	DEGS2	1.1808	0.347968	0.770753
1041	SPPL2B	0.203566	0.348156	0.770753
1042	AC080013.1	1.82229	0.348248	0.770753
1043	EMILIN2	0.432332	0.349097	0.771588
1044	EPN2	0.330949	0.349469	0.771588
1045	FKTN	0.3168	0.349489	0.771588
1046	AC109460.2	1.96867	0.350983	0.774084
1047	ARL4D	0.231632	0.351333	0.774084
1048	PAX8	0.502478	0.351943	0.774668
1049	AQP8	1.79154	0.352254	0.774703
1050	ADAMTS6	0.267686	0.352477	0.774843
1051	PAK3	1.81972	0.353117	0.775427
1052	TUBGCP5	0.229208	0.353201	0.775427
1053	PXDN	1.3215	0.353223	0.775427
1054	AC025423.1	2.02706	0.354492	0.777859
1055	TRIM66	0.31646	0.356668	0.781902
1056	IGKV5-2	0.819991	0.356818	0.781902
1057	IGLV3-9	0.472715	0.358047	0.783357
1058	LIPC	0.463786	0.35983	0.786723
1059	IGLV2-8	0.302877	0.360996	0.78856
1060	POLR1A	0.188119	0.362357	0.790819
1061	AC027307.1	1.74627	0.362895	0.791435
1062	CLDN15	0.444116	0.365494	0.795874
1063	CLEC16A	0.174624	0.36576	0.795879
1064	UACA	1.72408	0.365825	0.795879
1065	HBG2	1.24771	0.366139	0.796205
1066	SLX4	0.312229	0.367538	0.798437
1067	PTPRJ	0.15406	0.369133	0.800559
1068	GOLIM4	0.292164	0.370918	0.803665
1069	HMGN5	0.360547	0.371815	0.804222
1070	STBD1	0.645342	0.371818	0.804222
1071	YEATS2	0.16668	0.372113	0.8045
1072	LINC02384	0.0834395	0.372284	0.804512
1073	RAB32	0.620492	0.372653	0.80495
1074	LIG3	0.215611	0.373281	0.805424
1075	AC008494.3	1.33718	0.37355	0.805452
1076	CRYBA4	1.68465	0.375677	0.807997
1077	TOP2A	0.454865	0.375681	0.807997
1078	SMIM35	1.09784	0.375731	0.807997
1079	CD160	0.137911	0.377179	0.81039
1080	C13orf46	1.23127	0.379282	0.814187
1081	PCGF6	0.160955	0.379829	0.814871
1082	RPA4	1.08606	0.380374	0.815087
1083	AC007405.1	1.72684	0.380544	0.81509
1084	CCDC146	0.194149	0.381848	0.817084
1085	RXRA	0.294162	0.382173	0.817084
1086	CCDC24	0.450018	0.382318	0.817084
1087	ENTPD1	0.514718	0.382548	0.817216
1088	SLC35G2	0.378336	0.383446	0.817604
1089	LINC01376	1.02465	0.383571	0.817604
1090	GVQW3	0.555883	0.383823	0.817604
1091	ZNF618	0.487615	0.38408	0.817604
1092	POPDC2	1.02152	0.384461	0.818055
1093	CYTOR	0.0601552	0.385479	0.819861
1094	AL035661.1	1.62306	0.386179	0.820989
1095	AC022217.3	1.00685	0.387295	0.823003
1096	AC107375.1	0.977334	0.387813	0.823665
1097	ARL8A	0.184771	0.387947	0.823665
1098	PPP1R12C	0.201572	0.389675	0.826609
1099	CRIP2	0.40132	0.390243	0.82709
1100	SULT2B1	0.61884	0.391631	0.829518
1101	CAPN15	0.159212	0.391902	0.829518
1102	ZSWIM6	0.326045	0.392328	0.830056
1103	RASSF4	0.160752	0.394165	0.833215
1104	SPIB	0.94588	0.395277	0.834474
1105	CRYBG3	0.322999	0.395811	0.835153
1106	FGFR1	0.260266	0.396485	0.83593
1107	ROCK2	0.212321	0.398682	0.83942
1108	RFPL1S	0.773751	0.399006	0.83942
1109	CLCN5	0.592893	0.399653	0.840416
1110	VLDLR	0.847776	0.400412	0.841648
1111	EGF	1.46285	0.402141	0.844549
1112	CCL23	0.757131	0.403467	0.8466
1113	LINC01973	0.843943	0.405204	0.848358
1114	CTSC	0.0428742	0.405271	0.848358
1115	CCDC15	0.31521	0.405596	0.848358
1116	SLFN12	0.230517	0.405706	0.848358
1117	C2	1.13488	0.406861	0.85002
1118	AL160313.1	0.446572	0.407027	0.85002
1119	IL7	0.267786	0.408174	0.851664
1120	GALNT4	0.403559	0.411822	0.858184
1121	HRH2	0.442718	0.41217	0.85854
1122	PLEKHA5	0.145296	0.413407	0.859891
1123	NUAK1	0.287729	0.413475	0.859891
1124	PRDM10	0.304028	0.413528	0.859891
1125	TK2	0.188711	0.414292	0.860538
1126	LPCAT2	0.720743	0.414373	0.860538
1127	RPGR	0.220729	0.415516	0.862543
1128	PCDHGB6	0.842781	0.416668	0.864193
1129	BEX1	1.4927	0.41715	0.864823
1130	ZNF252P-AS1	0.74238	0.417941	0.86503
1131	AC103702.2	0.148233	0.418246	0.86503
1132	AGAP2-AS1	1.50146	0.418281	0.86503
1133	BARD1	0.183877	0.418341	0.86503
1134	CCDC191	0.2555	0.418383	0.86503
1135	MKRN3	0.92124	0.418499	0.86503
1136	CBFA2T3	1.12586	0.421026	0.8684
1137	AC022893.1	1.12659	0.421513	0.869035
1138	AC008750.2	0.885432	0.422158	0.869488
1139	GPR142	0.925068	0.422451	0.869488
1140	PDCD1	0.159812	0.423847	0.871079
1141	TLR3	0.256118	0.423973	0.871079
1142	MLKL	0.161692	0.424123	0.871079
1143	CLEC4A	0.539323	0.425444	0.872683
1144	HDHD5-AS1	0.736507	0.425868	0.873071
1145	ELOVL6	0.212762	0.425994	0.873071
1146	AL035071.1	0.530688	0.426504	0.873574
1147	KATNAL1	0.160642	0.427335	0.874709
1148	NKAPL	1.09798	0.427984	0.875241
1149	PDZD7	0.949798	0.428136	0.875241
1150	ASPM	0.769966	0.430299	0.87781
1151	DBN1	0.157777	0.432288	0.881125
1152	EPG5	0.152384	0.432584	0.881177
1153	KLHL14	1.07773	0.433231	0.881177
1154	TIGD5	0.497072	0.433682	0.881177
1155	AL162431.1	1.41896	0.43395	0.881177
1156	ZNF483	0.218876	0.434779	0.88206
1157	CEP72	0.358733	0.435985	0.883458
1158	C1QTNF9	1.41093	0.436229	0.883528
1159	AC004585.1	0.239258	0.436501	0.883528
1160	DSCC1	0.440916	0.436567	0.883528
1161	AC006206.2	1.44832	0.437761	0.884808
1162	DNAJB5-DT	1.35284	0.437977	0.884808
1163	AC092835.1	0.476505	0.438112	0.884808
1164	ZNF322	0.177644	0.438342	0.884902
1165	MYOF	0.579475	0.439216	0.886299
1166	CCL5	0.0169823	0.439519	0.886541
1167	TNFRSF1B	0.0507945	0.439831	0.886801
1168	MTERF2	0.166388	0.440944	0.8882
1169	FANCA	0.181297	0.440959	0.8882
1170	GPR25	0.285136	0.441075	0.8882
1171	NCAPH	0.405582	0.441319	0.888322
1172	ASAH2B	0.451016	0.442435	0.889829
1173	HEATR9	0.459747	0.442633	0.889857
1174	TCP11L1	0.167186	0.445052	0.893608
1175	PNMT	0.639539	0.446164	0.895099
1176	IQCG	0.146308	0.446566	0.895535
1177	GUCY1B1	0.727634	0.447041	0.896116
1178	LINC02531	0.808898	0.447298	0.89626
1179	FGFRL1	0.501101	0.44777	0.896763
1180	SLC22A1	1.04887	0.447921	0.896763
1181	KCNE3	1.03827	0.448104	0.896763
1182	MAMLD1	0.648674	0.449989	0.899404
1183	B3GAT1	0.184661	0.453258	0.903719
1184	LCN2	1.34324	0.454713	0.905896
1185	AC104506.1	0.384036	0.454911	0.905896
1186	IGLV5-52	1.34217	0.455535	0.906021
1187	AP001062.1	0.702294	0.457323	0.908795
1188	ALDH1L2	1.23165	0.457949	0.908934
1189	TIPARP-AS1	0.228351	0.458125	0.908934
1190	KIAA0825	0.281171	0.45901	0.910317
1191	MOB1B	0.204179	0.459532	0.910979
1192	IDH1-AS1	0.814751	0.459783	0.911095
1193	ZBED6CL	0.285211	0.459967	0.911095
1194	MYO1F	0.0461297	0.460458	0.911696
1195	AL031283.1	0.271719	0.461203	0.912797
1196	DTWD2	0.264043	0.461527	0.913065
1197	ZNF813	0.376154	0.462028	0.913312
1198	SIGLEC9	0.232842	0.463804	0.916074
1199	ACOT4	0.15451	0.46415	0.916385
1200	USP18	0.123364	0.464428	0.91656
1201	MTMR4	0.146472	0.467712	0.921914
1202	DLG3	0.182639	0.46873	0.92317
1203	SLC5A3	0.157718	0.470476	0.92548
1204	DSEL	0.209717	0.471204	0.926174
1205	ZNF445	0.18169	0.471212	0.926174
1206	IGKV3-20	0.0882867	0.472696	0.928379
1207	HIPK2	0.172675	0.473624	0.9286
1208	TMEM62	0.115304	0.475693	0.931958
1209	IGLVI-70	0.412449	0.476758	0.932494
1210	CASTOR3	0.390852	0.477058	0.932494
1211	AC092115.3	1.91227	0.478014	0.933486
1212	EVI5	0.367575	0.479085	0.934429
1213	KIAA0513	0.288276	0.479269	0.934429
1214	LINC00571	0.70071	0.481187	0.937415
1215	ADAM19	0.273693	0.482656	0.939144
1216	SLC26A2	0.187996	0.48313	0.939689
1217	C12orf73	0.171791	0.485801	0.942991
1218	AL356804.1	0.985829	0.486698	0.943754
1219	HEG1	0.16611	0.486778	0.943754
1220	NEIL1	0.257663	0.48714	0.944077
1221	DNAJB1	0.0399769	0.487801	0.944697
1222	AL137786.1	1.16466	0.488263	0.944697
1223	AL136115.1	1.83197	0.48886	0.944697
1224	AC004832.6	0.330658	0.489041	0.944697
1225	GP1BB	1.16389	0.489342	0.944697
1226	NTRK1	0.791423	0.490294	0.944697
1227	AP3M2	0.122834	0.49181	0.945938
1228	GIT1	0.164486	0.492602	0.947085
1229	AC007384.1	0.0943037	0.493136	0.947736
1230	AC015987.1	1.79134	0.494626	0.950224
1231	LINC02249	0.590442	0.495367	0.950968
1232	AC017074.1	1.78041	0.496202	0.95195
1233	LRRIQ3	0.35353	0.496311	0.95195
1234	CNOT6	0.190956	0.496942	0.952784
1235	SCRIB	0.190006	0.497835	0.954118
1236	AC009093.1	0.561969	0.498809	0.955229
1237	LILRB3	0.279716	0.499755	0.9561
1238	CHRFAM7A	0.240029	0.499931	0.9561
1239	CTBP2	0.172891	0.499952	0.9561
1240	AP002026.1	0.448736	0.500214	0.9561
1241	NOL3	1.10951	0.500251	0.9561
1242	PPARA	0.176659	0.500994	0.956172
1243	FAM161B	0.230798	0.501219	0.956172
1244	MAP3K20	0.198141	0.501275	0.956172
1245	KRT1	1.18264	0.502026	0.957149
1246	AC015911.5	0.903515	0.502499	0.957377
1247	KCTD5	0.126168	0.502896	0.957756
1248	RBAK	0.222885	0.503575	0.958296
1249	ME3	0.180837	0.504517	0.959711
1250	DLGAP1-AS2	0.320897	0.505476	0.961159
1251	PI16	0.705887	0.506899	0.963106
1252	GPR153	0.563758	0.507484	0.963463
1253	SAMD9L	0.0600451	0.507964	0.963998
1254	AC053513.1	0.844279	0.50828	0.964219
1255	IGHV1-69-2	0.474725	0.508524	0.964304
1256	AQP3	0.130871	0.508764	0.964383
1257	AFF3	0.64179	0.511363	0.967152
1258	IL32	0.0141014	0.511398	0.967152
1259	MPO	1.05302	0.511423	0.967152
1260	INVS	0.136033	0.512804	0.969385
1261	DMXL2	0.227892	0.514305	0.971844
1262	AL589740.1	1.03535	0.518053	0.976441
1263	AC009283.1	0.683508	0.519456	0.977384
1264	LINC02076	0.618545	0.521877	0.979292
1265	AC005921.2	0.876229	0.522116	0.979292
1266	ZNF814	0.32323	0.522174	0.979292
1267	RCVRN	1.05961	0.522372	0.979292
1268	AC009950.1	0.436333	0.522557	0.979292
1269	PROCR	0.184083	0.522742	0.979292
1270	IGFBP4	0.561867	0.522825	0.979292
1271	AC004801.6	1.13941	0.523097	0.979292
1272	AC020658.2	1.60601	0.523625	0.979901
1273	PCP2	1.60402	0.523943	0.980117
1274	LINC00565	0.60393	0.52537	0.982053
1275	SLC38A7	0.199212	0.525782	0.982419
1276	CPEB4	0.14404	0.526195	0.982435
1277	IGKV2D-29	0.680891	0.526215	0.982435
1278	HS3ST1	1.58972	0.526398	0.982435
1279	ATP2B1-AS1	0.0843399	0.527269	0.983301
1280	THNSL2	0.768097	0.527651	0.983636
1281	SLC16A1-AS1	0.139932	0.528409	0.984451
1282	TLDC2	0.996969	0.528653	0.984451
1283	TXNDC16	0.203339	0.528698	0.984451
1284	PODN	0.227278	0.530457	0.98621
1285	SPIRE2	1.55738	0.531997	0.988314
1286	AL035461.2	0.977933	0.535143	0.991119
1287	TMEM144	1.08867	0.535616	0.991344
1288	KCTD9	0.132941	0.535674	0.991344
1289	FGD2	0.295518	0.5362	0.99194
1290	CD84	0.0761602	0.537201	0.992868
1291	FGF22	1.52741	0.537317	0.992868
1292	BCLAF3	0.222738	0.537756	0.992983
1293	IGHV3-49	0.665286	0.537789	0.992983
1294	CPPED1	0.111602	0.538165	0.993299
1295	CDHR1	0.354441	0.539218	0.994613
1296	EGFL6	0.999297	0.539486	0.994613
1297	CHST12	0.0412184	0.539493	0.994613
1298	CD33	0.539498	0.540744	0.995782
1299	ZDHHC8	0.286584	0.542202	0.997086
1300	AC008079.1	0.985722	0.54248	0.997086
1301	GPR35	0.475729	0.543341	0.998289
1302	AL139383.1	0.731986	0.544651	1
1303	LILRA4	0.814651	0.546028	1
1304	RTN4RL2	0.486065	0.546104	1
1305	BMPR2	0.131243	0.546455	1
1306	HLA-DOB	0.501447	0.548657	1
1307	IGLC3	0.178784	0.549533	1
1308	B4GALT5	0.130125	0.550211	1
1309	ARHGAP35	0.125114	0.553021	1
1310	TMEM234	0.139357	0.555007	1
1311	AC009093.2	0.325845	0.555053	1
1312	LINC00337	0.987802	0.555286	1
1313	BLM	0.181352	0.556886	1
1314	ATG2B	0.12852	0.557586	1
1315	MTMR11	0.92689	0.55959	1
1316	AL355581.1	0.229564	0.559987	1
1317	SPHK1	0.193226	0.560715	1
1318	CCDC180	0.329294	0.561194	1
1319	CD86	0.339585	0.563314	1
1320	STARD6	0.636372	0.563373	1
1321	AC116651.1	1.38894	0.563726	1
1322	PLD1	0.292225	0.56403	1
1323	ARSD	0.172869	0.56561	1
1324	ZNF239	0.58254	0.567068	1
1325	HSPA1B	0.206923	0.567335	1
1326	GLT1D1	0.714071	0.568701	1
1327	IGHV6-1	0.319546	0.569317	1
1328	AC010336.1	1.359	0.569809	1
1329	IGHV1OR15-1	1.35776	0.570104	1
1330	IKZF2	0.117528	0.570166	1
1331	GSC	0.226497	0.571264	1
1332	TGFBR3L	0.127877	0.571268	1
1333	HCG17	1.34871	0.571949	1
1334	NDST1	0.869896	0.574431	1
1335	KRT23	1.33502	0.574808	1
1336	RARA-AS1	0.296061	0.575114	1
1337	AC008687.4	0.742652	0.575335	1
1338	LINC02381	0.686729	0.575483	1
1339	ZFP92	0.872351	0.576107	1
1340	PID1	0.480386	0.579786	1
1341	PARP9	0.0484874	0.580676	1
1342	MAP3K10	0.247276	0.581049	1
1343	C1orf216	0.0989327	0.581689	1
1344	KHDC1	0.157674	0.582213	1
1345	LINC00896	0.541777	0.582832	1
1346	KBTBD8	0.241074	0.582959	1
1347	ADCY3	0.575843	0.583299	1
1348	LINC00574	1.0086	0.584205	1
1349	ALDH1A1	0.849107	0.584509	1
1350	AC131159.2	1.28322	0.585892	1
1351	LIM2	0.25727	0.5862	1
1352	AMT	0.408896	0.586247	1
1353	AC009812.1	0.325345	0.587028	1
1354	TRPM2	0.225001	0.587283	1
1355	FRY	0.136605	0.587347	1
1356	IGKV2-29	0.560037	0.588777	1
1357	F5	0.423979	0.589317	1
1358	AL139398.1	1.25968	0.591093	1
1359	LTBP2	0.572238	0.593016	1
1360	SYNE1-AS1	0.832774	0.593322	1
1361	AC007192.2	0.784055	0.593348	1
1362	SERPINF1	0.652781	0.593415	1
1363	STAM2	0.133319	0.593557	1
1364	ANKRD52	0.0947599	0.59358	1
1365	WIZ	0.197537	0.594238	1
1366	BMF	0.304764	0.595401	1
1367	OSBPL11	0.104961	0.596127	1
1368	CCR6	0.527995	0.59848	1
1369	MLF1	0.129831	0.59849	1
1370	TTC21A	0.656016	0.598774	1
1371	QPCT	0.446808	0.599138	1
1372	LRRC43	0.601279	0.599242	1
1373	AC112722.1	0.80508	0.599737	1
1374	COBLL1	0.645759	0.599789	1
1375	CXXC4	0.317959	0.6011	1
1376	CCDC136	0.179432	0.601642	1
1377	TIGIT	0.0529699	0.602822	1
1378	AL136295.2	1.20789	0.602857	1
1379	APAF1	0.0943295	0.602859	1
1380	AC079145.1	0.80816	0.603334	1
1381	ZNF793	0.379861	0.604337	1
1382	AC007569.1	0.465436	0.605871	1
1383	SLC36A1	0.14462	0.606289	1
1384	AP002884.3	1.19015	0.606988	1
1385	AL022328.2	1.18892	0.607311	1
1386	NFKBID	0.137028	0.608503	1
1387	NELL2	0.178065	0.608825	1
1388	AL354733.3	0.216634	0.608883	1
1389	ZNF646	0.162697	0.609006	1
1390	SMC2	0.0958878	0.609673	1
1391	MYC	0.113592	0.610932	1
1392	IGKV2-24	0.259076	0.611526	1
1393	AL355075.4	0.245199	0.612513	1
1394	FARP2	0.150419	0.61406	1
1395	SMAD5-AS1	1.16025	0.614084	1
1396	AL138921.2	1.1536	0.615681	1
1397	IGKV2D-28	0.381623	0.615837	1
1398	DTX3L	0.0515749	0.616481	1
1399	CPA5	0.353603	0.619332	1
1400	FAM133A	1.1341	0.620427	1
1401	TBXAS1	0.136403	0.621053	1
1402	AL138921.1	1.13001	0.621416	1
1403	AC027575.2	1.12924	0.621603	1
1404	IGKV3-15	0.109445	0.621732	1
1405	INAFM2	0.378889	0.621834	1
1406	PPP1R14A	0.298273	0.621976	1
1407	PHC2	0.151009	0.623267	1
1408	AP001160.3	0.643499	0.624541	1
1409	USP28	0.0500405	0.62469	1
1410	NECTIN4	1.11477	0.625199	1
1411	TUFT1	0.599679	0.626734	1
1412	INKA2	0.470419	0.62718	1
1413	HECTD2	0.186758	0.628374	1
1414	PRDM5	0.443086	0.629252	1
1415	AASS	0.243995	0.629592	1
1416	KLHL31	1.09432	0.630277	1
1417	BAZ2B	0.0670255	0.630924	1
1418	SLC9A6	0.109537	0.631025	1
1419	TLN2	0.754169	0.632238	1
1420	ARL5B	0.120224	0.632583	1
1421	FGFR2	0.712905	0.633727	1
1422	AC010175.1	0.274499	0.633836	1
1423	F7	0.555871	0.634101	1
1424	UHRF1BP1	0.114308	0.635239	1
1425	DUSP15	1.07416	0.635412	1
1426	GHET1	0.606938	0.636269	1
1427	SAXO1	0.720326	0.636943	1
1428	SND1-IT1	0.206048	0.637168	1
1429	LINC01890	1.06713	0.637193	1
1430	TBC1D24	0.203416	0.63825	1
1431	ZBTB37	0.112348	0.639808	1
1432	IGF1R	0.286362	0.641183	1
1433	SGO2	0.155599	0.641806	1
1434	MRC2	0.798612	0.642018	1
1435	KLHL29	0.703648	0.642695	1
1436	LINC02390	0.583178	0.643114	1
1437	NACAD	0.436383	0.643456	1
1438	ATL1	0.107587	0.645332	1
1439	POTEI	1.03341	0.645948	1
1440	IGHV1-18	0.182626	0.647805	1
1441	AC009630.1	0.298638	0.648063	1
1442	CDC42EP2	1.02459	0.648267	1
1443	RAD51AP1	0.241947	0.651239	1
1444	MVB12B	0.0755225	0.651815	1
1445	PAX2	1.00161	0.654393	1
1446	AC010969.2	0.218443	0.655952	1
1447	BX322234.1	0.525192	0.65702	1
1448	AC102953.2	0.989797	0.657557	1
1449	SEMA3C	0.985419	0.658752	1
1450	TRPS1	0.101566	0.659341	1
1451	AC136475.7	0.981926	0.659715	1
1452	PTPRU	0.975897	0.661336	1
1453	AL391335.1	0.529993	0.66229	1
1454	CDC20	0.370811	0.664685	1
1455	EHBP1L1	0.0882164	0.665301	1
1456	SFN	0.66212	0.665357	1
1457	TAS2R31	0.959858	0.665721	1
1458	AC240274.1	0.220775	0.666124	1
1459	CD38	0.0724301	0.666377	1
1460	BX640514.2	0.642523	0.666835	1
1461	HAL	0.513916	0.667539	1
1462	CHST13	0.949865	0.668498	1
1463	PPP1R2C	0.35064	0.669462	1
1464	PIGZ	0.267102	0.669764	1
1465	AC022182.1	0.430747	0.669902	1
1466	LINC02195	0.415566	0.670578	1
1467	CCDC141	0.218848	0.670815	1
1468	UPF1	0.109451	0.6714	1
1469	SCN5A	0.655358	0.671601	1
1470	KRT8	0.9366	0.672214	1
1471	CLSPN	0.201287	0.673492	1
1472	ANPEP	0.321554	0.674675	1
1473	LINC02102	0.925505	0.67534	1
1474	SMIM18	0.515087	0.675817	1
1475	RNF165	0.923442	0.675908	1
1476	PTAFR	0.261922	0.676275	1
1477	RTL8B	0.644312	0.676956	1
1478	LLGL2	0.067066	0.67707	1
1479	CNKSR1	0.549903	0.677635	1
1480	ZNF365	0.0808236	0.680966	1
1481	NPIPA5	0.420967	0.681247	1
1482	ADGRG3	0.902152	0.681946	1
1483	LMCD1-AS1	0.897739	0.683202	1
1484	AC027607.1	0.894841	0.684062	1
1485	LRG1	0.830508	0.684344	1
1486	CORO6	0.264479	0.686361	1
1487	TNS3	0.601796	0.688113	1
1488	MYO3B	0.157685	0.688859	1
1489	CDK1	0.278536	0.689215	1
1490	CHRNA1	0.424145	0.693568	1
1491	MAGEB2	0.855471	0.695507	1
1492	MORN4	0.277325	0.695573	1
1493	MAP1LC3A	0.0877596	0.695782	1
1494	BATF3	0.43149	0.69667	1
1495	AL645933.2	0.378905	0.697057	1
1496	AC123595.1	0.240032	0.697391	1
1497	DENND2C	0.300362	0.697674	1
1498	ZNF396	0.840608	0.699918	1
1499	NEDD4	0.124198	0.700093	1
1500	DGKK	0.263822	0.700326	1
1501	CCL4L2	0.0543871	0.700469	1
1502	ZBTB38	0.0265702	0.701328	1
1503	TMEM244	0.175704	0.701477	1
1504	MAL	0.135434	0.701512	1
1505	MAFIP	0.195293	0.701818	1
1506	AC092295.2	0.240442	0.702762	1
1507	ZNF670	0.184245	0.703369	1
1508	KIAA0408	0.828241	0.703617	1
1509	IGHV1-24	0.169345	0.704359	1
1510	TFCP2L1	0.263404	0.704761	1
1511	LENG8-AS1	0.108011	0.705568	1
1512	ICA1	0.211519	0.707278	1
1513	CUL9	0.110907	0.708222	1
1514	DDR2	0.320455	0.708996	1
1515	GSE1	0.0544886	0.710695	1
1516	RNF215	0.52503	0.711862	1
1517	TTF2	0.0764292	0.711888	1
1518	AC087521.2	0.798622	0.712555	1
1519	PPP1R9B	0.0627231	0.712615	1
1520	MC1R	0.231003	0.712691	1
1521	TSTD2	0.0741094	0.712791	1
1522	AC027097.2	0.278475	0.712931	1
1523	P2RY11	0.187467	0.713018	1
1524	UTP20	0.086456	0.713568	1
1525	KIF20B	0.0581447	0.713875	1
1526	PASK	0.113571	0.714418	1
1527	PLEKHG1	0.152051	0.715596	1
1528	AP000919.2	0.788205	0.715731	1
1529	CYTH3	0.120468	0.71625	1
1530	AC124283.1	0.507866	0.716644	1
1531	ENPP4	0.050352	0.717162	1
1532	AC024084.1	0.273878	0.717384	1
1533	AC025164.1	0.0576091	0.717765	1
1534	UBAP1L	0.31777	0.718233	1
1535	LINC00484	0.504925	0.719105	1
1536	AC009275.1	0.259636	0.719369	1
1537	GP1BA	0.2965	0.719986	1
1538	AC096642.1	0.773842	0.720162	1
1539	AL163973.2	0.156289	0.721037	1
1540	C9orf116	0.407466	0.723077	1
1541	AC130371.2	0.763691	0.723305	1
1542	AF165147.1	0.0874325	0.726413	1
1543	AC116407.2	0.0726029	0.726741	1
1544	ARHGAP26	0.0532789	0.727401	1
1545	AC006160.1	0.31463	0.727911	1
1546	ACOT6	0.748457	0.728046	1
1547	MYLK-AS1	0.142788	0.728178	1
1548	E2F7	0.745319	0.729046	1
1549	E2F3	0.062359	0.730033	1
1550	MBOAT1	0.107432	0.730415	1
1551	LRRC37A	0.256644	0.732204	1
1552	IGKV1-13	0.733449	0.732788	1
1553	GPR15	0.332647	0.73382	1
1554	PINK1-AS	0.278976	0.734075	1
1555	MT1E	0.0357434	0.734185	1
1556	AC027682.6	0.725868	0.735172	1
1557	CPLANE1	0.0678929	0.735504	1
1558	DNAJC12	0.499411	0.73559	1
1559	CLEC18A	0.500447	0.737192	1
1560	PFKFB1	0.717528	0.737838	1
1561	ZNF70	0.161145	0.738101	1
1562	CYFIP1	0.207629	0.738288	1
1563	AC084824.5	0.493956	0.738465	1
1564	SLFN13	0.0808307	0.739841	1
1565	AC022726.2	0.710077	0.740203	1
1566	ZNF827	0.0676564	0.740325	1
1567	AL121936.1	0.708414	0.740753	1
1568	IGHV3-15	0.182846	0.741757	1
1569	MFSD4A	0.705208	0.74181	1
1570	AL596202.1	0.704876	0.741876	1
1571	AL355916.2	0.331802	0.742264	1
1572	VGF	0.392944	0.743566	1
1573	PLXNC1	0.0952048	0.743608	1
1574	SLCO3A1	0.0651579	0.743947	1
1575	DUSP16	0.118187	0.74473	1
1576	AC009061.2	0.0935308	0.746833	1
1577	DPP9-AS1	0.688654	0.747105	1
1578	PLA2G7	0.478988	0.748292	1
1579	ASGR2	0.323243	0.749172	1
1580	LBX2	0.268176	0.749659	1
1581	HNMT	0.311517	0.750397	1
1582	DPF3	0.289616	0.750553	1
1583	AC069148.1	0.669227	0.75344	1
1584	NME8	0.13288	0.753638	1
1585	CRAMP1	0.0989071	0.755131	1
1586	IKZF3	0.0220935	0.755132	1
1587	AP4E1	0.0592686	0.75749	1
1588	CCDC116	0.651765	0.759166	1
1589	SPC25	0.643677	0.761849	1
1590	TRANK1	0.0315599	0.762102	1
1591	AL139035.1	0.585602	0.76294	1
1592	ZC3H12D	0.0973014	0.763797	1
1593	STAB1	0.175399	0.764462	1
1594	AL110115.2	0.634066	0.765028	1
1595	C20orf194	0.077186	0.765391	1
1596	RGS1	0.0363347	0.766276	1
1597	AL121928.1	0.437847	0.766557	1
1598	AL512408.1	0.628477	0.766907	1
1599	IGHV3-43	0.21632	0.767079	1
1600	S100Z	0.434364	0.768146	1
1601	ABALON	0.287205	0.768808	1
1602	GBP5	0.0196973	0.769024	1
1603	MYEF2	0.0954853	0.769058	1
1604	CASZ1	0.0734315	0.769329	1
1605	NUGGC	0.0726738	0.76964	1
1606	TBX1	0.431803	0.772547	1
1607	AC126283.1	0.252679	0.773473	1
1608	ACOT1	0.605137	0.774729	1
1609	ZNF700	0.0690766	0.775391	1
1610	SYCP2	0.11262	0.775725	1
1611	AL162274.2	0.286239	0.77629	1
1612	FCRLA	0.25247	0.77807	1
1613	NID1	0.389697	0.778846	1
1614	AC113414.1	0.316894	0.77949	1
1615	PIMREG	0.585772	0.781287	1
1616	KCTD16	0.412317	0.782527	1
1617	GOLGA8Q	0.579799	0.783325	1
1618	SIGLEC7	0.141572	0.785236	1
1619	PTBP2	0.0642126	0.785793	1
1620	TLR4	0.201292	0.788179	1
1621	LINC02432	0.563886	0.78878	1
1622	SOX6	0.392511	0.789379	1
1623	NPIPA1	0.102696	0.789563	1
1624	MIR155HG	0.0573854	0.79079	1
1625	KLRC3	0.0395531	0.791232	1
1626	LINC02021	0.256103	0.79228	1
1627	FAM167B	0.162886	0.792583	1
1628	HBQ1	0.228927	0.793683	1
1629	CLCF1	0.0610594	0.793932	1
1630	NRN1	0.304717	0.794385	1
1631	SMIM24	0.544556	0.795447	1
1632	DVL1	0.11298	0.795525	1
1633	RUFY3	0.0723887	0.795804	1
1634	MXD3	0.129515	0.79583	1
1635	LINC00630	0.11885	0.796517	1
1636	MUC12	0.112843	0.796777	1
1637	SLC24A4	0.255981	0.797197	1
1638	CFAP53	0.29109	0.797601	1
1639	SLC2A8	0.0658199	0.800244	1
1640	IL10RB-DT	0.291592	0.800479	1
1641	DENND1A	0.0654345	0.801865	1
1642	RBPMS2	0.161597	0.802751	1
1643	STRN4	0.0697548	0.803728	1
1644	IL15	0.0618867	0.803818	1
1645	FURIN	0.0709273	0.804066	1
1646	SERINC4	0.338276	0.804765	1
1647	MIR497HG	0.095561	0.805088	1
1648	HAUS7	0.131654	0.805576	1
1649	JMJD1C-AS1	0.511922	0.806842	1
1650	LIN7A	0.511034	0.807146	1
1651	PRDM8	0.124446	0.808423	1
1652	ITGA4	0.0138006	0.809446	1
1653	MEGF8	0.132757	0.810117	1
1654	ICAM1	0.0587785	0.810461	1
1655	IGLV2-11	0.0781637	0.810608	1
1656	ZNF790	0.0756592	0.810711	1
1657	EFEMP2	0.213814	0.812532	1
1658	AGBL2	0.100835	0.812776	1
1659	CCL4	0.0158415	0.813915	1
1660	GOLGA6L4	0.110242	0.814066	1
1661	TEX46	0.489815	0.814643	1
1662	STMN1	0.0224089	0.814989	1
1663	FKBP1B	0.0866782	0.815368	1
1664	ACTRT3	0.485796	0.816066	1
1665	CD300LF	0.317156	0.817462	1
1666	GNG8	0.481277	0.81767	1
1667	BNC2	0.169613	0.819522	1
1668	BUB1B	0.226285	0.81962	1
1669	SAP30L-AS1	0.123417	0.821165	1
1670	RASSF6	0.471082	0.821293	1
1671	LMCD1	0.254688	0.822192	1
1672	ZNF35	0.095792	0.823443	1
1673	SMCO4	0.134827	0.823627	1
1674	ZNF701	0.0563428	0.824491	1
1675	APBB2	0.332198	0.824728	1
1676	USP30	0.0633963	0.824862	1
1677	BNIPL	0.332164	0.825034	1
1678	ZDBF2	0.105819	0.825852	1
1679	TROAP	0.240658	0.826273	1
1680	CENPE	0.109406	0.826345	1
1681	CEP290	0.0326815	0.826473	1
1682	RAB39A	0.315343	0.828906	1
1683	UTRN	0.0140157	0.830534	1
1684	TCN2	0.195873	0.83059	1
1685	CMTM2	0.444763	0.830747	1
1686	ZGRF1	0.0731387	0.831143	1
1687	AL035701.1	0.037708	0.831205	1
1688	C7orf61	0.295581	0.831494	1
1689	SLC6A3	0.440203	0.832403	1
1690	HOMER2	0.146519	0.833354	1
1691	TSHR	0.437017	0.833548	1
1692	MT1G	0.436114	0.833877	1
1693	WDFY3	0.433829	0.834685	1
1694	AGAP5	0.191019	0.835567	1
1695	AL132800.1	0.429974	0.836105	1
1696	IGHV3-53	0.161533	0.836384	1
1697	TMEM171	0.108972	0.836766	1
1698	NOTCH1	0.0471201	0.837058	1
1699	ANKRD36C	0.0219309	0.837947	1
1700	UPK3A	0.422116	0.838951	1
1701	PCDHGA5	0.379899	0.839438	1
1702	KLHDC1	0.063309	0.839804	1
1703	LINC01675	0.193765	0.84115	1
1704	CR1	0.171957	0.842081	1
1705	PDK1	0.0413774	0.842505	1
1706	BATF	0.0167048	0.842797	1
1707	AC005480.1	0.287062	0.844068	1
1708	CCDC50	0.0459339	0.844446	1
1709	LRP8	0.105204	0.845156	1
1710	PTPN13	0.400851	0.846697	1
1711	SERPINB8	0.0483562	0.847227	1
1712	POC1B-AS1	0.0791663	0.847248	1
1713	TIAM2	0.137451	0.848016	1
1714	HCST	0.0064706	0.848254	1
1715	AC005618.1	0.355646	0.84842	1
1716	PRRT2	0.177231	0.849493	1
1717	MX2	0.0193622	0.850426	1
1718	AC087071.1	0.389893	0.850716	1
1719	KLF4	0.0862265	0.852401	1
1720	AL031846.2	0.345376	0.852482	1
1721	FKBP14	0.0672375	0.852493	1
1722	PARP14	0.0179606	0.854095	1
1723	SEMA3B	0.273535	0.854309	1
1724	IGHV3-72	0.266695	0.854544	1
1725	CAPN3	0.0904653	0.855176	1
1726	EID2B	0.0377139	0.855334	1
1727	CLIC2	0.18323	0.856182	1
1728	GPRASP1	0.108025	0.859029	1
1729	PRSS53	0.120315	0.862349	1
1730	S100A2	0.104551	0.862697	1
1731	IGKV1-27	0.0945339	0.863841	1
1732	CCR7	0.0667945	0.864003	1
1733	AL355816.2	0.0861643	0.864881	1
1734	IGHV3-33	0.0737962	0.867998	1
1735	AJM1	0.0325141	0.869463	1
1736	AC023632.2	0.111201	0.870869	1
1737	AC084036.1	0.299467	0.871488	1
1738	TLR7	0.331888	0.872204	1
1739	CALD1	0.191722	0.872278	1
1740	LIX1L-AS1	0.0389534	0.872344	1
1741	C18orf54	0.115003	0.87389	1
1742	ADM5	0.14083	0.875243	1
1743	MGAM	0.287563	0.876425	1
1744	IFT88	0.0333751	0.876526	1
1745	KLF8	0.0979291	0.877182	1
1746	LAIR2	0.0175882	0.878731	1
1747	SLC35F5	0.0309603	0.879296	1
1748	RNF135	0.0271588	0.879967	1
1749	GPR84	0.310079	0.880366	1
1750	DLG5	0.0848564	0.880816	1
1751	CEBPA-DT	0.307583	0.881311	1
1752	AC022973.4	0.122394	0.881875	1
1753	ZNF630	0.0718601	0.882273	1
1754	AL441992.1	0.0304828	0.88278	1
1755	POLN	0.301866	0.883462	1
1756	MSR1	0.268473	0.884131	1
1757	WDR35	0.037987	0.885397	1
1758	CARF	0.0352679	0.886461	1
1759	PIEZO1	0.0241012	0.886513	1
1760	MAP10	0.107381	0.886675	1
1761	SLC4A10	0.197663	0.890013	1
1762	TBCEL	0.076844	0.891687	1
1763	COL19A1	0.247041	0.892975	1
1764	RIMS3	0.124886	0.895377	1
1765	CAMKK1	0.0782243	0.895726	1
1766	AC048341.1	0.0903228	0.895841	1
1767	FAM131B	0.086746	0.897009	1
1768	AL354696.2	0.0865391	0.898092	1
1769	LINC01842	0.232745	0.898755	1
1770	FAM98A	0.0242055	0.898943	1
1771	TMEM81	0.167522	0.900444	1
1772	ARL10	0.0422034	0.901021	1
1773	SLC2A9	0.0882386	0.902242	1
1774	SLC4A8	0.0416873	0.902531	1
1775	IL3RA	0.16961	0.90377	1
1776	IFT74	0.0308811	0.904361	1
1777	MICAL2	0.0232382	0.904804	1
1778	USP50	0.238598	0.90745	1
1779	TOB1	0.00966169	0.907683	1
1780	MYH7B	0.235705	0.908554	1
1781	HUWE1	0.0123505	0.91095	1
1782	FANK1	0.227989	0.911505	1
1783	ZNF551	0.0543405	0.912671	1
1784	FRMPD3	0.0595017	0.913396	1
1785	ZNF257	0.0417597	0.91412	1
1786	AC096751.2	0.138485	0.914548	1
1787	PRR12	0.0188436	0.916429	1
1788	TPH1	0.139265	0.917109	1
1789	KIF3B	0.016234	0.91986	1
1790	UPK2	0.131222	0.921123	1
1791	ARHGAP11A	0.0301046	0.923272	1
1792	ATP2A1-AS1	0.044338	0.924173	1
1793	ZSWIM4	0.112797	0.924244	1
1794	H6PD	0.0216097	0.924341	1
1795	SNX30	0.0439568	0.924703	1
1796	RNF19B	0.0311692	0.925424	1
1797	MYOM1	0.0732569	0.926604	1
1798	B9D1	0.048074	0.92745	1
1799	SYK	0.0364888	0.927656	1
1800	IGKV1-5	0.0153739	0.930034	1
1801	AGAP1	0.0203645	0.930796	1
1802	GREM2	0.174794	0.931952	1
1803	ZFAT	0.0268782	0.933789	1
1804	DMWD	0.0241059	0.934134	1
1805	NCS1	0.110933	0.935639	1
1806	AL445524.1	0.0258825	0.936034	1
1807	AC026471.4	0.155744	0.939316	1
1808	LINC00563	0.15551	0.939405	1
1809	AL109615.2	0.15288	0.940422	1
1810	ITGAV	0.0175082	0.941021	1
1811	LRFN3	0.0265155	0.94244	1
1812	MIR4422HG	0.0543962	0.942751	1
1813	IGHV3-73	0.0936467	0.944482	1
1814	CDCA7	0.0206145	0.949211	1
1815	SLC11A1	0.0165696	0.952302	1
1816	C1R	0.0571635	0.952496	1
1817	LBX2-AS1	0.0395212	0.952584	1
1818	LRRD1	0.119261	0.953467	1
1819	AC011466.1	0.118772	0.953658	1
1820	NPC1	0.00725549	0.953817	1
1821	OAS1	0.00610989	0.953929	1
1822	SIRPD	0.101409	0.954822	1
1823	NPTXR	0.0435352	0.954987	1
1824	SOBP	0.0404863	0.95669	1
1825	PIGM	0.0155064	0.957653	1
1826	SERPINI1	0.0117808	0.958829	1
1827	RTP5	0.0154449	0.960667	1
1828	TINCR	0.0652714	0.96104	1
1829	CCDC78	0.0287278	0.96186	1
1830	SEMA4A	0.0162369	0.962848	1
1831	AC087741.1	0.0254843	0.963048	1
1832	C1RL-AS1	0.00975325	0.964697	1
1833	PIF1	0.0120562	0.965316	1
1834	SBK1	0.00767408	0.966002	1
1835	OSBP2	0.07987	0.968801	1
1836	CD1D	0.0443487	0.97008	1
1837	ERCC6	0.00700884	0.970239	1
1838	C9orf139	0.0168013	0.970715	1
1839	BOLA3-AS1	0.0184269	0.971685	1
1840	POMK	0.0127248	0.972155	1
1841	AL031775.1	0.0370056	0.972392	1
1842	HBG1	0.0705141	0.972453	1
1843	AC009228.1	0.0431804	0.972751	1
1844	CAMSAP2	0.0458219	0.972852	1
1845	ATP2A2	0.00714182	0.97341	1
1846	TBC1D9	0.0343804	0.974443	1
1847	AL359715.3	0.0634263	0.975218	1
1848	LRFN4	0.0243671	0.975246	1
1849	OTOF	0.0124142	0.975282	1
1850	AC003956.1	0.0629824	0.97539	1
1851	ADAM29	0.0622027	0.975695	1
1852	CHKB-DT	0.011588	0.975723	1
1853	POFUT1	0.00728491	0.976057	1
1854	AL513550.1	0.0109133	0.979054	1
1855	IL18RAP	0.00579099	0.980271	1
1856	AC095057.2	0.0300215	0.980466	1
1857	GOLM1	0.00847054	0.981079	1
1858	ANKRD34A	0.00988685	0.982812	1
1859	AL096677.1	0.0436439	0.982941	1
1860	CCDC42	0.0188879	0.98383	1
1861	THAP9	0.0122562	0.986599	1
1862	AL080317.2	0.0213521	0.987379	1
1863	PHLDB2	0.00380153	0.987854	1
1864	SNX25	0.00655276	0.988059	1
1865	PLD4	0.0146542	0.989657	1
1866	SPACA9	0.0043461	0.990206	1
1867	SPATS2L	0.00240978	0.991494	1
1868	BX005266.2	0.00418182	0.99749	1
1869	SGCA	0.00583404	0.997719	1
1870	COL20A1	0	1	1
1871	AL031123.1	0	1	1
1872	SEMA3G	0	1	1
1873	COL7A1	0	1	1
1874	FOXD4	0	1	1
1875	CYSRT1	0	1	1
1876	DMRT1	0	1	1
1877	GATA5	0	1	1
1878	AL135786.2	0	1	1
1879	AL807752.2	0	1	1
1880	LINC00051	0	1	1
1881	AC121247.1	0	1	1
1882	ADORA3	0	1	1
1883	DNASE1L3	0	1	1
1884	ROPN1B	0	1	1
1885	LINC02585	0	1	1
1886	IL17RB	0	1	1
1887	AC112484.3	0	1	1
1888	OGFR-AS1	0	1	1
1889	GPR62	0	1	1
1890	OR52N4	0	1	1
1891	RLN3	0	1	1
1892	SCT	0	1	1
1893	HYAL1	0	1	1
1894	TRIM6	0	1	1
1895	AC022762.2	0	1	1
1896	OR52B6	0	1	1
1897	UBQLN3	0	1	1
1898	ZNF334	0	1	1
1899	LSMEM2	0	1	1
1900	UBE2C	0	1	1
1901	AL031666.1	0	1	1
1902	WFDC2	0	1	1
1903	FAM3D	0	1	1
1904	OR51E2	0	1	1
1905	SEMA3F	0	1	1
1906	ART5	0	1	1
1907	BSN	0	1	1
1908	AL133230.1	0	1	1
1909	TP53TG5	0	1	1
1910	AC091053.2	0	1	1
1911	TRPM5	0	1	1
1912	AC005220.1	0	1	1
1913	LINC01150	0	1	1
1914	AL035541.1	0	1	1
1915	MGAT3	0	1	1
1916	EDN3	0	1	1
1917	DNAJB8	0	1	1
1918	LINC01471	0	1	1
1919	MUC5AC	0	1	1
1920	AC131934.1	0	1	1
1921	AL008723.2	0	1	1
1922	AC091053.1	0	1	1
1923	AL109914.1	0	1	1
1924	AC110813.1	0	1	1
1925	LINC01750	0	1	1
1926	LRRC8E	0	1	1
1927	AL136376.1	0	1	1
1928	PTCSC2	0	1	1
1929	IGSF3	0	1	1
1930	AL445231.1	0	1	1
1931	PPP3R2	0	1	1
1932	TAL2	0	1	1
1933	UBE2R2-AS1	0	1	1
1934	MAGI1	0	1	1
1935	ZNF462	0	1	1
1936	MIR7-3HG	0	1	1
1937	PTPN3	0	1	1
1938	AL592463.1	0	1	1
1939	FAM225B	0	1	1
1940	AL133268.2	0	1	1
1941	TRIM10	0	1	1
1942	RAP1GAP	0	1	1
1943	AC063944.1	0	1	1
1944	LINC01762	0	1	1
1945	ROR2	0	1	1
1946	GPR156	0	1	1
1947	HHIP-AS1	0	1	1
1948	PGM5-AS1	0	1	1
1949	AL133410.2	0	1	1
1950	AL031118.1	0	1	1
1951	ZBED9	0	1	1
1952	IGLVIVOR22-2	0	1	1
1953	IGSF11	0	1	1
1954	PRUNE2	0	1	1
1955	LINC01779	0	1	1
1956	TAGLN3	0	1	1
1957	SHC3	0	1	1
1958	DIRAS2	0	1	1
1959	BTN1A1	0	1	1
1960	ZBED2	0	1	1
1961	RNF183	0	1	1
1962	ZNF697	0	1	1
1963	AC021660.2	0	1	1
1964	AL591222.1	0	1	1
1965	LINC00960	0	1	1
1966	DIRAS1	0	1	1
1967	AC004490.1	0	1	1
1968	FAM72D	0	1	1
1969	DCLK2	0	1	1
1970	EFNA2	0	1	1
1971	CIRBP-AS1	0	1	1
1972	AL663074.1	0	1	1
1973	AL136141.1	0	1	1
1974	CNTNAP3	0	1	1
1975	AIF1L	0	1	1
1976	LINC01235	0	1	1
1977	FARSA-AS1	0	1	1
1978	CEL	0	1	1
1979	AL022322.1	0	1	1
1980	EPHA3	0	1	1
1981	IFNB1	0	1	1
1982	TAF1L	0	1	1
1983	DCDC2	0	1	1
1984	PAPPA-AS1	0	1	1
1985	GPLD1	0	1	1
1986	CACTIN-AS1	0	1	1
1987	GSN-AS1	0	1	1
1988	AC005786.2	0	1	1
1989	KF456478.1	0	1	1
1990	TTLL11-IT1	0	1	1
1991	AL360014.1	0	1	1
1992	OR1N2	0	1	1
1993	AL359636.2	0	1	1
1994	OR1K1	0	1	1
1995	NR5A1	0	1	1
1996	ZNF556	0	1	1
1997	AC112503.2	0	1	1
1998	RTBDN	0	1	1
[truncated: 2,846 more rows]

## Sheet: TCR
	Gene	logfoldchange	pvalue	pvalueAdjusted
0	RPL41	0.392934	1.1276e-16	3.25914e-13
1	MTRNR2L12	1.19046	1.34536e-16	3.25914e-13
2	HBB	1.51811	2.2967e-16	3.70917e-13
3	GNLY	0.4852	1.96537e-13	1.90444e-10
4	NFKBIA	0.393798	1.67099e-08	8.09593e-06
5	DUSP1	0.395331	6.03585e-08	2.43697e-05
6	ITGB1	0.372807	5.59988e-07	0.000196998
7	FOS	0.406423	9.05001e-07	0.000292315
8	HLA-C	0.122377	1.11925e-06	0.000318986
9	LGALS1	0.311401	1.89518e-06	0.000510121
10	HLA-B	0.106976	2.6895e-06	0.000685822
11	RPS8	0.0999701	7.05744e-06	0.00162825
12	KLF6	0.262157	8.18177e-06	0.0016517
13	ZFP36L2	0.248045	1.35875e-05	0.00263326
14	S100A4	0.154567	1.54436e-05	0.00287785
15	PPP1R15A	0.312725	2.26336e-05	0.00406148
16	CD320	0.366321	3.51381e-05	0.00608014
17	PCBP1	0.39718	4.28818e-05	0.00670202
18	B2M	0.0469957	4.7443e-05	0.00718317
19	KLRB1	0.452794	6.05439e-05	0.0086275
20	IL7R	0.338973	8.08589e-05	0.0111932
21	IGFBP3	0.895741	0.000223578	0.0277753
22	MT-CO3	0.171946	0.000231186	0.0280023
23	ANXA1	0.196095	0.00028213	0.0333395
24	MT-CO1	0.151229	0.000343062	0.0386543
25	EPSTI1	0.405962	0.000397136	0.0427583
26	HOPX	0.254014	0.000476752	0.0493273
27	TMEM273	0.584831	0.000478918	0.0493273
28	RGCC	0.538041	0.00058713	0.0568929
29	ZMYM6	0.995414	0.000678792	0.0644852
30	PIM1	0.318002	0.000713733	0.0651616
31	TBX21	0.351463	0.000753825	0.0664051
32	TMEM176B	3.4359	0.000769308	0.0665589
33	PLOD1	0.552317	0.000902127	0.0766808
34	RPS26	0.178524	0.00111957	0.0919601
35	PRF1	0.1788	0.00124262	0.098697
36	MYOM2	0.665461	0.00132797	0.103775
37	IGKV4-1	0.712609	0.00147472	0.111641
38	FAM215B	1.70281	0.00164956	0.121072
39	IFIT3	0.468996	0.00201651	0.133836
40	IFI44L	0.324281	0.00238216	0.142288
41	CFH	0.699932	0.00240721	0.142288
42	IFIT1	0.621447	0.00240875	0.142288
43	MT1E	0.381465	0.00270174	0.1518
44	CES1	0.424237	0.00278257	0.1518
45	MT-CYB	0.163154	0.00278848	0.1518
46	IRF7	0.285177	0.00354875	0.17931
47	IFITM3	0.308482	0.00379696	0.181321
48	SMAD1	1.34254	0.00395626	0.182553
49	DYRK1B	0.699974	0.00410165	0.185425
50	PLXNC1	1.13575	0.00413332	0.185425
51	CD79A	1.08214	0.00448929	0.199547
52	S100A10	0.139388	0.00493236	0.217248
53	XAF1	0.232066	0.00516111	0.223264
54	ZFP36L1	0.244889	0.00521003	0.223386
55	IGKV1-12	1.15549	0.00548142	0.228944
56	CRYBG3	1.3414	0.00617648	0.249375
57	RAB11FIP5	0.709525	0.00646979	0.259059
58	TYMP	0.356919	0.00677753	0.263827
59	IGLV7-46	1.09248	0.00680036	0.263827
60	EDARADD	0.794269	0.00680669	0.263827
61	TMEM234	0.796596	0.00811307	0.297787
62	GP9	1.69519	0.00867653	0.309101
63	TBC1D10B	1.03042	0.00956563	0.322538
64	ASCL2	0.273413	0.00961525	0.322538
65	MT2A	0.185308	0.00972106	0.322538
66	MTRNR2L8	0.561579	0.0098128	0.322538
67	ZNF365	0.639247	0.00991912	0.322538
68	AC108134.3	0.892822	0.0101625	0.328249
69	CCDC50	0.69267	0.0107725	0.338916
70	IFIT2	0.451196	0.0110857	0.342103
71	CCL4	0.218088	0.0112745	0.345729
72	RSAD2	0.437486	0.0125839	0.376352
73	RPL34	0.0695287	0.0129397	0.379957
74	TIMP1	0.250255	0.0133251	0.388916
75	ZNF449	1.42801	0.0134836	0.391187
76	GZMA	0.113366	0.0136308	0.393103
77	IGLVI-70	1.45985	0.0150232	0.425486
78	RAB34	0.610883	0.0159793	0.43011
79	IER2	0.175199	0.016258	0.435193
80	KLRF1	0.308399	0.0167455	0.436193
81	SECTM1	2.37908	0.0170673	0.438543
82	MYADM	0.262779	0.0177325	0.445019
83	CISH	0.439402	0.017832	0.445019
84	MAF	0.434038	0.0187745	0.459406
85	TTC16	0.301495	0.0196741	0.474235
86	MT-ND4	0.147211	0.0204514	0.49053
87	ADGRG1	0.186253	0.0206025	0.490619
88	YPEL1	0.66325	0.0209417	0.490619
89	SQLE	0.559437	0.0210179	0.490619
90	TNF	0.344577	0.0210632	0.490619
91	CITED2	0.241595	0.0212985	0.491388
92	AF165147.1	0.790337	0.0224606	0.504725
93	NACC1	0.741967	0.0244336	0.531956
94	JUN	0.180828	0.0257249	0.546125
95	ZFHX3	1.75217	0.0259659	0.546125
96	RPL39	0.067832	0.0259946	0.546125
97	IGHV3-21	1.16788	0.0262676	0.546125
98	BTBD2	0.757945	0.0269827	0.546125
99	ROM1	2.19716	0.0274833	0.546125
100	ANXA2	0.168668	0.0282929	0.548316
101	MS4A1	0.78635	0.0285481	0.548872
102	THBS1	1.41303	0.0292165	0.549489
103	GZMH	0.0901729	0.0293866	0.549722
104	CDK2AP2	0.182632	0.0297003	0.551952
105	NRROS	0.399874	0.0300754	0.551952
106	ENTPD3-AS1	0.765259	0.0303586	0.551991
107	CD70	0.562882	0.030763	0.556144
108	FGF22	3.42845	0.0321107	0.574082
109	CEP126	0.70423	0.03245	0.575107
110	IGLV8-61	0.972301	0.0327615	0.575107
111	CLOCK	0.57767	0.0333237	0.580733
112	NSMF	0.698191	0.0338955	0.584823
113	GATA3	0.251713	0.0341118	0.584823
114	PDZD4	0.489318	0.0341454	0.584823
115	CFAP58-DT	1.06302	0.03416	0.584823
116	LPAR6	0.399991	0.03523	0.593051
117	MATK	0.18034	0.0355199	0.593051
118	IGLV3-21	0.507847	0.0360619	0.594286
119	SLC4A7	0.287042	0.0362453	0.595283
120	BOLA3-AS1	1.56421	0.0376236	0.613758
121	XCL1	0.464221	0.0391121	0.625406
122	OVCH1-AS1	1.12121	0.039804	0.629975
123	BFSP1	0.712012	0.0409588	0.644303
124	LMNA	0.362489	0.0413767	0.645405
125	PROCR	0.755012	0.0414209	0.645405
126	CD1D	2.97937	0.042329	0.654744
127	NFYC-AS1	0.994385	0.0424334	0.654744
128	LINC00987	1.12134	0.0430212	0.659165
129	AC009133.1	1.02605	0.0431281	0.659165
130	FPR1	1.21454	0.044224	0.668282
131	RGS16	0.802623	0.0443617	0.668282
132	IGHV4-59	0.983003	0.0443851	0.668282
133	IFI6	0.160238	0.0445521	0.668282
134	SPR	4.06258	0.045403	0.673526
135	IQCG	0.518254	0.0455136	0.673526
136	IFI35	0.209658	0.0460139	0.673526
137	BST2	0.14235	0.0468751	0.675315
138	JAZF1	0.245668	0.0471397	0.675315
139	IGKV3-15	0.490421	0.0489114	0.675315
140	LINC02249	2.64355	0.0489711	0.675315
141	IGHV3-74	1.29022	0.0499133	0.676777
142	S100A12	0.463553	0.0501197	0.676777
143	GPR55	1.10711	0.0501471	0.676777
144	AC087741.1	1.24323	0.052122	0.679558
145	FMN1	0.91328	0.0521766	0.679558
146	CCL3	0.308805	0.0526441	0.681981
147	FLCN	0.877642	0.0536351	0.68929
148	NEO1	0.811556	0.0539237	0.691165
149	LILRB4	1.87764	0.0571629	0.720615
150	HERC5	0.265687	0.0588357	0.736587
151	IGLV7-43	1.60453	0.0590267	0.737073
152	KLF2	0.156363	0.0597286	0.741249
153	ARL8A	0.486401	0.0598721	0.741249
154	TPM1	0.513927	0.0603051	0.741249
155	S100A8	0.178217	0.0617619	0.74437
156	CD63	0.143664	0.0621601	0.744891
157	PRRG2	1.34461	0.0622665	0.744891
158	SLC2A8	0.58247	0.0635693	0.758124
159	RNASE2	0.832179	0.0636856	0.758124
160	SPON2	0.148248	0.0649515	0.769413
161	AFG1L	0.906953	0.0659857	0.779758
162	CPNE8	0.660263	0.0662254	0.779856
163	TMCC2	2.38736	0.0663159	0.779856
164	CD300LF	3.8223	0.0684963	0.793934
165	NHSL2	0.594819	0.0684933	0.793934
166	TNFSF10	0.312128	0.0687362	0.794461
167	TAB3	0.643524	0.0696161	0.794461
168	FUCA2	0.388778	0.0701311	0.794461
169	CEBPD	0.763297	0.0705323	0.794461
170	CRNDE	1.62052	0.0705651	0.794461
171	GABPB1-AS1	0.292912	0.0711786	0.794609
172	CAPN15	0.48366	0.0723726	0.802561
173	PROK2	0.269636	0.0733497	0.805849
174	CCNH	0.154443	0.0740858	0.810999
175	DNAJC1	0.155844	0.0742379	0.810999
176	SH2D1B	1.33667	0.0747585	0.810999
177	AB_ITGB1	1.24674	0.0749628	0.810999
178	CSRNP1	0.203398	0.0757927	0.810999
179	AL162457.1	2.68177	0.0763235	0.810999
180	LUCAT1	1.57468	0.0783395	0.810999
181	CORO1C	0.600733	0.0792968	0.810999
182	FCRL6	0.145268	0.0793199	0.810999
183	PLD4	2.0842	0.0799086	0.810999
184	ZMYND10	1.64138	0.0804674	0.810999
185	MYC	0.452358	0.0807847	0.810999
186	TRIM36	2.64465	0.0813606	0.810999
187	PDE4D	0.205089	0.0816923	0.810999
188	MT-ND3	0.112737	0.0817422	0.810999
189	CLIC1	0.0856016	0.0828852	0.810999
190	TUBA3C	21.4615	0.0835092	0.810999
191	SCN2A	21.8641	0.0836409	0.810999
192	ZFP92	21.5549	0.0845605	0.810999
193	IFT74	0.540567	0.0848573	0.810999
194	C17orf113	21.8274	0.0852515	0.810999
195	CMKLR1	0.357266	0.0853012	0.810999
196	SDSL	1.39828	0.0853453	0.810999
197	AC005920.1	2.0859	0.085495	0.810999
198	ZNF683	0.158798	0.0872754	0.810999
199	C2orf81	21.5403	0.087412	0.810999
200	IGHV1-46	0.775723	0.0875719	0.810999
201	IFITM2	0.0714067	0.0881461	0.810999
202	RSPH4A	2.33188	0.0883504	0.810999
203	AL356481.1	0.998082	0.0884635	0.810999
204	LCP1	0.102505	0.0904719	0.810999
205	STX3	0.43124	0.0921594	0.816594
206	CDC42EP2	21.8597	0.0924306	0.816594
207	MT-ND4L	0.0834172	0.0924345	0.816594
208	APOBEC3G	0.131788	0.094985	0.822715
209	ZSCAN2	0.442331	0.0952454	0.822715
210	TNFRSF18	0.600935	0.0953794	0.822715
211	C8G	1.15554	0.0954016	0.822715
212	AC011446.2	0.871392	0.0966555	0.822715
213	KIF13B	0.26986	0.0966679	0.822715
214	SERTAD1	0.167355	0.0971898	0.822715
215	CALHM6	0.352132	0.0972408	0.822715
216	PRR5L	0.237359	0.0974634	0.822715
217	FNDC3B	0.25558	0.0975376	0.822715
218	CMPK2	0.325087	0.097639	0.822715
219	SMAD7	0.294851	0.0981591	0.824933
220	SYCP2	0.852586	0.0992429	0.824933
221	CXCR2	0.571311	0.0994301	0.824933
222	MT-CO2	0.0626561	0.0998479	0.824933
223	CEP162	0.46153	0.0999152	0.824933
224	SGMS1-AS1	0.849637	0.100018	0.824933
225	IGLV6-57	0.694948	0.1008	0.826352
226	SLC1A5	0.344925	0.101619	0.828775
227	IL1RAP	0.594624	0.10214	0.83032
228	CENPB	0.487072	0.102765	0.833096
229	DEPDC1B	2.17417	0.103674	0.838568
230	PPAN	0.331311	0.105132	0.843572
231	PRELID2	0.620947	0.107352	0.855767
232	HNMT	2.15002	0.107443	0.855767
233	TLR6	2.02129	0.108739	0.860849
234	TPM4	0.153604	0.111932	0.876573
235	SLC8A1	1.99875	0.113222	0.876573
236	KIR3DL1	0.474805	0.113423	0.876573
237	S100A11	0.108562	0.114199	0.876573
238	IGLV2-11	0.682123	0.115733	0.876573
239	AL445228.2	2.50793	0.117919	0.876573
240	RNASE1	2.01952	0.118517	0.876573
241	HSPA5	0.10076	0.119562	0.876573
242	EFHD2	0.123439	0.119769	0.876573
243	CENPS	0.648532	0.122025	0.876573
244	POLR3A	0.395853	0.122963	0.876573
245	GPR183	0.35741	0.123047	0.876573
246	SLC35B4	0.451419	0.123081	0.876573
247	STAM	0.326714	0.12352	0.876573
248	CACNA2D2	0.506024	0.124913	0.876573
249	AP001830.1	2.46736	0.125888	0.876573
250	SLC31A2	0.658691	0.126164	0.876573
251	KATNAL1	0.381095	0.126284	0.876573
252	FRMD4B	0.434215	0.126452	0.876573
253	IGLV1-44	0.531147	0.128738	0.876573
254	MARCKS	1.04292	0.129197	0.876573
255	KYNU	0.884466	0.129269	0.876573
256	AGO1	0.416737	0.130123	0.876573
257	AJM1	0.401477	0.130517	0.876573
258	LTB	0.164819	0.131426	0.876573
259	TNFRSF4	0.6552	0.131737	0.876573
260	ME3	0.55834	0.132853	0.876573
261	KLRC3	0.335894	0.133547	0.876573
262	STBD1	1.72959	0.133617	0.876573
263	MTSS1	0.202332	0.134437	0.876573
264	IGKV1-9	0.626819	0.1366	0.876573
265	KLHDC1	0.638991	0.136637	0.876573
266	CCDC112	0.292425	0.137617	0.876573
267	CIITA	0.708548	0.138702	0.876573
268	JAKMIP2	0.270231	0.139034	0.876573
269	EFNA5	0.937403	0.139594	0.876573
270	MUC20	1.82386	0.139639	0.876573
271	TUBA1A	0.119528	0.141366	0.876573
272	CELF5	2.95426	0.141574	0.876573
273	ANKRD28	0.276505	0.144898	0.876573
274	LRRK2	1.14155	0.145033	0.876573
275	IFI44	0.23111	0.145318	0.876573
276	GBP5	0.124982	0.146362	0.876573
277	CTNNA1	0.328349	0.147833	0.876573
278	LRIG2	0.466529	0.148563	0.876573
279	ERCC6	0.344481	0.148998	0.876573
280	DENND2C	1.11143	0.149244	0.876573
281	PKP3	2.81983	0.14986	0.876573
282	HRH2	0.870583	0.151264	0.876573
283	DMWD	0.545808	0.151872	0.876573
284	IGHV3-30	0.590795	0.152256	0.876573
285	RASSF4	0.339345	0.152481	0.876573
286	MIR194-2HG	1.82784	0.152589	0.876573
287	C7orf25	0.731336	0.152607	0.876573
288	C1orf56	0.646361	0.153381	0.876573
289	ATP2B4	0.147487	0.153552	0.876573
290	PERP	0.281029	0.153793	0.876573
291	TMEM255A	0.66856	0.15427	0.876573
292	TSPAN13	2.19214	0.154323	0.876573
293	SCRIB	0.545585	0.155271	0.876573
294	WIPI1	0.275017	0.155696	0.876573
295	CA1	2.79408	0.156412	0.876573
296	ACOT1	20.92	0.157406	0.876573
297	AL355922.1	20.9417	0.157414	0.876573
298	IGHV1-2	0.514478	0.157335	0.876573
299	AC126696.3	20.932	0.157458	0.876573
300	AC010536.3	20.5565	0.157496	0.876573
301	AL591848.3	20.6565	0.157561	0.876573
302	COL19A1	21.1384	0.157623	0.876573
303	TRAPPC3L	20.662	0.157656	0.876573
304	VEGFA	21.072	0.15767	0.876573
305	PLEKHH2	20.4671	0.157732	0.876573
306	GPR84	20.5379	0.157812	0.876573
307	MCM10	20.7173	0.157835	0.876573
308	MSR1	20.7222	0.158103	0.876573
309	CERCAM	0.444967	0.158115	0.876573
310	PCTP	0.481849	0.158216	0.876573
311	SYNE4	20.6792	0.158329	0.876573
312	FAM177B	20.4563	0.158475	0.876573
313	SLC7A7	1.00158	0.158593	0.876573
314	MIR3945HG	20.8206	0.158778	0.876573
315	MFSD4A	21.1128	0.158796	0.876573
316	CPS1	21.0321	0.158928	0.876573
317	VNN3	20.8372	0.159186	0.876573
318	AC130324.3	21.3903	0.159379	0.876573
319	ASPM	2.89472	0.159715	0.876573
320	AC004943.2	1.08347	0.160685	0.876573
321	AL162274.2	2.68614	0.161519	0.876573
322	CCL17	21.0154	0.162322	0.876573
323	MT-ND5	0.0823017	0.162362	0.876573
324	LHX4	20.6333	0.162682	0.876573
325	HP	1.72867	0.162961	0.876573
326	FCN1	0.293648	0.16295	0.876573
327	AQP8	21.0376	0.163844	0.876573
328	COL6A2	0.247164	0.163845	0.876573
329	GBGT1	2.721	0.164303	0.876573
330	KLF8	1.15505	0.164354	0.876573
331	INE2	20.9697	0.164619	0.876573
332	SERPINI1	0.419635	0.16458	0.876573
333	PDCD1	0.3214	0.166016	0.876573
334	FAM198B-AS1	21.0187	0.166545	0.876573
335	FANCL	0.482073	0.166666	0.876573
336	LINC00309	20.8795	0.167278	0.876573
337	LIM2	0.837639	0.167787	0.876573
338	IGKC	0.257787	0.167912	0.876573
339	ZDHHC8	0.772881	0.169676	0.876573
340	CCDC24	0.927389	0.170206	0.876573
341	AC100786.1	1.63985	0.170387	0.876573
342	ETV7	0.425838	0.170671	0.876573
343	HGD	21.0413	0.17115	0.876573
344	NEURL4	0.872365	0.172768	0.876573
345	AC022762.2	20.8844	0.173189	0.876573
346	AC018690.1	21.1399	0.173616	0.876573
347	BHLHE40	0.127963	0.173699	0.876573
348	DKK3	2.53729	0.17416	0.876573
349	LGALS9	0.210971	0.174488	0.876573
350	HBG1	2.40158	0.174644	0.876573
351	TMEM163	1.87804	0.176694	0.876573
352	FOLR3	1.0791	0.177143	0.876573
353	ANKRD50	21.2263	0.178879	0.876573
354	AC159540.2	1.57973	0.178986	0.876573
355	ICAM1	0.461036	0.179023	0.876573
356	SIPA1L2	1.85807	0.179794	0.876573
357	TNFRSF17	2.80713	0.181293	0.876573
358	IGHV3-53	1.25104	0.182067	0.876573
359	CRIP1	0.0814827	0.182108	0.876573
360	ZBP1	0.136504	0.182574	0.876573
361	CDKN1A	0.348671	0.183914	0.876573
362	IGSF6	0.614234	0.184528	0.876573
363	IFI27	0.194982	0.184534	0.876573
364	TNFSF14	0.297344	0.185601	0.876573
365	DDX60L	0.189961	0.186353	0.876573
366	CYP46A1	1.50878	0.186756	0.876573
367	ALDH3B1	1.32357	0.187795	0.876573
368	AL603756.1	0.838444	0.188023	0.876573
369	SLFN12	0.482485	0.188755	0.876573
370	MTERF2	0.365433	0.189817	0.876573
371	EMILIN2	0.806518	0.190075	0.876573
372	AC009779.2	0.605278	0.190906	0.876573
373	ZC3H4	0.345433	0.192283	0.876573
374	IFT88	0.345196	0.195204	0.876573
375	CAPS2	0.701625	0.195328	0.876573
376	ADCY3	1.78508	0.195502	0.876573
377	TNFRSF13B	1.16509	0.196726	0.876573
378	PIGZ	1.16025	0.196789	0.876573
379	C21orf62-AS1	0.598758	0.197483	0.876573
380	SLC26A2	0.399689	0.197841	0.876573
381	LINC02531	1.76638	0.199544	0.876573
382	CDC20	1.29565	0.199575	0.876573
383	TREML1	0.827765	0.199626	0.876573
384	GALNT7	0.358117	0.200053	0.876573
385	COBLL1	1.72245	0.203718	0.876573
386	FGFBP2	0.0728211	0.209664	0.876573
387	AC233755.1	0.916037	0.210119	0.876573
388	PTCD1	0.55628	0.212004	0.876573
389	IGLV2-23	0.354806	0.213234	0.876573
390	AC092164.1	0.81979	0.214314	0.876573
391	AC073957.3	1.37385	0.214353	0.876573
392	PPP1R14A	1.12835	0.215095	0.876573
393	AIM2	0.426677	0.216032	0.876573
394	CD59	0.246413	0.216232	0.876573
395	PLEK	0.0874837	0.219919	0.876573
396	PLEKHG1	0.706493	0.220267	0.876573
397	HBD	2.28331	0.220639	0.876573
398	ZNF208	0.855958	0.224253	0.876573
399	NCF2	0.595538	0.225314	0.876573
400	ZUP1	0.317694	0.226759	0.876573
401	TBCE	0.534846	0.227961	0.876573
402	LYN	0.324918	0.228174	0.876573
403	AL138820.1	2.04732	0.229118	0.876573
404	LAT2	0.48664	0.22977	0.876573
405	ZFP69B	0.824489	0.231262	0.876573
406	PCGF6	0.281842	0.231501	0.876573
407	ORC6	0.710003	0.232326	0.876573
408	CCDC146	0.336579	0.233508	0.876573
409	MX1	0.118057	0.23403	0.876573
410	SNTB2	0.314764	0.234807	0.876573
411	CSTA	0.690523	0.236225	0.876573
412	POPDC2	1.99268	0.236315	0.876573
413	BARD1	0.337577	0.236381	0.876573
414	GREM2	1.94319	0.236489	0.876573
415	BATF	0.125773	0.236443	0.876573
416	SEMA3F-AS1	1.16659	0.236639	0.876573
417	MLF1	0.35392	0.236633	0.876573
418	KDM4A-AS1	1.49466	0.236858	0.876573
419	AASS	0.772625	0.237681	0.876573
420	PHLDB2	0.383487	0.239171	0.876573
421	NOL3	1.83391	0.241044	0.876573
422	PTCH1	0.305296	0.241789	0.876573
423	MRPL12	0.203562	0.242297	0.876573
424	CD36	0.566726	0.243309	0.876573
425	CCDC83	1.82995	0.245819	0.876573
426	LINC02506	1.79487	0.24649	0.876573
427	CNNM3	0.460109	0.247586	0.876573
428	TMEM86B	1.05989	0.248351	0.876573
429	DDX43	0.504102	0.250146	0.876573
430	IFNG	0.146423	0.250493	0.876573
431	PMAIP1	0.137579	0.251747	0.876573
432	TTLL4	0.563259	0.252292	0.876573
433	C1RL-AS1	0.353691	0.25232	0.876573
434	FBXW4	0.357318	0.252365	0.876573
435	LINC00469	0.638085	0.252524	0.876573
436	ELMOD2	0.269488	0.252734	0.876573
437	CNR2	0.834922	0.25559	0.876573
438	RRM2	1.20781	0.255666	0.876573
439	ZNF714	0.355492	0.256394	0.876573
440	CXCR1	0.584678	0.256509	0.876573
441	IGHV3-33	0.659718	0.257628	0.876573
442	PCDHGB5	1.72179	0.258911	0.876573
443	CEP72	0.69443	0.259922	0.876573
444	IL5RA	0.248528	0.259929	0.876573
445	SLC27A3	0.210182	0.260668	0.876573
446	RETN	1.07552	0.262097	0.876573
447	AC113414.1	2.46296	0.262697	0.876573
448	OAS2	0.145094	0.263099	0.876573
449	FGGY	0.372407	0.263503	0.876573
450	LINC00265	0.295646	0.264449	0.876573
451	IGHV6-1	0.87498	0.26595	0.876573
452	UBR5-AS1	0.785502	0.266602	0.876573
453	INSR	2.40367	0.268094	0.876573
454	IGHV5-51	0.493762	0.268968	0.876573
455	SEC14L2	0.554259	0.269259	0.876573
456	ZER1	0.259651	0.270324	0.876573
457	FASLG	0.30224	0.27085	0.876573
458	E2F7	1.6653	0.27144	0.876573
459	C1R	1.24784	0.271916	0.876573
460	KAT2B	0.211496	0.272025	0.876573
461	C15orf65	1.6916	0.274115	0.876573
462	PCDH1	0.832486	0.276019	0.876573
463	CD99	0.0452656	0.276918	0.876573
464	DAPK1	1.00467	0.277063	0.876573
465	BTN2A2	0.319175	0.277803	0.876573
466	CYB5RL	1.06612	0.278328	0.876573
467	LMCD1	1.1284	0.279011	0.876573
468	JCHAIN	0.199608	0.279071	0.876573
469	PDCD1LG2	2.30661	0.279202	0.876573
470	JUNB	0.0735688	0.279762	0.876573
471	EID2B	0.281435	0.280072	0.876573
472	PTGDR	0.112357	0.281267	0.876573
473	HFE	1.12247	0.281909	0.876573
474	SLC9A3R1	0.0655318	0.282234	0.876573
475	OAS1	0.138799	0.282453	0.876573
476	RGS17	0.773206	0.282492	0.876573
477	CDA	0.986197	0.283341	0.876573
478	EPDR1	0.53243	0.283438	0.876573
479	AL139220.2	2.25085	0.284366	0.876573
480	TLN1	0.0900431	0.284442	0.876573
481	IGFBP7	0.776289	0.284781	0.876573
482	SLC1A7	0.252831	0.284924	0.876573
483	AL122035.1	1.03784	0.285012	0.876573
484	IGHV1-69D	0.461922	0.2854	0.876573
485	CXCR3	0.183653	0.286105	0.876573
486	RPGR	0.346767	0.286165	0.876573
487	MAP3K6	0.297679	0.286575	0.876573
488	STAM2	0.325312	0.287064	0.876573
489	MSS51	2.25805	0.289652	0.876573
490	DTX3L	0.1373	0.291525	0.876573
491	LINC00877	1.57439	0.292808	0.876573
492	NR4A2	0.0996188	0.293258	0.876573
493	CNTLN	1.07638	0.29447	0.876573
494	AC104794.3	0.608052	0.29477	0.876573
495	LINC02055	1.00754	0.295081	0.876573
496	IGKV2-30	0.520838	0.29521	0.876573
497	MXD3	0.661769	0.296155	0.876573
498	SNX24	0.667471	0.29695	0.876573
499	AP001160.3	2.18767	0.29709	0.876573
500	NPDC1	0.193493	0.298169	0.876573
501	HSPA1B	0.434841	0.30033	0.876573
502	TUBGCP5	0.315215	0.300893	0.876573
503	SLC25A53	0.264096	0.301007	0.876573
504	IDH1-AS1	1.52551	0.302494	0.876573
505	AC032044.1	2.11691	0.302597	0.876573
506	TTYH3	0.917123	0.30277	0.876573
507	CENPE	0.569814	0.302847	0.876573
508	MYLK-AS1	0.505053	0.303559	0.876573
509	HOMER2	0.952499	0.303759	0.876573
510	LINC00662	0.285765	0.304848	0.876573
511	IFIH1	0.203834	0.305082	0.876573
512	SERPINA1	0.317882	0.305883	0.876573
513	NEIL1	0.412497	0.306615	0.876573
514	EXPH5	0.880459	0.306773	0.876573
515	TMEM17	2.15522	0.307183	0.876573
516	ANXA4	0.119606	0.307683	0.876573
517	AC021086.1	2.06349	0.308838	0.876573
518	DLG5	0.616253	0.309272	0.876573
519	GPR35	0.72409	0.310953	0.876573
520	RPL39L	0.18072	0.312953	0.876573
521	HERC6	0.189497	0.314395	0.876573
522	HCST	0.0450525	0.315184	0.876573
523	TAGAP	0.0908723	0.315442	0.876573
524	LINC01973	1.23732	0.31737	0.876573
525	AC027702.1	1.02185	0.317389	0.876573
526	TSSK4	19.6328	0.317463	0.876573
527	AP000223.1	19.8759	0.317463	0.876573
528	ACVRL1	20.1554	0.317463	0.876573
529	CDH3	19.5535	0.317463	0.876573
530	GPNMB	20.089	0.317463	0.876573
531	HOXA5	19.3594	0.317463	0.876573
532	CYP1B1-AS1	19.6243	0.317463	0.876573
533	LINC02185	19.7188	0.317463	0.876573
534	LURAP1L	20.6286	0.317463	0.876573
535	AC005280.2	19.6671	0.317463	0.876573
536	LINC01580	20.2005	0.317463	0.876573
537	AL355073.2	19.8786	0.317463	0.876573
538	AC020636.1	19.5848	0.317463	0.876573
539	SPRN	19.6808	0.317463	0.876573
540	LDB3	20.0993	0.317463	0.876573
541	AC107871.2	19.6435	0.317463	0.876573
542	AC104836.1	20.0634	0.317463	0.876573
543	AC100830.3	20.1946	0.317463	0.876573
544	GPR162	20.3699	0.317463	0.876573
545	GLIPR1L1	19.2206	0.317463	0.876573
546	RAPSN	19.4177	0.317463	0.876573
547	AC096536.2	20.1975	0.317463	0.876573
548	TNXB	20.4113	0.317463	0.876573
549	AP000894.4	20.2005	0.317463	0.876573
550	AC243571.2	19.9216	0.317463	0.876573
551	AC073343.2	20.1059	0.317463	0.876573
552	TNS2	20.3039	0.317463	0.876573
553	FZD1	19.8635	0.317463	0.876573
554	EMID1	20.2643	0.317463	0.876573
555	DLEU7	19.3314	0.317463	0.876573
556	AC004490.1	19.822	0.317463	0.876573
557	AL451069.2	19.6119	0.317463	0.876573
558	AL121583.1	20.155	0.317463	0.876573
559	AL158196.1	19.6853	0.317463	0.876573
560	NEFM	19.1576	0.317463	0.876573
561	MIR2052HG	20.0782	0.317463	0.876573
562	AL451069.1	19.6784	0.317463	0.876573
563	LDB2	20.13	0.317463	0.876573
564	UPB1	20.1814	0.317463	0.876573
565	FXYD6	20.0422	0.317463	0.876573
566	SLC35F4	20.0682	0.317463	0.876573
567	AC005726.2	19.7067	0.317463	0.876573
568	AC008622.2	19.3555	0.317463	0.876573
569	IL31RA	20.0695	0.317463	0.876573
570	LINC02284	19.8424	0.317463	0.876573
571	IGHGP	19.8253	0.317463	0.876573
572	TNNI2	19.605	0.317463	0.876573
573	NLRC4	19.7379	0.317463	0.876573
574	MMP19	20.6425	0.317463	0.876573
575	LMAN1L	20.0734	0.317463	0.876573
576	NPHS1	20.0554	0.317463	0.876573
577	AC011676.1	19.8365	0.317463	0.876573
578	IGF1	19.9512	0.317463	0.876573
579	ADAMTS5	19.1549	0.317463	0.876573
580	CYP19A1	20.1571	0.317463	0.876573
581	CLCN4	20.1116	0.317463	0.876573
582	ABCA9	19.2461	0.317463	0.876573
583	AC015914.1	20.2139	0.317463	0.876573
584	SHCBP1	20.0689	0.317463	0.876573
585	CALN1	20.6742	0.317463	0.876573
586	AD000671.3	20.0459	0.317463	0.876573
587	SLC6A3	20.2287	0.317463	0.876573
588	TNFRSF10C	19.963	0.317463	0.876573
589	IGKV3-7	19.1576	0.317463	0.876573
590	AC131009.1	19.7594	0.317463	0.876573
591	CBY3	19.8365	0.317463	0.876573
592	ADAMTS2	19.9015	0.317463	0.876573
593	AL049780.1	19.1418	0.317463	0.876573
594	PRKCG	20.1143	0.317463	0.876573
595	AC025580.2	20.1968	0.317463	0.876573
596	PIMREG	19.5152	0.317463	0.876573
597	AC005899.7	20.1979	0.317463	0.876573
598	AC002558.2	20.3335	0.317463	0.876573
599	AC093752.2	19.3555	0.317463	0.876573
600	AC104316.1	20.2519	0.317463	0.876573
601	COLEC12	19.3802	0.317463	0.876573
602	FOXD1	20.5202	0.317463	0.876573
603	RBAKDN	20.0002	0.317463	0.876573
604	L1TD1	19.9744	0.317463	0.876573
605	MPRIP-AS1	20.0802	0.317463	0.876573
606	AL591767.1	20.2375	0.317463	0.876573
607	LTF	20.1753	0.317463	0.876573
608	AL031846.2	20.2997	0.317463	0.876573
609	COL1A2	20.0542	0.317463	0.876573
610	SIX5	19.8588	0.317463	0.876573
611	VWDE	19.6188	0.317463	0.876573
612	AC022167.1	19.963	0.317463	0.876573
613	RTL8B	19.1634	0.317463	0.876573
614	AC007378.1	19.8554	0.317463	0.876573
615	AC007601.1	20.0946	0.317463	0.876573
616	INHBB	20.0854	0.317463	0.876573
617	AC010754.1	20.1123	0.317463	0.876573
618	KCNK9	20.2275	0.317463	0.876573
619	AMZ1	19.5698	0.317463	0.876573
620	ST8SIA5	20.1968	0.317463	0.876573
621	GATA3-AS1	19.6983	0.317463	0.876573
622	RHEX	19.6862	0.317463	0.876573
623	ANKRD45	19.9797	0.317463	0.876573
624	FZD2	19.643	0.317463	0.876573
625	LINC02150	20.0074	0.317463	0.876573
626	GPR4	20.0065	0.317463	0.876573
627	AL137186.2	19.9398	0.317463	0.876573
628	PPP1R26-AS1	19.7501	0.317463	0.876573
629	ATP2A1	19.7862	0.317463	0.876573
630	KCNMB3	20.346	0.317463	0.876573
631	FKBP10	19.659	0.317463	0.876573
632	AC027307.1	19.739	0.317463	0.876573
633	CEACAM3	19.9458	0.317463	0.876573
634	AC092143.2	20.1631	0.317463	0.876573
635	VSTM2B	20.1143	0.317463	0.876573
636	AC087071.1	19.7772	0.317463	0.876573
637	AL022328.1	19.8543	0.317463	0.876573
638	AP000919.2	19.7532	0.317463	0.876573
639	CFAP44-AS1	20.5544	0.317463	0.876573
640	AC116158.1	19.626	0.317463	0.876573
641	PDE4C	19.7428	0.317463	0.876573
642	GDF15	19.6786	0.317463	0.876573
643	CETP	19.6547	0.317463	0.876573
644	AL133410.2	19.5264	0.317463	0.876573
645	CLEC20A	19.6597	0.317463	0.876573
646	TRIM10	19.6667	0.317463	0.876573
647	AC010761.1	20.5975	0.317463	0.876573
648	AANAT	19.8378	0.317463	0.876573
649	PTPRR	19.6667	0.317463	0.876573
650	AC092653.1	19.7837	0.317463	0.876573
651	ITGA2	19.4063	0.317463	0.876573
652	LINC00997	20.5278	0.317463	0.876573
653	CHGB	19.3545	0.317463	0.876573
654	AC002553.1	20.4848	0.317463	0.876573
655	NSUN7	20.4848	0.317463	0.876573
656	NHSL1	19.5264	0.317463	0.876573
657	AL109947.1	19.7044	0.317463	0.876573
658	TMEM150B	19.8378	0.317463	0.876573
659	AL035661.1	19.5192	0.317463	0.876573
660	ARG1	19.7339	0.317463	0.876573
661	LTBP2	19.8355	0.317463	0.876573
662	BCAS1	19.7035	0.317463	0.876573
663	RAMP3	19.6347	0.317463	0.876573
664	CRYBB1	19.7489	0.317463	0.876573
665	CIRBP-AS1	20.3343	0.317463	0.876573
666	AC006372.1	19.4572	0.317463	0.876573
667	IGKV3OR2-268	19.6582	0.317463	0.876573
668	SLITRK4	19.7651	0.317463	0.876573
669	AC025188.1	19.5675	0.317463	0.876573
670	AC024243.1	19.2661	0.317463	0.876573
671	ZMYND15	20.0605	0.317463	0.876573
672	PRDM16	19.9823	0.317463	0.876573
673	XIRP1	20.1619	0.317463	0.876573
674	AL096701.3	20.2919	0.317463	0.876573
675	AC102953.2	20.0857	0.317463	0.876573
676	ECSCR	19.9095	0.317463	0.876573
677	AC018462.1	20.1497	0.317463	0.876573
678	VWA8-AS1	19.9095	0.317463	0.876573
679	SEMA3G	20.1164	0.317463	0.876573
680	DNM3OS	20.2431	0.317463	0.876573
681	AC136698.1	20.2927	0.317463	0.876573
682	AC010978.1	20.1497	0.317463	0.876573
683	AC005833.2	20.0976	0.317463	0.876573
684	KCNJ2	19.2683	0.317463	0.876573
685	DLGAP2	19.0709	0.317463	0.876573
686	CNTNAP3	20.1355	0.317463	0.876573
687	SDC1	19.9541	0.317463	0.876573
688	DIRC3-AS1	20.0126	0.317463	0.876573
689	TRIM72	19.9853	0.317463	0.876573
690	DES	20.3043	0.317463	0.876573
691	HLX-AS1	20.3001	0.317463	0.876573
692	BTN1A1	20.0297	0.317463	0.876573
693	LINC02432	20.0466	0.317463	0.876573
694	MEGF11	20.1073	0.317463	0.876573
695	AC137932.1	20.4347	0.317463	0.876573
696	GPR25	0.424146	0.318071	0.876596
697	AL078459.1	2.00124	0.318474	0.876921
698	FARP2	0.395076	0.319264	0.876921
699	TMCC3	0.242854	0.319275	0.876921
700	MEIS1	1.99427	0.31964	0.877424
701	CD84	0.15058	0.320605	0.879577
702	RNF19A	0.106913	0.321544	0.881652
703	KLRG1	0.0697218	0.322551	0.883913
704	AL354707.1	1.96199	0.323207	0.88521
705	ANG	1.97098	0.32384	0.885942
706	PIK3R2	0.440241	0.324297	0.886691
707	EVI5	0.618638	0.325821	0.889856
708	ATP2A2	0.263925	0.327293	0.892366
709	KCTD14	1.92296	0.3295	0.896976
710	RFPL1S	0.984256	0.329539	0.896976
711	CASTOR3	0.64521	0.331222	0.898179
712	LGALSL	1.53167	0.331241	0.898179
713	SLC35F5	0.264301	0.332039	0.898179
714	STK39	0.288352	0.332577	0.898179
715	TLR7	1.91001	0.332843	0.898397
716	RUBCNL	1.42166	0.333228	0.898924
717	CELF6	1.00157	0.334269	0.899617
718	NUGGC	0.29022	0.334444	0.899617
719	WDR35	0.343709	0.334447	0.899617
720	CISD3	0.0915479	0.334614	0.899617
721	METTL7B	1.38109	0.336258	0.902147
722	FOCAD	0.305756	0.336974	0.903509
723	INAFM2	1.12556	0.338025	0.905323
724	ZNF322	0.289225	0.338696	0.905618
725	MORN4	1.15685	0.33889	0.905639
726	SCN5A	1.88035	0.339313	0.906075
727	AC123768.3	0.666952	0.339868	0.906751
728	DNAH10OS	1.85889	0.340391	0.9076
729	CHSY1	0.398269	0.340561	0.9076
730	TST	0.641804	0.341169	0.908223
731	CCDC136	0.434783	0.344356	0.913524
732	SPATS2L	0.26682	0.344725	0.913524
733	ITPR2	0.154469	0.345016	0.913524
734	CLDN5	1.83199	0.345074	0.913524
735	BUB1	0.719362	0.345235	0.913524
736	NOTCH1	0.283355	0.345633	0.913613
737	AL355816.2	0.53369	0.34609	0.913613
738	BX284668.5	0.245252	0.346216	0.913613
739	AC007566.1	1.84998	0.3464	0.913613
740	IGLV4-69	0.371871	0.347018	0.914747
741	CACNB4	1.35429	0.347709	0.915861
742	PLAC8	0.0750792	0.347819	0.915861
743	GSC	0.470121	0.348135	0.915887
744	TBKBP1	0.273988	0.349277	0.918202
745	AC124014.1	1.80874	0.350053	0.919743
746	APOBEC3H	0.189386	0.350553	0.920096
747	IL18R1	0.211184	0.350567	0.920096
748	KLF10	0.126257	0.351108	0.920832
749	CD244	0.129075	0.351228	0.920832
750	CLCN5	0.840877	0.352459	0.921931
751	ZNF396	1.81375	0.352887	0.921931
752	FLT3	1.79978	0.353158	0.921931
753	CD83	0.170795	0.35393	0.922924
754	IGHV4-31	0.952613	0.354609	0.923364
755	RPS10-NUDT3	0.106262	0.354638	0.923364
756	PWP2	0.317802	0.354671	0.923364
757	SCD5	0.230711	0.356417	0.926417
758	AC023908.3	0.732386	0.356696	0.926644
759	CD72	0.39086	0.357595	0.927984
760	HELZ2	0.169162	0.359866	0.93238
761	SWAP70	0.321557	0.361357	0.935742
762	AL035530.2	0.417904	0.361706	0.935997
763	CARMIL3	0.619805	0.362112	0.936196
764	ADGRG5	0.146192	0.36396	0.939971
765	GLT1D1	1.06652	0.364787	0.940474
766	ZNF718	0.253633	0.364814	0.940474
767	ACTG1	0.0431599	0.365378	0.940474
768	VCL	0.103802	0.365514	0.940474
769	ZSWIM4	0.904609	0.366213	0.941775
770	CD180	1.71224	0.367799	0.943847
771	GSEC	0.395166	0.367993	0.943847
772	ARHGAP26	0.182977	0.368448	0.944303
773	SLC23A3	1.69151	0.371236	0.94734
774	AC008966.1	0.89674	0.371506	0.94734
775	AL158071.4	0.503074	0.372382	0.948077
776	LRRD1	1.59467	0.372669	0.948311
777	IGKV3D-15	1.06185	0.375466	0.951763
778	FBXO17	1.56498	0.375697	0.951763
779	STARD9	0.368461	0.375819	0.951763
780	ZNF445	0.258988	0.376177	0.951763
781	FGFR1	0.346783	0.376443	0.951915
782	TNFRSF1B	0.0749489	0.376856	0.952461
783	SOGA3	0.514414	0.378139	0.954211
784	KLHL14	1.2479	0.379251	0.956021
785	APOL1	0.1987	0.37975	0.956781
786	ERP27	0.632225	0.380221	0.957468
787	ATF3	0.2192	0.38083	0.958006
788	FCGR1B	1.22828	0.383013	0.9625
789	DHCR24	0.420528	0.384117	0.964272
790	AL360012.1	1.01944	0.384891	0.965715
791	FPGT	0.40986	0.38527	0.966166
792	IGHV2-26	0.979892	0.386708	0.967749
793	RAPGEF2	0.349919	0.386689	0.967749
794	IGLV1-40	0.256828	0.3869	0.967749
795	AC009950.1	0.837394	0.387557	0.96846
796	AC123595.1	0.856103	0.388012	0.96846
797	GPR180	0.256932	0.388784	0.96846
798	CFAP73	1.61578	0.388919	0.96846
799	PDP2	0.466984	0.389085	0.96846
800	GBP1	0.102098	0.389122	0.96846
801	GAPT	0.894938	0.389237	0.96846
802	GVQW3	0.660437	0.389455	0.96846
803	TNFRSF12A	0.683015	0.389712	0.96846
804	PCDHGB6	0.964602	0.390709	0.970265
805	AC008467.1	1.59859	0.390959	0.970388
806	AL359258.2	0.50665	0.39262	0.972914
807	HK3	0.996482	0.394208	0.975037
808	AGAP1	0.261448	0.39579	0.977869
809	AC116337.3	1.13538	0.397075	0.979547
810	CD300A	0.1015	0.397679	0.980537
811	ARHGEF10	1.17958	0.398403	0.981322
812	PRSS23	0.0747082	0.399264	0.982445
813	TBC1D8	0.995994	0.400337	0.983586
814	FYCO1	0.178205	0.40123	0.98528
815	AHNAK	0.0565747	0.401929	0.986498
816	MTMR11	1.55827	0.403891	0.990811
817	FAM160B1	0.134377	0.404677	0.991509
818	MUC12	0.489081	0.404892	0.991509
819	ZBTB39	0.275945	0.404994	0.991509
820	PLBD1	0.352117	0.40639	0.992952
821	TIAF1	1.53012	0.406497	0.992952
822	CSF2RB	1.55081	0.406596	0.992952
823	AC095057.2	1.55997	0.406608	0.992952
824	AC009495.3	0.332858	0.407633	0.99412
825	B4GALT2	1.13072	0.408113	0.99412
826	AL133467.2	1.41774	0.408906	0.995553
827	APOBEC3A	0.367998	0.409786	0.996192
828	GADD45B	0.0667608	0.410939	0.99832
829	IL2RA	0.662605	0.411969	0.999994
830	GATD3B	0.153712	0.412927	1
831	DSEL	0.246438	0.413735	1
832	CD226	0.0918337	0.415982	1
833	B4GALT5	0.222887	0.416179	1
834	AL132800.1	1.38006	0.416637	1
835	IGHV1-69-2	0.588108	0.418043	1
836	C2	0.741745	0.418692	1
837	JUP	1.10546	0.420704	1
838	IFI30	0.122789	0.421904	1
839	SLAMF7	0.0970538	0.422389	1
840	PHLDA1	0.219632	0.42351	1
841	AKNAD1	0.637668	0.42358	1
842	MBOAT1	0.318786	0.423619	1
843	DPF3	0.888801	0.424259	1
844	IGHA2	0.549921	0.425532	1
845	APOBR	0.163133	0.426984	1
846	TNFRSF21	1.45908	0.428269	1
847	ZNF701	0.258437	0.428808	1
848	KLHL31	1.43952	0.430344	1
849	CATSPER2	0.580759	0.4307	1
850	COX18	0.258386	0.432175	1
851	NABP1	0.21921	0.432395	1
852	SUSD1	0.184037	0.432414	1
853	NFE2	0.777071	0.432462	1
854	NAP1L2	0.393553	0.433634	1
855	CLHC1	0.61984	0.433728	1
856	TSHZ3	0.279537	0.434563	1
857	RTN2	2.30142	0.43486	1
858	TFCP2L1	0.796319	0.435611	1
859	ZNF813	0.543305	0.435686	1
860	CEP112	0.7601	0.43589	1
861	RHOQ	0.336525	0.436258	1
862	SIGLEC9	0.2775	0.436769	1
863	IGKV1D-17	1.01279	0.437286	1
864	CMTM6	0.0777826	0.438158	1
865	IGKV2-24	0.380699	0.438748	1
866	TNIP3	0.279159	0.438853	1
867	PRDM5	0.744121	0.439498	1
868	TNS3	0.988091	0.440083	1
869	LHFPL5	0.527049	0.440232	1
870	ATP11A	0.391987	0.44059	1
871	PI16	0.80058	0.44092	1
872	FRMD6-AS1	0.751855	0.44165	1
873	AKR1C3	0.152184	0.442091	1
874	OAS3	0.142071	0.442802	1
875	MITF	1.03457	0.444638	1
876	AC092112.1	0.414308	0.444829	1
877	CDKN2B-AS1	0.502282	0.445528	1
878	AC010632.1	1.07633	0.446084	1
879	KIF20B	0.155892	0.446338	1
880	PHLPP2	0.423764	0.446442	1
881	MAP1B	1.37192	0.446494	1
882	ELOVL6	0.240276	0.446509	1
883	TRIM58	0.702696	0.446637	1
884	SERTAD3	0.101475	0.446922	1
885	ACO1	0.30216	0.448139	1
886	NEFL	0.733383	0.448259	1
887	EPG5	0.187749	0.449409	1
888	GNGT2	0.154747	0.45049	1
889	KIAA1841	0.277177	0.45076	1
890	PINK1-AS	0.985552	0.451551	1
891	SBNO2	0.207698	0.452365	1
892	LAIR2	0.107532	0.452978	1
893	LINC01842	1.36199	0.453212	1
894	AIF1	0.150927	0.453746	1
895	CLCN6	0.257729	0.454169	1
896	SOCS7	0.387161	0.45442	1
897	ENPP5	0.203071	0.454717	1
898	PIGM	0.280302	0.455129	1
899	CA2	0.551647	0.455302	1
900	TIPARP-AS1	0.263	0.457741	1
901	ANKRD20A1	1.37521	0.457864	1
902	SEMA4A	0.330228	0.458505	1
903	BX005266.2	0.850662	0.45898	1
904	NPIPA1	0.353478	0.459255	1
905	C20orf197	0.721818	0.459793	1
906	SKIL	0.118022	0.460507	1
907	TREM1	0.616007	0.462914	1
908	CEP57L1	0.28117	0.464216	1
909	CREB3L2	0.162303	0.46578	1
910	GORAB	0.25659	0.467395	1
911	SLC43A2	0.434792	0.467414	1
912	PLCB1	0.214269	0.46754	1
913	PATL2	0.0711801	0.467956	1
914	FRS2	0.170403	0.468258	1
915	LINC01146	0.318246	0.468824	1
916	AC092295.2	0.788692	0.468953	1
917	SGCD	0.55815	0.47171	1
918	ZNF100	0.206819	0.474025	1
919	FOSB	0.0750351	0.474669	1
920	SIGLEC1	0.786826	0.476192	1
921	MUC16	0.906947	0.47647	1
922	SHTN1	0.912629	0.479654	1
923	PLD1	0.468496	0.481504	1
924	FOXP3	0.904384	0.482338	1
925	PAIP2B	0.358742	0.483424	1
926	AC004817.3	1.86125	0.48489	1
927	CCNB2	1.172	0.485276	1
928	TRIM22	0.0596833	0.486484	1
929	CPEB4	0.200454	0.487049	1
930	TCF7L2	0.197831	0.487863	1
931	SEC24D	0.155459	0.489286	1
932	TXNDC16	0.251008	0.491227	1
933	ID1	0.211338	0.491864	1
934	LMBRD2	0.192993	0.491928	1
935	RTEL1	0.28808	0.492559	1
936	SOCS2	0.148072	0.492845	1
937	ACER3	0.164828	0.495611	1
938	HOXB7	0.360477	0.49598	1
939	PHACTR1	0.570693	0.497878	1
940	SHPK	0.345628	0.498782	1
941	GSTP1	0.0410647	0.500112	1
942	AC104806.2	1.0888	0.50022	1
943	FUT11	0.0853574	0.50136	1
944	SRRM2-AS1	1.0929	0.501419	1
945	CCR8	1.74227	0.501916	1
946	PTPN12	0.129391	0.502154	1
947	ABCA1	0.448958	0.50283	1
948	ADAM9	0.409131	0.503441	1
949	ATP1A3	0.189046	0.503802	1
950	ZNF483	0.242027	0.505358	1
951	TLR2	0.516998	0.506488	1
952	THNSL2	0.849938	0.507369	1
953	ASGR1	0.569598	0.508302	1
954	IGHV2-70D	0.471794	0.510054	1
955	STK33	1.05537	0.510158	1
956	CDCA8	0.498455	0.513735	1
957	AC093512.2	0.178702	0.516075	1
958	STXBP6	0.402783	0.516453	1
959	TRPS1	0.193633	0.5174	1
960	LILRB1	0.0848165	0.519332	1
961	IGLV1-51	0.17983	0.520175	1
962	AC096734.2	0.783923	0.520872	1
963	ZCCHC2	0.147994	0.521344	1
964	AC022306.2	1.61594	0.522	1
965	LCN2	1.61598	0.522018	1
966	KLRC1	0.216627	0.522298	1
967	AC004816.1	0.764702	0.522945	1
968	PARP14	0.0818799	0.522971	1
969	PKD2	0.312957	0.523873	1
970	PRR4	1.00889	0.524864	1
971	IGHV3-72	1.11494	0.525003	1
972	MANEA-DT	0.206645	0.525125	1
973	NUP43	0.220351	0.525237	1
974	ZNF587	0.23021	0.526138	1
975	AC005363.2	0.647806	0.526494	1
976	METTL27	1.5802	0.528086	1
977	HEATR9	0.604976	0.528072	1
978	IGKV3-20	0.0983362	0.529051	1
979	OSMR	1.56705	0.530346	1
980	TFEC	0.788254	0.531569	1
981	KDM3B	0.161878	0.532739	1
982	MEF2B	0.46856	0.532756	1
983	RUSC2	1.54775	0.533748	1
984	CCDC110	1.09229	0.536494	1
985	TDRD9	0.983409	0.536758	1
986	ATXN1L	0.156714	0.537028	1
987	CTSG	0.972998	0.537735	1
988	ZEB2	0.0452299	0.538328	1
989	PAFAH2	0.129522	0.539016	1
990	ZBTB8A	1.5156	0.539527	1
991	AQP3	0.135088	0.54034	1
992	LINC00528	0.20173	0.540984	1
993	AL133367.1	1.50707	0.541071	1
994	Z97055.2	0.782731	0.542375	1
995	GEN1	0.326295	0.542631	1
996	TTTY14	0.759047	0.543717	1
997	IGHV4-61	0.462779	0.54417	1
998	GPR68	0.183603	0.544873	1
999	WDFY3	1.48324	0.545464	1
1000	GPR135	0.965364	0.545674	1
1001	RMDN2	0.303142	0.546038	1
1002	TMEM164	0.281282	0.546072	1
1003	GIPC3	0.949011	0.546315	1
1004	MEIS2	0.967475	0.547522	1
1005	LINC00237	0.812509	0.547516	1
1006	IFITM1	0.0197914	0.547735	1
1007	SLC2A3	0.0532843	0.548488	1
1008	THAP9	0.7258	0.548634	1
1009	GLUL	0.0687087	0.548804	1
1010	TBC1D16	0.489337	0.549041	1
1011	SENP8	0.760202	0.549478	1
1012	AL109615.2	1.46047	0.549756	1
1013	IGKV1-27	0.42451	0.551327	1
1014	ARHGAP8	0.558772	0.55241	1
1015	BCLAF3	0.291239	0.552476	1
1016	ATP6V0A1	0.455151	0.555613	1
1017	ARHGAP21	0.283316	0.555971	1
1018	ALDH4A1	0.506474	0.55604	1
1019	LINC00896	1.42754	0.556084	1
1020	IGHV3-23	0.202415	0.558312	1
1021	UCHL1	1.41494	0.558636	1
1022	PPP1R12B	0.174267	0.55911	1
1023	P2RX5	0.199492	0.55925	1
1024	GOLGA8Q	1.40527	0.560489	1
1025	NOVA1	1.39973	0.56161	1
1026	CD8B2	0.114367	0.561921	1
1027	SLC6A4	1.39518	0.562536	1
1028	DNHD1	0.258495	0.563353	1
1029	U2AF1	0.0984826	0.564942	1
1030	AC004771.4	1.38004	0.56557	1
1031	AC044802.2	1.37989	0.565588	1
1032	GPR153	0.910165	0.566245	1
1033	NUDT16	0.146386	0.568094	1
1034	AC079385.1	0.908641	0.568613	1
1035	DLEU2	0.166946	0.568613	1
1036	AC233992.3	1.35705	0.570267	1
1037	ADAMTS1	0.313059	0.571134	1
1038	PLAUR	0.214416	0.571182	1
1039	CNTNAP1	1.34724	0.572288	1
1040	CGAS	0.111343	0.575026	1
1041	CCR3	1.33184	0.575524	1
1042	AC005224.2	0.675265	0.576666	1
1043	ADAM22	0.259147	0.576811	1
1044	SCO2	0.13188	0.578418	1
1045	LINC00551	0.693038	0.580377	1
1046	BX537318.1	0.424348	0.580399	1
1047	AC246817.1	0.666721	0.581195	1
1048	RPS6KB2-AS1	0.854473	0.581347	1
1049	IGLV1-47	0.177102	0.581671	1
1050	AC096642.1	1.30223	0.581856	1
1051	HHAT	0.265605	0.582104	1
1052	SPPL2B	0.147686	0.583419	1
1053	ZNRF2	0.244399	0.584565	1
1054	AC008687.4	0.86715	0.58475	1
1055	MAP3K8	0.0528739	0.585105	1
1056	MCEMP1	0.563436	0.585965	1
1057	ZNF646	0.243592	0.586071	1
1058	AL355488.1	0.588234	0.586741	1
1059	MS4A7	0.462054	0.58751	1
1060	AC016831.1	0.195067	0.587939	1
1061	TXNDC5	0.325067	0.591511	1
1062	AL080317.2	1.25636	0.591876	1
1063	ATP2B1-AS1	0.0864519	0.592702	1
1064	ZBTB34	0.472725	0.593297	1
1065	AL512408.1	0.825296	0.595026	1
1066	PLEC	0.0783445	0.595661	1
1067	UBN2	0.195208	0.596209	1
1068	AL354836.1	1.23213	0.597378	1
1069	ETAA1	0.149073	0.597751	1
1070	VPS33B	0.170053	0.597767	1
1071	GFOD1	0.188598	0.599292	1
1072	APLP2	0.0669514	0.600051	1
1073	ASTL	1.21883	0.600409	1
1074	ARHGAP24	0.627297	0.601757	1
1075	DUSP2	0.0484961	0.603057	1
1076	ELAVL4	1.2021	0.604286	1
1077	CD93	0.421793	0.604689	1
1078	EMP3	0.0238151	0.605033	1
1079	GNG11	0.262538	0.605165	1
1080	DCUN1D3	0.381637	0.605358	1
1081	LINC02352	0.28836	0.605498	1
1082	AC093690.1	0.417999	0.606863	1
1083	TAS2R10	1.18856	0.607452	1
1084	TGFBR1	0.101954	0.608795	1
1085	FCGR2A	0.3134	0.609134	1
1086	SIGLEC7	0.265778	0.609563	1
1087	BTG2	0.0466993	0.610017	1
1088	MYOF	0.46384	0.614909	1
1089	P2RY1	0.735439	0.61647	1
1090	AC087521.2	1.14912	0.616849	1
1091	MYORG	0.77004	0.617452	1
1092	TLR3	0.206253	0.617491	1
1093	COL13A1	0.777102	0.6184	1
1094	AC005261.1	0.192355	0.619616	1
1095	HECTD2	0.269518	0.61992	1
1096	FKBP1B	0.270293	0.620332	1
1097	MS4A4A	0.591404	0.620649	1
1098	DAB2	0.208124	0.621457	1
1099	HIGD2B	1.12913	0.621698	1
1100	AC239800.2	0.587661	0.621837	1
1101	CTNNAL1	0.302129	0.621892	1
1102	RBBP8	0.25487	0.622947	1
1103	AC009228.1	0.716115	0.62358	1
1104	LINC01376	0.747725	0.624106	1
1105	C1QB	0.507624	0.62449	1
1106	PIP5K1A	0.121743	0.626519	1
1107	CLU	0.140302	0.626549	1
1108	PTGIR	1.10938	0.6266	1
1109	STX11	0.0936744	0.626718	1
1110	NEXN	0.280323	0.627183	1
1111	ZNF14	0.138635	0.627244	1
1112	AL138831.1	1.10564	0.627511	1
1113	AC005224.3	0.605347	0.628919	1
1114	IGKV2D-30	0.56329	0.629832	1
1115	LINC02391	0.392317	0.629976	1
1116	TIMP2	0.438151	0.631676	1
1117	ANGPTL4	1.08655	0.632311	1
1118	ZSWIM8-AS1	0.717055	0.632457	1
1119	RPH3A	1.08424	0.63287	1
1120	RAB32	0.49098	0.632975	1
1121	PIP4K2B	0.114464	0.633342	1
1122	FHAD1	0.273853	0.634493	1
1123	LCAT	0.476246	0.635497	1
1124	CDK6	0.0719968	0.636294	1
1125	AL139383.1	0.562639	0.636385	1
1126	RPL13	0.0100681	0.636988	1
1127	TCAF1	0.121924	0.637077	1
1128	ZNF462	1.06755	0.637134	1
1129	AC027575.2	1.0635	0.638146	1
1130	DCAF4L1	0.804456	0.638761	1
1131	RHEBL1	0.109578	0.640487	1
1132	IGLV3-27	0.421476	0.640857	1
1133	OSBPL11	0.112866	0.641183	1
1134	CATSPER1	0.477731	0.641407	1
1135	LDLR	0.10496	0.641973	1
1136	POP1	0.182714	0.644011	1
1137	SLC33A1	0.111908	0.64417	1
1138	Z97192.2	1.03871	0.644606	1
1139	DDI2	0.123683	0.644656	1
1140	SORT1	1.03801	0.6448	1
1141	LAMP5	1.0277	0.647507	1
1142	RBPMS2	0.463829	0.649511	1
1143	COLGALT2	0.208551	0.650992	1
1144	NHLRC2	0.117839	0.651107	1
1145	AL034405.1	1.00726	0.652941	1
1146	ITIH4	0.337095	0.653261	1
1147	PTGER4	0.0490576	0.654702	1
1148	MAP3K20	0.161434	0.654858	1
1149	OSCAR	0.446076	0.655048	1
1150	MX2	0.057396	0.655507	1
1151	TCP11L1	0.11483	0.655952	1
1152	TINCR	0.686102	0.656999	1
1153	IGHV1-3	0.331637	0.65747	1
1154	ZNF239	0.516704	0.657762	1
1155	FXN	0.0685116	0.658149	1
1156	IFNLR1	0.232427	0.65949	1
1157	RPS6KC1	0.109188	0.660169	1
1158	LGALS2	0.303856	0.660196	1
1159	AC112491.1	0.979414	0.660419	1
1160	SQSTM1	0.0343098	0.660667	1
1161	AC006116.8	0.97841	0.660733	1
1162	LANCL3	0.226269	0.661235	1
1163	POFUT1	0.127335	0.662793	1
1164	AGRN	0.505246	0.663229	1
1165	AC020916.1	0.0781827	0.666318	1
1166	GNG2	0.0304089	0.666448	1
1167	TEX22	0.956402	0.666738	1
1168	IGKV1-17	0.21944	0.66799	1
1169	ACACA	0.137916	0.668595	1
1170	CLTCL1	0.947125	0.6693	1
1171	FCRL3	0.0833594	0.669504	1
1172	LAG3	0.0417837	0.671023	1
1173	SPI1	0.130778	0.671091	1
1174	AC243829.2	0.236931	0.671858	1
1175	S100A9	0.0426628	0.672097	1
1176	AL121936.1	0.936402	0.672304	1
1177	IER3	0.103559	0.673017	1
1178	ADGRE5	0.0302998	0.673327	1
1179	SAMD9L	0.0474729	0.675364	1
1180	NPEPL1	0.130334	0.675824	1
1181	FKBP9	0.922174	0.676313	1
1182	UFL1-AS1	0.921128	0.67659	1
1183	SLC14A2	0.626927	0.677414	1
1184	TM4SF19-AS1	0.592603	0.677467	1
1185	TMEM249	0.91764	0.677597	1
1186	BAZ2B	0.0743739	0.677648	1
1187	CAMKK1	0.309028	0.678831	1
1188	ARHGEF12	0.103906	0.679217	1
1189	SLFN13	0.12922	0.68036	1
1190	HSPA1A	0.0871188	0.680701	1
1191	IL10RB-DT	0.384846	0.681724	1
1192	DENND1A	0.153769	0.682799	1
1193	SDC2	0.899199	0.682823	1
1194	IGLV9-49	0.895873	0.683807	1
1195	AC005332.3	0.888626	0.685886	1
1196	ITGAM	0.0537423	0.686526	1
1197	DVL1	0.230708	0.686694	1
1198	VLDLR	0.410054	0.687772	1
1199	TNNT1	0.404546	0.688751	1
1200	TMPRSS11E	0.876591	0.689363	1
1201	AC025164.1	0.0772052	0.689669	1
1202	AC022893.1	0.873376	0.690288	1
1203	SPRED3	0.492406	0.692369	1
1204	PIK3AP1	0.0928285	0.692649	1
1205	ZNF618	0.36761	0.692926	1
1206	TICAM2	0.570337	0.693801	1
1207	MAN1A1	0.0992666	0.694112	1
1208	IGKV2-29	0.331697	0.694237	1
1209	CALR	0.0237465	0.694805	1
1210	ST7-AS2	0.852874	0.69634	1
1211	SIGLEC10	0.391794	0.697909	1
1212	RHOB	0.0479231	0.697921	1
1213	TMEM176A	0.312558	0.69798	1
1214	MRPS30-DT	0.450439	0.698586	1
1215	IFNG-AS1	0.465607	0.700185	1
1216	RAP1GAP2	0.0529638	0.701006	1
1217	ERI1	0.1051	0.701059	1
1218	LINC02580	0.221541	0.701374	1
1219	TMEM62	0.0783671	0.701481	1
1220	GML	0.544392	0.701556	1
1221	MUSTN1	0.822812	0.705276	1
1222	CSF3R	0.170841	0.706195	1
1223	TRIB1	0.368497	0.706365	1
1224	SLC41A1	0.109341	0.706998	1
1225	CBLB	0.036586	0.708132	1
1226	GZMK	0.0669628	0.708635	1
1227	IGF2BP2	0.809799	0.709165	1
1228	AC010618.3	0.183472	0.710015	1
1229	ZNF891	0.185667	0.710242	1
1230	TP53INP1	0.12563	0.710993	1
1231	AC010894.2	0.519854	0.711379	1
1232	UGGT2	0.800421	0.712024	1
1233	DNAJB1	0.0259632	0.712719	1
1234	ZSWIM6	0.178986	0.713128	1
1235	FEZ1	0.0809298	0.713752	1
1236	RNF19B	0.151422	0.714765	1
1237	MID1IP1	0.0857241	0.71479	1
1238	GTF2H4	0.105709	0.715543	1
1239	INO80B	0.148484	0.71591	1
1240	TPX2	0.223655	0.716169	1
1241	CHRFAM7A	0.15904	0.717434	1
1242	KIF3B	0.0689878	0.718838	1
1243	C12orf73	0.10569	0.719359	1
1244	RAD51	0.404337	0.720096	1
1245	ARL5B	0.100944	0.7207	1
1246	ATG2B	0.0959088	0.721386	1
1247	AC091153.3	0.767684	0.722096	1
1248	SYT11	0.0540743	0.722254	1
1249	ENTPD1	0.205581	0.723958	1
1250	EVA1B	0.283215	0.724624	1
1251	AC008063.1	0.75755	0.725231	1
1252	GNB4	0.28985	0.725545	1
1253	AC010320.2	0.495286	0.726269	1
1254	TBX19	0.31465	0.726567	1
1255	CLEC4E	0.276117	0.727321	1
1256	KCTD12	0.235942	0.727396	1
1257	SMCO4	0.235399	0.728169	1
1258	PFN1	0.00855784	0.728475	1
1259	SPATS2	0.0946037	0.728898	1
1260	FUT7	0.19748	0.729308	1
1261	TRPM2	0.169978	0.729906	1
1262	S100Z	0.491493	0.729986	1
1263	SLC11A1	0.127501	0.730304	1
1264	FCRLA	0.480443	0.731091	1
1265	CYBB	0.109181	0.731423	1
1266	CD38	0.0725244	0.732966	1
1267	UPF1	0.108908	0.733324	1
1268	SLC35G2	0.174617	0.733345	1
1269	RAPGEFL1	0.339966	0.733586	1
1270	SIGLEC5	0.730181	0.733877	1
1271	PIP5K1B	0.133817	0.733912	1
1272	AC022167.2	0.669587	0.734618	1
1273	MAP3K5	0.0822051	0.735351	1
1274	WIZ	0.16845	0.736055	1
1275	L3MBTL4	0.470927	0.736072	1
1276	VLDLR-AS1	0.720678	0.736847	1
1277	CUBN	0.225634	0.736939	1
1278	TRPC3	0.464955	0.737841	1
1279	PPP1R12C	0.106413	0.738865	1
1280	USP30-AS1	0.0718736	0.740103	1
1281	GPR82	0.290199	0.740674	1
1282	ASGR2	0.281845	0.741783	1
1283	AL032821.1	0.701059	0.743158	1
1284	SPC25	0.643422	0.743238	1
1285	ZNF724	0.187847	0.744902	1
1286	HCN3	0.364472	0.745061	1
1287	AL590399.1	0.225381	0.745189	1
1288	AC009093.2	0.242142	0.745344	1
1289	AC003956.1	0.692171	0.746027	1
1290	AC068389.3	0.163667	0.746636	1
1291	HEG1	0.105932	0.746821	1
1292	AC010809.1	0.689618	0.746862	1
1293	BHLHE41	0.687814	0.747431	1
1294	CTBP2	0.100201	0.747859	1
1295	ITGB4	0.275046	0.748338	1
1296	C9orf139	0.202109	0.748541	1
1297	NUSAP1	0.173296	0.748599	1
1298	BRICD5	0.215331	0.752759	1
1299	ZNF8	0.110365	0.752956	1
1300	FRY	0.0925698	0.75356	1
1301	PLA2G7	0.669058	0.753565	1
1302	C6orf163	0.435342	0.7536	1
1303	PIEZO1	0.0681753	0.754058	1
1304	AL390728.5	0.0549037	0.755776	1
1305	CNOT6	0.108791	0.75596	1
1306	SAP30L	0.14655	0.756145	1
1307	RTKN2	0.20395	0.756506	1
1308	FAM13A	0.16469	0.757216	1
1309	AL078612.2	0.656525	0.75767	1
1310	CD163	0.192167	0.759452	1
1311	STRN4	0.119467	0.759493	1
1312	SUMO4	0.327985	0.762	1
1313	EDN3	0.642947	0.762131	1
1314	AK9	0.0843577	0.762866	1
1315	IGLC1	0.137773	0.763298	1
1316	DUSP16	0.135417	0.763604	1
1317	IL3RA	0.638103	0.763711	1
1318	FDXR	0.101429	0.763772	1
1319	AL022323.4	0.264524	0.764058	1
1320	TOB1	0.0321206	0.76425	1
1321	MMP25	0.253893	0.764851	1
1322	PRKCE	0.0932973	0.76517	1
1323	PDE4A	0.0989709	0.766338	1
1324	MICAL2	0.0751084	0.766504	1
1325	TENT5C	0.0337243	0.766989	1
1326	B3GALNT1	0.616352	0.771	1
1327	INTS1	0.0683993	0.772125	1
1328	CFLAR-AS1	0.403488	0.772811	1
1329	RASSF1	0.0226075	0.773822	1
1330	AC005480.1	0.607961	0.773829	1
1331	AC127537.1	0.605154	0.774759	1
1332	SPIB	0.389121	0.776926	1
1333	AP003721.2	0.596503	0.777696	1
1334	LINC01088	0.357106	0.778338	1
1335	AC240274.1	0.161544	0.779399	1
1336	MYBL1	0.0327821	0.78142	1
1337	POLN	0.583949	0.781947	1
1338	SAMD9	0.0265126	0.783426	1
1339	ZNF343	0.169972	0.786299	1
1340	CASP5	0.381698	0.788269	1
1341	MALAT1	0.00578491	0.790377	1
1342	NEU1	0.0395202	0.790963	1
1343	TTL	0.156983	0.792657	1
1344	TTLL7	0.177798	0.793558	1
1345	AL445524.1	0.105866	0.793894	1
1346	TCN2	0.236449	0.794907	1
1347	TUFT1	0.544333	0.795553	1
1348	NECTIN3-AS1	0.54426	0.795606	1
1349	CCDC34	0.0937732	0.795643	1
1350	HES4	0.244017	0.79617	1
1351	CSNK1E	0.0801045	0.797228	1
1352	ZNF736	0.0732991	0.797392	1
1353	CCDC9B	0.538747	0.797481	1
1354	STYK1	0.174494	0.797699	1
1355	PHC2	0.105992	0.798089	1
1356	TMEM268	0.127437	0.798127	1
1357	LLGL2	0.0575554	0.798252	1
1358	LINC02029	0.487478	0.799307	1
1359	LINC00461	0.531581	0.799981	1
1360	AL139035.1	0.5311	0.80018	1
1361	AC004771.3	0.278703	0.800498	1
1362	FPR2	0.3487	0.800559	1
1363	AL133245.1	0.331132	0.801029	1
1364	AC026741.1	0.52763	0.801395	1
1365	KLHL29	0.524752	0.80237	1
1366	AC064805.1	0.47236	0.803659	1
1367	UPK3BL1	0.135513	0.80525	1
1368	NACC2	0.0771004	0.805957	1
1369	MIR4422HG	0.24148	0.806252	1
1370	AC012173.1	0.513448	0.806354	1
1371	AC005899.5	0.50833	0.808155	1
1372	CD58	0.0303356	0.808908	1
1373	C1orf115	0.455205	0.810045	1
1374	MYO1E	0.313329	0.812078	1
1375	EPHB6	0.0780188	0.81239	1
1376	ATP1B1	0.115567	0.814958	1
1377	AC108210.1	0.486699	0.815762	1
1378	AL355916.2	0.317816	0.8164	1
1379	HPGD	0.0521239	0.81778	1
1380	IL32	0.00625639	0.818675	1
1381	ABCC10	0.0567898	0.818906	1
1382	AC000035.1	0.199364	0.819474	1
1383	ANKRD36	0.0310185	0.820827	1
1384	LILRA4	0.471057	0.821365	1
1385	AC009041.2	0.425512	0.821762	1
1386	CHST12	0.0195751	0.822099	1
1387	AL359644.1	0.286824	0.823465	1
1388	IL15	0.0756012	0.823605	1
1389	VASN	0.462987	0.824226	1
1390	CARD9	0.140648	0.824808	1
1391	IGKV1-16	0.137675	0.827265	1
1392	DUSP6	0.0551815	0.827338	1
1393	LINC01918	0.236812	0.828195	1
1394	CLEC12A	0.109472	0.82827	1
1395	AC012313.2	0.441718	0.831883	1
1396	AC017002.1	0.390366	0.835567	1
1397	AL035461.2	0.428623	0.836601	1
1398	AC073115.1	0.385332	0.836809	1
1399	LHFPL2	0.289434	0.836834	1
1400	TLN2	0.301942	0.836954	1
1401	AGAP2-AS1	0.279874	0.837176	1
1402	METTL7A	0.0960454	0.837853	1
1403	SPATA21	0.224062	0.83826	1
1404	OSM	0.0631463	0.839101	1
1405	FCRLB	0.0635331	0.839695	1
1406	ABCA2	0.0492538	0.840149	1
1407	TNK2-AS1	0.145279	0.840428	1
1408	ATP10D	0.051372	0.840948	1
1409	POC1B-AS1	0.10284	0.842073	1
1410	XPNPEP2	0.0647662	0.843008	1
1411	L3MBTL1	0.147121	0.843525	1
1412	BMF	0.133498	0.844354	1
1413	DUBR	0.230025	0.846664	1
1414	ACTB	0.0050477	0.847654	1
1415	EPHX4	0.0572016	0.847869	1
1416	CAV1	0.394968	0.848875	1
1417	EGR1	0.0477419	0.849426	1
1418	DDX60	0.0278376	0.849989	1
1419	CD302	0.0919101	0.850541	1
1420	KLF4	0.0971198	0.851046	1
1421	LINC02021	0.25474	0.855105	1
1422	C12orf75	0.012361	0.855682	1
1423	SLC9A6	0.0475695	0.855977	1
1424	SERPINF1	0.192312	0.859295	1
1425	AC104041.1	0.325152	0.860777	1
1426	LINC00943	0.190488	0.861655	1
1427	LINC01814	0.232343	0.861688	1
1428	SGCE	0.0925388	0.861993	1
1429	MFSD2B	0.357887	0.862559	1
1430	ZNF619	0.0687929	0.863464	1
1431	AC022098.4	0.12034	0.863748	1
1432	C19orf84	0.349448	0.865677	1
1433	CTSC	0.0109696	0.868639	1
1434	MIR646HG	0.103806	0.868877	1
1435	TTC38	0.016725	0.869287	1
1436	ZFP36	0.0108243	0.869587	1
1437	IL13RA1	0.226424	0.870216	1
1438	OASL	0.0178645	0.870223	1
1439	PPP1R14C	0.0902537	0.870294	1
1440	SLC4A4	0.0538866	0.870632	1
1441	BHLHE40-AS1	0.0833321	0.871769	1
1442	RTP4	0.0410231	0.871859	1
1443	C5AR1	0.103952	0.87387	1
1444	TAT-AS1	0.145575	0.875092	1
1445	RSPH9	0.323159	0.875488	1
1446	GOLM1	0.0852532	0.8756	1
1447	PTK6	0.322254	0.875825	1
1448	MYL9	0.0619274	0.876163	1
1449	CCDC89	0.320909	0.876328	1
1450	KIAA1671	0.0480941	0.876482	1
1451	RPA4	0.201191	0.876483	1
1452	S1PR3	0.319374	0.876898	1
1453	TUBB1	0.0651724	0.877041	1
1454	ZNF407	0.0416149	0.877129	1
1455	VASH1	0.0829475	0.877446	1
1456	SMC2	0.03686	0.878399	1
1457	DERL3	0.116806	0.878427	1
1458	TMEFF1	0.280937	0.878563	1
1459	UTRN	0.0128924	0.878809	1
1460	RRBP1	0.0205981	0.87989	1
1461	ABHD1	0.124815	0.881449	1
1462	CHST15	0.201618	0.882438	1
1463	ZNF805	0.046664	0.88267	1
1464	ZNF532	0.0919033	0.882765	1
1465	PDK1	0.0343596	0.883881	1
1466	EEF1AKMT4	0.0829552	0.883969	1
1467	SMIM10L2A	0.296977	0.885335	1
1468	IGKV1D-33	0.184068	0.885916	1
1469	KIAA2013	0.04463	0.88623	1
1470	STON1	0.156533	0.886548	1
1471	CYP2D6	0.14083	0.886738	1
1472	POLD3	0.0366474	0.88715	1
1473	RDH16	0.259759	0.887523	1
1474	TSPOAP1	0.0407137	0.887876	1
1475	EFCAB13	0.0863687	0.888637	1
1476	TNFAIP2	0.0828306	0.890049	1
1477	MYB	0.283836	0.890269	1
1478	TMPRSS5	0.280666	0.891473	1
1479	MAFIP	0.0819394	0.892222	1
1480	IGFBP4	0.146812	0.892282	1
1481	IGLV3-9	0.0889567	0.892396	1
1482	RPS12	0.00261017	0.892471	1
1483	AC139887.2	0.0513353	0.892564	1
1484	NFIA	0.0379185	0.893647	1
1485	AL137003.1	0.0772218	0.894326	1
1486	CD74	0.00743206	0.895414	1
1487	SLCO4C1	0.0366584	0.896766	1
1488	SCIMP	0.0974284	0.897	1
1489	SLC24A4	0.239576	0.897079	1
1490	DVL3	0.0505144	0.897578	1
1491	MS4A6A	0.0574792	0.897904	1
1492	NCS1	0.2364	0.89826	1
1493	MCU	0.0462161	0.899218	1
1494	PTGDS	0.0229362	0.899489	1
1495	AREL1	0.0340529	0.89978	1
1496	STXBP5	0.0430889	0.900789	1
1497	GEM	0.227329	0.901129	1
1498	ADRB2	0.0138396	0.902351	1
1499	SYP	0.129033	0.90273	1
1500	AC234582.1	0.132326	0.902795	1
1501	BIRC3	0.0217628	0.902798	1
1502	CCR10	0.0999827	0.904053	1
1503	AC093567.1	0.247481	0.904083	1
1504	C19orf73	0.0621401	0.905992	1
1505	PNMT	0.159031	0.906077	1
1506	C13orf46	0.162979	0.906214	1
1507	CRIM1	0.0588837	0.907458	1
1508	CEP128	0.0354584	0.909718	1
1509	AL391069.2	0.0960567	0.909735	1
1510	CCR4	0.097895	0.910027	1
1511	N4BP1	0.0191423	0.910556	1
1512	IGLV2-18	0.105656	0.910674	1
1513	MAGIX	0.0890962	0.915367	1
1514	IFT81	0.0886166	0.916205	1
1515	LINC00278	0.0386718	0.917797	1
1516	MILR1	0.186465	0.918191	1
1517	LY6E	0.00533854	0.919868	1
1518	USP18	0.0201276	0.92033	1
1519	CPT1B	0.054842	0.920397	1
1520	NEFH	0.0704708	0.922191	1
1521	AL158055.1	0.176512	0.922324	1
1522	AP003486.1	0.111294	0.922634	1
1523	CCDC42	0.114469	0.923576	1
1524	B4GALT1	0.0102669	0.924527	1
1525	LBX2-AS1	0.0859914	0.924599	1
1526	ZSCAN20	0.0868662	0.924602	1
1527	CLCF1	0.0256078	0.924663	1
1528	LRRK1	0.121215	0.924761	1
1529	LINC02086	0.0551316	0.926449	1
1530	SHF	0.0944379	0.928818	1
1531	C3orf62	0.0483329	0.93028	1
1532	AC011933.3	0.174247	0.932173	1
1533	RAB27B	0.0179487	0.932669	1
1534	AC123912.1	0.151202	0.933218	1
1535	IL1R2	0.0852549	0.933236	1
1536	FAM182B	0.148268	0.934721	1
1537	KIR2DL1	0.0682455	0.935323	1
1538	PARP9	0.00890796	0.935564	1
1539	DNAJB5-DT	0.103516	0.935771	1
1540	AC005618.1	0.145063	0.936053	1
1541	GLI3	0.142669	0.936859	1
1542	HHEX	0.0426523	0.937214	1
1543	GINS1	0.084312	0.937831	1
1544	KIAA0408	0.0987366	0.938203	1
1545	CCR5	0.0252056	0.938492	1
1546	SAT1	0.00595021	0.939322	1
1547	SGPL1	0.0223234	0.940161	1
1548	TSC22D1	0.0244438	0.940575	1
1549	MCM9	0.0193823	0.941319	1
1550	SEPSECS	0.0226673	0.941409	1
1551	CYP51A1-AS1	0.109325	0.941849	1
1552	IGKV2D-28	0.0755289	0.943918	1
1553	C7orf61	0.0765744	0.945156	1
1554	FSIP1	0.0739214	0.945167	1
1555	TMEM63C	0.0385318	0.945188	1
1556	CGN	0.11589	0.945914	1
1557	FITM2	0.035252	0.945934	1
1558	TEX261	0.0187277	0.946082	1
1559	MAN2A2	0.0229308	0.946193	1
1560	RBP7	0.0616999	0.946729	1
1561	LIMK1	0.0169244	0.948218	1
1562	CHKB-DT	0.0300511	0.948307	1
1563	LIX1L-AS1	0.0186368	0.948864	1
1564	IGKV1-8	0.0558518	0.949982	1
1565	MIS18BP1	0.00761915	0.951072	1
1566	FOXP4	0.0298695	0.951685	1
1567	CEACAM4	0.0761723	0.955053	1
1568	AC092159.2	0.113517	0.955701	1
1569	LY6G5B	0.0399008	0.956282	1
1570	TSPAN2	0.00731405	0.956562	1
1571	PSEN2	0.0282303	0.957061	1
1572	PLXND1	0.0163788	0.957379	1
1573	LINC00944	0.0077361	0.957928	1
1574	FBXO10	0.0367632	0.958496	1
1575	AC002091.1	0.106227	0.958543	1
1576	EPB41L4A	0.0164324	0.958815	1
1577	STK3	0.0244272	0.959424	1
1578	PLXDC2	0.0412944	0.959756	1
1579	MT-ND6	0.00434602	0.960553	1
1580	RAB31	0.0249144	0.961261	1
1581	AC107884.1	0.0865653	0.961379	1
1582	ADHFE1	0.0106821	0.962734	1
1583	AL645933.2	0.0827013	0.96316	1
1584	HLA-DPA1	0.00282398	0.963875	1
1585	VIPR2	0.0218467	0.964294	1
1586	AC020659.1	0.00898523	0.964979	1
1587	LINC02259	0.0873546	0.96589	1
1588	BBS1	0.0154162	0.96779	1
1589	MZB1	0.0114561	0.969237	1
1590	LINC00467	0.0172741	0.970285	1
1591	SLC30A8	0.0592101	0.973482	1
1592	AIRE	0.0568373	0.974689	1
1593	POLR3G	0.0519078	0.975567	1
1594	ALOX5	0.0222521	0.976138	1
1595	C1orf53	0.0242817	0.976338	1
1596	GNAL	0.0174809	0.976582	1
1597	GCNT2	0.0250279	0.977936	1
1598	AC010336.1	0.0492519	0.978109	1
1599	HCG25	0.016017	0.978174	1
1600	EOGT	0.0102461	0.980238	1
1601	ROCK2	0.00688383	0.981653	1
1602	TBXAS1	0.00842366	0.981839	1
1603	AC016134.1	0.0459175	0.982056	1
1604	USP49	0.0184726	0.983646	1
1605	DHFR2	0.00883169	0.984699	1
1606	POLQ	0.0302847	0.986381	1
1607	RABL2A	0.00616425	0.986802	1
1608	AC007569.1	0.0158285	0.987326	1
1609	PLA2G4B	0.00724962	0.989132	1
1610	MEF2C	0.00691522	0.989624	1
1611	PEAK1	0.00375405	0.989955	1
1612	TLR4	0.0120493	0.990981	1
1613	LRFN4	0.0121463	0.99285	1
1614	BLM	0.00272483	0.994111	1
1615	USP37	0.00158909	0.994765	1
1616	FIRRE	0.00775319	0.995089	1
1617	CEMIP2	0.00074542	0.995316	1
1618	Z82188.2	0.0104488	0.99535	1
1619	MVB12B	0.00120818	0.995557	1
1620	SERPING1	0.00687866	0.995663	1
1621	GALNT6	0.00102073	0.996021	1
1622	CXXC4	0.00344304	0.997097	1
1623	HCAR2	0.00154168	0.999305	1
1624	ZCCHC12	0	1	1
1625	AL591222.1	0	1	1
1626	XKRX	0	1	1
1627	LINC01284	0	1	1
1628	IFNB1	0	1	1
1629	TAF7L	0	1	1
1630	BRDT	0	1	1
1631	AC068385.1	0	1	1
1632	TAF1L	0	1	1
1633	NXF5	0	1	1
1634	AL360014.1	0	1	1
1635	CITED1	0	1	1
1636	AWAT1	0	1	1
1637	FAM166B	0	1	1
1638	AL139398.1	0	1	1
1639	AL591212.1	0	1	1
1640	CHST1	0	1	1
1641	TEX46	0	1	1
1642	RNF128	0	1	1
1643	KCNE5	0	1	1
1644	KCNV2	0	1	1
1645	AC239809.3	0	1	1
1646	CCL27	0	1	1
1647	AL135786.2	0	1	1
1648	FGD1	0	1	1
1649	MYBPC3	0	1	1
1650	PFKFB1	0	1	1
1651	PCDH11X	0	1	1
1652	ALKBH3-AS1	0	1	1
1653	AC116021.1	0	1	1
1654	XACT	0	1	1
1655	BNIPL	0	1	1
1656	PRUNE2	0	1	1
1657	AR	0	1	1
1658	SAXO1	0	1	1
1659	PGM5-AS1	0	1	1
1660	NOX1	0	1	1
1661	AC018410.1	0	1	1
1662	AL603839.2	0	1	1
1663	LINC01235	0	1	1
1664	TRPC5OS	0	1	1
1665	LRP4	0	1	1
1666	PAPPA-AS1	0	1	1
1667	RHOXF2	0	1	1
1668	FAM225B	0	1	1
1669	MBOAT4	0	1	1
1670	LINC01779	0	1	1
1671	AL807752.2	0	1	1
1672	AC087623.3	0	1	1
1673	AC067817.2	0	1	1
1674	AL513493.1	0	1	1
1675	PPP1R26	0	1	1
1676	AIF1L	0	1	1
1677	RNF183	0	1	1
1678	IDO1	0	1	1
1679	IDO2	0	1	1
1680	TMEM125	0	1	1
1681	AL139147.1	0	1	1
1682	ADORA3	0	1	1
1683	LINC01762	0	1	1
1684	AC012213.2	0	1	1
1685	AC093424.1	0	1	1
1686	TACSTD2	0	1	1
1687	AARD	0	1	1
1688	SCT	0	1	1
1689	MUC5AC	0	1	1
1690	PNMA2	0	1	1
1691	KRTAP5-1	0	1	1
1692	RAP1GAP	0	1	1
1693	MAL2	0	1	1
1694	LINC01150	0	1	1
1695	AC091563.1	0	1	1
1696	AC108136.1	0	1	1
1697	TRPM5	0	1	1
1698	IGSF3	0	1	1
1699	ART5	0	1	1
1700	AC009630.3	0	1	1
1701	MIR3150BHG	0	1	1
1702	OR51E2	0	1	1
1703	TTLL11-IT1	0	1	1
1704	STAU2-AS1	0	1	1
1705	AC087672.2	0	1	1
1706	OR1K1	0	1	1
1707	OR1N2	0	1	1
1708	AC087627.1	0	1	1
1709	AC090578.1	0	1	1
1710	PI15	0	1	1
1711	AL136141.1	0	1	1
1712	DAB2IP	0	1	1
1713	AC009812.3	0	1	1
1714	LINC01750	0	1	1
1715	ZNF704	0	1	1
1716	AC079209.1	0	1	1
1717	GSN-AS1	0	1	1
1718	C8orf89	0	1	1
1719	NR5A1	0	1	1
1720	AC078906.1	0	1	1
1721	TRPA1	0	1	1
1722	AC106038.1	0	1	1
1723	AC087439.1	0	1	1
1724	CYP7B1	0	1	1
1725	CA8	0	1	1
1726	LINC00968	0	1	1
1727	AL663074.1	0	1	1
1728	PENK	0	1	1
1729	BCL2L15	0	1	1
1730	ESRP1	0	1	1
1731	AC135803.1	0	1	1
1732	TNNI3K	0	1	1
1733	AC103831.1	0	1	1
1734	IL23R	0	1	1
1735	AL592463.1	0	1	1
1736	FAM83A	0	1	1
1737	AC009656.1	0	1	1
1738	FOXE3	0	1	1
1739	LINC00629	0	1	1
1740	SMIM10	0	1	1
1741	KCNJ11	0	1	1
1742	LURAP1	0	1	1
1743	AL158847.1	0	1	1
1744	SPANXA2-OT1	0	1	1
1745	PTCSC2	0	1	1
1746	U52111.1	0	1	1
1747	L29074.1	0	1	1
1748	HSFX2	0	1	1
1749	AGBL4	0	1	1
1750	HSFX4	0	1	1
1751	CSAG3	0	1	1
1752	ZNF697	0	1	1
1753	GPC4	0	1	1
1754	KCNC1	0	1	1
1755	AL160269.1	0	1	1
1756	LINC01763	0	1	1
1757	TPH1	0	1	1
1758	SPATA42	0	1	1
1759	DIRAS2	0	1	1
1760	AC084125.4	0	1	1
1761	FOXD4	0	1	1
1762	SLC6A9	0	1	1
1763	FBXO3-DT	0	1	1
1764	SHC3	0	1	1
1765	DMRT1	0	1	1
1766	SLC1A2	0	1	1
1767	AL359076.1	0	1	1
1768	GRIA3	0	1	1
1769	FAM72D	0	1	1
1770	TREX2	0	1	1
1771	CAVIN4	0	1	1
1772	AC107959.3	0	1	1
1773	TRIM6	0	1	1
1774	SOX7	0	1	1
1775	FAM167A-AS1	0	1	1
1776	AC090192.2	0	1	1
1777	AF131216.5	0	1	1
1778	AC090921.1	0	1	1
1779	OR52N4	0	1	1
1780	OR52B6	0	1	1
1781	PLXNB3	0	1	1
1782	PTPN3	0	1	1
1783	AL445231.1	0	1	1
1784	LPAR3	0	1	1
1785	LPL	0	1	1
1786	UBQLN3	0	1	1
1787	AC105206.2	0	1	1
1788	AC009908.1	0	1	1
1789	CLDN23	0	1	1
1790	CYB5R2	0	1	1
1791	LMO1	0	1	1
1792	RAB3B	0	1	1
1793	HPYR1	0	1	1
1794	CHMP4C	0	1	1
1795	AC100810.3	0	1	1
1796	AC087354.1	0	1	1
1797	AC083964.1	0	1	1
1798	AL359182.1	0	1	1
1799	LINC00051	0	1	1
1800	AC004908.3	0	1	1
1801	AC091053.2	0	1	1
1802	CTAG1B	0	1	1
1803	AC067930.4	0	1	1
1804	AC091053.1	0	1	1
1805	KBTBD11-OT1	0	1	1
1806	LINC02576	0	1	1
1807	SRPX	0	1	1
1808	C1QTNF7	0	1	1
1809	CLDN11	0	1	1
1810	OR2L5	0	1	1
1811	AC007620.2	0	1	1
1812	PEX5L	0	1	1
1813	KLHL6-AS1	0	1	1
1814	VWA5B2	0	1	1
1815	AC107294.2	0	1	1
1816	C3orf70	0	1	1
1817	P3H2	0	1	1
1818	CLDN1	0	1	1
1819	ZNF695	0	1	1
1820	LINC00887	0	1	1
1821	KIF26B	0	1	1
1822	ZDHHC19	0	1	1
1823	AL451007.2	0	1	1
1824	AL645465.1	0	1	1
1825	AL606534.1	0	1	1
1826	AC128709.2	0	1	1
1827	RGS7	0	1	1
1828	AC092574.1	0	1	1
1829	AC139887.1	0	1	1
1830	FMN2	0	1	1
1831	NAT8L	0	1	1
1832	CRMP1	0	1	1
1833	LINC02517	0	1	1
1834	AC105345.1	0	1	1
1835	AL662907.3	0	1	1
1836	OR2L13	0	1	1
1837	AC078795.3	0	1	1
1838	ACTRT3	0	1	1
1839	AC112484.3	0	1	1
1840	TAGLN3	0	1	1
1841	AL590434.1	0	1	1
1842	AC082651.1	0	1	1
1843	AC068633.1	0	1	1
1844	IGSF11	0	1	1
1845	NR1I2	0	1	1
1846	GPR156	0	1	1
1847	AC068481.1	0	1	1
1848	AC112503.2	0	1	1
1849	ROPN1B	0	1	1
1850	LINC01471	0	1	1
1851	DNAJB8	0	1	1
1852	LINC00487	0	1	1
1853	MECOM	0	1	1
1854	SOX11	0	1	1
1855	AC093390.2	0	1	1
1856	SLCO2A1	0	1	1
1857	PLSCR4	0	1	1
1858	LINC02046	0	1	1
1859	CPA3	0	1	1
1860	ANKUB1	0	1	1
1861	AC117395.1	0	1	1
1862	GPR87	0	1	1
1863	SCHIP1	0	1	1
1864	SERPINI2	0	1	1
1865	LINC01865	0	1	1
1866	LINC01182	0	1	1
1867	AC097515.1	0	1	1
1868	LINC01018	0	1	1
1869	PPARGC1A	0	1	1
1870	AC096564.1	0	1	1
1871	RRH	0	1	1
1872	EGF	0	1	1
1873	TMEM54	0	1	1
1874	IL21	0	1	1
1875	IL21-AS1	0	1	1
1876	FGF2	0	1	1
1877	AC093821.1	0	1	1
1878	CLGN	0	1	1
1879	AC097504.2	0	1	1
1880	GYPE	0	1	1
1881	HHIP-AS1	0	1	1
1882	AC097372.1	0	1	1
1883	AC110813.1	0	1	1
1884	AC080078.2	0	1	1
1885	AC106882.1	0	1	1
1886	TGFB2	0	1	1
1887	SFRP2	0	1	1
1888	LRAT	0	1	1
1889	RBM46	0	1	1
1890	VASH2	0	1	1
1891	FAM71A	0	1	1
1892	AC093849.1	0	1	1
1893	HAND2	0	1	1
1894	ADAM29	0	1	1
1895	ENPP6	0	1	1
1896	FAM149A	0	1	1
1897	SGMS2	0	1	1
1898	AC096577.1	0	1	1
1899	MTTP	0	1	1
1900	AC069307.1	0	1	1
1901	AC104662.1	0	1	1
1902	C4orf19	0	1	1
1903	ACTN2	0	1	1
1904	APBB2	0	1	1
1905	AC111006.1	0	1	1
1906	SPATA18	0	1	1
1907	ERVMER34-1	0	1	1
1908	PDGFRA	0	1	1
1909	GNG4	0	1	1
1910	KIT	0	1	1
1911	NMU	0	1	1
1912	AL391832.3	0	1	1
1913	RASSF6	0	1	1
1914	C4orf17	0	1	1
1915	CXCL1	0	1	1
1916	ODAPH	0	1	1
1917	CXCL9	0	1	1
1918	CXCL13	0	1	1
1919	FRAS1	0	1	1
1920	LINC01094	0	1	1
1921	BMP3	0	1	1
1922	C4orf36	0	1	1
1923	CDC42BPA	0	1	1
1924	AC104785.1	0	1	1
1925	CCSER1	0	1	1
1926	STPG2	0	1	1
1927	ZBED2	0	1	1
1928	DPPA4	0	1	1
1929	AC063944.1	0	1	1
1930	AC021660.2	0	1	1
1931	ALK	0	1	1
1932	RPRM	0	1	1
1933	AC013731.1	0	1	1
1934	CCDC148	0	1	1
1935	PLA2R1	0	1	1
1936	SLC4A10	0	1	1
1937	SLC30A3	0	1	1
1938	AC007405.1	0	1	1
1939	AC093459.1	0	1	1
1940	AC019080.4	0	1	1
1941	AC068196.1	0	1	1
1942	AC017071.1	0	1	1
1943	AC007319.1	0	1	1
1944	AC092614.1	0	1	1
1945	MYO1B	0	1	1
1946	AC068135.2	0	1	1
1947	DNAH7	0	1	1
1948	C2orf66	0	1	1
1949	NRP2	0	1	1
1950	GPR1	0	1	1
1951	MYOSLID	0	1	1
1952	AC096772.1	0	1	1
1953	PTH2R	0	1	1
1954	FN1	0	1	1
1955	AC007563.2	0	1	1
1956	IHH	0	1	1
1957	AC073641.1	0	1	1
1958	ACMSD	0	1	1
1959	NCKAP5	0	1	1
1960	AC013269.2	0	1	1
1961	IGKV2D-40	0	1	1
1962	AC012368.2	0	1	1
1963	CLEC4F	0	1	1
1964	ACTG2	0	1	1
1965	AC073263.1	0	1	1
1966	AC012358.1	0	1	1
1967	AC007681.1	0	1	1
1968	AC005034.2	0	1	1
1969	RHBDL2	0	1	1
1970	LHCGR	0	1	1
1971	AC073283.1	0	1	1
1972	AC016722.1	0	1	1
1973	IGKV1-37	0	1	1
1974	IGKV1D-27	0	1	1
1975	STEAP3-AS1	0	1	1
1976	IGKV2D-24	0	1	1
1977	IGKV1D-43	0	1	1
1978	ADRA2B	0	1	1
1979	AC007391.1	0	1	1
1980	IL1RL2	0	1	1
1981	IL1RL1	0	1	1
1982	SLC9A4	0	1	1
1983	AC009505.1	0	1	1
1984	MERTK	0	1	1
1985	FOXD4L1	0	1	1
1986	AC017074.1	0	1	1
1987	AC009312.1	0	1	1
1988	CCDC195	0	1	1
1989	COL4A4	0	1	1
1990	TDRD15	0	1	1
1991	AC012456.2	0	1	1
1992	CCR9	0	1	1
1993	CAMP	0	1	1
1994	LINC02585	0	1	1
1995	AC137630.4	0	1	1
1996	AC121247.1	0	1	1
1997	BSN	0	1	1
1998	AMIGO3	0	1	1
[truncated: 2,846 more rows]
