# Supplementary material for: Multi-modal generative modeling for joint analysis of single-cell T cell receptor and gene expression data
Source: Nat Commun. 2024 Jul 3;15:5577. doi: 10.1038/s41467-024-49806-9 (PMC11220149; doi:10.1038/s41467-024-49806-9)
Supplement: Supplementary file 9 — Source Data [file 41467_2024_49806_MOESM9_ESM.zip]

Archive with 54 entries (54 files):
- SourceData/2b.csv
- SourceData/2d.csv
- SourceData/2d_nValues.csv
- SourceData/2e_nValues.csv
- SourceData/2f.csv
- SourceData/3a.csv
- SourceData/3a_pvalues.csv
- SourceData/3b.csv
- SourceData/3c.csv
- SourceData/3c_pvalues.csv
- SourceData/3d.csv
- SourceData/3d_pvalues.csv
- SourceData/3e.csv
- SourceData/4d.csv
- SourceData/4d_pvalues.csv
- SourceData/4e.csv
- SourceData/4f.csv
- SourceData/4g.csv
- SourceData/4h.csv
- SourceData/5b.csv
- SourceData/5c.csv
- SourceData/s10.csv
- SourceData/s11a.csv
- SourceData/s11b.csv
- SourceData/s12a.csv
- SourceData/s12b.csv
- SourceData/s12b_pvalues.csv
- SourceData/s13b.csv
- SourceData/s13c.csv
- SourceData/s13d.csv
- SourceData/s14a.csv
- SourceData/s14a_pvalues.csv
- SourceData/s14b.csv
- SourceData/s14b_pvalues.csv
- SourceData/s14c.csv
- SourceData/s14c_pvalues.csv
- SourceData/s14d.csv
- SourceData/s14d_pvalues.csv
- SourceData/s14e.csv
- SourceData/s14f.csv
- SourceData/s15a.csv
- SourceData/s15b.csv
- SourceData/s16b.csv
- SourceData/s17a.csv
- SourceData/s17b.csv
- SourceData/s17c.csv
- SourceData/s4.csv
- SourceData/s5d.csv
- SourceData/s7a.csv
- SourceData/s7b.csv
- SourceData/s7c.csv
- SourceData/s8.csv
- SourceData/s9a.csv
- SourceData/s9b.csv
