# Supplementary material for: Multi-modal generative modeling for joint analysis of single-cell T cell receptor and gene expression data
Source: Nat Commun. 2024 Jul 3;15:5577. doi: 10.1038/s41467-024-49806-9 (PMC11220149; doi:10.1038/s41467-024-49806-9)
Supplement: Supplementary file 9 — Source Data [file 41467_2024_49806_MOESM9_ESM.zip › SourceData/2b.csv]

cell_id	leiden_moe	binding_name	leiden_rna
AAACGGGAGAAGATTC-1-donor_1	4	KLGGALQAK	10
AACTTTCAGTAACCCT-1-donor_1	9	IVTDFSVIK	20
ACACCCTAGGAGTTTA-1-donor_1	0	KLGGALQAK	8
ACGAGGAGTCAATGTC-1-donor_1	2	GILGFVFTL	13
ACGATACGTATATGGA-1-donor_1	9	IVTDFSVIK	12
ACGCAGCTCCCAAGAT-1-donor_1	4	KLGGALQAK	10
ACGCCAGCAATCAGAA-1-donor_1	2	KLGGALQAK	10
ACGCCAGGTGCGATAG-1-donor_1	4	KLGGALQAK	1
ACGCCGACAGGATTGG-1-donor_1	9	IVTDFSVIK	12
ACGGAGAAGGCGATAC-1-donor_1	4	AVFDRKSDAK	14
ACTGCTCTCGAGAGCA-1-donor_1	4	KLGGALQAK	10
ACTTACTGTAAGAGAG-1-donor_1	4	KLGGALQAK	18
ACTTACTTCCAGATCA-1-donor_1	4	KLGGALQAK	10
ACTTGTTTCCGTACAA-1-donor_1	5	RLRAEAQVK	18
AGATCTGTCAGCGATT-1-donor_1	0	ELAGIGILTV	7
AGATCTGTCGACGGAA-1-donor_1	4	AVFDRKSDAK	18
AGATTGCAGTTGTCGT-1-donor_1	9	IVTDFSVIK	12
AGCTCTCTCCCTTGCA-1-donor_1	4	KLGGALQAK	18
AGGGATGCAGCATACT-1-donor_1	4	KLGGALQAK	10
AGTGAGGCAAGTACCT-1-donor_1	9	IVTDFSVIK	12
AGTGGGAGTGCACTTA-1-donor_1	4	KLGGALQAK	10
ATCCGAAGTACCGTTA-1-donor_1	2	GILGFVFTL	13
ATCGAGTGTGAAAGAG-1-donor_1	4	KLGGALQAK	10
ATGGGAGAGCGTAGTG-1-donor_1	2	GILGFVFTL	13
ATGTGTGAGAGCTTCT-1-donor_1	4	KLGGALQAK	10
ATTATCCTCTCAAGTG-1-donor_1	5	KLGGALQAK	18
CACACCTCATGTCGAT-1-donor_1	9	IVTDFSVIK	1
CACATTTTCCAGTATG-1-donor_1	4	AVFDRKSDAK	13
CACTCCATCTTATCTG-1-donor_1	4	AVFDRKSDAK	14
CAGAGAGAGTCACGCC-1-donor_1	9	IVTDFSVIK	12
CAGCGACTCCGCGTTT-1-donor_1	4	KLGGALQAK	18
CATGGCGTCAACGGGA-1-donor_1	2	GILGFVFTL	13
CATTCGCAGCGTAATA-1-donor_1	4	KLGGALQAK	10
CCACTACGTCCCTACT-1-donor_1	2	GILGFVFTL	13
CCGTGGATCCGTAGTA-1-donor_1	9	IVTDFSVIK	12
CCGTTCAAGACCTAGG-1-donor_1	9	IVTDFSVIK	12
CCGTTCATCTAAGCCA-1-donor_1	9	IVTDFSVIK	12
CCTACACAGAAGAAGC-1-donor_1	4	AVFDRKSDAK	14
CCTTACGCACATCCGG-1-donor_1	9	IVTDFSVIK	12
CCTTCGATCCTAGAAC-1-donor_1	9	IVTDFSVIK	20
CGCGTTTCAATGGATA-1-donor_1	4	KLGGALQAK	10
CGCTATCAGAGACTTA-1-donor_1	5	KLGGALQAK	10
CGCTTCAGTCTACCTC-1-donor_1	9	IVTDFSVIK	12
CGGACTGGTTACGACT-1-donor_1	4	KLGGALQAK	10
CGGCTAGTCATGTCCC-1-donor_1	4	AVFDRKSDAK	1
CGGTTAAAGGGTCTCC-1-donor_1	4	KLGGALQAK	1
CGTCCATAGTAGTGCG-1-donor_1	9	IVTDFSVIK	20
CGTCCATTCAGCATGT-1-donor_1	14	KLGGALQAK	10
CGTGTCTGTTGCGCAC-1-donor_1	4	KLGGALQAK	10
CGTTAGATCGGAAATA-1-donor_1	4	AVFDRKSDAK	14
CTAATGGCAATACGCT-1-donor_1	9	IVTDFSVIK	12
CTACATTCATAGTAAG-1-donor_1	2	GILGFVFTL	13
CTCTAATTCAGATAAG-1-donor_1	2	GILGFVFTL	13
CTGAAACGTCAACATC-1-donor_1	9	IVTDFSVIK	12
CTGCCTATCCAAATGC-1-donor_1	2	GILGFVFTL	13
CTGCGGATCCCGGATG-1-donor_1	2	GILGFVFTL	13
GAACGGACATGTTCCC-1-donor_1	4	IVTDFSVIK	0
GAAGCAGGTAATCACC-1-donor_1	4	GILGFVFTL	13
GAGTCCGAGCGATAGC-1-donor_1	2	GILGFVFTL	13
GATCAGTTCCGTCATC-1-donor_1	4	KLGGALQAK	14
GCAGCCAAGCGATTCT-1-donor_1	4	AVFDRKSDAK	14
GCAGCCATCACAATGC-1-donor_1	4	KLGGALQAK	1
GCCTCTAGTCTGCCAG-1-donor_1	14	KLGGALQAK	10
GCGGGTTAGTCGATAA-1-donor_1	9	IVTDFSVIK	20
GCTCCTAGTACTTCTT-1-donor_1	4	IVTDFSVIK	14
GCTCCTATCTACTCAT-1-donor_1	4	AVFDRKSDAK	14
GCTGGGTCAGGAATGC-1-donor_1	4	AVFDRKSDAK	10
GCTGGGTGTCGAACAG-1-donor_1	14	KLGGALQAK	10
GGAAAGCAGCTGCCCA-1-donor_1	4	KLGGALQAK	10
GGAAAGCTCACTGGGC-1-donor_1	0	KLGGALQAK	19
GGAAAGCTCAGATAAG-1-donor_1	4	AVFDRKSDAK	14
GGAAAGCTCTGCAGTA-1-donor_1	2	GILGFVFTL	13
GGAACTTGTCTTCAAG-1-donor_1	4	AVFDRKSDAK	14
GGAACTTTCAGTTCGA-1-donor_1	4	KLGGALQAK	10
GGAATAAGTCACTTCC-1-donor_1	2	GILGFVFTL	13
GGACATTAGACAGACC-1-donor_1	9	IVTDFSVIK	20
GGCCGATCACCAGGCT-1-donor_1	4	RAKFKQLL	1
GGGACCTCACGCTTTC-1-donor_1	2	GILGFVFTL	13
GGGCACTCAAGCCGCT-1-donor_1	4	KLGGALQAK	18
GTACTCCAGTTTAGGA-1-donor_1	2	GILGFVFTL	13
GTACTCCGTCGGCTCA-1-donor_1	2	GILGFVFTL	13
GTACTTTTCCGTCAAA-1-donor_1	4	KLGGALQAK	1
GTAGTCATCCCTTGCA-1-donor_1	4	KLGGALQAK	18
GTCACAAGTAAAGGAG-1-donor_1	4	KLGGALQAK	10
GTCACGGGTCGCGGTT-1-donor_1	4	KLGGALQAK	10
GTCCTCATCATTGCGA-1-donor_1	14	KLGGALQAK	10
GTCGGGTTCGTTACAG-1-donor_1	4	AVFDRKSDAK	10
GTCGTAAGTCACTTCC-1-donor_1	9	IVTDFSVIK	12
GTCGTAAGTGCAGACA-1-donor_1	9	IVTDFSVIK	12
GTGCATAAGACTAGAT-1-donor_1	2	GILGFVFTL	13
GTTACAGGTGGAAAGA-1-donor_1	4	KLGGALQAK	18
TACACGATCCATGAGT-1-donor_1	4	AVFDRKSDAK	14
TACGGATAGGGTCTCC-1-donor_1	2	GILGFVFTL	10
TCAATCTAGACAGAGA-1-donor_1	9	IVTDFSVIK	12
TCAGCAACAGATTGCT-1-donor_1	9	IVTDFSVIK	12
TCAGCAATCGGCTACG-1-donor_1	1	KLGGALQAK	10
TCTCATAGTATTACCG-1-donor_1	4	KLGGALQAK	10
TCTGAGATCTGCGTAA-1-donor_1	4	KLGGALQAK	10
TGCGCAGGTCCTGCTT-1-donor_1	2	GILGFVFTL	13
TGGCCAGCAAGGGTCA-1-donor_1	4	KLGGALQAK	18
TGGTTAGGTGAGCGAT-1-donor_1	4	KLGGALQAK	10
TGTCCCAGTCTCTCGT-1-donor_1	4	KLGGALQAK	18
TTCGGTCGTACCATCA-1-donor_1	2	GILGFVFTL	13
TTCTACATCCAGTAGT-1-donor_1	9	IVTDFSVIK	20
TTTATGCGTCTAGTCA-1-donor_1	9	IVTDFSVIK	20
TTTGCGCTCCTGCCAT-1-donor_1	4	AVFDRKSDAK	10
TTTGCGCTCGACAGCC-1-donor_1	2	GILGFVFTL	1
TTTGTCAAGTGAATTG-1-donor_1	4	AVFDRKSDAK	14
AAAGCAAAGGATGGTC-2-donor_1	9	IVTDFSVIK	20
AACACGTGTTCAGCGC-2-donor_1	14	KLGGALQAK	10
AACCGCGGTGAGTATA-2-donor_1	4	KLGGALQAK	10
AACTCCCAGAAAGTGG-2-donor_1	2	GILGFVFTL	13
AACTCCCGTTGTGGAG-2-donor_1	2	GILGFVFTL	13
AAGGTTCCAAGCGTAG-2-donor_1	9	IVTDFSVIK	12
ACAGCCGCAACTGCTA-2-donor_1	4	AVFDRKSDAK	14
ACAGCCGTCGGCGCTA-2-donor_1	2	GILGFVFTL	13
ACATACGCACACTGCG-2-donor_1	4	AVFDRKSDAK	14
ACATACGTCTCCCTGA-2-donor_1	4	KLGGALQAK	10
ACCAGTAAGGTGCTTT-2-donor_1	4	KLGGALQAK	5
ACCAGTAGTGTAACGG-2-donor_1	9	IVTDFSVIK	20
ACCCACTCACCGCTAG-2-donor_1	4	AVFDRKSDAK	14
ACCGTAAAGGCTCAGA-2-donor_1	4	KLGGALQAK	2
ACCGTAATCAGCACAT-2-donor_1	0	KLGGALQAK	19
ACCTTTAAGCGGATCA-2-donor_1	9	IVTDFSVIK	12
ACGATACTCTCGCATC-2-donor_1	4	KLGGALQAK	10
ACGATGTAGTAGTGCG-2-donor_1	4	AVFDRKSDAK	14
ACGGCCATCATGTCCC-2-donor_1	4	AVFDRKSDAK	14
ACTGAGTGTGCAACGA-2-donor_1	2	GILGFVFTL	13
ACTTACTCAATCCGAT-2-donor_1	4	KLGGALQAK	13
ACTTTCAGTATATGAG-2-donor_1	9	IVTDFSVIK	12
AGCCTAATCTCGCATC-2-donor_1	4	AVFDRKSDAK	14
AGCGTATCAAGCCATT-2-donor_1	9	IVTDFSVIK	12
AGCTCTCTCAGGTTCA-2-donor_1	4	AVFDRKSDAK	14
AGCTTGACACCTTGTC-2-donor_1	4	KLGGALQAK	10
AGGGTGAGTTCACGGC-2-donor_1	4	AVFDRKSDAK	14
AGTTGGTTCGCGGATC-2-donor_1	2	GILGFVFTL	13
ATAGACCTCAAGGTAA-2-donor_1	4	AVFDRKSDAK	14
ATCATCTCACATTCGA-2-donor_1	9	IVTDFSVIK	12
ATCTACTAGGCGTACA-2-donor_1	4	AVFDRKSDAK	14
ATTATCCAGCGATATA-2-donor_1	4	KLGGALQAK	10
ATTGGACAGCGAGAAA-2-donor_1	9	IVTDFSVIK	20
CACAAACAGACAAAGG-2-donor_1	1	ELAGIGILTV	10
CACATTTAGGCAAAGA-2-donor_1	4	RAKFKQLL	1
CAGAGAGGTCGCTTCT-2-donor_1	4	KLGGALQAK	10
CATCAGAAGTACATGA-2-donor_1	4	KLGGALQAK	10
CATCGAAAGCTCAACT-2-donor_1	4	AVFDRKSDAK	14
CCAGCGAAGGCCCGTT-2-donor_1	2	GILGFVFTL	13
CCATGTCGTAGCGTAG-2-donor_1	9	IVTDFSVIK	12
CCTATTAGTATAGTAG-2-donor_1	4	AVFDRKSDAK	14
CCTTCCCTCTGGCGTG-2-donor_1	4	KLGGALQAK	12
CCTTCGACAGCCTTGG-2-donor_1	5	KLGGALQAK	10
CCTTTCTAGCTAGTTC-2-donor_1	2	GILGFVFTL	13
CGAACATTCCTTAATC-2-donor_1	9	IVTDFSVIK	12
CGACCTTGTGATGTCT-2-donor_1	2	GILGFVFTL	1
CGAGAAGTCATAGCAC-2-donor_1	5	KLGGALQAK	10
CGCTATCAGTGGGCTA-2-donor_1	2	GILGFVFTL	13
CGCTTCATCTTGTCAT-2-donor_1	2	GILGFVFTL	13
CGGAGTCCAATGGAGC-2-donor_1	5	KLGGALQAK	10
CGTGAGCGTGGTCTCG-2-donor_1	4	AVFDRKSDAK	14
CGTTGGGCACGGTAAG-2-donor_1	4	IVTDFSVIK	10
CGTTGGGTCGTGGTCG-2-donor_1	4	AVFDRKSDAK	14
CTAATGGCATTGGTAC-2-donor_1	2	GILGFVFTL	13
CTAATGGTCGAACTGT-2-donor_1	2	GILGFVFTL	13
CTACATTGTCGGCATC-2-donor_1	4	IVTDFSVIK	10
CTACGTCCATTGGTAC-2-donor_1	5	KLGGALQAK	18
CTAGAGTCACGCTTTC-2-donor_1	2	GILGFVFTL	13
CTAGAGTCACTACAGT-2-donor_1	2	GILGFVFTL	13
CTAGTGAAGTACGATA-2-donor_1	2	GILGFVFTL	13
CTCGAAATCCTACAGA-2-donor_1	2	GILGFVFTL	13
CTGCGGAGTAGCGTGA-2-donor_1	2	GILGFVFTL	13
CTGCTGTTCTTGCCGT-2-donor_1	4	AVFDRKSDAK	14
CTTAACTTCAGCGATT-2-donor_1	9	IVTDFSVIK	12
CTTACCGCAGCTGCAC-2-donor_1	9	IVTDFSVIK	12
GAAATGAGTTATCCGA-2-donor_1	5	KLGGALQAK	10
GACAGAGTCAACGCTA-2-donor_1	1	RAKFKQLL	1
GACCAATAGCCCAACC-2-donor_1	9	IVTDFSVIK	12
GACGTGCTCGGCTTGG-2-donor_1	2	GILGFVFTL	13
GACTAACTCACAAACC-2-donor_1	14	KLGGALQAK	10
GACTACACAAGTCTGT-2-donor_1	0	RAKFKQLL	19
GAGCAGAAGATCGGGT-2-donor_1	2	GILGFVFTL	13
GAGGTGATCAGAGACG-2-donor_1	2	GILGFVFTL	1
GAGTCCGGTTATCCGA-2-donor_1	9	IVTDFSVIK	12
GATCGTATCTTAACCT-2-donor_1	9	IVTDFSVIK	12
GATGAAACAGGTCTCG-2-donor_1	4	KLGGALQAK	18
GATGCTAGTGGCTCCA-2-donor_1	4	AVFDRKSDAK	14
GCAAACTAGGACCACA-2-donor_1	4	IVTDFSVIK	10
GCAAACTGTCGGATCC-2-donor_1	4	IVTDFSVIK	10
GCAATCAAGGAGTTGC-2-donor_1	0	ELAGIGILTV	19
GCAGCCATCCGAAGAG-2-donor_1	4	KLGGALQAK	10
GCATGCGAGCTTTGGT-2-donor_1	4	KLGGALQAK	10
GCATGCGGTCTGATCA-2-donor_1	9	IVTDFSVIK	12
GCCAAATTCAGTCAGT-2-donor_1	1	KLGGALQAK	5
GCGCAACTCTTGTCAT-2-donor_1	0	KLGGALQAK	7
GCGGGTTGTATTCGTG-2-donor_1	2	GILGFVFTL	13
GCGGGTTGTGTGAAAT-2-donor_1	9	IVTDFSVIK	20
GCTCCTAAGCCCTAAT-2-donor_1	4	KLGGALQAK	10
GCTCTGTAGTTGCAGG-2-donor_1	9	IVTDFSVIK	12
GCTCTGTTCATCGGAT-2-donor_1	4	IVTDFSVIK	12
GCTCTGTTCTGTACGA-2-donor_1	4	AVFDRKSDAK	10
GCTGCAGTCTTAACCT-2-donor_1	9	IVTDFSVIK	12
GGAATAACAGGTCTCG-2-donor_1	4	IVTDFSVIK	10
GGACATTGTACATGTC-2-donor_1	5	KLGGALQAK	10
GGAGCAACACAGTCGC-2-donor_1	9	IVTDFSVIK	12
GGATGTTGTACTTAGC-2-donor_1	4	KLGGALQAK	10
GGCCGATGTGCCTGCA-2-donor_1	4	KLGGALQAK	10
GGGAATGCACAGATTC-2-donor_1	0	KLGGALQAK	7
GGGAGATGTACCGGCT-2-donor_1	9	IVTDFSVIK	20
GGGATGAGTCTAAACC-2-donor_1	4	AVFDRKSDAK	10
GGTGCGTTCAGTTCGA-2-donor_1	4	IVTDFSVIK	10
GTACTTTGTAACGTTC-2-donor_1	9	IVTDFSVIK	20
GTCAAGTCATCGGGTC-2-donor_1	2	GILGFVFTL	1
GTCACGGAGGTGCTTT-2-donor_1	2	GILGFVFTL	10
GTGAAGGTCTATCGCC-2-donor_1	4	KLGGALQAK	10
GTGCAGCCAATAGCGG-2-donor_1	2	GILGFVFTL	13
GTTCGGGCACGGTGTC-2-donor_1	4	AVFDRKSDAK	14
GTTTCTATCTCTAGGA-2-donor_1	4	KLGGALQAK	10
TAAGAGATCACTCCTG-2-donor_1	4	KLGGALQAK	18
TACCTTAGTGAAATCA-2-donor_1	4	AVFDRKSDAK	14
TACGGATAGGGTGTGT-2-donor_1	9	IVTDFSVIK	12
TACTCATTCAGGCCCA-2-donor_1	4	KLGGALQAK	10
TAGGCATTCAGCTCGG-2-donor_1	4	KLGGALQAK	10
TATCAGGCATATGCTG-2-donor_1	4	AVFDRKSDAK	10
TATGCCCCAGCTGCTG-2-donor_1	2	GILGFVFTL	13
TATTACCCATACGCCG-2-donor_1	5	KLGGALQAK	10
TCAGGTATCCTACAGA-2-donor_1	4	KLGGALQAK	1
TCCACACGTGACGCCT-2-donor_1	5	KLGGALQAK	10
TCGAGGCAGTCATCCA-2-donor_1	4	AVFDRKSDAK	14
TCGAGGCCACGGCGTT-2-donor_1	4	KLGGALQAK	18
TCGCGAGCACAGGTTT-2-donor_1	4	AVFDRKSDAK	14
TCGCGTTAGCCCAATT-2-donor_1	2	GILGFVFTL	13
TCGGGACTCTCAACTT-2-donor_1	9	IVTDFSVIK	12
TCGTACCTCACCCGAG-2-donor_1	4	AVFDRKSDAK	14
TCTCATACACAACTGT-2-donor_1	2	GILGFVFTL	13
TCTGAGATCGATCCCT-2-donor_1	4	KLGGALQAK	10
TGACGGCCAGGAATCG-2-donor_1	9	IVTDFSVIK	12
TGCTACCTCATCGATG-2-donor_1	4	KLGGALQAK	10
TGGCTGGTCACATACG-2-donor_1	2	GILGFVFTL	13
TGGGAAGTCAGAGCTT-2-donor_1	4	KLGGALQAK	10
TGGGCGTTCCGTAGTA-2-donor_1	4	KLGGALQAK	10
TGTGGTAAGTGCCATT-2-donor_1	4	AVFDRKSDAK	14
TGTGGTATCCACGAAT-2-donor_1	2	GILGFVFTL	13
TTAACTCCAAGACACG-2-donor_1	4	AVFDRKSDAK	10
TTAACTCCATTTGCCC-2-donor_1	4	KLGGALQAK	10
TTCTCCTTCAGGCAAG-2-donor_1	4	KLGGALQAK	10
TTTGGTTAGAAACCTA-2-donor_1	4	AVFDRKSDAK	10
AAAGATGGTGACGGTA-3-donor_1	4	KLGGALQAK	18
AAAGTAGTCCTTAATC-3-donor_1	5	ELAGIGILTV	19
AACCATGCATGCAATC-3-donor_1	9	IVTDFSVIK	12
AACCGCGGTACAGTGG-3-donor_1	9	IVTDFSVIK	12
AACGTTGAGAGTACAT-3-donor_1	5	KLGGALQAK	2
AACGTTGTCGCTTGTC-3-donor_1	9	IVTDFSVIK	12
AACTGGTGTGTTCGAT-3-donor_1	4	AVFDRKSDAK	14
AAGCCGCAGAATTGTG-3-donor_1	4	KLGGALQAK	10
AAGGAGCAGCGAAGGG-3-donor_1	9	IVTDFSVIK	12
AATCCAGGTCTCATCC-3-donor_1	4	AVFDRKSDAK	14
ACACCAAAGTGACTCT-3-donor_1	9	IVTDFSVIK	12
ACACCCTCAAACTGCT-3-donor_1	4	AVFDRKSDAK	14
ACACCGGTCCGAACGC-3-donor_1	9	IVTDFSVIK	12
ACATCAGTCTAGAGTC-3-donor_1	9	IVTDFSVIK	20
ACCCACTTCCTGCTTG-3-donor_1	2	GILGFVFTL	13
ACCGTAATCCGTCAAA-3-donor_1	0	KLGGALQAK	19
ACGAGCCCACATCCAA-3-donor_1	9	IVTDFSVIK	12
ACGATACTCAAGCCTA-3-donor_1	2	GILGFVFTL	13
ACGATGTAGACTAGAT-3-donor_1	2	GILGFVFTL	13
ACGATGTGTATAAACG-3-donor_1	2	GILGFVFTL	13
ACGCCAGGTGACGGTA-3-donor_1	4	AVFDRKSDAK	14
ACGGAGATCACCAGGC-3-donor_1	5	KLGGALQAK	10
ACGGCCACACCTTGTC-3-donor_1	2	GILGFVFTL	10
ACTTTCATCATAAAGG-3-donor_1	4	KLGGALQAK	10
AGAGCTTTCTGGTATG-3-donor_1	4	KLGGALQAK	18
AGAGTGGTCCAAGTAC-3-donor_1	4	AVFDRKSDAK	14
AGAGTGGTCTGGTTCC-3-donor_1	9	IVTDFSVIK	12
AGATCTGGTTACGACT-3-donor_1	2	GILGFVFTL	13
AGATTGCGTTAAGACA-3-donor_1	4	KLGGALQAK	10
AGCATACCACGAAACG-3-donor_1	4	IVTDFSVIK	10
AGCATACGTTATCGGT-3-donor_1	9	IVTDFSVIK	20
AGCGTATTCTGCCCTA-3-donor_1	4	KLGGALQAK	18
AGCTTGAGTTATCACG-3-donor_1	2	GILGFVFTL	13
AGGCCACTCGGTTCGG-3-donor_1	4	KLGGALQAK	10
AGGGAGTTCCCTCTTT-3-donor_1	4	AVFDRKSDAK	14
AGGGATGAGGAGTTTA-3-donor_1	4	KLGGALQAK	10
AGGGATGGTCAAGCGA-3-donor_1	4	AVFDRKSDAK	14
AGGTCATTCTGTTTGT-3-donor_1	2	GILGFVFTL	13
AGTGAGGCACTTAAGC-3-donor_1	9	IVTDFSVIK	12
AGTTGGTGTGACCAAG-3-donor_1	9	IVTDFSVIK	12
ATAACGCCAATGTTGC-3-donor_1	4	AVFDRKSDAK	14
ATAGACCTCTTGAGAC-3-donor_1	9	IVTDFSVIK	20
ATCATGGAGTCAATAG-3-donor_1	9	IVTDFSVIK	12
ATCGAGTGTCTTCTCG-3-donor_1	4	KLGGALQAK	10
ATCTGCCCAGTTTACG-3-donor_1	2	GILGFVFTL	13
ATGGGAGCACAGACAG-3-donor_1	2	GILGFVFTL	13
ATTCTACTCAGCTGGC-3-donor_1	4	AVFDRKSDAK	14
ATTCTACTCTATCCCG-3-donor_1	2	GILGFVFTL	13
CAAGATCTCACAACGT-3-donor_1	9	IVTDFSVIK	12
CAAGGCCAGCCACTAT-3-donor_1	4	KLGGALQAK	10
CACAAACGTACGCTGC-3-donor_1	4	KLGGALQAK	1
CACACTCAGACTACAA-3-donor_1	9	IVTDFSVIK	20
CACAGTATCAAACAAG-3-donor_1	4	ELAGIGILTV	10
CACCAGGAGAGAGCTC-3-donor_1	0	GILGFVFTL	1
CAGAATCGTTATGTGC-3-donor_1	2	GILGFVFTL	13
CAGAGAGTCAAACAAG-3-donor_1	4	AVFDRKSDAK	14
CAGATCAGTGCAGACA-3-donor_1	2	GILGFVFTL	13
CAGCCGAAGGCGTACA-3-donor_1	2	GILGFVFTL	10
CAGGTGCCATCACCCT-3-donor_1	2	GILGFVFTL	13
CAGTAACCAGTTTACG-3-donor_1	4	KLGGALQAK	10
CAGTCCTAGTGGTCCC-3-donor_1	9	IVTDFSVIK	12
CAGTCCTGTTGGACCC-3-donor_1	0	KLGGALQAK	8
CATATTCCAGTAAGAT-3-donor_1	2	GILGFVFTL	10
CATCAAGCAAGACACG-3-donor_1	9	IVTDFSVIK	12
CATCCACAGCCAGGAT-3-donor_1	9	IVTDFSVIK	12
CATCGAAAGCAGGCTA-3-donor_1	9	IVTDFSVIK	12
CATCGAACATGGTTGT-3-donor_1	9	IVTDFSVIK	12
CATCGGGCATTCCTCG-3-donor_1	2	GILGFVFTL	13
CATCGGGTCCAAGCCG-3-donor_1	9	IVTDFSVIK	12
CATTATCCAGGTCCAC-3-donor_1	2	GILGFVFTL	13
CCACCTACAACTGCGC-3-donor_1	4	AVFDRKSDAK	14
CCACCTAGTGCTAGCC-3-donor_1	2	GILGFVFTL	13
CCACGGAGTATAGTAG-3-donor_1	2	GILGFVFTL	13
CCACGGATCAGTTAGC-3-donor_1	9	IVTDFSVIK	20
CCAGCGAAGGCCCTCA-3-donor_1	4	ELAGIGILTV	18
CCAGCGACAAGCCGCT-3-donor_1	4	KLGGALQAK	10
CCATGTCCAGACGCTC-3-donor_1	4	AVFDRKSDAK	14
CCCAGTTCACAGTCGC-3-donor_1	4	IVTDFSVIK	1
CCTACACGTTACCGAT-3-donor_1	9	IVTDFSVIK	12
CCTAGCTGTGTAAGTA-3-donor_1	4	KLGGALQAK	10
CGAACATGTAACGACG-3-donor_1	4	AVFDRKSDAK	14
CGAATGTCAGGAACGT-3-donor_1	4	GILGFVFTL	13
CGACCTTTCCCTGACT-3-donor_1	4	GILGFVFTL	13
CGACTTCGTCAGAGGT-3-donor_1	4	ELAGIGILTV	10
CGAGCACAGTAACCCT-3-donor_1	4	IVTDFSVIK	1
CGATGGCCATTCCTGC-3-donor_1	2	GILGFVFTL	13
CGATGGCTCGATGAGG-3-donor_1	4	AVFDRKSDAK	14
CGATTGATCCGCGCAA-3-donor_1	5	KLGGALQAK	1
CGCGGTAGTACTCAAC-3-donor_1	2	GILGFVFTL	10
CGCGTTTTCTCAAGTG-3-donor_1	2	GILGFVFTL	13
CGCTATCTCCCACTTG-3-donor_1	4	KLGGALQAK	1
CGGAGCTGTCCCTTGT-3-donor_1	9	IVTDFSVIK	20
CGGAGTCAGCTGTCTA-3-donor_1	9	IVTDFSVIK	12
CGGAGTCTCAATAAGG-3-donor_1	4	KLGGALQAK	2
CGTAGCGAGAGGGATA-3-donor_1	4	GILGFVFTL	10
CGTAGGCCAGCCTTGG-3-donor_1	4	RAKFKQLL	1
CGTCACTCAATGAAAC-3-donor_1	2	GILGFVFTL	13
CGTCAGGTCTTCGGTC-3-donor_1	9	IVTDFSVIK	20
CGTCCATTCTGCCCTA-3-donor_1	2	GILGFVFTL	13
CGTGAGCCAACTGCTA-3-donor_1	9	IVTDFSVIK	20
CGTGTCTGTACCTACA-3-donor_1	4	KLGGALQAK	10
CGTTAGATCATGCAAC-3-donor_1	9	IVTDFSVIK	12
CGTTGGGCAGACAAGC-3-donor_1	4	KLGGALQAK	1
CTAAGACAGTGTACGG-3-donor_1	4	AVFDRKSDAK	14
CTAATGGAGAGCCCAA-3-donor_1	5	AVFDRKSDAK	10
CTAGAGTCAGCGTTCG-3-donor_1	2	GILGFVFTL	13
CTCACACGTATGAATG-3-donor_1	4	AVFDRKSDAK	14
CTCGAAATCGTAGGAG-3-donor_1	2	GILGFVFTL	13
CTCGTCAAGACTGGGT-3-donor_1	9	IVTDFSVIK	12
CTCTAATGTAAACACA-3-donor_1	4	KLGGALQAK	18
CTGAAGTGTGGCCCTA-3-donor_1	9	IVTDFSVIK	12
CTGATAGTCCATGAGT-3-donor_1	2	GILGFVFTL	13
CTGGTCTCACCGGAAA-3-donor_1	4	AVFDRKSDAK	14
CTGTGCTTCCAAACTG-3-donor_1	9	IVTDFSVIK	12
CTTACCGTCAGCTCGG-3-donor_1	4	AVFDRKSDAK	14
CTTAGGATCGGCCGAT-3-donor_1	4	IVTDFSVIK	10
CTTGGCTAGCGATTCT-3-donor_1	2	GILGFVFTL	13
GAAATGACAGCCTTGG-3-donor_1	0	ELAGIGILTV	19
GACAGAGCACTGTTAG-3-donor_1	2	GILGFVFTL	13
GACCAATAGCCAGTTT-3-donor_1	4	KLGGALQAK	10
GACGGCTTCACCAGGC-3-donor_1	9	IVTDFSVIK	20
GAGCAGAAGCTAACTC-3-donor_1	2	GILGFVFTL	13
GAGCAGAAGGATCGCA-3-donor_1	9	IVTDFSVIK	12
GAGCAGAGTAGCGTAG-3-donor_1	4	AVFDRKSDAK	14
GAGGTGACATCGATTG-3-donor_1	9	IVTDFSVIK	12
GATCAGTTCTACTATC-3-donor_1	9	IVTDFSVIK	12
GATCGATCATCCTAGA-3-donor_1	9	IVTDFSVIK	12
GATGAAAAGAATCTCC-3-donor_1	4	AVFDRKSDAK	14
GCAGCCAAGAATAGGG-3-donor_1	9	IVTDFSVIK	12
GCCTCTATCCCATTTA-3-donor_1	9	IVTDFSVIK	12
GCGCAGTTCACATAGC-3-donor_1	2	GILGFVFTL	13
GCGCCAAGTCACCTAA-3-donor_1	4	KLGGALQAK	14
GCGCGATGTATCAGTC-3-donor_1	2	GILGFVFTL	10
GCTCTGTTCGAGGTAG-3-donor_1	4	AVFDRKSDAK	14
GCTGCAGTCATTCACT-3-donor_1	4	AVFDRKSDAK	14
GCTGCAGTCGTGGTCG-3-donor_1	0	GILGFVFTL	19
GCTGGGTTCGCCGTGA-3-donor_1	9	IVTDFSVIK	20
GGACAGATCCTAGGGC-3-donor_1	2	AVFDRKSDAK	1
GGACATTAGGGCTCTC-3-donor_1	9	IVTDFSVIK	12
GGACATTGTATAATGG-3-donor_1	9	IVTDFSVIK	20
GGATTACAGATGTCGG-3-donor_1	2	GILGFVFTL	13
GGATTACTCGTCGTTC-3-donor_1	9	IVTDFSVIK	12
GGGAGATGTAGAAGGA-3-donor_1	9	IVTDFSVIK	20
GGGATGAAGTGGCACA-3-donor_1	4	KLGGALQAK	18
GGGCATCCAATGGACG-3-donor_1	4	KLGGALQAK	1
GGTGAAGAGTCACGCC-3-donor_1	4	AVFDRKSDAK	14
GGTGAAGTCACTCTTA-3-donor_1	9	IVTDFSVIK	1
GGTGAAGTCTCCAACC-3-donor_1	4	AVFDRKSDAK	14
GGTGAAGTCTGGTATG-3-donor_1	4	KLGGALQAK	10
GGTGCGTGTATTAGCC-3-donor_1	2	GILGFVFTL	15
GTAACTGTCATAACCG-3-donor_1	2	GILGFVFTL	13
GTACTCCAGTCAATAG-3-donor_1	4	AVFDRKSDAK	14
GTACTCCCACTGCCAG-3-donor_1	4	KLGGALQAK	10
GTACTCCCAGCCAATT-3-donor_1	0	RAKFKQLL	19
GTATCTTCAATGGTCT-3-donor_1	4	AVFDRKSDAK	14
GTCCTCATCATCATTC-3-donor_1	9	IVTDFSVIK	20
GTCGTAACATGCCTTC-3-donor_1	9	IVTDFSVIK	20
GTCTTCGTCCACGCAG-3-donor_1	9	IVTDFSVIK	20
GTGCAGCAGTGAAGAG-3-donor_1	4	IVTDFSVIK	10
GTGCATATCGGTTAAC-3-donor_1	2	GILGFVFTL	13
GTGGGTCGTTGTACAC-3-donor_1	9	IVTDFSVIK	12
GTGGGTCTCGATCCCT-3-donor_1	9	IVTDFSVIK	20
GTGTGCGAGAAACCGC-3-donor_1	4	AVFDRKSDAK	14
GTTCGGGAGCTGCCCA-3-donor_1	4	AVFDRKSDAK	14
TAAGCGTCAGCCAATT-3-donor_1	4	AVFDRKSDAK	14
TACCTATAGTAGCGGT-3-donor_1	9	IVTDFSVIK	12
TACCTTAGTAAGAGAG-3-donor_1	9	IVTDFSVIK	12
TACGGATTCGAGGTAG-3-donor_1	4	IVTDFSVIK	10
TACGGGCAGCGGCTTC-3-donor_1	5	KLGGALQAK	2
TACTCGCAGAGCTGGT-3-donor_1	2	GILGFVFTL	13
TACTCGCCAACACGCC-3-donor_1	4	IVTDFSVIK	2
TACTCGCTCAAAGACA-3-donor_1	4	KLGGALQAK	10
TACTTACGTGCAGACA-3-donor_1	4	KLGGALQAK	10
TACTTGTAGTCATCCA-3-donor_1	5	KLGGALQAK	10
TAGAGCTGTATATGAG-3-donor_1	9	IVTDFSVIK	20
TAGGCATCAGCCAGAA-3-donor_1	2	GILGFVFTL	13
TATCTCATCTTGAGGT-3-donor_1	2	GILGFVFTL	10
TCAACGAAGAGTTGGC-3-donor_1	4	KLGGALQAK	10
TCAACGAAGATAGTCA-3-donor_1	2	GILGFVFTL	13
TCACAAGAGCGAAGGG-3-donor_1	4	IVTDFSVIK	10
TCACAAGGTAGCGCTC-3-donor_1	4	KLGGALQAK	10
TCAGATGCACACCGCA-3-donor_1	2	GILGFVFTL	13
TCAGATGGTCAGAGGT-3-donor_1	4	AVFDRKSDAK	14
TCAGATGGTCGAAAGC-3-donor_1	9	IVTDFSVIK	12
TCAGATGGTTGTACAC-3-donor_1	0	KLGGALQAK	19
TCAGCAACACGGTTTA-3-donor_1	9	IVTDFSVIK	12
TCGCGAGGTGCTCTTC-3-donor_1	4	KLGGALQAK	1
TCGGTAAGTGTGCCTG-3-donor_1	4	KLGGALQAK	18
TCGTACCAGAGAGCTC-3-donor_1	9	IVTDFSVIK	12
TCTGAGAAGCTCTCGG-3-donor_1	2	GILGFVFTL	13
TCTGAGAGTTTAGCTG-3-donor_1	4	AVFDRKSDAK	14
TCTGGAAAGGACTGGT-3-donor_1	9	IVTDFSVIK	12
TCTGGAACAGCTATTG-3-donor_1	2	GILGFVFTL	13
TGAGCCGAGACTGGGT-3-donor_1	4	AVFDRKSDAK	14
TGCACCTTCAACCAAC-3-donor_1	2	GILGFVFTL	13
TGCGCAGAGATAGTCA-3-donor_1	4	AVFDRKSDAK	14
TGGCGCAAGCCTCGTG-3-donor_1	4	KLGGALQAK	1
TGGTTAGCATGGTCTA-3-donor_1	4	AVFDRKSDAK	14
TGGTTAGTCATGTAGC-3-donor_1	9	IVTDFSVIK	12
TGGTTCCAGATCTGAA-3-donor_1	2	GILGFVFTL	13
TGTGGTACAAGCCCAC-3-donor_1	9	IVTDFSVIK	20
TTAGGACCAGGTCCAC-3-donor_1	2	GILGFVFTL	13
TTAGGCAAGTAGATGT-3-donor_1	4	AVFDRKSDAK	14
TTATGCTAGTCCTCCT-3-donor_1	4	KLGGALQAK	1
TTCGAAGAGACTTTCG-3-donor_1	2	GILGFVFTL	10
TTGCCGTAGATCGATA-3-donor_1	4	AVFDRKSDAK	14
TTGCGTCAGCGTTTAC-3-donor_1	4	KLGGALQAK	10
TTTCCTCCACGTCTCT-3-donor_1	4	AVFDRKSDAK	14
AAACCTGCACCAGTTA-4-donor_1	4	AVFDRKSDAK	14
AACCGCGCAACGCACC-4-donor_1	2	GILGFVFTL	10
AACCGCGGTTAGATGA-4-donor_1	9	IVTDFSVIK	12
AACGTTGAGAGGTTGC-4-donor_1	9	IVTDFSVIK	12
AACTCTTAGTGGTAGC-4-donor_1	9	IVTDFSVIK	12
AACTCTTCACAGGCCT-4-donor_1	9	IVTDFSVIK	12
AACTCTTGTCTGCGGT-4-donor_1	2	GILGFVFTL	13
AACTCTTTCTAGCACA-4-donor_1	4	AVFDRKSDAK	14
AAGGAGCAGATCCCAT-4-donor_1	2	GILGFVFTL	13
AAGGCAGCATATGAGA-4-donor_1	4	AVFDRKSDAK	14
AAGGCAGTCGATCCCT-4-donor_1	4	KLGGALQAK	2
AAGGTTCTCGCGGATC-4-donor_1	4	KLGGALQAK	18
ACACCAATCTGAGTGT-4-donor_1	4	KLGGALQAK	16
ACACTGATCAGGCCCA-4-donor_1	2	GILGFVFTL	13
ACAGCCGCAACGATGG-4-donor_1	4	RAKFKQLL	18
ACATGGTGTCCCTTGT-4-donor_1	9	IVTDFSVIK	12
ACATGGTGTTCATGGT-4-donor_1	4	IVTDFSVIK	10
ACATGGTTCTAACGGT-4-donor_1	4	KLGGALQAK	1
ACCAGTAAGTGTACCT-4-donor_1	4	AVFDRKSDAK	14
ACCAGTATCCGAATGT-4-donor_1	4	AVFDRKSDAK	14
ACGATACAGACAAGCC-4-donor_1	9	IVTDFSVIK	12
ACGCCGAAGTCGTACT-4-donor_1	2	GILGFVFTL	13
ACGGAGATCAGGCCCA-4-donor_1	9	IVTDFSVIK	12
ACGGGCTTCTTTCCTC-4-donor_1	2	GILGFVFTL	13
ACTATCTTCGCACTCT-4-donor_1	2	GILGFVFTL	1
ACTGATGCAAGAGGCT-4-donor_1	4	IVTDFSVIK	10
ACTGATGGTATCTGCA-4-donor_1	9	IVTDFSVIK	12
ACTGATGTCCAAACAC-4-donor_1	4	GILGFVFTL	13
ACTGTCCAGAATAGGG-4-donor_1	4	AVFDRKSDAK	14
AGAGCTTCAAGTCTAC-4-donor_1	4	AVFDRKSDAK	14
AGAGTGGGTCTTTCAT-4-donor_1	4	AVFDRKSDAK	10
AGATCTGCAATCTACG-4-donor_1	4	AVFDRKSDAK	14
AGCTCCTCACCCATTC-4-donor_1	2	GILGFVFTL	13
AGCTCTCAGCCCTAAT-4-donor_1	4	KLGGALQAK	10
AGGTCATCATGCCACG-4-donor_1	9	IVTDFSVIK	12
AGGTCCGTCAGCTCTC-4-donor_1	4	KLGGALQAK	13
AGTAGTCAGAATAGGG-4-donor_1	5	RLRAEAQVK	18
AGTAGTCGTTACAGAA-4-donor_1	4	RLRAEAQVK	18
AGTCTTTTCCAAAGTC-4-donor_1	4	IVTDFSVIK	10
AGTGGGAAGTTCGCAT-4-donor_1	2	GILGFVFTL	13
AGTGGGAGTCGAACAG-4-donor_1	9	IVTDFSVIK	12
AGTGTCAAGAGCTGCA-4-donor_1	9	IVTDFSVIK	20
ATCACGATCAACGGCC-4-donor_1	4	KLGGALQAK	2
ATCATGGGTCAGATAA-4-donor_1	9	IVTDFSVIK	12
ATCCACCTCCGAAGAG-4-donor_1	9	IVTDFSVIK	12
ATCCGAAAGACAGGCT-4-donor_1	5	GLCTLVAML	10
ATCTACTGTGTTTGTG-4-donor_1	2	GILGFVFTL	13
ATCTGCCAGCCTATGT-4-donor_1	14	KLGGALQAK	10
ATGGGAGGTGTTTGGT-4-donor_1	2	GILGFVFTL	13
ATGGGAGGTTGGACCC-4-donor_1	2	GILGFVFTL	13
ATGTGTGAGATAGTCA-4-donor_1	9	IVTDFSVIK	12
ATTATCCAGATAGGAG-4-donor_1	4	IVTDFSVIK	10
ATTGGACTCTCCTATA-4-donor_1	4	KLGGALQAK	10
CAACCTCCACCAGCAC-4-donor_1	2	GILGFVFTL	13
CAACTAGTCCCAACGG-4-donor_1	4	KLGGALQAK	10
CAAGAAACAATCTGCA-4-donor_1	2	GILGFVFTL	13
CAAGGCCAGGAGTACC-4-donor_1	9	IVTDFSVIK	12
CAAGTTGTCACCGGGT-4-donor_1	2	GILGFVFTL	13
CAAGTTGTCGCCGTGA-4-donor_1	4	AVFDRKSDAK	10
CACAAACTCGAGGTAG-4-donor_1	4	AVFDRKSDAK	14
CACACTCAGGCGTACA-4-donor_1	4	IVTDFSVIK	10
CACCACTAGCCGATTT-4-donor_1	4	ELAGIGILTV	18
CAGAATCAGATCTGAA-4-donor_1	0	ELAGIGILTV	19
CAGAATCGTACCGGCT-4-donor_1	4	AVFDRKSDAK	14
CAGAATCGTCATCCCT-4-donor_1	9	IVTDFSVIK	12
CAGAATCGTCTGATTG-4-donor_1	9	IVTDFSVIK	12
CAGAGAGAGACAATAC-4-donor_1	2	GILGFVFTL	13
CAGCAGCCATTTGCCC-4-donor_1	4	KLGGALQAK	10
CAGCAGCTCCTTGACC-4-donor_1	4	AVFDRKSDAK	14
CAGCATATCAAGAAGT-4-donor_1	2	GILGFVFTL	13
CAGCGACCAAGCGAGT-4-donor_1	9	IVTDFSVIK	20
CATATTCTCTTTCCTC-4-donor_1	9	IVTDFSVIK	20
CATCAAGGTGAGGGTT-4-donor_1	9	IVTDFSVIK	12
CATCGGGGTATCGCAT-4-donor_1	9	IVTDFSVIK	12
CATGACAGTCTAGAGG-4-donor_1	2	GILGFVFTL	13
CATGCCTCAAAGCGGT-4-donor_1	4	AVFDRKSDAK	14
CATGCCTGTACGCACC-4-donor_1	9	IVTDFSVIK	1
CATTATCGTGCACTTA-4-donor_1	9	IVTDFSVIK	12
CCACGGACATCCTAGA-4-donor_1	4	AVFDRKSDAK	14
CCCAGTTCATCAGTCA-4-donor_1	4	AVFDRKSDAK	14
CCCAGTTGTAAACGCG-4-donor_1	2	GILGFVFTL	13
CCGGGATCAAACGTGG-4-donor_1	1	KLGGALQAK	13
CCGTTCACACGAAATA-4-donor_1	4	KLGGALQAK	10
CCTACACGTATAGTAG-4-donor_1	9	IVTDFSVIK	12
CCTACCAAGTACATGA-4-donor_1	4	AVFDRKSDAK	14
CCTATTAAGGGATCTG-4-donor_1	2	GILGFVFTL	13
CCTCTGACATTCTTAC-4-donor_1	4	KLGGALQAK	1
CCTTCGACAATAGAGT-4-donor_1	4	KLGGALQAK	10
CGACCTTGTCGAATCT-4-donor_1	9	IVTDFSVIK	12
CGATCGGCACAGACTT-4-donor_1	0	KLGGALQAK	19
CGATCGGTCCACGTTC-4-donor_1	1	KLGGALQAK	10
CGATGGCAGCTAAGAT-4-donor_1	2	GILGFVFTL	13
CGATGGCGTGTGCCTG-4-donor_1	4	IVTDFSVIK	10
CGATGTACATTACCTT-4-donor_1	9	IVTDFSVIK	12
CGATTGAGTTGTGGCC-4-donor_1	9	IVTDFSVIK	12
CGATTGATCTGAGGGA-4-donor_1	4	KLGGALQAK	10
CGCGTTTAGACTAGGC-4-donor_1	2	GILGFVFTL	13
CGCTTCACACTACAGT-4-donor_1	9	IVTDFSVIK	12
CGGACGTGTTGAGTTC-4-donor_1	9	IVTDFSVIK	12
CGTAGCGTCAGTTTGG-4-donor_1	4	RLRAEAQVK	18
CGTCACTGTAGAAGGA-4-donor_1	9	IVTDFSVIK	12
CGTCACTTCCGTTGCT-4-donor_1	9	IVTDFSVIK	12
CGTGTAAGTAGCGTGA-4-donor_1	2	GILGFVFTL	10
CGTGTCTGTACCATCA-4-donor_1	4	KLGGALQAK	13
CGTTCTGCATGTTGAC-4-donor_1	4	AVFDRKSDAK	18
CGTTGGGAGTGGTAGC-4-donor_1	9	IVTDFSVIK	20
CGTTGGGCACGCTTTC-4-donor_1	4	AVFDRKSDAK	14
CTAACTTGTCTTCTCG-4-donor_1	4	KLGGALQAK	10
CTCACACAGTGTACCT-4-donor_1	9	IVTDFSVIK	1
CTCACACCACAGGTTT-4-donor_1	9	IVTDFSVIK	12
CTCACACCATACAGCT-4-donor_1	9	IVTDFSVIK	12
CTCAGAAGTCCGAACC-4-donor_1	4	IVTDFSVIK	13
CTCAGAATCCCTAATT-4-donor_1	4	AVFDRKSDAK	14
CTCCTAGAGGGAGTAA-4-donor_1	4	KLGGALQAK	10
CTCCTAGAGTCCGGTC-4-donor_1	2	GILGFVFTL	13
CTCCTAGCACGAAACG-4-donor_1	4	KLGGALQAK	10
CTCCTAGTCCCAGGTG-4-donor_1	4	AVFDRKSDAK	14
CTCGGAGCAGATGGCA-4-donor_1	4	AVFDRKSDAK	14
CTCGGGAGTCTAGCCG-4-donor_1	9	IVTDFSVIK	12
CTCGTCAAGGCAGGTT-4-donor_1	9	IVTDFSVIK	12
CTGAAGTGTAAGTAGT-4-donor_1	9	IVTDFSVIK	12
CTGATAGTCAGCAACT-4-donor_1	5	AVFDRKSDAK	10
CTGCCTAGTATATGAG-4-donor_1	0	RLRAEAQVK	2
CTGGTCTTCCCTCTTT-4-donor_1	2	GILGFVFTL	13
CTGTGCTAGAACTGTA-4-donor_1	9	IVTDFSVIK	12
CTGTGCTCATTGGTAC-4-donor_1	4	KLGGALQAK	1
CTGTTTACAAGCCCAC-4-donor_1	4	RLRAEAQVK	18
CTGTTTACACTGTCGG-4-donor_1	4	AVFDRKSDAK	14
GAAACTCAGTGGACGT-4-donor_1	4	RLRAEAQVK	10
GAAGCAGAGTTAACGA-4-donor_1	4	AVFDRKSDAK	10
GAAGCAGCAGCTATTG-4-donor_1	5	AVFDRKSDAK	18
GAATGAAAGAAGGTGA-4-donor_1	5	KLGGALQAK	1
GAATGAACAGATGGCA-4-donor_1	9	IVTDFSVIK	12
GACAGAGAGGCTACGA-4-donor_1	2	GILGFVFTL	15
GACCTGGAGAGGTACC-4-donor_1	14	KLGGALQAK	10
GACGGCTAGTGCTGCC-4-donor_1	2	GILGFVFTL	13
GAGGTGACATGTAAGA-4-donor_1	9	IVTDFSVIK	12
GAGTCCGCATGGTCAT-4-donor_1	2	GILGFVFTL	13
GATCAGTCAATGTAAG-4-donor_1	2	GILGFVFTL	13
GATGCTAAGTACGCCC-4-donor_1	9	IVTDFSVIK	12
GCCTCTATCTACCAGA-4-donor_1	14	KLGGALQAK	10
GCGAGAAAGTGGAGTC-4-donor_1	4	RLRAEAQVK	1
GCGAGAACACGAAACG-4-donor_1	9	IVTDFSVIK	12
GCGCAACGTACCGTTA-4-donor_1	4	IVTDFSVIK	1
GCGCAACGTCACAAGG-4-donor_1	2	GILGFVFTL	13
GCGCAGTAGATCGGGT-4-donor_1	4	AVFDRKSDAK	14
GCGCAGTAGCGTAATA-4-donor_1	4	KLGGALQAK	10
GCGCAGTAGTTACCCA-4-donor_1	2	GILGFVFTL	13
GCGCGATGTGCTAGCC-4-donor_1	4	KLGGALQAK	10
GCTGCTTTCACGCGGT-4-donor_1	4	AVFDRKSDAK	14
GCTGGGTAGCCTCGTG-4-donor_1	0	ELAGIGILTV	1
GCTTGAAAGACCGGAT-4-donor_1	9	IVTDFSVIK	12
GGAACTTCATGAACCT-4-donor_1	4	AVFDRKSDAK	10
GGACAGAGTACAAGTA-4-donor_1	5	KLGGALQAK	2
GGCAATTAGTACCGGA-4-donor_1	9	IVTDFSVIK	12
GGCAATTCACATGTGT-4-donor_1	9	IVTDFSVIK	12
GGCAATTGTCTCTCGT-4-donor_1	9	IVTDFSVIK	20
GGCGACTCAGTTTACG-4-donor_1	0	KLGGALQAK	15
GGCGACTTCGGATGGA-4-donor_1	9	IVTDFSVIK	12
GGCTGGTCATCCTTGC-4-donor_1	4	GILGFVFTL	13
GGGAATGAGTCACGCC-4-donor_1	9	IVTDFSVIK	12
GGGACCTGTAGCGTCC-4-donor_1	9	IVTDFSVIK	12
GGGATGAAGCACCGCT-4-donor_1	2	GILGFVFTL	13
GGGATGAAGGACATTA-4-donor_1	9	IVTDFSVIK	12
GGGCATCGTTTAGGAA-4-donor_1	4	KLGGALQAK	10
GTAACTGCATCCTAGA-4-donor_1	4	AVFDRKSDAK	14
GTACTCCGTCAGTGGA-4-donor_1	2	GILGFVFTL	13
GTAGTCAGTCGCCATG-4-donor_1	4	AVFDRKSDAK	14
GTATTCTGTAAGAGGA-4-donor_1	4	AVFDRKSDAK	10
GTCAAGTCAGACGCAA-4-donor_1	4	KLGGALQAK	10
GTCATTTTCGTCCGTT-4-donor_1	4	AVFDRKSDAK	14
GTCCTCACACCACGTG-4-donor_1	2	GILGFVFTL	13
GTCCTCATCCGGGTGT-4-donor_1	5	GLCTLVAML	10
GTCGTAACAAGTAATG-4-donor_1	5	AVFDRKSDAK	10
GTCTTCGTCATGCATG-4-donor_1	4	KLGGALQAK	10
GTGCATACACAGGAGT-4-donor_1	4	AVFDRKSDAK	14
GTGCTTCAGGTGCTAG-4-donor_1	4	KLGGALQAK	18
GTGCTTCTCAGCGATT-4-donor_1	9	IVTDFSVIK	1
GTTCATTAGAGATGAG-4-donor_1	4	KLGGALQAK	10
GTTCATTCAGGCTCAC-4-donor_1	4	KLGGALQAK	10
GTTCATTTCCGCGCAA-4-donor_1	4	KLGGALQAK	18
TAAACCGGTTTAGCTG-4-donor_1	2	GILGFVFTL	13
TAAGAGAAGCGCTCCA-4-donor_1	4	KLGGALQAK	10
TAAGTGCGTCCGAAGA-4-donor_1	9	IVTDFSVIK	20
TACACGACAATTGCTG-4-donor_1	4	KLGGALQAK	2
TACACGATCAGTTCGA-4-donor_1	2	GILGFVFTL	13
TACAGTGGTAATTGGA-4-donor_1	9	IVTDFSVIK	12
TACCTTACAGTCAGCC-4-donor_1	9	IVTDFSVIK	12
TACGGATAGCACGCCT-4-donor_1	2	GILGFVFTL	13
TACGGGCGTGAGGGAG-4-donor_1	9	IVTDFSVIK	12
TACTCATCACAGCCCA-4-donor_1	4	AVFDRKSDAK	14
TAGACCAGTCTTCAAG-4-donor_1	2	GILGFVFTL	13
TAGAGCTAGGCGATAC-4-donor_1	2	GILGFVFTL	13
TAGCCGGCAAATCCGT-4-donor_1	0	KLGGALQAK	7
TAGCCGGGTATCTGCA-4-donor_1	0	ELAGIGILTV	1
TAGTGGTGTATCTGCA-4-donor_1	2	GILGFVFTL	13
TAGTTGGAGTACGCGA-4-donor_1	2	GILGFVFTL	1
TCAACGAAGCCAGTAG-4-donor_1	9	IVTDFSVIK	12
TCAACGAAGGGATCTG-4-donor_1	2	GILGFVFTL	13
TCACAAGTCCTCTAGC-4-donor_1	2	GILGFVFTL	13
TCAGCAAAGATTACCC-4-donor_1	4	IVTDFSVIK	10
TCATTACGTAAACACA-4-donor_1	4	KLGGALQAK	10
TCCACACAGATGTAAC-4-donor_1	2	GILGFVFTL	13
TCGAGGCTCATCTGCC-4-donor_1	2	GILGFVFTL	13
TCGGGACGTAGCCTCG-4-donor_1	2	GILGFVFTL	13
TCGGGACGTAGGAGTC-4-donor_1	4	KLGGALQAK	10
TCGTACCGTCGTCTTC-4-donor_1	2	GILGFVFTL	13
TCGTAGAAGATAGCAT-4-donor_1	4	KLGGALQAK	10
TCGTAGATCACGCATA-4-donor_1	2	GILGFVFTL	13
TCTGAGACACGCATCG-4-donor_1	2	GILGFVFTL	13
TCTGGAAAGATGTCGG-4-donor_1	4	KLGGALQAK	18
TGACAACAGGTCGGAT-4-donor_1	4	AVFDRKSDAK	14
TGAGAGGAGAAGCCCA-4-donor_1	4	KLGGALQAK	10
TGAGCATTCGGTGTTA-4-donor_1	4	KLGGALQAK	13
TGCGCAGAGCTAAACA-4-donor_1	9	IVTDFSVIK	12
TGCGGGTAGCCAGAAC-4-donor_1	4	AVFDRKSDAK	14
TGGCCAGTCAACCATG-4-donor_1	9	IVTDFSVIK	12
TGGTTAGTCGAGAGCA-4-donor_1	9	IVTDFSVIK	12
TGTGGTACAATACGCT-4-donor_1	9	IVTDFSVIK	12
TTAACTCCATTCGACA-4-donor_1	4	KLGGALQAK	1
TTAGGCACACCGCTAG-4-donor_1	4	KLGGALQAK	10
TTCTCCTAGGCTACGA-4-donor_1	9	IVTDFSVIK	12
TTCTCCTTCACGAAGG-4-donor_1	4	IVTDFSVIK	10
TTCTTAGCACGACTCG-4-donor_1	9	IVTDFSVIK	12
TTTACTGGTCTCATCC-4-donor_1	9	IVTDFSVIK	12
TTTGCGCAGCGTTCCG-4-donor_1	2	GILGFVFTL	13
AAACCTGCAGTAAGAT-5-donor_1	5	KLGGALQAK	10
AAACCTGTCTGCGGCA-5-donor_1	2	GILGFVFTL	13
AAACGGGCATTCCTCG-5-donor_1	4	AVFDRKSDAK	14
AAAGATGCAGACGTAG-5-donor_1	9	IVTDFSVIK	12
AAAGCAAGTGATGTGG-5-donor_1	4	AVFDRKSDAK	14
AAAGCAAGTTAGAACA-5-donor_1	9	IVTDFSVIK	12
AAAGTAGAGCGATTCT-5-donor_1	9	IVTDFSVIK	12
AAAGTAGCAGGGTACA-5-donor_1	4	RLRAEAQVK	10
AACACGTCAGCCTTGG-5-donor_1	4	GILGFVFTL	13
AACCATGCATGTCGAT-5-donor_1	5	RAKFKQLL	10
AACGTTGGTAACGCGA-5-donor_1	9	IVTDFSVIK	20
AACTCCCAGAAGATTC-5-donor_1	2	GILGFVFTL	13
AACTCCCAGCGCTTAT-5-donor_1	5	KLGGALQAK	10
AACTCCCAGGTTACCT-5-donor_1	2	GILGFVFTL	13
AACTCTTCAATGGATA-5-donor_1	14	KLGGALQAK	10
AACTGGTAGGCCGAAT-5-donor_1	2	GILGFVFTL	13
AACTGGTCACAGATTC-5-donor_1	4	KLGGALQAK	18
AACTTTCAGCGTTCCG-5-donor_1	9	IVTDFSVIK	12
AAGTCTGGTGTGAATA-5-donor_1	9	IVTDFSVIK	12
ACACCCTGTTTCCACC-5-donor_1	4	KLGGALQAK	14
ACACCGGAGCCACTAT-5-donor_1	4	AVFDRKSDAK	14
ACATACGCATCACGTA-5-donor_1	4	KLGGALQAK	2
ACCAGTAGTCCGAATT-5-donor_1	9	IVTDFSVIK	12
ACCGTAACACTTCGAA-5-donor_1	9	IVTDFSVIK	12
ACCTTTAAGGCTATCT-5-donor_1	2	GILGFVFTL	13
ACCTTTAGTAGCGATG-5-donor_1	4	IVTDFSVIK	10
ACCTTTATCACATGCA-5-donor_1	4	RLRAEAQVK	18
ACGAGGACATGGGAAC-5-donor_1	2	GILGFVFTL	13
ACGATACCAATGGATA-5-donor_1	2	GILGFVFTL	13
ACGGCCACATCTCGCT-5-donor_1	2	GILGFVFTL	13
ACGGCCATCTTCCTTC-5-donor_1	2	GILGFVFTL	10
ACGGGTCAGGATGGAA-5-donor_1	4	KLGGALQAK	10
ACGGGTCCATTGCGGC-5-donor_1	4	KLGGALQAK	10
ACTATCTGTTACGACT-5-donor_1	4	KLGGALQAK	10
ACTGAACAGTTCGCAT-5-donor_1	4	IVTDFSVIK	10
ACTGCTCTCCAGTAGT-5-donor_1	4	AVFDRKSDAK	14
ACTGTCCCACAGATTC-5-donor_1	9	IVTDFSVIK	12
ACTTACTTCACATAGC-5-donor_1	14	KLGGALQAK	10
AGAGCGACACGTCAGC-5-donor_1	2	GILGFVFTL	13
AGAGCTTAGGATATAC-5-donor_1	2	GILGFVFTL	13
AGATTGCGTAGCCTCG-5-donor_1	4	AVFDRKSDAK	14
AGCAGCCAGTCCTCCT-5-donor_1	4	KLGGALQAK	10
AGCGGTCTCACTATTC-5-donor_1	9	IVTDFSVIK	12
AGCTCTCAGAGGGCTT-5-donor_1	9	IVTDFSVIK	12
AGCTTGACAGCTGTTA-5-donor_1	2	GILGFVFTL	1
AGGGATGAGTTGCAGG-5-donor_1	4	KLGGALQAK	2
AGGGTGACAGTCAGCC-5-donor_1	4	AVFDRKSDAK	14
AGGGTGATCCTATGTT-5-donor_1	9	IVTDFSVIK	12
AGTAGTCCACAAGACG-5-donor_1	2	GILGFVFTL	13
ATCATCTAGCGTAATA-5-donor_1	2	GILGFVFTL	10
ATCATGGTCTCTGCTG-5-donor_1	4	AVFDRKSDAK	14
ATCGAGTCACAGTCGC-5-donor_1	4	AVFDRKSDAK	10
ATGCGATCAAGTACCT-5-donor_1	9	IVTDFSVIK	12
ATTACTCTCTCACATT-5-donor_1	9	IVTDFSVIK	12
ATTATCCAGCGTTCCG-5-donor_1	0	ELAGIGILTV	19
ATTCTACCAAGCTGGA-5-donor_1	0	ELAGIGILTV	19
ATTGGACTCCTTTCGG-5-donor_1	9	IVTDFSVIK	12
ATTGGTGGTCAAAGAT-5-donor_1	4	KLGGALQAK	18
CACACAATCCAGAGGA-5-donor_1	0	ELAGIGILTV	7
CACACCTAGCTGCAAG-5-donor_1	9	IVTDFSVIK	12
CACACCTAGGCCCTCA-5-donor_1	4	AVFDRKSDAK	14
CACACCTTCCGGGTGT-5-donor_1	9	IVTDFSVIK	12
CACAGTAAGGCTACGA-5-donor_1	2	GILGFVFTL	13
CACATAGAGATCGGGT-5-donor_1	2	GILGFVFTL	13
CACCACTAGGTGATTA-5-donor_1	2	GILGFVFTL	13
CACCTTGTCGGGAGTA-5-donor_1	2	GILGFVFTL	13
CAGAATCCAAAGAATC-5-donor_1	4	AVFDRKSDAK	14
CAGCAGCCAGAGTGTG-5-donor_1	4	AVFDRKSDAK	14
CAGCTAAGTAAGCACG-5-donor_1	4	AVFDRKSDAK	14
CAGCTAATCCGAATGT-5-donor_1	14	AVFDRKSDAK	10
CAGCTGGAGCTCCTTC-5-donor_1	9	IVTDFSVIK	12
CAGCTGGTCGTTACGA-5-donor_1	4	KLGGALQAK	10
CAGTAACAGTCCAGGA-5-donor_1	14	KLGGALQAK	10
CATATTCAGGGCACTA-5-donor_1	9	IVTDFSVIK	12
CATCGAAAGCCAGAAC-5-donor_1	9	IVTDFSVIK	20
CATGCCTCAGGCTCAC-5-donor_1	4	AVFDRKSDAK	14
CATGGCGTCGTCTGCT-5-donor_1	4	AVFDRKSDAK	14
CCAATCCTCTGATTCT-5-donor_1	4	AVFDRKSDAK	14
CCACTACAGGCACATG-5-donor_1	2	GILGFVFTL	13
CCACTACCAGACGTAG-5-donor_1	9	IVTDFSVIK	12
CCAGCGACAGGACGTA-5-donor_1	2	GILGFVFTL	13
CCATTCGTCCAGTAGT-5-donor_1	9	IVTDFSVIK	12
CCGGGATAGCCTCGTG-5-donor_1	9	IVTDFSVIK	12
CCGGTAGAGACTCGGA-5-donor_1	9	IVTDFSVIK	12
CCGTGGATCCTTTCTC-5-donor_1	2	GILGFVFTL	13
CCGTTCAGTGATGTCT-5-donor_1	9	IVTDFSVIK	12
CCTACCAAGAAGGTTT-5-donor_1	9	IVTDFSVIK	20
CCTATTAAGCCGATTT-5-donor_1	4	AVFDRKSDAK	14
CCTATTATCATTTGGG-5-donor_1	4	AVFDRKSDAK	14
CCTCTGAGTCCGAGTC-5-donor_1	2	GILGFVFTL	13
CCTCTGATCCCAAGAT-5-donor_1	4	AVFDRKSDAK	14
CCTTCCCTCTCTGCTG-5-donor_1	14	KLGGALQAK	10
CCTTTCTTCACAGGCC-5-donor_1	4	AVFDRKSDAK	14
CGAATGTTCCAAACTG-5-donor_1	4	AVFDRKSDAK	14
CGACCTTAGTGCAAGC-5-donor_1	9	IVTDFSVIK	12
CGACTTCAGAATGTTG-5-donor_1	9	IVTDFSVIK	12
CGACTTCGTAAGTGGC-5-donor_1	9	IVTDFSVIK	12
CGACTTCTCCTAGGGC-5-donor_1	2	GILGFVFTL	13
CGACTTCTCTGCGGCA-5-donor_1	2	GILGFVFTL	13
CGATCGGAGCCCAACC-5-donor_1	9	IVTDFSVIK	12
CGATGGCGTCTTGCGG-5-donor_1	2	GILGFVFTL	13
CGCCAAGGTCTCTTTA-5-donor_1	2	GILGFVFTL	13
CGCCAAGGTTCCATGA-5-donor_1	4	KLGGALQAK	10
CGCGTTTAGAACAATC-5-donor_1	4	KLGGALQAK	10
CGCGTTTGTAAGAGGA-5-donor_1	14	KLGGALQAK	10
CGCTATCCAATGTTGC-5-donor_1	2	GILGFVFTL	13
CGCTATCCATGTCCTC-5-donor_1	2	GILGFVFTL	13
CGCTTCAAGCAGACTG-5-donor_1	2	GILGFVFTL	13
CGCTTCAAGGAATCGC-5-donor_1	4	AVFDRKSDAK	14
CGCTTCAAGTGTACGG-5-donor_1	4	AVFDRKSDAK	14
CGGAGCTTCTGTACGA-5-donor_1	0	KLGGALQAK	7
CGGCTAGCACAGATTC-5-donor_1	9	IVTDFSVIK	12
CGGGTCAAGACAAAGG-5-donor_1	2	GILGFVFTL	10
CGTAGCGGTATGAATG-5-donor_1	4	IVTDFSVIK	1
CGTAGGCAGACATAAC-5-donor_1	9	IVTDFSVIK	20
CGTAGGCGTGATAAAC-5-donor_1	2	GILGFVFTL	13
CGTCTACGTAAGGATT-5-donor_1	4	RAKFKQLL	10
CTACCCACAATCGGTT-5-donor_1	9	IVTDFSVIK	12
CTACCCACAGAGTGTG-5-donor_1	4	IVTDFSVIK	10
CTAGAGTAGTACACCT-5-donor_1	9	IVTDFSVIK	12
CTAGCCTTCAGGTTCA-5-donor_1	9	IVTDFSVIK	12
CTAGTGACACTACAGT-5-donor_1	2	GILGFVFTL	13
CTCACACAGTGACTCT-5-donor_1	4	KLGGALQAK	18
CTCACACTCGGCATCG-5-donor_1	4	AVFDRKSDAK	10
CTCATTAGTCCGTGAC-5-donor_1	0	ELAGIGILTV	1
CTCATTATCCCACTTG-5-donor_1	4	KLGGALQAK	10
CTCATTATCTTAGCCC-5-donor_1	9	IVTDFSVIK	12
CTCCTAGCAAGTTAAG-5-donor_1	2	GILGFVFTL	13
CTCGAGGAGGGTGTGT-5-donor_1	4	AVFDRKSDAK	14
CTCTGGTGTAGCTCCG-5-donor_1	0	ELAGIGILTV	7
CTGATAGAGAGACTAT-5-donor_1	2	GILGFVFTL	13
CTGATCCTCGGTGTTA-5-donor_1	2	GILGFVFTL	13
CTGCCTAAGAGTCTGG-5-donor_1	2	GILGFVFTL	13
CTGCTGTAGCTAACAA-5-donor_1	9	IVTDFSVIK	12
CTGCTGTGTCGACTGC-5-donor_1	2	GILGFVFTL	13
CTGGTCTAGAGGACGG-5-donor_1	4	AVFDRKSDAK	14
CTGGTCTTCGAATGCT-5-donor_1	9	IVTDFSVIK	12
CTTGGCTCAGACAGGT-5-donor_1	4	KLGGALQAK	18
CTTGGCTCATTAACCG-5-donor_1	9	IVTDFSVIK	12
GAAATGACACGTTGGC-5-donor_1	2	GILGFVFTL	13
GAACGGATCCGTACAA-5-donor_1	4	KLGGALQAK	18
GAAGCAGCAAACTGTC-5-donor_1	9	IVTDFSVIK	12
GAATGAAAGGGAACGG-5-donor_1	2	GILGFVFTL	13
GACACGCAGATAGCAT-5-donor_1	2	GILGFVFTL	13
GACACGCCATGTAAGA-5-donor_1	9	IVTDFSVIK	12
GACAGAGAGACTAGGC-5-donor_1	2	GILGFVFTL	10
GACCAATAGCTTTGGT-5-donor_1	4	KLGGALQAK	10
GACGCGTTCCTCAATT-5-donor_1	2	GILGFVFTL	13
GACGGCTCAGTGACAG-5-donor_1	9	IVTDFSVIK	12
GACGTGCTCATGTAGC-5-donor_1	9	IVTDFSVIK	12
GACTACAAGAGGTTGC-5-donor_1	2	GILGFVFTL	13
GACTACATCGTGACAT-5-donor_1	4	KLGGALQAK	10
GAGTCCGAGGTGTTAA-5-donor_1	5	KLGGALQAK	10
GAGTCCGTCCAGAGGA-5-donor_1	0	ELAGIGILTV	19
GATCAGTCACGAAAGC-5-donor_1	2	GILGFVFTL	13
GATCGATAGATGAGAG-5-donor_1	4	AVFDRKSDAK	1
GATCGTAGTCTAGTGT-5-donor_1	2	GILGFVFTL	13
GATCTAGAGGTAGCCA-5-donor_1	4	AVFDRKSDAK	14
GATGAAAAGTGTTTGC-5-donor_1	4	KLGGALQAK	10
GCAAACTCAGTAAGAT-5-donor_1	9	IVTDFSVIK	12
GCAAACTCAGTCGATT-5-donor_1	4	AVFDRKSDAK	14
GCAGTTACAAGCTGTT-5-donor_1	2	GILGFVFTL	13
GCATGATTCTACTTAC-5-donor_1	4	KLGGALQAK	10
GCCAAATTCGATAGAA-5-donor_1	4	KLGGALQAK	10
GCCTCTACAGACGCCT-5-donor_1	9	IVTDFSVIK	12
GCCTCTAGTACGAAAT-5-donor_1	9	IVTDFSVIK	12
GCGAGAATCAGCTGGC-5-donor_1	9	IVTDFSVIK	12
GCGCAACTCCTGTACC-5-donor_1	4	KLGGALQAK	10
GCTCTGTTCGGGAGTA-5-donor_1	2	GILGFVFTL	13
GCTGCGATCCTAGGGC-5-donor_1	0	KLGGALQAK	19
GCTGGGTAGAGCTGGT-5-donor_1	2	GILGFVFTL	13
GCTTCCAGTAGCTAAA-5-donor_1	4	KLGGALQAK	10
GCTTGAAAGTCCCACG-5-donor_1	9	IVTDFSVIK	12
GGAAAGCGTTAAAGTG-5-donor_1	2	GILGFVFTL	13
GGAACTTAGTTCGCAT-5-donor_1	2	GILGFVFTL	13
GGACATTAGATCCCAT-5-donor_1	4	IVTDFSVIK	10
GGACGTCCACACGCTG-5-donor_1	2	GILGFVFTL	13
GGACGTCTCACGATGT-5-donor_1	9	IVTDFSVIK	12
GGACGTCTCGGTTCGG-5-donor_1	4	IVTDFSVIK	12
GGCAATTGTACTTAGC-5-donor_1	9	IVTDFSVIK	12
GGCGACTCACTTCGAA-5-donor_1	4	AVFDRKSDAK	14
GGCGACTTCTTGTCAT-5-donor_1	4	KLGGALQAK	1
GGCGTGTAGCAGGTCA-5-donor_1	2	GILGFVFTL	13
GGCTCGACACCACGTG-5-donor_1	9	IVTDFSVIK	12
GGGAGATGTCAGAATA-5-donor_1	9	IVTDFSVIK	12
GGGATGACAGCGAACA-5-donor_1	4	RLRAEAQVK	10
GGGATGATCGAACTGT-5-donor_1	9	IVTDFSVIK	20
GGGCACTAGTTAGCGG-5-donor_1	4	AVFDRKSDAK	14
GGGCACTCAGGAATGC-5-donor_1	2	GILGFVFTL	13
GGTATTGGTGTGACGA-5-donor_1	2	GILGFVFTL	15
GGTGAAGAGCAAATCA-5-donor_1	9	IVTDFSVIK	12
GTACTCCAGTACGCGA-5-donor_1	9	IVTDFSVIK	12
GTACTTTTCACCACCT-5-donor_1	4	AVFDRKSDAK	14
GTATCTTTCTGAAAGA-5-donor_1	2	GILGFVFTL	13
GTCACAAAGAGGACGG-5-donor_1	4	AVFDRKSDAK	14
GTCACAAGTAGAGCTG-5-donor_1	4	GILGFVFTL	13
GTCCTCAAGTGTTTGC-5-donor_1	4	IVTDFSVIK	10
GTCGGGTGTACCGGCT-5-donor_1	9	IVTDFSVIK	12
GTCGGGTTCTCACATT-5-donor_1	9	IVTDFSVIK	12
GTCGTAAGTCAGAGGT-5-donor_1	4	AVFDRKSDAK	14
GTCGTAATCCGAGCCA-5-donor_1	9	IVTDFSVIK	12
GTGCGGTCAGATCTGT-5-donor_1	4	GILGFVFTL	13
GTGCTTCTCAGGTAAA-5-donor_1	9	IVTDFSVIK	12
GTGGGTCGTGCCTGCA-5-donor_1	4	ELAGIGILTV	18
GTGGGTCGTTAAGATG-5-donor_1	4	AVFDRKSDAK	14
GTGTGCGAGCCCAACC-5-donor_1	4	KLGGALQAK	10
GTGTTAGCAAAGCAAT-5-donor_1	4	KLGGALQAK	10
GTGTTAGCATGCCACG-5-donor_1	9	IVTDFSVIK	12
GTTAAGCGTGTTCGAT-5-donor_1	4	IVTDFSVIK	10
GTTACAGCAAAGGTGC-5-donor_1	4	AVFDRKSDAK	10
GTTTCTACATTTGCCC-5-donor_1	4	KLGGALQAK	10
TAAGAGAAGGAGTCTG-5-donor_1	4	AVFDRKSDAK	14
TAAGTGCCAAGCTGTT-5-donor_1	5	ELAGIGILTV	19
TACGGGCAGATGGCGT-5-donor_1	1	RAKFKQLL	5
TACGGTAAGGTTCCTA-5-donor_1	9	IVTDFSVIK	20
TACTCATAGATATGCA-5-donor_1	0	KLGGALQAK	19
TAGCCGGTCGGTTAAC-5-donor_1	4	KLGGALQAK	10
TAGCCGGTCTTGAGGT-5-donor_1	9	IVTDFSVIK	12
TAGTGGTCAAGTAGTA-5-donor_1	14	KLGGALQAK	10
TATCTCAGTTATCGGT-5-donor_1	4	GILGFVFTL	13
TATCTCATCAGCCTAA-5-donor_1	4	KLGGALQAK	10
TATTACCAGTGTTTGC-5-donor_1	1	KLGGALQAK	10
TCAACGACACGAAGCA-5-donor_1	4	AVFDRKSDAK	14
TCACAAGCATACAGCT-5-donor_1	0	KLGGALQAK	19
TCACAAGTCAATAAGG-5-donor_1	2	GILGFVFTL	13
TCAGATGCACCTATCC-5-donor_1	9	IVTDFSVIK	20
TCAGATGCATACAGCT-5-donor_1	0	ELAGIGILTV	1
TCAGGATGTGACCAAG-5-donor_1	9	IVTDFSVIK	12
TCCACACGTGCGGTAA-5-donor_1	4	AVFDRKSDAK	14
TCCCGATGTACTCAAC-5-donor_1	4	KLGGALQAK	10
TCGAGGCAGTCACGCC-5-donor_1	9	IVTDFSVIK	12
TCGTACCTCTACTTAC-5-donor_1	4	AVFDRKSDAK	14
TCGTACCTCTGCAAGT-5-donor_1	1	KLGGALQAK	1
TCGTAGATCCCTGACT-5-donor_1	4	GILGFVFTL	13
TCTTCGGGTCTCAACA-5-donor_1	4	AVFDRKSDAK	14
TCTTCGGTCTGCAGTA-5-donor_1	4	AVFDRKSDAK	14
TCTTTCCAGCAGATCG-5-donor_1	9	IVTDFSVIK	12
TCTTTCCTCCGCAAGC-5-donor_1	4	AVFDRKSDAK	14
TGACAACTCCAGAGGA-5-donor_1	4	AVFDRKSDAK	14
TGACTAGAGTTACCCA-5-donor_1	4	KLGGALQAK	10
TGACTAGGTGCTTCTC-5-donor_1	4	AVFDRKSDAK	14
TGACTTTAGGTGCACA-5-donor_1	9	IVTDFSVIK	12
TGCCAAACATACTACG-5-donor_1	2	GILGFVFTL	13
TGCGTGGTCCTCAACC-5-donor_1	4	KLGGALQAK	10
TGGCCAGCAGAAGCAC-5-donor_1	9	IVTDFSVIK	12
TGGCCAGCATACAGCT-5-donor_1	2	GILGFVFTL	13
TGGCCAGTCGCTGATA-5-donor_1	4	KLGGALQAK	10
TGGCGCATCTGCCAGG-5-donor_1	4	IVTDFSVIK	10
TGGGCGTAGAAGGGTA-5-donor_1	9	IVTDFSVIK	12
TGGGCGTAGTCTCCTC-5-donor_1	4	GILGFVFTL	13
TGGTTAGCATCCCACT-5-donor_1	4	AVFDRKSDAK	14
TGGTTCCTCCGGGTGT-5-donor_1	2	GILGFVFTL	13
TGTATTCAGGATTCGG-5-donor_1	9	IVTDFSVIK	12
TTAGGACAGATAGTCA-5-donor_1	4	AVFDRKSDAK	14
TTAGGACAGGACAGCT-5-donor_1	4	KLGGALQAK	10
TTAGGCAAGTGACTCT-5-donor_1	4	GILGFVFTL	13
TTAGTTCAGGTAAACT-5-donor_1	2	GILGFVFTL	13
TTATGCTCAATGCCAT-5-donor_1	2	GILGFVFTL	13
TTCTACAAGACCCACC-5-donor_1	2	GILGFVFTL	13
TTCTACAAGTCCCACG-5-donor_1	9	IVTDFSVIK	12
TTCTCCTTCCGCATAA-5-donor_1	9	IVTDFSVIK	12
TTCTCCTTCGCTTGTC-5-donor_1	2	GILGFVFTL	1
TTCTTAGTCCTATTCA-5-donor_1	9	IVTDFSVIK	12
TTGACTTAGTCAAGGC-5-donor_1	4	AVFDRKSDAK	14
TTGACTTGTGCACCAC-5-donor_1	4	KLGGALQAK	18
TTGACTTGTGGGTCAA-5-donor_1	4	KLGGALQAK	10
TTGTAGGCATACGCTA-5-donor_1	2	GILGFVFTL	13
TTTATGCAGGCTCTTA-5-donor_1	9	IVTDFSVIK	12
AAAGCAACATCTCGCT-6-donor_1	9	IVTDFSVIK	12
AAAGTAGGTGCCTGTG-6-donor_1	4	AVFDRKSDAK	14
AAAGTAGGTGCTTCTC-6-donor_1	2	GILGFVFTL	13
AACACGTCAGATGGGT-6-donor_1	4	KLGGALQAK	10
AACACGTTCAGGCAAG-6-donor_1	9	IVTDFSVIK	12
AACCATGCATACGCTA-6-donor_1	4	KLGGALQAK	10
AACCGCGCACCAACCG-6-donor_1	9	IVTDFSVIK	12
AACGTTGGTTGCTCCT-6-donor_1	5	KLGGALQAK	13
AACTCAGCAGGGTATG-6-donor_1	4	AVFDRKSDAK	14
AACTCCCAGACTACAA-6-donor_1	5	KLGGALQAK	10
AACTCCCGTCGAAAGC-6-donor_1	2	GILGFVFTL	13
AACTCCCGTGCAGACA-6-donor_1	9	IVTDFSVIK	12
AAGCCGCCAGGGTATG-6-donor_1	0	KLGGALQAK	19
AAGGCAGCAGCGAACA-6-donor_1	2	GILGFVFTL	13
AAGGTTCCAAACTGCT-6-donor_1	0	ELAGIGILTV	19
AAGTCTGTCGGCGCAT-6-donor_1	9	IVTDFSVIK	12
AATCGGTTCCACGAAT-6-donor_1	4	KLGGALQAK	10
ACACCAAGTACTTGAC-6-donor_1	2	GILGFVFTL	13
ACAGCTATCAGGTAAA-6-donor_1	2	GILGFVFTL	13
ACATACGGTCCGAATT-6-donor_1	4	KLGGALQAK	10
ACATGGTAGAATGTGT-6-donor_1	4	KLGGALQAK	10
ACCGTAAGTGTCCTCT-6-donor_1	4	KLGGALQAK	18
ACCGTAATCGCCATAA-6-donor_1	4	AVFDRKSDAK	14
ACGAGGAGTAGCTTGT-6-donor_1	4	AVFDRKSDAK	14
ACGATGTTCTGGAGCC-6-donor_1	9	IVTDFSVIK	12
ACGCCGATCCCATTTA-6-donor_1	9	IVTDFSVIK	12
ACGCCGATCGCGGATC-6-donor_1	4	KLGGALQAK	10
ACGGAGATCGTACCGG-6-donor_1	4	KLGGALQAK	18
ACGGCCATCTCGTTTA-6-donor_1	4	KLGGALQAK	10
ACGGGCTAGGCCATAG-6-donor_1	4	AVFDRKSDAK	14
ACGGGCTCATGCTGGC-6-donor_1	4	KLGGALQAK	10
ACTATCTCACGGTAGA-6-donor_1	4	KLGGALQAK	1
ACTATCTTCCGCATAA-6-donor_1	2	GILGFVFTL	13
ACTGAACTCTCCTATA-6-donor_1	9	IVTDFSVIK	12
ACTGATGTCTTGGGTA-6-donor_1	9	IVTDFSVIK	12
ACTGCTCCAGCCAATT-6-donor_1	2	GILGFVFTL	13
ACTGTCCAGCCGGTAA-6-donor_1	4	KLGGALQAK	10
ACTGTCCTCGCCAAAT-6-donor_1	4	IVTDFSVIK	10
ACTTACTGTACCTACA-6-donor_1	9	IVTDFSVIK	12
ACTTACTTCGGCCGAT-6-donor_1	9	IVTDFSVIK	12
AGAATAGAGTGACATA-6-donor_1	9	IVTDFSVIK	12
AGAATAGCAGTAACGG-6-donor_1	4	KLGGALQAK	18
AGAATAGGTCGAATCT-6-donor_1	4	AVFDRKSDAK	14
AGACGTTGTCTCCACT-6-donor_1	4	KLGGALQAK	2
AGAGCTTAGCAGATCG-6-donor_1	9	IVTDFSVIK	12
AGAGCTTTCGCCTGAG-6-donor_1	9	IVTDFSVIK	20
AGCCTAAAGACTTGAA-6-donor_1	4	GILGFVFTL	10
AGCCTAATCTTTAGTC-6-donor_1	4	KLGGALQAK	10
AGCGTATAGAGGTACC-6-donor_1	4	AVFDRKSDAK	18
AGCTCCTAGTTGTAGA-6-donor_1	9	IVTDFSVIK	12
AGCTCCTTCTGAAAGA-6-donor_1	9	IVTDFSVIK	12
AGCTCTCGTCGACTAT-6-donor_1	9	IVTDFSVIK	20
AGCTCTCTCATCTGCC-6-donor_1	2	GILGFVFTL	13
AGGCCGTAGGCAATTA-6-donor_1	4	AVFDRKSDAK	10
AGGGAGTTCTCCCTGA-6-donor_1	4	KLGGALQAK	10
AGGGATGGTATCAGTC-6-donor_1	4	KLGGALQAK	10
AGGTCATCAATCCGAT-6-donor_1	2	GILGFVFTL	13
AGGTCCGTCGTAGGAG-6-donor_1	1	KLGGALQAK	1
AGTGGGAAGCTCTCGG-6-donor_1	4	AVFDRKSDAK	14
AGTGGGAAGGTGCACA-6-donor_1	4	IVTDFSVIK	10
ATCACGAGTCTAGCGC-6-donor_1	1	KLGGALQAK	1
ATCATCTCAACTTGAC-6-donor_1	9	IVTDFSVIK	12
ATCATGGTCTTCCTTC-6-donor_1	4	IVTDFSVIK	10
ATCCGAAAGCTTATCG-6-donor_1	2	GILGFVFTL	13
ATCTACTTCGGTGTCG-6-donor_1	2	GILGFVFTL	13
ATGAGGGAGTACACCT-6-donor_1	2	GILGFVFTL	13
ATGAGGGGTCAGTGGA-6-donor_1	4	RLRAEAQVK	18
ATGCGATCAGGTCGTC-6-donor_1	9	IVTDFSVIK	12
ATGTGTGGTAAGGGAA-6-donor_1	4	AVFDRKSDAK	14
ATGTGTGGTACATCCA-6-donor_1	4	KLGGALQAK	10
ATTACTCCAGGTTTCA-6-donor_1	14	KLGGALQAK	10
ATTACTCGTATGAATG-6-donor_1	2	GILGFVFTL	13
ATTATCCTCGTTTGCC-6-donor_1	4	GILGFVFTL	13
ATTGGTGGTAGAGCTG-6-donor_1	2	GILGFVFTL	13
CAACCTCGTCGATTGT-6-donor_1	9	IVTDFSVIK	12
CACACCTAGGATGTAT-6-donor_1	9	IVTDFSVIK	12
CACACTCCAGACACTT-6-donor_1	2	GILGFVFTL	10
CACAGGCGTACCGGCT-6-donor_1	2	GILGFVFTL	13
CACAGTAAGCACGCCT-6-donor_1	4	KLGGALQAK	10
CACATAGCAACTTGAC-6-donor_1	4	AVFDRKSDAK	14
CACATAGCATGCCACG-6-donor_1	2	GILGFVFTL	13
CACATAGGTGTGCCTG-6-donor_1	4	KLGGALQAK	18
CACATTTGTAGAGCTG-6-donor_1	2	GILGFVFTL	13
CACCAGGAGTGGGTTG-6-donor_1	14	KLGGALQAK	10
CAGAATCTCATGTGGT-6-donor_1	0	ELAGIGILTV	19
CAGAGAGTCTTGTCAT-6-donor_1	4	IVTDFSVIK	10
CAGATCAAGGAGTAGA-6-donor_1	4	KLGGALQAK	10
CAGCATATCCTAGTGA-6-donor_1	2	GILGFVFTL	13
CAGCCGAAGCAGCCTC-6-donor_1	9	IVTDFSVIK	12
CAGCGACAGAATGTGT-6-donor_1	9	IVTDFSVIK	12
CAGCTAACAGGTCCAC-6-donor_1	4	AVFDRKSDAK	14
CAGGTGCTCAGGATCT-6-donor_1	2	GILGFVFTL	13
CAGTAACTCTTAACCT-6-donor_1	4	AVFDRKSDAK	14
CATATTCGTAGGACAC-6-donor_1	4	IVTDFSVIK	1
CATCAAGAGCGATATA-6-donor_1	4	AVFDRKSDAK	18
CATCCACAGTGGACGT-6-donor_1	2	GILGFVFTL	13
CATCCACGTCATCGGC-6-donor_1	4	GILGFVFTL	13
CATCCACTCATATCGG-6-donor_1	4	AVFDRKSDAK	14
CATCGGGAGTGAACAT-6-donor_1	4	AVFDRKSDAK	14
CATCGGGCAGCTGCAC-6-donor_1	2	GILGFVFTL	13
CATGACATCGTCGTTC-6-donor_1	14	KLGGALQAK	10
CATGGCGAGATGTCGG-6-donor_1	9	IVTDFSVIK	12
CATGGCGAGGGTGTGT-6-donor_1	14	KLGGALQAK	10
CATTATCTCCGTAGTA-6-donor_1	9	IVTDFSVIK	12
CATTCGCGTTGTCTTT-6-donor_1	9	IVTDFSVIK	12
CCAGCGAAGATCGATA-6-donor_1	9	IVTDFSVIK	1
CCCAATCGTTATCCGA-6-donor_1	0	GILGFVFTL	8
CCCAATCTCGCACTCT-6-donor_1	2	GILGFVFTL	13
CCCAGTTGTCTCTTTA-6-donor_1	2	GILGFVFTL	1
CCCTCCTCAGCTCGCA-6-donor_1	9	IVTDFSVIK	12
CCCTCCTCATATGCTG-6-donor_1	2	GILGFVFTL	13
CCCTCCTTCACCGGGT-6-donor_1	4	KLGGALQAK	10
CCGGGATCAATAACGA-6-donor_1	9	IVTDFSVIK	12
CCGGGATGTATTCGTG-6-donor_1	2	GILGFVFTL	13
CCGGGATTCCGAAGAG-6-donor_1	4	KLGGALQAK	10
CCGTGGATCGCCCTTA-6-donor_1	4	AVFDRKSDAK	14
CCGTGGATCGCTAGCG-6-donor_1	9	IVTDFSVIK	12
CCGTGGATCTAGCACA-6-donor_1	4	KLGGALQAK	10
CCTAAAGGTTCCTCCA-6-donor_1	1	KLGGALQAK	10
CCTAGCTTCTTCATGT-6-donor_1	4	KLGGALQAK	10
CCTCAGTGTCGACTGC-6-donor_1	9	IVTDFSVIK	12
CCTTACGTCCTAGTGA-6-donor_1	0	KLGGALQAK	19
CCTTACGTCTAACTGG-6-donor_1	4	KLGGALQAK	10
CGAACATAGATGTGGC-6-donor_1	4	KLGGALQAK	10
CGAATGTGTACATGTC-6-donor_1	4	KLGGALQAK	10
CGACCTTGTGGTTTCA-6-donor_1	4	KLGGALQAK	10
CGACTTCAGGCCCGTT-6-donor_1	4	KLGGALQAK	10
CGAGCCATCGGAATCT-6-donor_1	14	KLGGALQAK	10
CGATCGGGTCGTGGCT-6-donor_1	9	IVTDFSVIK	12
CGATGGCAGACTCGGA-6-donor_1	4	AVFDRKSDAK	14
CGATTGACAGTATGCT-6-donor_1	9	IVTDFSVIK	12
CGATTGACATGGTCTA-6-donor_1	9	IVTDFSVIK	12
CGCGTTTTCTTGCAAG-6-donor_1	4	KLGGALQAK	18
CGCTATCCATTACGAC-6-donor_1	4	AVFDRKSDAK	14
CGCTTCAGTCTTGATG-6-donor_1	4	AVFDRKSDAK	10
CGCTTCAGTGCTGTAT-6-donor_1	4	AVFDRKSDAK	14
CGGGTCAGTCTTTCAT-6-donor_1	9	IVTDFSVIK	12
CGTAGGCGTAACGCGA-6-donor_1	4	KLGGALQAK	10
CGTCAGGTCGCATGGC-6-donor_1	2	GILGFVFTL	13
CGTCTACCACGGCGTT-6-donor_1	4	AVFDRKSDAK	14
CGTGAGCGTGAGCGAT-6-donor_1	4	AVFDRKSDAK	10
CGTGAGCTCGGCGGTT-6-donor_1	2	GILGFVFTL	13
CTAATGGTCACCCGAG-6-donor_1	9	IVTDFSVIK	12
CTACGTCCACCAGGCT-6-donor_1	4	KLGGALQAK	10
CTACGTCTCTTGCATT-6-donor_1	4	KLGGALQAK	10
CTAGAGTAGCACCGCT-6-donor_1	9	IVTDFSVIK	12
CTAGCCTAGTAGCCGA-6-donor_1	9	IVTDFSVIK	12
CTAGCCTAGTTCCACA-6-donor_1	9	IVTDFSVIK	12
CTCATTAAGTCCAGGA-6-donor_1	4	AVFDRKSDAK	14
CTCGAAAAGAGGTTAT-6-donor_1	14	KLGGALQAK	10
CTCGAGGTCACGATGT-6-donor_1	4	AVFDRKSDAK	14
CTCGAGGTCTACTATC-6-donor_1	4	AVFDRKSDAK	14
CTCGGAGGTTCCTCCA-6-donor_1	4	KLGGALQAK	18
CTCGTACTCATTTGGG-6-donor_1	4	AVFDRKSDAK	14
CTCGTCACACATTCGA-6-donor_1	4	KLGGALQAK	15
CTCGTCAGTGAGCGAT-6-donor_1	14	KLGGALQAK	10
CTCTAATAGAGGTTAT-6-donor_1	2	GILGFVFTL	13
CTCTACGTCCGCTGTT-6-donor_1	9	IVTDFSVIK	12
CTGAAGTAGTGGAGTC-6-donor_1	4	IVTDFSVIK	12
CTGAAGTTCCTATTCA-6-donor_1	2	GILGFVFTL	13
CTGATAGTCAGGTTCA-6-donor_1	4	AVFDRKSDAK	14
CTGATCCCATTGGGCC-6-donor_1	4	AVFDRKSDAK	14
CTGCTGTAGTGTGGCA-6-donor_1	2	GILGFVFTL	13
CTGTGCTTCAACGGCC-6-donor_1	4	IVTDFSVIK	10
CTGTTTAGTAAGGGCT-6-donor_1	9	IVTDFSVIK	12
CTTACCGCAGCAGTTT-6-donor_1	2	GILGFVFTL	10
CTTACCGTCTCTGCTG-6-donor_1	9	IVTDFSVIK	12
CTTAGGATCGGCGCAT-6-donor_1	9	IVTDFSVIK	12
CTTCTCTGTTCCATGA-6-donor_1	5	RLRAEAQVK	18
CTTGGCTGTACCGCTG-6-donor_1	2	GILGFVFTL	13
GAAATGAGTCTGGAGA-6-donor_1	2	GILGFVFTL	13
GAACATCCATGCAATC-6-donor_1	4	AVFDRKSDAK	14
GACACGCTCGTCCGTT-6-donor_1	4	IVTDFSVIK	10
GACCAATGTTATCACG-6-donor_1	9	IVTDFSVIK	12
GACCAATTCTTGACGA-6-donor_1	4	AVFDRKSDAK	14
GACGGCTAGTTAACGA-6-donor_1	2	GILGFVFTL	13
GACGTTACACGGCCAT-6-donor_1	4	KLGGALQAK	10
GACGTTAGTCTAAACC-6-donor_1	2	GILGFVFTL	13
GACGTTATCCGTACAA-6-donor_1	9	IVTDFSVIK	12
GACTAACCATGATCCA-6-donor_1	4	RAKFKQLL	1
GACTAACTCTTGCCGT-6-donor_1	2	GILGFVFTL	13
GATCAGTAGAAACGCC-6-donor_1	4	KLGGALQAK	2
GATCGTAAGCTATGCT-6-donor_1	14	KLGGALQAK	10
GATCTAGAGTTTCCTT-6-donor_1	9	IVTDFSVIK	20
GATGAAAGTGCATCTA-6-donor_1	4	KLGGALQAK	10
GATGAGGTCTTGCATT-6-donor_1	5	KLGGALQAK	10
GCAAACTAGCCATCGC-6-donor_1	2	GILGFVFTL	13
GCAAACTTCCCATTAT-6-donor_1	14	KLGGALQAK	10
GCAATCAAGGAATTAC-6-donor_1	4	AVFDRKSDAK	14
GCACATATCAACACGT-6-donor_1	5	KLGGALQAK	10
GCAGTTACAGCATACT-6-donor_1	4	IVTDFSVIK	10
GCATACAGTGCAACTT-6-donor_1	4	KLGGALQAK	10
GCATACAGTTGCCTCT-6-donor_1	9	IVTDFSVIK	12
GCATGATTCAATCACG-6-donor_1	2	GILGFVFTL	13
GCATGCGTCGCTTGTC-6-donor_1	4	KLGGALQAK	10
GCCTCTAGTACCGTAT-6-donor_1	4	AVFDRKSDAK	14
GCGACCACACCGTTGG-6-donor_1	2	GILGFVFTL	10
GCGCAGTGTAGCTTGT-6-donor_1	2	GILGFVFTL	13
GCGCCAAAGGAGCGAG-6-donor_1	4	KLGGALQAK	10
GCGCGATGTCAGTGGA-6-donor_1	2	GILGFVFTL	1
GCTCCTATCTAACTCT-6-donor_1	4	AVFDRKSDAK	14
GCTGCGAAGATCCGAG-6-donor_1	2	GILGFVFTL	13
GCTGGGTCAAGCGTAG-6-donor_1	14	RLRAEAQVK	10
GCTGGGTGTCGACTGC-6-donor_1	9	IVTDFSVIK	12
GCTTGAACAGCCTTGG-6-donor_1	9	IVTDFSVIK	12
GCTTGAAGTCCGTCAG-6-donor_1	14	KLGGALQAK	10
GGACAGATCAATCACG-6-donor_1	9	IVTDFSVIK	12
GGACATTCATTCACTT-6-donor_1	2	GILGFVFTL	13
GGATGTTGTTACGACT-6-donor_1	2	GILGFVFTL	13
GGATGTTGTTGTCGCG-6-donor_1	2	GILGFVFTL	13
GGCCGATAGTCTCGGC-6-donor_1	4	KLGGALQAK	10
GGCCGATCAATGGAAT-6-donor_1	9	IVTDFSVIK	12
GGCGACTGTCGTCTTC-6-donor_1	4	KLGGALQAK	10
GGCTCGACAAAGGTGC-6-donor_1	2	GILGFVFTL	13
GGCTGGTAGGCTACGA-6-donor_1	2	GILGFVFTL	1
GGCTGGTAGTGTCTCA-6-donor_1	4	KLGGALQAK	10
GGCTGGTAGTTCGATC-6-donor_1	4	KLGGALQAK	10
GGGCACTCACGGTTTA-6-donor_1	4	KLGGALQAK	1
GGGCATCGTACATGTC-6-donor_1	2	GILGFVFTL	13
GGGTTGCAGTGGAGTC-6-donor_1	2	GILGFVFTL	13
GGGTTGCCAATGTAAG-6-donor_1	9	IVTDFSVIK	12
GGTATTGCAGGAATGC-6-donor_1	9	IVTDFSVIK	12
GGTATTGGTTCTGAAC-6-donor_1	4	KLGGALQAK	18
GGTATTGTCGGATGTT-6-donor_1	4	AVFDRKSDAK	14
GGTGAAGGTGAGGGTT-6-donor_1	4	KLGGALQAK	10
GGTGAAGTCATCTGCC-6-donor_1	9	IVTDFSVIK	12
GGTGTTAGTTGGGACA-6-donor_1	9	IVTDFSVIK	12
GGTGTTATCTTAGAGC-6-donor_1	4	AVFDRKSDAK	14
GGTGTTATCTTCAACT-6-donor_1	4	KLGGALQAK	10
GTACGTAAGTCGAGTG-6-donor_1	4	KLGGALQAK	10
GTACGTAGTGTTCGAT-6-donor_1	2	GILGFVFTL	13
GTACTCCAGTGTGAAT-6-donor_1	9	IVTDFSVIK	12
GTATTCTGTTGTCTTT-6-donor_1	9	IVTDFSVIK	12
GTCAAGTAGCTAACAA-6-donor_1	9	IVTDFSVIK	12
GTCACAATCACCACCT-6-donor_1	2	GILGFVFTL	13
GTCCTCATCTGGTATG-6-donor_1	9	IVTDFSVIK	20
GTGAAGGAGGATTCGG-6-donor_1	2	GILGFVFTL	13
GTGCGGTCAGATGGGT-6-donor_1	9	IVTDFSVIK	12
GTGCGGTGTGAGTGAC-6-donor_1	4	KLGGALQAK	10
GTGTTAGAGCCACGTC-6-donor_1	4	KLGGALQAK	18
GTTACAGCAAGAGGCT-6-donor_1	4	AVFDRKSDAK	14
GTTCATTAGACTAGAT-6-donor_1	4	AVFDRKSDAK	14
GTTCATTTCTGTCAAG-6-donor_1	4	KLGGALQAK	10
GTTCTCGTCCCAAGTA-6-donor_1	2	GILGFVFTL	13
GTTTCTAGTCGCGTGT-6-donor_1	9	IVTDFSVIK	12
TAAGCGTGTCCGAATT-6-donor_1	4	RLRAEAQVK	10
TACGGATTCTCGCTTG-6-donor_1	5	KLGGALQAK	10
TACGGTACAGGATCGA-6-donor_1	4	AVFDRKSDAK	14
TACGGTATCTGTCTCG-6-donor_1	4	AVFDRKSDAK	14
TACTCATAGTGTTAGA-6-donor_1	4	AVFDRKSDAK	14
TACTCGCAGACAAAGG-6-donor_1	4	KLGGALQAK	10
TACTCGCAGGTAGCCA-6-donor_1	4	KLGGALQAK	10
TACTTACAGGAGCGTT-6-donor_1	2	GILGFVFTL	13
TAGACCAGTCAGAAGC-6-donor_1	4	AVFDRKSDAK	14
TAGAGCTCACATCCGG-6-donor_1	4	AVFDRKSDAK	10
TAGCCGGCATCTACGA-6-donor_1	5	KLGGALQAK	18
TAGTGGTAGAAGGACA-6-donor_1	4	AVFDRKSDAK	14
TATCAGGAGTTAAGTG-6-donor_1	4	AVFDRKSDAK	14
TATCTCATCCGAAGAG-6-donor_1	9	IVTDFSVIK	12
TCAACGAAGCTGCCCA-6-donor_1	4	AVFDRKSDAK	14
TCAACGACAAACTGCT-6-donor_1	4	KLGGALQAK	10
TCACGAAGTATATCCG-6-donor_1	0	ELAGIGILTV	19
TCACGAATCTGTGCAA-6-donor_1	4	AVFDRKSDAK	10
TCAGCAATCCTAGAAC-6-donor_1	4	RLRAEAQVK	10
TCAGGATAGGTGTGGT-6-donor_1	4	IVTDFSVIK	1
TCAGGATTCAGTGTTG-6-donor_1	9	IVTDFSVIK	20
TCAGGTATCCGTAGGC-6-donor_1	9	IVTDFSVIK	12
TCATTTGGTATAGGTA-6-donor_1	9	IVTDFSVIK	12
TCCCGATTCAGCCTAA-6-donor_1	9	IVTDFSVIK	12
TCGAGGCGTCCAGTAT-6-donor_1	9	IVTDFSVIK	12
TCGAGGCTCAGCATGT-6-donor_1	9	IVTDFSVIK	12
TCGCGAGAGAGCCTAG-6-donor_1	2	GILGFVFTL	13
TCGCGAGGTTATGTGC-6-donor_1	2	GILGFVFTL	13
TCGTACCCAGTATCTG-6-donor_1	9	IVTDFSVIK	12
TCGTACCTCAGTTGAC-6-donor_1	5	AVFDRKSDAK	10
TCGTAGACAGATGGGT-6-donor_1	9	IVTDFSVIK	20
TCTCATATCCCTTGTG-6-donor_1	9	IVTDFSVIK	12
TCTCTAAAGGGATCTG-6-donor_1	4	KLGGALQAK	10
TCTCTAACACGAGAGT-6-donor_1	9	IVTDFSVIK	12
TCTTCGGAGGGTATCG-6-donor_1	4	AVFDRKSDAK	1
TCTTCGGCAGATCGGA-6-donor_1	9	IVTDFSVIK	12
TCTTCGGTCGCGTTTC-6-donor_1	1	AVFDRKSDAK	1
TCTTTCCTCCTTTACA-6-donor_1	4	AVFDRKSDAK	14
TGACAACTCAGTTTGG-6-donor_1	9	IVTDFSVIK	20
TGACGGCCACTTCTGC-6-donor_1	4	KLGGALQAK	10
TGACTTTGTTTGCATG-6-donor_1	4	KLGGALQAK	10
TGAGCATCACAAGTAA-6-donor_1	4	IVTDFSVIK	12
TGAGCATTCCCTCAGT-6-donor_1	4	AVFDRKSDAK	14
TGAGGGACAAGCTGGA-6-donor_1	4	IVTDFSVIK	10
TGATTTCAGATGCCAG-6-donor_1	4	KLGGALQAK	10
TGATTTCAGTCGCCGT-6-donor_1	9	IVTDFSVIK	12
TGCCAAACACAGCCCA-6-donor_1	2	GILGFVFTL	13
TGCCAAAGTCGCATAT-6-donor_1	2	GILGFVFTL	13
TGCGCAGGTACCGTTA-6-donor_1	7	KLGGALQAK	1
TGCGTGGGTACTTCTT-6-donor_1	4	AVFDRKSDAK	10
TGCTGCTAGACTACAA-6-donor_1	4	AVFDRKSDAK	14
TGGCGCATCACTTACT-6-donor_1	4	KLGGALQAK	10
TGGCTGGAGGACAGCT-6-donor_1	9	IVTDFSVIK	12
TGGGCGTGTAGAGGAA-6-donor_1	2	GILGFVFTL	13
TGGTTCCCAATCTGCA-6-donor_1	2	GILGFVFTL	1
TGTGGTAAGTTATCGC-6-donor_1	4	AVFDRKSDAK	10
TGTTCCGGTTCAGGCC-6-donor_1	4	IVTDFSVIK	20
TGTTCCGTCGGCGCTA-6-donor_1	2	GILGFVFTL	13
TTATGCTCAGCATGAG-6-donor_1	9	IVTDFSVIK	12
TTATGCTTCTTCAACT-6-donor_1	4	AVFDRKSDAK	10
TTCGAAGAGTAAGTAC-6-donor_1	4	KLGGALQAK	10
TTCGAAGGTCGAGATG-6-donor_1	2	GILGFVFTL	13
TTCGAAGTCGTTACAG-6-donor_1	4	IVTDFSVIK	10
TTCGGTCGTCTAAAGA-6-donor_1	4	KLGGALQAK	10
TTCGGTCTCATGTCTT-6-donor_1	9	IVTDFSVIK	12
TTCTACAAGCGTGAAC-6-donor_1	2	GILGFVFTL	13
TTCTCAACAGATAATG-6-donor_1	0	ELAGIGILTV	7
TTCTCAATCCACGTGG-6-donor_1	2	GILGFVFTL	13
TTGTAGGTCACCTCGT-6-donor_1	4	IVTDFSVIK	10
TTTGCGCTCATGCAAC-6-donor_1	4	KLGGALQAK	10
AAACGGGTCAAGGTAA-7-donor_1	2	GILGFVFTL	13
AAAGCAACAGGGAGAG-7-donor_1	4	IVTDFSVIK	10
AAAGCAAGTCCGAATT-7-donor_1	9	IVTDFSVIK	12
AAATGCCGTAAGGATT-7-donor_1	4	KLGGALQAK	18
AACACGTGTTATCACG-7-donor_1	4	AVFDRKSDAK	14
AACGTTGGTCCCTTGT-7-donor_1	9	IVTDFSVIK	12
AACTCCCCATACGCTA-7-donor_1	2	GILGFVFTL	13
AACTGGTTCGCTGATA-7-donor_1	5	KLGGALQAK	10
AACTTTCCACTTCTGC-7-donor_1	2	GILGFVFTL	13
AAGCCGCAGCCACGCT-7-donor_1	2	GILGFVFTL	13
AAGCCGCCATGATCCA-7-donor_1	5	KLGGALQAK	10
AAGGAGCCAGTCTTCC-7-donor_1	4	AVFDRKSDAK	14
AAGGAGCCATGGGAAC-7-donor_1	5	KLGGALQAK	10
AAGGCAGCATCGGGTC-7-donor_1	4	GILGFVFTL	13
AAGGCAGGTGACCAAG-7-donor_1	2	GILGFVFTL	1
AAGTCTGGTTAAGACA-7-donor_1	9	IVTDFSVIK	12
ACACCGGTCTGATTCT-7-donor_1	9	IVTDFSVIK	12
ACACTGACATCGACGC-7-donor_1	9	IVTDFSVIK	12
ACAGCCGCACAGTCGC-7-donor_1	9	IVTDFSVIK	12
ACAGCCGTCGACCAGC-7-donor_1	0	KLGGALQAK	10
ACATACGTCCTATGTT-7-donor_1	4	KLGGALQAK	10
ACATGGTTCCTGCTTG-7-donor_1	4	KLGGALQAK	13
ACCCACTAGGAGTTTA-7-donor_1	2	GILGFVFTL	13
ACGAGCCCAAGGGTCA-7-donor_1	2	GILGFVFTL	13
ACGCAGCGTGTTCGAT-7-donor_1	4	AVFDRKSDAK	14
ACGGAGAGTAGGCATG-7-donor_1	2	GILGFVFTL	13
ACGGCCACAAATACAG-7-donor_1	0	ELAGIGILTV	1
ACGGCCAGTCTGCAAT-7-donor_1	4	AVFDRKSDAK	14
ACGGGTCTCATGTAGC-7-donor_1	4	AVFDRKSDAK	14
ACTATCTAGTCTCCTC-7-donor_1	5	KLGGALQAK	10
ACTATCTAGTGGAGAA-7-donor_1	9	IVTDFSVIK	20
ACTGAGTCATACGCTA-7-donor_1	4	RLRAEAQVK	10
ACTGTCCTCCCTCTTT-7-donor_1	4	KLGGALQAK	10
ACTTGTTAGTGGCACA-7-donor_1	9	IVTDFSVIK	20
ACTTGTTGTGGCGAAT-7-donor_1	6	RAKFKQLL	10
ACTTTCAAGCCAGGAT-7-donor_1	9	IVTDFSVIK	12
AGACGTTGTTACTGAC-7-donor_1	2	GILGFVFTL	10
AGAGCTTGTGTTTGTG-7-donor_1	4	AVFDRKSDAK	10
AGAGCTTGTTTGTTGG-7-donor_1	0	ELAGIGILTV	19
AGATCTGTCCCTCAGT-7-donor_1	4	KLGGALQAK	18
AGCAGCCGTGAGTGAC-7-donor_1	2	GILGFVFTL	13
AGCGGTCTCGTTGCCT-7-donor_1	2	GILGFVFTL	13
AGCTCCTGTCCAAGTT-7-donor_1	2	GILGFVFTL	13
AGCTTGAGTCACTGGC-7-donor_1	4	AVFDRKSDAK	14
AGGCCGTAGAGTTGGC-7-donor_1	4	KLGGALQAK	10
AGGCCGTTCGTCACGG-7-donor_1	2	GILGFVFTL	13
AGGTCATAGCCTCGTG-7-donor_1	9	IVTDFSVIK	12
AGTAGTCGTAGTGAAT-7-donor_1	2	GILGFVFTL	13
AGTCTTTAGCGTTCCG-7-donor_1	9	IVTDFSVIK	12
AGTCTTTAGCTGTCTA-7-donor_1	2	GILGFVFTL	1
AGTCTTTTCCAACCAA-7-donor_1	9	IVTDFSVIK	12
AGTGGGAAGGATGGTC-7-donor_1	9	IVTDFSVIK	12
AGTGGGACATCGACGC-7-donor_1	9	IVTDFSVIK	12
AGTGTCAGTAGCGTAG-7-donor_1	9	IVTDFSVIK	12
AGTGTCATCGTATCAG-7-donor_1	4	IVTDFSVIK	1
AGTTGGTCACCTCGGA-7-donor_1	9	IVTDFSVIK	12
ATCATGGAGACACGAC-7-donor_1	9	IVTDFSVIK	12
ATCCACCTCATCGCTC-7-donor_1	4	AVFDRKSDAK	14
ATCGAGTTCCTTAATC-7-donor_1	9	IVTDFSVIK	12
ATCTACTAGTGCAAGC-7-donor_1	4	KLGGALQAK	10
ATCTACTTCCAATGGT-7-donor_1	4	KLGGALQAK	10
ATCTGCCTCTCCTATA-7-donor_1	2	GILGFVFTL	13
ATGAGGGTCCTGCAGG-7-donor_1	4	AVFDRKSDAK	18
ATGCGATCATCCAACA-7-donor_1	9	IVTDFSVIK	12
ATGGGAGAGGGAAACA-7-donor_1	9	IVTDFSVIK	12
ATGGGAGTCGCTAGCG-7-donor_1	4	AVFDRKSDAK	14
ATGTGTGAGCGATGAC-7-donor_1	9	IVTDFSVIK	12
ATTATCCTCGGCTACG-7-donor_1	0	ELAGIGILTV	8
ATTATCCTCTCCGGTT-7-donor_1	4	AVFDRKSDAK	14
ATTGGTGAGTATCGAA-7-donor_1	9	IVTDFSVIK	12
ATTGGTGTCCTAAGTG-7-donor_1	2	GILGFVFTL	13
ATTTCTGGTGTTGGGA-7-donor_1	4	KLGGALQAK	1
ATTTCTGGTTCCACAA-7-donor_1	4	AVFDRKSDAK	10
CAACCAACAAAGGTGC-7-donor_1	4	GILGFVFTL	1
CAAGATCGTATATCCG-7-donor_1	4	KLGGALQAK	18
CAAGGCCCACGGTAAG-7-donor_1	9	IVTDFSVIK	20
CAAGTTGAGAATAGGG-7-donor_1	4	KLGGALQAK	10
CAAGTTGAGACTGTAA-7-donor_1	2	GILGFVFTL	13
CACACAACATGCTAGT-7-donor_1	4	KLGGALQAK	1
CACACTCCACTTCGAA-7-donor_1	4	KLGGALQAK	14
CACAGGCGTAGCTGCC-7-donor_1	9	IVTDFSVIK	12
CACAGTAGTGATGTGG-7-donor_1	4	AVFDRKSDAK	14
CACATTTGTTATCACG-7-donor_1	9	IVTDFSVIK	12
CACCAGGGTTGGTGGA-7-donor_1	0	ELAGIGILTV	19
CAGCAGCCAGACAGGT-7-donor_1	4	KLGGALQAK	10
CAGCAGCTCATGCTCC-7-donor_1	2	GILGFVFTL	10
CAGCATAAGTAGGTGC-7-donor_1	5	KLGGALQAK	10
CAGCATATCTAACCGA-7-donor_1	9	IVTDFSVIK	20
CAGCGACCACCTATCC-7-donor_1	9	IVTDFSVIK	12
CAGCTGGCACCAGGTC-7-donor_1	2	GILGFVFTL	13
CAGTCCTCATCACGAT-7-donor_1	2	GILGFVFTL	10
CATATGGAGATCGATA-7-donor_1	9	IVTDFSVIK	12
CATATTCGTGTTTGTG-7-donor_1	4	KLGGALQAK	10
CATCAAGGTAGCCTCG-7-donor_1	5	KLGGALQAK	10
CATCGAATCGGCCGAT-7-donor_1	9	IVTDFSVIK	12
CATCGGGAGGCTATCT-7-donor_1	4	AVFDRKSDAK	14
CATCGGGTCGCCTGTT-7-donor_1	4	KLGGALQAK	18
CATGCCTGTAGATTAG-7-donor_1	4	KLGGALQAK	10
CATGCCTTCAAACCGT-7-donor_1	4	AVFDRKSDAK	14
CCAATCCGTCATATGC-7-donor_1	2	GILGFVFTL	13
CCACGGAGTGAAATCA-7-donor_1	4	AVFDRKSDAK	14
CCAGCGAAGCTCCTTC-7-donor_1	2	GILGFVFTL	13
CCGGGATTCATCTGCC-7-donor_1	2	GILGFVFTL	13
CCGTGGATCAAGGCTT-7-donor_1	9	IVTDFSVIK	12
CCGTTCATCGCCAAAT-7-donor_1	2	GILGFVFTL	13
CCTAAAGGTACCGTAT-7-donor_1	0	ELAGIGILTV	19
CCTATTAGTTACGTCA-7-donor_1	9	IVTDFSVIK	12
CCTCAGTGTAGCGCTC-7-donor_1	4	KLGGALQAK	14
CCTCAGTGTGATGTGG-7-donor_1	4	KLGGALQAK	5
CCTCTGATCACCCTCA-7-donor_1	0	ELAGIGILTV	7
CCTTACGGTGCTCTTC-7-donor_1	9	IVTDFSVIK	12
CCTTCCCAGTGTTAGA-7-donor_1	2	GILGFVFTL	13
CCTTCGAGTGACAAAT-7-donor_1	9	IVTDFSVIK	12
CCTTTCTTCCACGTTC-7-donor_1	4	AVFDRKSDAK	14
CGAACATGTCCGTGAC-7-donor_1	4	KLGGALQAK	10
CGACTTCAGCGTTGCC-7-donor_1	4	RLRAEAQVK	18
CGACTTCAGGTGACCA-7-donor_1	9	IVTDFSVIK	12
CGAGAAGTCATCGATG-7-donor_1	9	IVTDFSVIK	12
CGAGCACAGCCAGTTT-7-donor_1	4	KLGGALQAK	10
CGAGCACAGTTGTCGT-7-donor_1	2	GILGFVFTL	13
CGAGCACGTGGTCTCG-7-donor_1	9	IVTDFSVIK	12
CGAGCACTCGTACCGG-7-donor_1	4	AVFDRKSDAK	10
CGATGGCCATACGCCG-7-donor_1	9	IVTDFSVIK	12
CGATTGAGTAGCACGA-7-donor_1	4	KLGGALQAK	10
CGCGGTACAGGTCGTC-7-donor_1	0	KLGGALQAK	19
CGCGTTTTCTATGTGG-7-donor_1	4	AVFDRKSDAK	14
CGCTATCCATTAACCG-7-donor_1	9	IVTDFSVIK	12
CGCTATCGTTACAGAA-7-donor_1	4	AVFDRKSDAK	14
CGCTATCTCGTCACGG-7-donor_1	9	IVTDFSVIK	12
CGCTTCAAGCTAAACA-7-donor_1	4	AVFDRKSDAK	14
CGGAGCTTCCGTAGGC-7-donor_1	9	IVTDFSVIK	20
CGGAGTCGTCTAAAGA-7-donor_1	4	KLGGALQAK	18
CGGAGTCTCCCACTTG-7-donor_1	2	GILGFVFTL	13
CGGGTCAAGTGGGATC-7-donor_1	2	GILGFVFTL	10
CGGTTAAAGACCCACC-7-donor_1	2	GILGFVFTL	13
CGTAGCGCACACATGT-7-donor_1	4	AVFDRKSDAK	14
CGTAGGCTCCTAAGTG-7-donor_1	4	KLGGALQAK	10
CGTCAGGAGAGCTTCT-7-donor_1	4	AVFDRKSDAK	14
CGTCAGGCACACCGAC-7-donor_1	2	GILGFVFTL	13
CGTCAGGTCTCGTTTA-7-donor_1	0	KLGGALQAK	19
CGTCCATGTCATACTG-7-donor_1	4	AVFDRKSDAK	14
CGTGAGCCAGCGAACA-7-donor_1	4	AVFDRKSDAK	14
CGTGTCTAGTCATGCT-7-donor_1	4	KLGGALQAK	18
CGTTAGAGTATGCTTG-7-donor_1	4	KLGGALQAK	10
CTAACTTGTACAGACG-7-donor_1	4	AVFDRKSDAK	14
CTAATGGAGGTTACCT-7-donor_1	4	AVFDRKSDAK	10
CTAATGGTCGGCGCTA-7-donor_1	2	GILGFVFTL	13
CTACGTCCAAAGTCAA-7-donor_1	9	IVTDFSVIK	12
CTACGTCGTATCTGCA-7-donor_1	2	GILGFVFTL	13
CTAGTGACAAGGGTCA-7-donor_1	4	KLGGALQAK	18
CTCCTAGCATACGCTA-7-donor_1	2	GILGFVFTL	13
CTCGAAAAGGCGCTCT-7-donor_1	4	KLGGALQAK	10
CTCGAAATCTGCTTGC-7-donor_1	4	AVFDRKSDAK	10
CTCGGAGCATTGCGGC-7-donor_1	9	IVTDFSVIK	12
CTCGGGACATCGGTTA-7-donor_1	9	IVTDFSVIK	12
CTCGGGAGTAAACCTC-7-donor_1	4	AVFDRKSDAK	14
CTCGTACAGGATCGCA-7-donor_1	9	IVTDFSVIK	12
CTCGTACGTTTAGGAA-7-donor_1	2	GILGFVFTL	13
CTCGTACTCCCTAACC-7-donor_1	9	IVTDFSVIK	12
CTGAAGTGTCGGCTCA-7-donor_1	2	KLGGALQAK	10
CTGCCTATCGGTCCGA-7-donor_1	4	AVFDRKSDAK	13
CTGCTGTCAAGTCATC-7-donor_1	2	GILGFVFTL	13
CTGCTGTGTCTAGTGT-7-donor_1	9	IVTDFSVIK	12
CTGCTGTGTTGTTTGG-7-donor_1	4	AVFDRKSDAK	14
CTGTTTACATGGGAAC-7-donor_1	9	IVTDFSVIK	12
CTGTTTAGTCATGCCG-7-donor_1	2	KLGGALQAK	13
CTTAGGAAGATGTCGG-7-donor_1	4	AVFDRKSDAK	14
CTTAGGACAATAGCGG-7-donor_1	4	KLGGALQAK	10
CTTAGGATCCATGAAC-7-donor_1	4	KLGGALQAK	10
CTTCTCTGTTATTCTC-7-donor_1	9	IVTDFSVIK	12
GAACCTATCGGCGCTA-7-donor_1	9	IVTDFSVIK	12
GAATGAACAAGCCGTC-7-donor_1	9	IVTDFSVIK	12
GACACGCTCCTAGGGC-7-donor_1	4	AVFDRKSDAK	14
GACCTGGTCAGCTGGC-7-donor_1	9	IVTDFSVIK	12
GACGCGTCAAGCTGTT-7-donor_1	0	KLGGALQAK	10
GACGGCTAGCTGTCTA-7-donor_1	4	AVFDRKSDAK	14
GACGTTACATTAACCG-7-donor_1	2	GILGFVFTL	13
GACTAACGTGGCAAAC-7-donor_1	9	IVTDFSVIK	12
GACTACACATTTGCCC-7-donor_1	4	KLGGALQAK	10
GACTGCGAGTTGAGTA-7-donor_1	2	GILGFVFTL	13
GACTGCGGTTCCACTC-7-donor_1	4	IVTDFSVIK	10
GAGGTGAAGGACCACA-7-donor_1	0	ELAGIGILTV	19
GAGGTGAGTCTCATCC-7-donor_1	9	IVTDFSVIK	12
GAGTCCGGTAGAAGGA-7-donor_1	9	IVTDFSVIK	12
GAGTCCGTCCTAGTGA-7-donor_1	4	KLGGALQAK	18
GAGTCCGTCGGCTACG-7-donor_1	9	IVTDFSVIK	12
GATCGATAGCCACGCT-7-donor_1	4	GLCTLVAML	1
GATCGATGTCACAAGG-7-donor_1	2	GILGFVFTL	13
GATCTAGAGGCAATTA-7-donor_1	4	KLGGALQAK	10
GATGAAAAGAGTTGGC-7-donor_1	9	IVTDFSVIK	12
GATGAAATCAAGGCTT-7-donor_1	2	GILGFVFTL	13
GATGCTACACCCTATC-7-donor_1	4	AVFDRKSDAK	14
GATTCAGCATGCAATC-7-donor_1	5	KLGGALQAK	10
GATTCAGGTCAACATC-7-donor_1	5	KLGGALQAK	10
GCACTCTCAACTGCTA-7-donor_1	9	IVTDFSVIK	12
GCAGTTACAACACCCG-7-donor_1	9	IVTDFSVIK	12
GCAGTTACATACTCTT-7-donor_1	9	IVTDFSVIK	12
GCAGTTATCTGCAAGT-7-donor_1	2	GILGFVFTL	1
GCATACAAGCGTTTAC-7-donor_1	9	IVTDFSVIK	12
GCCTCTAGTCCGTGAC-7-donor_1	2	GILGFVFTL	1
GCGACCACACAGGCCT-7-donor_1	9	IVTDFSVIK	12
GCGACCAGTCCTAGCG-7-donor_1	4	AVFDRKSDAK	14
GCGCAACGTTGATTCG-7-donor_1	9	IVTDFSVIK	12
GCGCAGTGTACTTCTT-7-donor_1	9	IVTDFSVIK	12
GCGCAGTGTTTAGCTG-7-donor_1	9	IVTDFSVIK	12
GCGCCAACATTCCTCG-7-donor_1	2	GILGFVFTL	10
GCTCCTAAGTCTCCTC-7-donor_1	9	IVTDFSVIK	12
GCTGCGAGTGTGAATA-7-donor_1	4	KLGGALQAK	2
GCTGGGTTCAACGGCC-7-donor_1	9	IVTDFSVIK	12
GCTTCCACAAGTTAAG-7-donor_1	14	KLGGALQAK	10
GCTTGAAAGTACATGA-7-donor_1	9	IVTDFSVIK	12
GCTTGAATCCTTGACC-7-donor_1	4	AVFDRKSDAK	10
GGACAAGTCGCGTTTC-7-donor_1	2	GILGFVFTL	13
GGATGTTCAATCCAAC-7-donor_1	9	IVTDFSVIK	12
GGCAATTAGACAGGCT-7-donor_1	9	IVTDFSVIK	12
GGCAATTCATTACGAC-7-donor_1	4	KLGGALQAK	2
GGCGACTAGATGGCGT-7-donor_1	2	GILGFVFTL	13
GGCGACTTCCTAGGGC-7-donor_1	2	GILGFVFTL	13
GGCGTGTAGGGCTTGA-7-donor_1	9	IVTDFSVIK	12
GGCTCGATCTTGTTTG-7-donor_1	4	AVFDRKSDAK	14
GGGAATGAGTCTTGCA-7-donor_1	9	IVTDFSVIK	12
GGGAATGTCATCGGAT-7-donor_1	4	KLGGALQAK	10
GGGACCTGTTCTGGTA-7-donor_1	9	IVTDFSVIK	12
GGGAGATCACCACCAG-7-donor_1	2	GILGFVFTL	13
GGGATGAAGTCGTTTG-7-donor_1	9	IVTDFSVIK	12
GGGATGAGTCAGTGGA-7-donor_1	2	GILGFVFTL	13
GGGCATCTCAGCATGT-7-donor_1	4	IVTDFSVIK	1
GGGTCTGGTCATGCCG-7-donor_1	4	KLGGALQAK	10
GGGTCTGTCTCTTGAT-7-donor_1	4	AVFDRKSDAK	14
GTAACGTAGCAATCTC-7-donor_1	4	KLGGALQAK	10
GTAACTGAGAGCTATA-7-donor_1	4	KLGGALQAK	10
GTACGTATCAGTTTGG-7-donor_1	4	KLGGALQAK	12
GTACTTTCATTCTTAC-7-donor_1	4	KLGGALQAK	18
GTATCTTCACAACGCC-7-donor_1	9	IVTDFSVIK	12
GTCACAAGTTGTCTTT-7-donor_1	4	KLGGALQAK	13
GTCACGGTCAACGCTA-7-donor_1	4	RLRAEAQVK	18
GTCATTTTCGAACGGA-7-donor_1	4	AVFDRKSDAK	14
GTCATTTTCGCGTTTC-7-donor_1	2	GILGFVFTL	1
GTCGTAAGTCGCCATG-7-donor_1	4	AVFDRKSDAK	14
GTGAAGGTCACCACCT-7-donor_1	4	KLGGALQAK	10
GTGCGGTCAAGGTTTC-7-donor_1	9	IVTDFSVIK	12
GTTAAGCGTTATCGGT-7-donor_1	9	IVTDFSVIK	12
GTTACAGAGGTAAACT-7-donor_1	2	GILGFVFTL	10
GTTCTCGGTAGCGCAA-7-donor_1	9	IVTDFSVIK	12
GTTCTCGTCACAACGT-7-donor_1	2	GILGFVFTL	13
GTTTCTAAGTAATCCC-7-donor_1	2	GILGFVFTL	13
GTTTCTAGTTGTCTTT-7-donor_1	9	IVTDFSVIK	12
TAAACCGTCAACACCA-7-donor_1	2	GILGFVFTL	13
TAAGAGATCTGCAAGT-7-donor_1	4	KLGGALQAK	10
TAAGCGTAGCCAGTTT-7-donor_1	4	KLGGALQAK	10
TAAGTGCGTACAGACG-7-donor_1	9	IVTDFSVIK	12
TACAGTGGTAAAGGAG-7-donor_1	4	AVFDRKSDAK	14
TACAGTGTCTGATTCT-7-donor_1	2	GILGFVFTL	13
TACCTTACACTCTGTC-7-donor_1	2	GILGFVFTL	13
TACGGATCATCTCCCA-7-donor_1	4	KLGGALQAK	18
TACGGTATCAAAGACA-7-donor_1	4	KLGGALQAK	10
TACTTACCATGAGCGA-7-donor_1	4	KLGGALQAK	10
TAGACCAAGATAGTCA-7-donor_1	4	KLGGALQAK	10
TAGCCGGCACAGATTC-7-donor_1	9	IVTDFSVIK	12
TAGGCATTCCCTGACT-7-donor_1	9	IVTDFSVIK	12
TAGTGGTGTTACGACT-7-donor_1	4	AVFDRKSDAK	14
TAGTTGGAGCAGCCTC-7-donor_1	4	KLGGALQAK	10
TATCAGGAGAGGGATA-7-donor_1	4	IVTDFSVIK	10
TCACAAGGTAAGGGAA-7-donor_1	2	GILGFVFTL	13
TCACGAAAGCTCAACT-7-donor_1	5	KLGGALQAK	10
TCAGATGCACAGATTC-7-donor_1	5	KLGGALQAK	10
TCAGATGGTGTGACGA-7-donor_1	4	KLGGALQAK	10
TCAGCTCAGCAATATG-7-donor_1	4	KLGGALQAK	13
TCAGGTAAGAGCTATA-7-donor_1	4	AVFDRKSDAK	14
TCAGGTACAATGCCAT-7-donor_1	4	AVFDRKSDAK	14
TCAGGTACATCGGTTA-7-donor_1	9	IVTDFSVIK	12
TCATTACCAGCCAGAA-7-donor_1	4	KLGGALQAK	10
TCATTACGTAAACACA-7-donor_1	4	GILGFVFTL	13
TCATTTGCATTGCGGC-7-donor_1	2	GILGFVFTL	13
TCATTTGGTTACCGAT-7-donor_1	9	IVTDFSVIK	12
TCGCGTTCAAAGCGGT-7-donor_1	0	KLGGALQAK	19
TCGGGACCATTACCTT-7-donor_1	9	IVTDFSVIK	12
TCGTACCCAAGCTGGA-7-donor_1	4	GILGFVFTL	13
TCTATTGAGGGATACC-7-donor_1	4	AVFDRKSDAK	14
TCTATTGTCGTAGGTT-7-donor_1	4	AVFDRKSDAK	14
TCTCATACAGTATCTG-7-donor_1	9	IVTDFSVIK	12
TCTGGAACACCAGGCT-7-donor_1	4	AVFDRKSDAK	14
TCTTCGGAGGTGCAAC-7-donor_1	9	IVTDFSVIK	12
TCTTTCCTCGCCTGAG-7-donor_1	9	IVTDFSVIK	12
TGAAAGAAGTCATCCA-7-donor_1	9	IVTDFSVIK	12
TGAAAGACATAAAGGT-7-donor_1	9	IVTDFSVIK	12
TGACAACTCTCGTATT-7-donor_1	9	IVTDFSVIK	12
TGACGGCAGCAGGTCA-7-donor_1	9	IVTDFSVIK	12
TGACTTTAGAACAATC-7-donor_1	9	IVTDFSVIK	12
TGAGAGGGTCGAATCT-7-donor_1	9	IVTDFSVIK	12
TGAGGGACAGGATCGA-7-donor_1	2	GILGFVFTL	13
TGAGGGATCGTCCGTT-7-donor_1	5	AVFDRKSDAK	10
TGCCCTACACAGATTC-7-donor_1	9	IVTDFSVIK	12
TGCGGGTAGGGAGTAA-7-donor_1	2	GILGFVFTL	13
TGGCTGGAGTAATCCC-7-donor_1	4	IVTDFSVIK	10
TGGGCGTCATGTCCTC-7-donor_1	4	AVFDRKSDAK	14
TGGTTAGGTCCAGTTA-7-donor_1	0	GILGFVFTL	13
TGGTTAGGTGTGCCTG-7-donor_1	4	AVFDRKSDAK	14
TGTATTCTCCGCAAGC-7-donor_1	4	AVFDRKSDAK	14
TGTCCCAGTCGACTAT-7-donor_1	2	GILGFVFTL	13
TGTGGTACATATGAGA-7-donor_1	5	KLGGALQAK	10
TGTTCCGAGCGGATCA-7-donor_1	2	GILGFVFTL	13
TGTTCCGGTCCGAATT-7-donor_1	2	GILGFVFTL	13
TTATGCTGTACCGTTA-7-donor_1	5	KLGGALQAK	18
TTCTCAAAGGGTGTTG-7-donor_1	4	AVFDRKSDAK	14
TTCTCCTGTCCGTTAA-7-donor_1	4	KLGGALQAK	18
TTCTTAGAGGCAATTA-7-donor_1	2	GILGFVFTL	13
TTGCCGTCAAGCCGCT-7-donor_1	9	IVTDFSVIK	12
TTGCGTCCAGTATCTG-7-donor_1	2	GILGFVFTL	13
TTTCCTCTCATACGGT-7-donor_1	5	KLGGALQAK	18
TTTGGTTTCGTAGGAG-7-donor_1	9	IVTDFSVIK	12
TTTGTCAAGCCAGTAG-7-donor_1	9	IVTDFSVIK	12
AAACCTGCAGACGCTC-8-donor_1	5	KLGGALQAK	10
AAAGATGAGCAGGCTA-8-donor_1	4	IVTDFSVIK	2
AAAGATGTCCAGATCA-8-donor_1	4	KLGGALQAK	10
AAAGATGTCTGTCAAG-8-donor_1	2	GILGFVFTL	13
AACACGTCAATCCAAC-8-donor_1	0	ELAGIGILTV	19
AACCATGTCTGTGCAA-8-donor_1	4	RLRAEAQVK	10
AACCGCGGTACCGAGA-8-donor_1	2	GILGFVFTL	13
AACTGGTTCTGGGCCA-8-donor_1	4	KLGGALQAK	10
AAGACCTAGTCCGTAT-8-donor_1	4	AVFDRKSDAK	14
AAGCCGCCACCCATTC-8-donor_1	4	KLGGALQAK	10
AAGCCGCGTGTCCTCT-8-donor_1	9	IVTDFSVIK	12
AAGGTTCGTGTGCCTG-8-donor_1	14	KLGGALQAK	10
AAGTCTGGTCTACCTC-8-donor_1	2	GILGFVFTL	13
AATCCAGGTCGATTGT-8-donor_1	4	IVTDFSVIK	1
AATCGGTAGGTAGCTG-8-donor_1	9	IVTDFSVIK	12
AATCGGTGTACTCGCG-8-donor_1	4	AVFDRKSDAK	10
AATCGGTGTCGTTGTA-8-donor_1	4	AVFDRKSDAK	14
ACACCAAGTTCCACAA-8-donor_1	4	AVFDRKSDAK	14
ACACTGAGTGGCGAAT-8-donor_1	2	GILGFVFTL	10
ACAGCCGTCGCAAACT-8-donor_1	4	KLGGALQAK	18
ACAGCTATCGCAAGCC-8-donor_1	2	GILGFVFTL	13
ACATCAGAGATGTGGC-8-donor_1	9	IVTDFSVIK	12
ACATCAGTCACCCTCA-8-donor_1	9	IVTDFSVIK	12
ACATCAGTCAGCATGT-8-donor_1	4	KLGGALQAK	13
ACCAGTACATGGAATA-8-donor_1	2	GILGFVFTL	1
ACCCACTAGGCCCTCA-8-donor_1	9	IVTDFSVIK	12
ACCGTAATCGGCGCTA-8-donor_1	9	IVTDFSVIK	12
ACCTTTATCGAGAGCA-8-donor_1	4	KLGGALQAK	10
ACCTTTATCTTGACGA-8-donor_1	4	AVFDRKSDAK	14
ACGAGCCGTACCAGTT-8-donor_1	2	GILGFVFTL	13
ACGAGGAAGACTAAGT-8-donor_1	2	GILGFVFTL	13
ACGATGTTCTGTCAAG-8-donor_1	4	KLGGALQAK	10
ACGCCAGAGTGGCACA-8-donor_1	2	GILGFVFTL	13
ACGCCAGGTAGAAAGG-8-donor_1	9	IVTDFSVIK	12
ACGCCAGTCTTGTTTG-8-donor_1	9	IVTDFSVIK	12
ACGGGCTCATGGGACA-8-donor_1	4	AVFDRKSDAK	14
ACGGGTCCATCCGCGA-8-donor_1	5	KLGGALQAK	10
ACTGAACGTTCCCTTG-8-donor_1	14	KLGGALQAK	10
ACTGCTCGTCCAGTTA-8-donor_1	14	KLGGALQAK	10
ACTGTCCCACTCTGTC-8-donor_1	4	KLGGALQAK	10
ACTTTCACACGGTAAG-8-donor_1	2	GILGFVFTL	13
ACTTTCAGTTTGGCGC-8-donor_1	4	KLGGALQAK	10
AGAATAGCACATTCGA-8-donor_1	4	KLGGALQAK	18
AGACGTTGTCTCCATC-8-donor_1	14	KLGGALQAK	10
AGACGTTGTGCACGAA-8-donor_1	9	IVTDFSVIK	12
AGAGCGAAGATCGGGT-8-donor_1	4	AVFDRKSDAK	14
AGAGCTTAGGTGCAAC-8-donor_1	4	AVFDRKSDAK	14
AGATCTGAGCTGATAA-8-donor_1	2	GILGFVFTL	13
AGATTGCTCGGCTACG-8-donor_1	2	GILGFVFTL	13
AGCAGCCCAATCGAAA-8-donor_1	4	RAKFKQLL	13
AGCAGCCTCTTGGGTA-8-donor_1	9	IVTDFSVIK	12
AGCGTATTCTCTGCTG-8-donor_1	2	GILGFVFTL	13
AGCTCTCAGTGAAGAG-8-donor_1	2	GILGFVFTL	13
AGGCCACCAGCGTCCA-8-donor_1	9	IVTDFSVIK	20
AGGCCGTCACTTACGA-8-donor_1	2	GILGFVFTL	13
AGGCCGTGTCGAAAGC-8-donor_1	4	KLGGALQAK	10
AGGGAGTGTGCTTCTC-8-donor_1	9	IVTDFSVIK	12
AGGGATGAGCAGACTG-8-donor_1	0	ELAGIGILTV	7
AGTAGTCGTTCGGGCT-8-donor_1	4	AVFDRKSDAK	14
AGTCTTTCAGCTCGCA-8-donor_1	4	KLGGALQAK	10
AGTGGGAGTCTTGATG-8-donor_1	9	IVTDFSVIK	12
ATCATCTCATATGAGA-8-donor_1	4	RAKFKQLL	10
ATCCACCAGGCTCATT-8-donor_1	4	AVFDRKSDAK	14
ATCTACTTCGTCGTTC-8-donor_1	4	AVFDRKSDAK	14
ATCTGCCGTACAGACG-8-donor_1	9	IVTDFSVIK	12
ATCTGCCTCGGCGGTT-8-donor_1	4	KLGGALQAK	10
ATCTGCCTCTATCCCG-8-donor_1	0	KLGGALQAK	10
ATGCGATAGCAAATCA-8-donor_1	2	GILGFVFTL	13
ATGGGAGCATTACGAC-8-donor_1	4	KLGGALQAK	1
ATTATCCCAGATCTGT-8-donor_1	2	GILGFVFTL	13
ATTATCCGTCGCTTCT-8-donor_1	9	IVTDFSVIK	12
ATTCTACAGATAGTCA-8-donor_1	2	GILGFVFTL	13
ATTGGTGTCTGCGACG-8-donor_1	9	IVTDFSVIK	12
CAACCTCGTACGCTGC-8-donor_1	4	AVFDRKSDAK	14
CAAGATCAGGCTAGCA-8-donor_1	4	AVFDRKSDAK	14
CAAGGCCTCAACACCA-8-donor_1	2	GILGFVFTL	10
CAAGTTGTCATTCACT-8-donor_1	4	KLGGALQAK	10
CACAAACCATCCGTGG-8-donor_1	4	KLGGALQAK	10
CACAAACTCGTTACAG-8-donor_1	2	GILGFVFTL	13
CACACTCAGAAACGCC-8-donor_1	9	IVTDFSVIK	12
CACAGGCAGTGGGCTA-8-donor_1	4	AVFDRKSDAK	14
CACAGTAAGGCTCAGA-8-donor_1	4	KLGGALQAK	10
CACAGTACACGGTGTC-8-donor_1	4	AVFDRKSDAK	13
CACATAGTCTAACTCT-8-donor_1	9	IVTDFSVIK	12
CACCACTTCGCCATAA-8-donor_1	9	IVTDFSVIK	20
CACCTTGAGACAGAGA-8-donor_1	4	KLGGALQAK	10
CAGAGAGAGTTATCGC-8-donor_1	4	KLGGALQAK	10
CAGAGAGCATGTTCCC-8-donor_1	9	IVTDFSVIK	20
CAGCAGCTCATGGTCA-8-donor_1	4	IVTDFSVIK	12
CAGCTAAAGAGGTTAT-8-donor_1	4	AVFDRKSDAK	14
CAGCTAATCGGTCCGA-8-donor_1	4	KLGGALQAK	10
CAGCTGGGTCATCGGC-8-donor_1	4	GILGFVFTL	18
CAGGTGCGTGTTGGGA-8-donor_1	9	IVTDFSVIK	12
CATATGGCACGCGAAA-8-donor_1	4	KLGGALQAK	10
CATATTCAGGCTACGA-8-donor_1	2	GILGFVFTL	13
CATCAAGCAAAGGAAG-8-donor_1	4	AVFDRKSDAK	2
CATCAAGGTTTCGCTC-8-donor_1	2	GILGFVFTL	13
CATCCACTCTCTGCTG-8-donor_1	4	AVFDRKSDAK	14
CATGACACAAGACGTG-8-donor_1	9	IVTDFSVIK	12
CATGACATCATGCATG-8-donor_1	4	AVFDRKSDAK	14
CCAGCGAAGTCTCCTC-8-donor_1	2	GILGFVFTL	10
CCATTCGTCTCACATT-8-donor_1	4	KLGGALQAK	10
CCCAATCCATCGATGT-8-donor_1	4	RLRAEAQVK	10
CCCAGTTCACAAGCCC-8-donor_1	4	AVFDRKSDAK	14
CCCATACGTCTTGTCC-8-donor_1	4	KLGGALQAK	10
CCGGTAGCATCTCGCT-8-donor_1	4	AVFDRKSDAK	14
CCGTACTGTAGCGCTC-8-donor_1	2	GILGFVFTL	13
CCGTGGAAGCCCTAAT-8-donor_1	9	IVTDFSVIK	12
CCGTTCACAAATACAG-8-donor_1	4	AVFDRKSDAK	18
CCTACACGTACAGACG-8-donor_1	4	KLGGALQAK	18
CCTACACGTCAATGTC-8-donor_1	4	KLGGALQAK	10
CCTAGCTTCCTTTCGG-8-donor_1	2	GILGFVFTL	13
CCTCTGAAGCACAGGT-8-donor_1	14	KLGGALQAK	10
CCTCTGAGTTTCGCTC-8-donor_1	9	IVTDFSVIK	12
CCTTACGCATCCGCGA-8-donor_1	0	ELAGIGILTV	19
CCTTACGGTCAGCTAT-8-donor_1	4	KLGGALQAK	2
CCTTACGGTCTAGTGT-8-donor_1	4	KLGGALQAK	18
CCTTCGAGTCTGCGGT-8-donor_1	9	IVTDFSVIK	12
CCTTTCTGTTTGTTTC-8-donor_1	2	GILGFVFTL	13
CGATCGGAGACTACAA-8-donor_1	2	GILGFVFTL	13
CGATCGGAGCGTAGTG-8-donor_1	2	GILGFVFTL	13
CGATGGCTCACTTCAT-8-donor_1	2	GILGFVFTL	13
CGATTGAGTATGAAAC-8-donor_1	4	AVFDRKSDAK	14
CGCGGTACAAGCTGTT-8-donor_1	2	GILGFVFTL	13
CGCGGTAGTCCAAGTT-8-donor_1	2	GILGFVFTL	13
CGCGGTATCTCATTCA-8-donor_1	9	IVTDFSVIK	12
CGCTGGACAGCTCGAC-8-donor_1	9	IVTDFSVIK	12
CGCTTCAAGATCCCGC-8-donor_1	4	KLGGALQAK	10
CGGACACTCAGCTGGC-8-donor_1	0	ELAGIGILTV	19
CGGACGTCACATGACT-8-donor_1	4	AVFDRKSDAK	14
CGGAGCTTCAGTCCCT-8-donor_1	9	IVTDFSVIK	12
CGGAGTCGTTCCTCCA-8-donor_1	0	KLGGALQAK	7
CGGAGTCTCCAAGTAC-8-donor_1	4	KLGGALQAK	10
CGGGTCATCACTCCTG-8-donor_1	4	KLGGALQAK	10
CGGGTCATCTGACCTC-8-donor_1	4	KLGGALQAK	10
CGTCCATAGAAGCCCA-8-donor_1	2	GILGFVFTL	13
CGTCCATAGTGTTAGA-8-donor_1	4	KLGGALQAK	10
CGTGTCTCAGATCTGT-8-donor_1	4	KLGGALQAK	1
CTACACCAGCTCTCGG-8-donor_1	4	KLGGALQAK	18
CTACACCTCAGTGCAT-8-donor_1	9	IVTDFSVIK	12
CTACCCATCGTAGGTT-8-donor_1	4	AVFDRKSDAK	14
CTAGCCTCAGCTGCAC-8-donor_1	2	GILGFVFTL	13
CTAGCCTTCCTGTACC-8-donor_1	4	AVFDRKSDAK	14
CTAGTGAAGATCCTGT-8-donor_1	9	IVTDFSVIK	12
CTAGTGACACGGCCAT-8-donor_1	9	IVTDFSVIK	12
CTAGTGATCAGCTTAG-8-donor_1	4	KLGGALQAK	18
CTCACACAGGGATGGG-8-donor_1	4	KLGGALQAK	10
CTCACACAGTACCGGA-8-donor_1	9	IVTDFSVIK	12
CTCACACTCTTATCTG-8-donor_1	4	IVTDFSVIK	10
CTCATTATCCCAAGTA-8-donor_1	2	GILGFVFTL	13
CTCGAGGGTCCTGCTT-8-donor_1	9	IVTDFSVIK	12
CTCGGGACATGACATC-8-donor_1	2	GILGFVFTL	13
CTCGTCAAGTGGGTTG-8-donor_1	4	KLGGALQAK	18
CTCTAATCAAGGCTCC-8-donor_1	2	GILGFVFTL	13
CTCTAATTCATTGCCC-8-donor_1	4	KLGGALQAK	10
CTGAAACCACCGGAAA-8-donor_1	4	KLGGALQAK	10
CTGATAGAGCAGGCTA-8-donor_1	9	IVTDFSVIK	20
CTGATAGCACCAGATT-8-donor_1	4	AVFDRKSDAK	14
CTGATAGGTTCACGGC-8-donor_1	4	AVFDRKSDAK	10
CTGATCCAGTGCTGCC-8-donor_1	2	GILGFVFTL	13
CTGCCTAGTTCGGCAC-8-donor_1	4	RLRAEAQVK	10
CTGCGGAAGCGGCTTC-8-donor_1	2	GILGFVFTL	13
CTGCTGTTCTGCTGTC-8-donor_1	14	KLGGALQAK	10
CTGGTCTCATACGCTA-8-donor_1	4	AVFDRKSDAK	14
CTGTTTACAGACGCCT-8-donor_1	4	KLGGALQAK	10
CTTACCGAGTAGCCGA-8-donor_1	4	AVFDRKSDAK	14
CTTACCGGTTGTGGCC-8-donor_1	4	IVTDFSVIK	10
CTTGGCTAGACAATAC-8-donor_1	4	AVFDRKSDAK	14
CTTGGCTTCAAGAAGT-8-donor_1	4	AVFDRKSDAK	14
GAAATGACATTCGACA-8-donor_1	4	RLRAEAQVK	18
GAAATGAGTGTGAATA-8-donor_1	2	GILGFVFTL	13
GAACGGAAGACACTAA-8-donor_1	4	GILGFVFTL	13
GAACGGAGTTTGTGTG-8-donor_1	4	KLGGALQAK	10
GAAGCAGAGCGATATA-8-donor_1	4	IVTDFSVIK	10
GAAGCAGGTCTCCCTA-8-donor_1	4	AVFDRKSDAK	14
GAATGAAGTAAGGATT-8-donor_1	4	AVFDRKSDAK	1
GAATGAAGTACGCTGC-8-donor_1	4	KLGGALQAK	10
GACACGCTCTGAGGGA-8-donor_1	4	KLGGALQAK	18
GACAGAGAGTTGAGAT-8-donor_1	2	GILGFVFTL	13
GACGCGTTCCGCGTTT-8-donor_1	4	KLGGALQAK	10
GACGTGCCATGGTTGT-8-donor_1	9	IVTDFSVIK	12
GACTAACTCTCTAAGG-8-donor_1	4	RAKFKQLL	1
GACTGCGAGCAATATG-8-donor_1	2	GILGFVFTL	13
GAGCAGACATCGGTTA-8-donor_1	9	IVTDFSVIK	12
GAGCAGAGTAAAGTCA-8-donor_1	2	GILGFVFTL	13
GAGGTGAGTCAAAGAT-8-donor_1	2	GILGFVFTL	13
GATCAGTTCGGATGTT-8-donor_1	4	AVFDRKSDAK	14
GATCGATCATCAGTCA-8-donor_1	2	GILGFVFTL	13
GATCGTAGTGAGGGTT-8-donor_1	4	KLGGALQAK	10
GATCGTATCGACGGAA-8-donor_1	4	KLGGALQAK	10
GATGAAAAGTCCCACG-8-donor_1	4	ELAGIGILTV	10
GATGAAAGTCCATCCT-8-donor_1	4	IVTDFSVIK	1
GATGAAATCAGATAAG-8-donor_1	4	KLGGALQAK	18
GATGCTAGTAGGCTGA-8-donor_1	4	KLGGALQAK	10
GCAAACTTCTGCAGTA-8-donor_1	2	GILGFVFTL	13
GCAATCATCAAGAAGT-8-donor_1	2	GILGFVFTL	13
GCACATAAGGCTCAGA-8-donor_1	9	IVTDFSVIK	12
GCACATACACTAGTAC-8-donor_1	2	GILGFVFTL	13
GCACTCTGTATTCTCT-8-donor_1	9	IVTDFSVIK	12
GCAGTTACATTATCTC-8-donor_1	9	IVTDFSVIK	12
GCATGATCATCGACGC-8-donor_1	4	KLGGALQAK	10
GCATGTAAGTCCGTAT-8-donor_1	9	IVTDFSVIK	12
GCATGTATCGGTGTTA-8-donor_1	2	GILGFVFTL	13
GCCTCTACACCTATCC-8-donor_1	4	AVFDRKSDAK	18
GCCTCTAGTAAAGGAG-8-donor_1	4	KLGGALQAK	10
GCCTCTAGTAGGCTGA-8-donor_1	4	AVFDRKSDAK	14
GCGACCAAGCGTAATA-8-donor_1	4	AVFDRKSDAK	14
GCGACCACACAGCGTC-8-donor_1	2	GILGFVFTL	13
GCGAGAACATACGCCG-8-donor_1	9	IVTDFSVIK	12
GCGCAACCAAATTGCC-8-donor_1	4	KLGGALQAK	18
GCGCCAAAGCTTATCG-8-donor_1	9	IVTDFSVIK	20
GCGCCAACAGCCACCA-8-donor_1	0	ELAGIGILTV	19
GCGCCAATCAGCACAT-8-donor_1	4	AVFDRKSDAK	14
GCGCGATTCCTTCAAT-8-donor_1	2	GILGFVFTL	13
GCTCCTACACCAGTTA-8-donor_1	2	GILGFVFTL	13
GCTCTGTAGTCGCCGT-8-donor_1	2	GILGFVFTL	13
GCTCTGTCATGCGCAC-8-donor_1	4	AVFDRKSDAK	14
GCTGCTTAGAGACGAA-8-donor_1	2	GILGFVFTL	13
GCTGCTTAGGTACTCT-8-donor_1	4	IVTDFSVIK	10
GCTGCTTTCAGTTTGG-8-donor_1	2	GILGFVFTL	13
GGAAAGCCAGTGGAGT-8-donor_1	9	IVTDFSVIK	12
GGAACTTAGAAGGCCT-8-donor_1	2	GILGFVFTL	1
GGACAGATCACGCATA-8-donor_1	2	GILGFVFTL	13
GGACATTGTACGCTGC-8-donor_1	2	GILGFVFTL	13
GGACGTCGTGTCAATC-8-donor_1	2	GILGFVFTL	10
GGATGTTCACAGGCCT-8-donor_1	4	KLGGALQAK	10
GGATGTTCATGCCACG-8-donor_1	2	GILGFVFTL	13
GGATGTTTCCACGTGG-8-donor_1	9	IVTDFSVIK	12
GGATTACTCTCTGAGA-8-donor_1	4	AVFDRKSDAK	14
GGCAATTAGATGAGAG-8-donor_1	2	GILGFVFTL	13
GGCAATTTCTGAGGGA-8-donor_1	4	KLGGALQAK	10
GGCGACTAGACAATAC-8-donor_1	9	IVTDFSVIK	12
GGCTGGTAGATACACA-8-donor_1	2	GILGFVFTL	13
GGCTGGTCACGTCTCT-8-donor_1	2	GILGFVFTL	13
GGCTGGTGTGTGAATA-8-donor_1	4	KLGGALQAK	10
GGCTGGTGTTATTCTC-8-donor_1	5	AVFDRKSDAK	10
GGGAATGGTAAGTAGT-8-donor_1	4	RLRAEAQVK	18
GGGAATGGTTCCACTC-8-donor_1	2	GILGFVFTL	13
GGGTCTGGTGCAACTT-8-donor_1	4	GILGFVFTL	13
GGGTCTGTCGTATCAG-8-donor_1	5	KLGGALQAK	18
GGTATTGAGATGTGGC-8-donor_1	4	AVFDRKSDAK	14
GGTGCGTGTCCAGTGC-8-donor_1	4	AVFDRKSDAK	14
GGTGCGTTCCCTCTTT-8-donor_1	2	GILGFVFTL	13
GTAACTGTCCGAGCCA-8-donor_1	4	AVFDRKSDAK	14
GTACTTTAGAGGTTGC-8-donor_1	9	IVTDFSVIK	20
GTACTTTGTGTCAATC-8-donor_1	9	IVTDFSVIK	12
GTATCTTCAGTTCATG-8-donor_1	4	AVFDRKSDAK	14
GTATTCTTCTCCAGGG-8-donor_1	4	AVFDRKSDAK	14
GTCAAGTAGCGATTCT-8-donor_1	9	IVTDFSVIK	12
GTCACGGAGCGCCTTG-8-donor_1	4	KLGGALQAK	10
GTCGGGTCAATCCGAT-8-donor_1	4	AVFDRKSDAK	14
GTCGTAAAGTGTCCAT-8-donor_1	1	KLGGALQAK	14
GTCGTAACATCCTAGA-8-donor_1	2	GILGFVFTL	13
GTCTTCGAGGAGTCTG-8-donor_1	9	IVTDFSVIK	12
GTGAAGGTCAGCTCGG-8-donor_1	9	IVTDFSVIK	12
GTGGGTCCAGTGGAGT-8-donor_1	4	AVFDRKSDAK	14
GTGGGTCGTCCAAGTT-8-donor_1	9	IVTDFSVIK	12
GTTAAGCGTTTACTCT-8-donor_1	9	IVTDFSVIK	12
GTTCATTTCCCACTTG-8-donor_1	14	KLGGALQAK	10
GTTCATTTCGACAGCC-8-donor_1	2	GILGFVFTL	13
TAAACCGAGCGCTTAT-8-donor_1	4	KLGGALQAK	18
TAAGCGTAGCAGCCTC-8-donor_1	9	IVTDFSVIK	12
TACACGACATCCTTGC-8-donor_1	4	RLRAEAQVK	10
TACTCATCACTACAGT-8-donor_1	2	GILGFVFTL	13
TACTCGCGTGCTGTAT-8-donor_1	4	KLGGALQAK	10
TACTTACAGCAGCGTA-8-donor_1	9	IVTDFSVIK	12
TAGAGCTAGAGACTAT-8-donor_1	14	KLGGALQAK	10
TAGAGCTCATTGGCGC-8-donor_1	2	GILGFVFTL	13
TAGCCGGGTTGGAGGT-8-donor_1	4	AVFDRKSDAK	14
TAGCCGGTCGCAAGCC-8-donor_1	4	AVFDRKSDAK	14
TAGGCATTCTTCCTTC-8-donor_1	2	GILGFVFTL	13
TAGTTGGGTTAAGAAC-8-donor_1	4	AVFDRKSDAK	14
TATTACCCACAACGCC-8-donor_1	9	IVTDFSVIK	12
TATTACCTCTTCGGTC-8-donor_1	9	IVTDFSVIK	20
TCAATCTTCCATGAGT-8-donor_1	9	IVTDFSVIK	20
TCACAAGTCACCCTCA-8-donor_1	9	IVTDFSVIK	12
TCAGATGTCTTACCGC-8-donor_1	4	IVTDFSVIK	10
TCAGCTCTCCCGGATG-8-donor_1	2	AVFDRKSDAK	13
TCAGGATTCGCGATCG-8-donor_1	4	IVTDFSVIK	10
TCCACACAGGCCCTCA-8-donor_1	14	AVFDRKSDAK	10
TCCCGATGTTGCTCCT-8-donor_1	4	AVFDRKSDAK	14
TCCCGATTCGCCATAA-8-donor_1	2	GILGFVFTL	13
TCGAGGCGTCGCATAT-8-donor_1	4	AVFDRKSDAK	14
TCGCGTTAGGCAATTA-8-donor_1	4	KLGGALQAK	10
TCGCGTTTCGGATGGA-8-donor_1	4	AVFDRKSDAK	10
TCGGTAAAGGAGCGTT-8-donor_1	9	IVTDFSVIK	12
TCGGTAACATATACGC-8-donor_1	9	IVTDFSVIK	12
TCGTACCTCCCAAGTA-8-donor_1	9	IVTDFSVIK	12
TCGTAGACAGGCTGAA-8-donor_1	4	AVFDRKSDAK	14
TCGTAGATCAACGGGA-8-donor_1	4	KLGGALQAK	10
TCTATTGCAACGCACC-8-donor_1	4	KLGGALQAK	10
TCTTTCCAGTACGATA-8-donor_1	4	KLGGALQAK	10
TGACAACGTTCCACAA-8-donor_1	9	IVTDFSVIK	12
TGACAACGTTGGACCC-8-donor_1	4	RLRAEAQVK	18
TGACAACTCTGCTTGC-8-donor_1	9	IVTDFSVIK	12
TGACGGCAGATGTAAC-8-donor_1	4	AVFDRKSDAK	14
TGAGAGGTCCTCCTAG-8-donor_1	9	IVTDFSVIK	12
TGAGGGATCAGATAAG-8-donor_1	9	IVTDFSVIK	12
TGCACCTAGACAATAC-8-donor_1	9	IVTDFSVIK	12
TGCCAAACAAAGCGGT-8-donor_1	2	GILGFVFTL	13
TGCCAAACATGCCTAA-8-donor_1	4	AVFDRKSDAK	14
TGCCCTAAGCGTTCCG-8-donor_1	9	IVTDFSVIK	20
TGCGCAGAGGATATAC-8-donor_1	9	IVTDFSVIK	12
TGCGCAGAGTGGGATC-8-donor_1	2	GILGFVFTL	13
TGCGCAGCAAGCCATT-8-donor_1	4	KLGGALQAK	13
TGCGCAGGTCCGCTGA-8-donor_1	4	AVFDRKSDAK	14
TGCGCAGGTTTCCACC-8-donor_1	9	IVTDFSVIK	20
TGCGGGTAGGCGATAC-8-donor_1	2	GILGFVFTL	13
TGCGGGTAGGTAGCTG-8-donor_1	9	IVTDFSVIK	20
TGCGTGGAGGACAGAA-8-donor_1	4	KLGGALQAK	10
TGCGTGGCAGACAAAT-8-donor_1	9	IVTDFSVIK	12
TGCTACCGTTAGATGA-8-donor_1	4	AVFDRKSDAK	14
TGCTGCTGTGAGCGAT-8-donor_1	9	IVTDFSVIK	12
TGGACGCCATCACGTA-8-donor_1	4	AVFDRKSDAK	10
TGGCCAGGTCGCCATG-8-donor_1	2	GILGFVFTL	13
TGGGCGTCACGGATAG-8-donor_1	9	IVTDFSVIK	12
TGGTTAGGTACGACCC-8-donor_1	4	KLGGALQAK	10
TGGTTAGTCTGTTGAG-8-donor_1	0	ELAGIGILTV	19
TGGTTCCAGGTTACCT-8-donor_1	9	IVTDFSVIK	12
TGTCCCAAGTTATCGC-8-donor_1	4	AVFDRKSDAK	10
TGTCCCATCCAATGGT-8-donor_1	4	IVTDFSVIK	10
TGTGTTTAGATCTGCT-8-donor_1	4	KLGGALQAK	10
TGTTCCGAGCCAGAAC-8-donor_1	4	AVFDRKSDAK	14
TGTTCCGAGGTAGCTG-8-donor_1	2	GILGFVFTL	13
TTAACTCAGGATTCGG-8-donor_1	9	IVTDFSVIK	12
TTATGCTCATATGCTG-8-donor_1	4	KLGGALQAK	18
TTATGCTTCATGTCCC-8-donor_1	4	IVTDFSVIK	10
TTATGCTTCTCTTATG-8-donor_1	4	AVFDRKSDAK	14
TTATGCTTCTGCAAGT-8-donor_1	9	IVTDFSVIK	12
TTCCCAGCATTGTGCA-8-donor_1	4	AVFDRKSDAK	14
TTCGAAGAGCTGTTCA-8-donor_1	2	GILGFVFTL	13
TTCTACATCAGGTTCA-8-donor_1	4	AVFDRKSDAK	14
TTCTCCTAGCAAATCA-8-donor_1	9	IVTDFSVIK	12
TTGCGTCGTCGGATCC-8-donor_1	2	GILGFVFTL	13
TTGCGTCTCGGACAAG-8-donor_1	4	AVFDRKSDAK	14
TTGGCAACAGCTCGCA-8-donor_1	4	KLGGALQAK	10
TTGTAGGGTTGTCGCG-8-donor_1	4	AVFDRKSDAK	10
TTTATGCAGCTGTTCA-8-donor_1	9	IVTDFSVIK	20
TTTCCTCAGACCGGAT-8-donor_1	2	GILGFVFTL	13
TTTCCTCTCTATCCCG-8-donor_1	4	AVFDRKSDAK	14
TTTGGTTCACAGTCGC-8-donor_1	2	GILGFVFTL	13
TTTGGTTTCGTTTAGG-8-donor_1	4	AVFDRKSDAK	14
TTTGTCAAGGACGAAA-8-donor_1	4	KLGGALQAK	10
AAACCTGCAAACCCAT-9-donor_1	2	GILGFVFTL	10
AAATGCCCACTTGGAT-9-donor_1	9	IVTDFSVIK	12
AACCATGTCAGGTTCA-9-donor_1	4	GILGFVFTL	13
AACTCCCCAGCTGTTA-9-donor_1	4	KLGGALQAK	18
AACTCCCTCGTCCGTT-9-donor_1	4	KLGGALQAK	10
AACTCTTTCATAAAGG-9-donor_1	4	AVFDRKSDAK	14
AACTGGTAGACTGGGT-9-donor_1	4	AVFDRKSDAK	14
AACTGGTCACGTCAGC-9-donor_1	4	IVTDFSVIK	10
AACTGGTGTATATCCG-9-donor_1	2	GILGFVFTL	13
AACTGGTTCGTAGGAG-9-donor_1	2	GILGFVFTL	13
AAGCCGCGTGTCTGAT-9-donor_1	2	GILGFVFTL	13
AAGGTTCGTCAACTGT-9-donor_1	9	IVTDFSVIK	12
AATCGGTCAGTGGAGT-9-donor_1	14	KLGGALQAK	10
ACACCCTCACTTACGA-9-donor_1	4	RLRAEAQVK	18
ACATCAGAGATTACCC-9-donor_1	4	KLGGALQAK	10
ACATGGTGTGCCTGCA-9-donor_1	0	KLGGALQAK	10
ACCGTAAAGGGTTCCC-9-donor_1	4	AVFDRKSDAK	14
ACCGTAACAGACAGGT-9-donor_1	4	AVFDRKSDAK	14
ACGCCGAGTATAAACG-9-donor_1	9	IVTDFSVIK	12
ACTATCTTCTTGAGGT-9-donor_1	4	KLGGALQAK	18
ACTGAGTGTAAAGGAG-9-donor_1	4	AVFDRKSDAK	14
ACTGAGTGTAGGGACT-9-donor_1	2	GILGFVFTL	10
ACTGAGTGTCCGAACC-9-donor_1	4	KLGGALQAK	18
ACTGAGTTCAAGATCC-9-donor_1	4	KLGGALQAK	1
ACTGATGGTACATGTC-9-donor_1	3	RAKFKQLL	10
ACTGTCCTCCAAACTG-9-donor_1	4	KLGGALQAK	18
ACTGTCCTCCAAGTAC-9-donor_1	2	GILGFVFTL	13
ACTGTCCTCTGCAAGT-9-donor_1	9	IVTDFSVIK	12
AGACGTTTCACTTACT-9-donor_1	9	IVTDFSVIK	12
AGACGTTTCCTATTCA-9-donor_1	5	KLGGALQAK	10
AGACGTTTCGAGGTAG-9-donor_1	0	GILGFVFTL	19
AGAGTGGCACGACTCG-9-donor_1	4	IVTDFSVIK	10
AGATCTGTCCACTGGG-9-donor_1	4	KLGGALQAK	10
AGCAGCCGTATAGGTA-9-donor_1	2	GILGFVFTL	13
AGCAGCCTCAGCTCGG-9-donor_1	4	RAKFKQLL	18
AGCGTATCAAAGGAAG-9-donor_1	4	KLGGALQAK	10
AGGCCGTAGGAATTAC-9-donor_1	9	IVTDFSVIK	20
AGGGAGTCACCAGTTA-9-donor_1	5	RLRAEAQVK	18
AGGGAGTCATCTCGCT-9-donor_1	9	IVTDFSVIK	12
AGGGAGTGTCCGAATT-9-donor_1	0	KLGGALQAK	10
AGGGATGGTCAATGTC-9-donor_1	9	IVTDFSVIK	12
AGGGTGAGTCACCTAA-9-donor_1	4	AVFDRKSDAK	1
AGGGTGATCGTAGGTT-9-donor_1	0	ELAGIGILTV	19
AGTCTTTTCAGGATCT-9-donor_1	5	GLCTLVAML	12
AGTGTCACATGTTGAC-9-donor_1	4	KLGGALQAK	18
AGTGTCATCTTCGAGA-9-donor_1	4	KLGGALQAK	10
ATAACGCTCAGGCCCA-9-donor_1	2	GILGFVFTL	13
ATCACGAAGAGTGACC-9-donor_1	14	KLGGALQAK	10
ATCATGGAGCTTATCG-9-donor_1	4	AVFDRKSDAK	10
ATCCGAAAGCCCGAAA-9-donor_1	2	GILGFVFTL	13
ATGCGATAGCACCGTC-9-donor_1	4	RLRAEAQVK	10
ATGCGATCATTTCAGG-9-donor_1	2	GILGFVFTL	13
ATTTCTGCAGGGTATG-9-donor_1	5	KLGGALQAK	10
CAACCTCGTCTCCCTA-9-donor_1	4	KLGGALQAK	10
CAAGAAAAGTCTCCTC-9-donor_1	9	IVTDFSVIK	12
CACACAATCCGTACAA-9-donor_1	2	GILGFVFTL	13
CACAGTAAGTTGTAGA-9-donor_1	9	IVTDFSVIK	12
CACATTTTCAAAGTAG-9-donor_1	4	KLGGALQAK	10
CACATTTTCTTGTTTG-9-donor_1	4	KLGGALQAK	10
CACCACTAGTGCTGCC-9-donor_1	2	GILGFVFTL	13
CACCAGGAGATAGTCA-9-donor_1	9	IVTDFSVIK	12
CACTCCACACATTAGC-9-donor_1	4	AVFDRKSDAK	14
CAGATCAGTACAGCAG-9-donor_1	4	KLGGALQAK	18
CAGCATACAGCCACCA-9-donor_1	2	GILGFVFTL	13
CAGCGACAGGAACTGC-9-donor_1	4	KLGGALQAK	10
CAGCTAACAAAGCAAT-9-donor_1	4	KLGGALQAK	10
CAGCTGGCATCTCGCT-9-donor_1	2	GILGFVFTL	13
CAGCTGGTCCGTAGTA-9-donor_1	4	AVFDRKSDAK	14
CAGCTGGTCCTTAATC-9-donor_1	4	AVFDRKSDAK	14
CATATTCAGCGTTTAC-9-donor_1	4	AVFDRKSDAK	14
CATCAAGTCATTCACT-9-donor_1	2	GILGFVFTL	13
CATCCACTCTGTTTGT-9-donor_1	4	KLGGALQAK	10
CATCGAACAGCTTAAC-9-donor_1	4	KLGGALQAK	10
CATCGGGTCTGCAAGT-9-donor_1	2	GILGFVFTL	13
CATGGCGTCTACTCAT-9-donor_1	4	KLGGALQAK	10
CATTCGCGTCACTGGC-9-donor_1	4	AVFDRKSDAK	14
CATTCGCGTGTTAAGA-9-donor_1	9	IVTDFSVIK	20
CATTCGCGTTCAGACT-9-donor_1	9	IVTDFSVIK	12
CCAATCCGTAACGCGA-9-donor_1	9	IVTDFSVIK	12
CCAATCCGTGTGACGA-9-donor_1	2	GILGFVFTL	13
CCATGTCTCCTGCTTG-9-donor_1	2	GILGFVFTL	13
CCCTCCTCAGACGCTC-9-donor_1	0	KLGGALQAK	19
[truncated: 59,238 more rows]
