# Supplementary material for: Multi-modal generative modeling for joint analysis of single-cell T cell receptor and gene expression data
Source: Nat Commun. 2024 Jul 3;15:5577. doi: 10.1038/s41467-024-49806-9 (PMC11220149; doi:10.1038/s41467-024-49806-9)
Supplement: Supplementary file 9 — Source Data [file 41467_2024_49806_MOESM9_ESM.zip › SourceData/2d.csv]

cell_id	Contribution TCR	binding_name
AAACGGGAGAAGATTC-1-donor_1	0.537925422221899	KLGGALQAK
AACTTTCAGTAACCCT-1-donor_1	0.47273989919432835	IVTDFSVIK
ACACCCTAGGAGTTTA-1-donor_1	0.378224291669375	KLGGALQAK
ACGAGGAGTCAATGTC-1-donor_1	0.5819590257002972	GILGFVFTL
ACGATACGTATATGGA-1-donor_1	0.5087493395175524	IVTDFSVIK
ACGCAGCTCCCAAGAT-1-donor_1	0.6535664064220001	KLGGALQAK
ACGCCAGCAATCAGAA-1-donor_1	0.5246107083721192	KLGGALQAK
ACGCCAGGTGCGATAG-1-donor_1	0.3684989940104184	KLGGALQAK
ACGCCGACAGGATTGG-1-donor_1	0.6132308001694805	IVTDFSVIK
ACGGAGAAGGCGATAC-1-donor_1	0.6047715539641767	AVFDRKSDAK
ACTGCTCTCGAGAGCA-1-donor_1	0.34044956998241327	KLGGALQAK
ACTTACTGTAAGAGAG-1-donor_1	0.45283932721934517	KLGGALQAK
ACTTACTTCCAGATCA-1-donor_1	0.4788691212280207	KLGGALQAK
ACTTGTTTCCGTACAA-1-donor_1	0.5457909732063472	RLRAEAQVK
AGATCTGTCAGCGATT-1-donor_1	0.6493544754065732	ELAGIGILTV
AGATCTGTCGACGGAA-1-donor_1	0.5799334002926961	AVFDRKSDAK
AGATTGCAGTTGTCGT-1-donor_1	0.6156748505547358	IVTDFSVIK
AGCTCTCTCCCTTGCA-1-donor_1	0.5771936596346225	KLGGALQAK
AGGGATGCAGCATACT-1-donor_1	0.49987935229741076	KLGGALQAK
AGTGAGGCAAGTACCT-1-donor_1	0.6338948924299326	IVTDFSVIK
AGTGGGAGTGCACTTA-1-donor_1	0.5616421157499066	KLGGALQAK
ATCCGAAGTACCGTTA-1-donor_1	0.5729284341709218	GILGFVFTL
ATCGAGTGTGAAAGAG-1-donor_1	0.6531886779881507	KLGGALQAK
ATGGGAGAGCGTAGTG-1-donor_1	0.5470850094628492	GILGFVFTL
ATGTGTGAGAGCTTCT-1-donor_1	0.5325020622934319	KLGGALQAK
ATTATCCTCTCAAGTG-1-donor_1	0.3810816633631544	KLGGALQAK
CACACCTCATGTCGAT-1-donor_1	0.4070739103041425	IVTDFSVIK
CACATTTTCCAGTATG-1-donor_1	0.519382293426213	AVFDRKSDAK
CACTCCATCTTATCTG-1-donor_1	0.5066201608530347	AVFDRKSDAK
CAGAGAGAGTCACGCC-1-donor_1	0.5767807936720429	IVTDFSVIK
CAGCGACTCCGCGTTT-1-donor_1	0.5217365457966302	KLGGALQAK
CATGGCGTCAACGGGA-1-donor_1	0.6351707527941433	GILGFVFTL
CATTCGCAGCGTAATA-1-donor_1	0.5223291785436149	KLGGALQAK
CCACTACGTCCCTACT-1-donor_1	0.6120151213609568	GILGFVFTL
CCGTGGATCCGTAGTA-1-donor_1	0.6499711276521393	IVTDFSVIK
CCGTTCAAGACCTAGG-1-donor_1	0.5379878046163185	IVTDFSVIK
CCGTTCATCTAAGCCA-1-donor_1	0.5896204299195529	IVTDFSVIK
CCTACACAGAAGAAGC-1-donor_1	0.5275566638248843	AVFDRKSDAK
CCTTACGCACATCCGG-1-donor_1	0.648379778952891	IVTDFSVIK
CCTTCGATCCTAGAAC-1-donor_1	0.5135580583117092	IVTDFSVIK
CGCGTTTCAATGGATA-1-donor_1	0.4178113661071041	KLGGALQAK
CGCTATCAGAGACTTA-1-donor_1	0.4941577028296912	KLGGALQAK
CGCTTCAGTCTACCTC-1-donor_1	0.5851605061190115	IVTDFSVIK
CGGACTGGTTACGACT-1-donor_1	0.557832881304295	KLGGALQAK
CGGCTAGTCATGTCCC-1-donor_1	0.25486526959815015	AVFDRKSDAK
CGGTTAAAGGGTCTCC-1-donor_1	0.3956091152455654	KLGGALQAK
CGTCCATAGTAGTGCG-1-donor_1	0.46961503073080424	IVTDFSVIK
CGTCCATTCAGCATGT-1-donor_1	0.4812846555734912	KLGGALQAK
CGTGTCTGTTGCGCAC-1-donor_1	0.5305654000997702	KLGGALQAK
CGTTAGATCGGAAATA-1-donor_1	0.4868143008345427	AVFDRKSDAK
CTAATGGCAATACGCT-1-donor_1	0.5747558512833588	IVTDFSVIK
CTACATTCATAGTAAG-1-donor_1	0.6681315856132015	GILGFVFTL
CTCTAATTCAGATAAG-1-donor_1	0.5630015510677113	GILGFVFTL
CTGAAACGTCAACATC-1-donor_1	0.5698361229424417	IVTDFSVIK
CTGCCTATCCAAATGC-1-donor_1	0.6187689641942469	GILGFVFTL
CTGCGGATCCCGGATG-1-donor_1	0.5993958915234135	GILGFVFTL
GAACGGACATGTTCCC-1-donor_1	0.6429708477990456	IVTDFSVIK
GAAGCAGGTAATCACC-1-donor_1	0.5733139793768214	GILGFVFTL
GAGTCCGAGCGATAGC-1-donor_1	0.6129949309701428	GILGFVFTL
GATCAGTTCCGTCATC-1-donor_1	0.5039798943111233	KLGGALQAK
GCAGCCAAGCGATTCT-1-donor_1	0.5731171940377342	AVFDRKSDAK
GCAGCCATCACAATGC-1-donor_1	0.41396564706767613	KLGGALQAK
GCCTCTAGTCTGCCAG-1-donor_1	0.5355564090537754	KLGGALQAK
GCGGGTTAGTCGATAA-1-donor_1	0.5107984531867995	IVTDFSVIK
GCTCCTAGTACTTCTT-1-donor_1	0.4242298087066514	IVTDFSVIK
GCTCCTATCTACTCAT-1-donor_1	0.4423560303444989	AVFDRKSDAK
GCTGGGTCAGGAATGC-1-donor_1	0.6697317186946324	AVFDRKSDAK
GCTGGGTGTCGAACAG-1-donor_1	0.4889859215356529	KLGGALQAK
GGAAAGCAGCTGCCCA-1-donor_1	0.5370439104185181	KLGGALQAK
GGAAAGCTCACTGGGC-1-donor_1	0.4932924127255889	KLGGALQAK
GGAAAGCTCAGATAAG-1-donor_1	0.6214944183733068	AVFDRKSDAK
GGAAAGCTCTGCAGTA-1-donor_1	0.5868824157815195	GILGFVFTL
GGAACTTGTCTTCAAG-1-donor_1	0.5227776563536171	AVFDRKSDAK
GGAACTTTCAGTTCGA-1-donor_1	0.4296420316322216	KLGGALQAK
GGAATAAGTCACTTCC-1-donor_1	0.6130303341173408	GILGFVFTL
GGACATTAGACAGACC-1-donor_1	0.5218458667688457	IVTDFSVIK
GGCCGATCACCAGGCT-1-donor_1	0.41106395503528237	RAKFKQLL
GGGACCTCACGCTTTC-1-donor_1	0.6145026193384324	GILGFVFTL
GGGCACTCAAGCCGCT-1-donor_1	0.4592003203388735	KLGGALQAK
GTACTCCAGTTTAGGA-1-donor_1	0.6425085862878432	GILGFVFTL
GTACTCCGTCGGCTCA-1-donor_1	0.6784653487770937	GILGFVFTL
GTACTTTTCCGTCAAA-1-donor_1	0.38286599336557714	KLGGALQAK
GTAGTCATCCCTTGCA-1-donor_1	0.2795305341062648	KLGGALQAK
GTCACAAGTAAAGGAG-1-donor_1	0.5583729595401662	KLGGALQAK
GTCACGGGTCGCGGTT-1-donor_1	0.5638286110852092	KLGGALQAK
GTCCTCATCATTGCGA-1-donor_1	0.5010715807897843	KLGGALQAK
GTCGGGTTCGTTACAG-1-donor_1	0.5250529631208775	AVFDRKSDAK
GTCGTAAGTCACTTCC-1-donor_1	0.5832979894233398	IVTDFSVIK
GTCGTAAGTGCAGACA-1-donor_1	0.60471186569993	IVTDFSVIK
GTGCATAAGACTAGAT-1-donor_1	0.5869253131640566	GILGFVFTL
GTTACAGGTGGAAAGA-1-donor_1	0.47238554518563847	KLGGALQAK
TACACGATCCATGAGT-1-donor_1	0.6604016043974043	AVFDRKSDAK
TACGGATAGGGTCTCC-1-donor_1	0.5182125666126052	GILGFVFTL
TCAATCTAGACAGAGA-1-donor_1	0.6173672481082051	IVTDFSVIK
TCAGCAACAGATTGCT-1-donor_1	0.5521061281674455	IVTDFSVIK
TCAGCAATCGGCTACG-1-donor_1	0.4782060995870894	KLGGALQAK
TCTCATAGTATTACCG-1-donor_1	0.6610628046545568	KLGGALQAK
TCTGAGATCTGCGTAA-1-donor_1	0.5712100344667373	KLGGALQAK
TGCGCAGGTCCTGCTT-1-donor_1	0.6534043696703155	GILGFVFTL
TGGCCAGCAAGGGTCA-1-donor_1	0.5263602233825225	KLGGALQAK
TGGTTAGGTGAGCGAT-1-donor_1	0.4487525973659542	KLGGALQAK
TGTCCCAGTCTCTCGT-1-donor_1	0.4987393557794403	KLGGALQAK
TTCGGTCGTACCATCA-1-donor_1	0.6061680240854813	GILGFVFTL
TTCTACATCCAGTAGT-1-donor_1	0.43653251619440747	IVTDFSVIK
TTTATGCGTCTAGTCA-1-donor_1	0.5276105843738319	IVTDFSVIK
TTTGCGCTCCTGCCAT-1-donor_1	0.4600489523704998	AVFDRKSDAK
TTTGCGCTCGACAGCC-1-donor_1	0.4677942351073128	GILGFVFTL
TTTGTCAAGTGAATTG-1-donor_1	0.6056819233168009	AVFDRKSDAK
AAAGCAAAGGATGGTC-2-donor_1	0.4841063774743527	IVTDFSVIK
AACACGTGTTCAGCGC-2-donor_1	0.4651942097632612	KLGGALQAK
AACCGCGGTGAGTATA-2-donor_1	0.537447441789232	KLGGALQAK
AACTCCCAGAAAGTGG-2-donor_1	0.5512314844987299	GILGFVFTL
AACTCCCGTTGTGGAG-2-donor_1	0.54478763739002	GILGFVFTL
AAGGTTCCAAGCGTAG-2-donor_1	0.5744784317665701	IVTDFSVIK
ACAGCCGCAACTGCTA-2-donor_1	0.6577644304133669	AVFDRKSDAK
ACAGCCGTCGGCGCTA-2-donor_1	0.5440822875489824	GILGFVFTL
ACATACGCACACTGCG-2-donor_1	0.5996055403854376	AVFDRKSDAK
ACATACGTCTCCCTGA-2-donor_1	0.41438598829284734	KLGGALQAK
ACCAGTAAGGTGCTTT-2-donor_1	0.4437608295020412	KLGGALQAK
ACCAGTAGTGTAACGG-2-donor_1	0.4660897803726838	IVTDFSVIK
ACCCACTCACCGCTAG-2-donor_1	0.4946948213169219	AVFDRKSDAK
ACCGTAAAGGCTCAGA-2-donor_1	0.45542028495196385	KLGGALQAK
ACCGTAATCAGCACAT-2-donor_1	0.6419692195300108	KLGGALQAK
ACCTTTAAGCGGATCA-2-donor_1	0.6559761825385453	IVTDFSVIK
ACGATACTCTCGCATC-2-donor_1	0.5782986514330967	KLGGALQAK
ACGATGTAGTAGTGCG-2-donor_1	0.6262318091225061	AVFDRKSDAK
ACGGCCATCATGTCCC-2-donor_1	0.3677940995153255	AVFDRKSDAK
ACTGAGTGTGCAACGA-2-donor_1	0.524841170338364	GILGFVFTL
ACTTACTCAATCCGAT-2-donor_1	0.5385290971080419	KLGGALQAK
ACTTTCAGTATATGAG-2-donor_1	0.5857719218862139	IVTDFSVIK
AGCCTAATCTCGCATC-2-donor_1	0.6381776297397551	AVFDRKSDAK
AGCGTATCAAGCCATT-2-donor_1	0.633965281323879	IVTDFSVIK
AGCTCTCTCAGGTTCA-2-donor_1	0.6165354733629052	AVFDRKSDAK
AGCTTGACACCTTGTC-2-donor_1	0.5564239650605031	KLGGALQAK
AGGGTGAGTTCACGGC-2-donor_1	0.6363890877873444	AVFDRKSDAK
AGTTGGTTCGCGGATC-2-donor_1	0.5717983034817524	GILGFVFTL
ATAGACCTCAAGGTAA-2-donor_1	0.6180729109995796	AVFDRKSDAK
ATCATCTCACATTCGA-2-donor_1	0.5383509809526861	IVTDFSVIK
ATCTACTAGGCGTACA-2-donor_1	0.40229740723557106	AVFDRKSDAK
ATTATCCAGCGATATA-2-donor_1	0.4757442337917491	KLGGALQAK
ATTGGACAGCGAGAAA-2-donor_1	0.4703884737633175	IVTDFSVIK
CACAAACAGACAAAGG-2-donor_1	0.4690264391790785	ELAGIGILTV
CACATTTAGGCAAAGA-2-donor_1	0.4482285131563897	RAKFKQLL
CAGAGAGGTCGCTTCT-2-donor_1	0.4671939563430072	KLGGALQAK
CATCAGAAGTACATGA-2-donor_1	0.629425292528067	KLGGALQAK
CATCGAAAGCTCAACT-2-donor_1	0.5725952537486592	AVFDRKSDAK
CCAGCGAAGGCCCGTT-2-donor_1	0.5467738184551644	GILGFVFTL
CCATGTCGTAGCGTAG-2-donor_1	0.5803371593363823	IVTDFSVIK
CCTATTAGTATAGTAG-2-donor_1	0.4702354016349184	AVFDRKSDAK
CCTTCCCTCTGGCGTG-2-donor_1	0.5564095267995075	KLGGALQAK
CCTTCGACAGCCTTGG-2-donor_1	0.4966288083531587	KLGGALQAK
CCTTTCTAGCTAGTTC-2-donor_1	0.5224534500410136	GILGFVFTL
CGAACATTCCTTAATC-2-donor_1	0.5004462010802787	IVTDFSVIK
CGACCTTGTGATGTCT-2-donor_1	0.4508250475148654	GILGFVFTL
CGAGAAGTCATAGCAC-2-donor_1	0.5054987955733004	KLGGALQAK
CGCTATCAGTGGGCTA-2-donor_1	0.5718765660659921	GILGFVFTL
CGCTTCATCTTGTCAT-2-donor_1	0.5800770998837341	GILGFVFTL
CGGAGTCCAATGGAGC-2-donor_1	0.541775239374829	KLGGALQAK
CGTGAGCGTGGTCTCG-2-donor_1	0.5751621147297407	AVFDRKSDAK
CGTTGGGCACGGTAAG-2-donor_1	0.6975643601074805	IVTDFSVIK
CGTTGGGTCGTGGTCG-2-donor_1	0.6181081244193006	AVFDRKSDAK
CTAATGGCATTGGTAC-2-donor_1	0.6766033443456099	GILGFVFTL
CTAATGGTCGAACTGT-2-donor_1	0.6074962302605811	GILGFVFTL
CTACATTGTCGGCATC-2-donor_1	0.616828716151271	IVTDFSVIK
CTACGTCCATTGGTAC-2-donor_1	0.43095855059474164	KLGGALQAK
CTAGAGTCACGCTTTC-2-donor_1	0.5993556503255537	GILGFVFTL
CTAGAGTCACTACAGT-2-donor_1	0.6683266539186223	GILGFVFTL
CTAGTGAAGTACGATA-2-donor_1	0.5911680369489916	GILGFVFTL
CTCGAAATCCTACAGA-2-donor_1	0.5724073286827454	GILGFVFTL
CTGCGGAGTAGCGTGA-2-donor_1	0.6168918954010936	GILGFVFTL
CTGCTGTTCTTGCCGT-2-donor_1	0.5710716662178015	AVFDRKSDAK
CTTAACTTCAGCGATT-2-donor_1	0.606442825363088	IVTDFSVIK
CTTACCGCAGCTGCAC-2-donor_1	0.6233086873715913	IVTDFSVIK
GAAATGAGTTATCCGA-2-donor_1	0.45819180496242584	KLGGALQAK
GACAGAGTCAACGCTA-2-donor_1	0.3388600521533174	RAKFKQLL
GACCAATAGCCCAACC-2-donor_1	0.5654666422301599	IVTDFSVIK
GACGTGCTCGGCTTGG-2-donor_1	0.5770665422250695	GILGFVFTL
GACTAACTCACAAACC-2-donor_1	0.4730647316076054	KLGGALQAK
GACTACACAAGTCTGT-2-donor_1	0.5469797296858925	RAKFKQLL
GAGCAGAAGATCGGGT-2-donor_1	0.6233859633729509	GILGFVFTL
GAGGTGATCAGAGACG-2-donor_1	0.35768376891465725	GILGFVFTL
GAGTCCGGTTATCCGA-2-donor_1	0.5792571546466216	IVTDFSVIK
GATCGTATCTTAACCT-2-donor_1	0.49374923854457664	IVTDFSVIK
GATGAAACAGGTCTCG-2-donor_1	0.5267174422761143	KLGGALQAK
GATGCTAGTGGCTCCA-2-donor_1	0.46003149744262095	AVFDRKSDAK
GCAAACTAGGACCACA-2-donor_1	0.5475530292029767	IVTDFSVIK
GCAAACTGTCGGATCC-2-donor_1	0.5955985340178588	IVTDFSVIK
GCAATCAAGGAGTTGC-2-donor_1	0.5180928106291576	ELAGIGILTV
GCAGCCATCCGAAGAG-2-donor_1	0.5831657493719092	KLGGALQAK
GCATGCGAGCTTTGGT-2-donor_1	0.6014013489002155	KLGGALQAK
GCATGCGGTCTGATCA-2-donor_1	0.6174589528841863	IVTDFSVIK
GCCAAATTCAGTCAGT-2-donor_1	0.2382944243299221	KLGGALQAK
GCGCAACTCTTGTCAT-2-donor_1	0.5448001024852553	KLGGALQAK
GCGGGTTGTATTCGTG-2-donor_1	0.5872896088925383	GILGFVFTL
GCGGGTTGTGTGAAAT-2-donor_1	0.47377962474073343	IVTDFSVIK
GCTCCTAAGCCCTAAT-2-donor_1	0.6577733665775309	KLGGALQAK
GCTCTGTAGTTGCAGG-2-donor_1	0.6009944783259074	IVTDFSVIK
GCTCTGTTCATCGGAT-2-donor_1	0.5024049854977523	IVTDFSVIK
GCTCTGTTCTGTACGA-2-donor_1	0.5187159325816875	AVFDRKSDAK
GCTGCAGTCTTAACCT-2-donor_1	0.6188493896717239	IVTDFSVIK
GGAATAACAGGTCTCG-2-donor_1	0.7379735806210546	IVTDFSVIK
GGACATTGTACATGTC-2-donor_1	0.4951343250172645	KLGGALQAK
GGAGCAACACAGTCGC-2-donor_1	0.6171872915963228	IVTDFSVIK
GGATGTTGTACTTAGC-2-donor_1	0.4821137267022445	KLGGALQAK
GGCCGATGTGCCTGCA-2-donor_1	0.5237484349349005	KLGGALQAK
GGGAATGCACAGATTC-2-donor_1	0.6500027172770506	KLGGALQAK
GGGAGATGTACCGGCT-2-donor_1	0.45097485633066103	IVTDFSVIK
GGGATGAGTCTAAACC-2-donor_1	0.4341757594212946	AVFDRKSDAK
GGTGCGTTCAGTTCGA-2-donor_1	0.6229515064234951	IVTDFSVIK
GTACTTTGTAACGTTC-2-donor_1	0.43457908209178386	IVTDFSVIK
GTCAAGTCATCGGGTC-2-donor_1	0.46843441356002	GILGFVFTL
GTCACGGAGGTGCTTT-2-donor_1	0.5557859874465283	GILGFVFTL
GTGAAGGTCTATCGCC-2-donor_1	0.5077366880821073	KLGGALQAK
GTGCAGCCAATAGCGG-2-donor_1	0.5994623340858397	GILGFVFTL
GTTCGGGCACGGTGTC-2-donor_1	0.5490258266882561	AVFDRKSDAK
GTTTCTATCTCTAGGA-2-donor_1	0.5941788981716194	KLGGALQAK
TAAGAGATCACTCCTG-2-donor_1	0.44909372736950093	KLGGALQAK
TACCTTAGTGAAATCA-2-donor_1	0.38895231801673247	AVFDRKSDAK
TACGGATAGGGTGTGT-2-donor_1	0.5083890280660867	IVTDFSVIK
TACTCATTCAGGCCCA-2-donor_1	0.5292089055578579	KLGGALQAK
TAGGCATTCAGCTCGG-2-donor_1	0.5851111010840151	KLGGALQAK
TATCAGGCATATGCTG-2-donor_1	0.7344533200955777	AVFDRKSDAK
TATGCCCCAGCTGCTG-2-donor_1	0.5959164603509752	GILGFVFTL
TATTACCCATACGCCG-2-donor_1	0.4691102987238881	KLGGALQAK
TCAGGTATCCTACAGA-2-donor_1	0.44809602645923907	KLGGALQAK
TCCACACGTGACGCCT-2-donor_1	0.5629385900044873	KLGGALQAK
TCGAGGCAGTCATCCA-2-donor_1	0.45533048693712574	AVFDRKSDAK
TCGAGGCCACGGCGTT-2-donor_1	0.45218839121869525	KLGGALQAK
TCGCGAGCACAGGTTT-2-donor_1	0.5713831228439541	AVFDRKSDAK
TCGCGTTAGCCCAATT-2-donor_1	0.5524330096374738	GILGFVFTL
TCGGGACTCTCAACTT-2-donor_1	0.5736527757324017	IVTDFSVIK
TCGTACCTCACCCGAG-2-donor_1	0.5887394872986028	AVFDRKSDAK
TCTCATACACAACTGT-2-donor_1	0.5512413693002789	GILGFVFTL
TCTGAGATCGATCCCT-2-donor_1	0.546751923904325	KLGGALQAK
TGACGGCCAGGAATCG-2-donor_1	0.5882099009922068	IVTDFSVIK
TGCTACCTCATCGATG-2-donor_1	0.5606811840246765	KLGGALQAK
TGGCTGGTCACATACG-2-donor_1	0.6337224301533898	GILGFVFTL
TGGGAAGTCAGAGCTT-2-donor_1	0.5478339017598456	KLGGALQAK
TGGGCGTTCCGTAGTA-2-donor_1	0.68857133461854	KLGGALQAK
TGTGGTAAGTGCCATT-2-donor_1	0.6317602306413312	AVFDRKSDAK
TGTGGTATCCACGAAT-2-donor_1	0.6322687382250386	GILGFVFTL
TTAACTCCAAGACACG-2-donor_1	0.5390830823679731	AVFDRKSDAK
TTAACTCCATTTGCCC-2-donor_1	0.5633187754091631	KLGGALQAK
TTCTCCTTCAGGCAAG-2-donor_1	0.5884913996497498	KLGGALQAK
TTTGGTTAGAAACCTA-2-donor_1	0.5479798401351116	AVFDRKSDAK
AAAGATGGTGACGGTA-3-donor_1	0.680928163209819	KLGGALQAK
AAAGTAGTCCTTAATC-3-donor_1	0.530430902291364	ELAGIGILTV
AACCATGCATGCAATC-3-donor_1	0.610994434966863	IVTDFSVIK
AACCGCGGTACAGTGG-3-donor_1	0.5693489027816474	IVTDFSVIK
AACGTTGAGAGTACAT-3-donor_1	0.4901937645993788	KLGGALQAK
AACGTTGTCGCTTGTC-3-donor_1	0.6270643048322182	IVTDFSVIK
AACTGGTGTGTTCGAT-3-donor_1	0.6620135290415272	AVFDRKSDAK
AAGCCGCAGAATTGTG-3-donor_1	0.49128612054788856	KLGGALQAK
AAGGAGCAGCGAAGGG-3-donor_1	0.6003771240886766	IVTDFSVIK
AATCCAGGTCTCATCC-3-donor_1	0.42212392857630254	AVFDRKSDAK
ACACCAAAGTGACTCT-3-donor_1	0.5478949181164312	IVTDFSVIK
ACACCCTCAAACTGCT-3-donor_1	0.37056136963030384	AVFDRKSDAK
ACACCGGTCCGAACGC-3-donor_1	0.5073197240060257	IVTDFSVIK
ACATCAGTCTAGAGTC-3-donor_1	0.4357039952753372	IVTDFSVIK
ACCCACTTCCTGCTTG-3-donor_1	0.5746168948792443	GILGFVFTL
ACCGTAATCCGTCAAA-3-donor_1	0.5637667978732206	KLGGALQAK
ACGAGCCCACATCCAA-3-donor_1	0.5539215165578442	IVTDFSVIK
ACGATACTCAAGCCTA-3-donor_1	0.6180775782955125	GILGFVFTL
ACGATGTAGACTAGAT-3-donor_1	0.5894296209959895	GILGFVFTL
ACGATGTGTATAAACG-3-donor_1	0.5853981777293802	GILGFVFTL
ACGCCAGGTGACGGTA-3-donor_1	0.6614426959816435	AVFDRKSDAK
ACGGAGATCACCAGGC-3-donor_1	0.6184917723504305	KLGGALQAK
ACGGCCACACCTTGTC-3-donor_1	0.4756194120846672	GILGFVFTL
ACTTTCATCATAAAGG-3-donor_1	0.6374086263302026	KLGGALQAK
AGAGCTTTCTGGTATG-3-donor_1	0.5390074190501675	KLGGALQAK
AGAGTGGTCCAAGTAC-3-donor_1	0.5304516395045941	AVFDRKSDAK
AGAGTGGTCTGGTTCC-3-donor_1	0.5295917756063325	IVTDFSVIK
AGATCTGGTTACGACT-3-donor_1	0.5696011264894978	GILGFVFTL
AGATTGCGTTAAGACA-3-donor_1	0.6749195319604725	KLGGALQAK
AGCATACCACGAAACG-3-donor_1	0.6213316132253404	IVTDFSVIK
AGCATACGTTATCGGT-3-donor_1	0.5335479919283331	IVTDFSVIK
AGCGTATTCTGCCCTA-3-donor_1	0.5497504338682035	KLGGALQAK
AGCTTGAGTTATCACG-3-donor_1	0.624581872578377	GILGFVFTL
AGGCCACTCGGTTCGG-3-donor_1	0.6927280169926807	KLGGALQAK
AGGGAGTTCCCTCTTT-3-donor_1	0.5588281726755997	AVFDRKSDAK
AGGGATGAGGAGTTTA-3-donor_1	0.5202568232584422	KLGGALQAK
AGGGATGGTCAAGCGA-3-donor_1	0.5981642756068264	AVFDRKSDAK
AGGTCATTCTGTTTGT-3-donor_1	0.5476284079295667	GILGFVFTL
AGTGAGGCACTTAAGC-3-donor_1	0.604735458311688	IVTDFSVIK
AGTTGGTGTGACCAAG-3-donor_1	0.5769049323602079	IVTDFSVIK
ATAACGCCAATGTTGC-3-donor_1	0.526334667091378	AVFDRKSDAK
ATAGACCTCTTGAGAC-3-donor_1	0.4440422332958457	IVTDFSVIK
ATCATGGAGTCAATAG-3-donor_1	0.6151111322752374	IVTDFSVIK
ATCGAGTGTCTTCTCG-3-donor_1	0.6279594390684438	KLGGALQAK
ATCTGCCCAGTTTACG-3-donor_1	0.6035787562893725	GILGFVFTL
ATGGGAGCACAGACAG-3-donor_1	0.6594177915384547	GILGFVFTL
ATTCTACTCAGCTGGC-3-donor_1	0.4109042803906857	AVFDRKSDAK
ATTCTACTCTATCCCG-3-donor_1	0.5746356399539665	GILGFVFTL
CAAGATCTCACAACGT-3-donor_1	0.5203156008307998	IVTDFSVIK
CAAGGCCAGCCACTAT-3-donor_1	0.5197105978523182	KLGGALQAK
CACAAACGTACGCTGC-3-donor_1	0.3505680209190948	KLGGALQAK
CACACTCAGACTACAA-3-donor_1	0.4660641102450531	IVTDFSVIK
CACAGTATCAAACAAG-3-donor_1	0.5185760844584313	ELAGIGILTV
CACCAGGAGAGAGCTC-3-donor_1	0.5198339776305754	GILGFVFTL
CAGAATCGTTATGTGC-3-donor_1	0.5505127398978201	GILGFVFTL
CAGAGAGTCAAACAAG-3-donor_1	0.5282242199525145	AVFDRKSDAK
CAGATCAGTGCAGACA-3-donor_1	0.5991833777764878	GILGFVFTL
CAGCCGAAGGCGTACA-3-donor_1	0.5115375555459856	GILGFVFTL
CAGGTGCCATCACCCT-3-donor_1	0.5664780224915095	GILGFVFTL
CAGTAACCAGTTTACG-3-donor_1	0.4087881360038341	KLGGALQAK
CAGTCCTAGTGGTCCC-3-donor_1	0.6257283388033114	IVTDFSVIK
CAGTCCTGTTGGACCC-3-donor_1	0.4083984737116849	KLGGALQAK
CATATTCCAGTAAGAT-3-donor_1	0.540786797165442	GILGFVFTL
CATCAAGCAAGACACG-3-donor_1	0.5651709329845936	IVTDFSVIK
CATCCACAGCCAGGAT-3-donor_1	0.6040057759217321	IVTDFSVIK
CATCGAAAGCAGGCTA-3-donor_1	0.5491941908512968	IVTDFSVIK
CATCGAACATGGTTGT-3-donor_1	0.6433021024874173	IVTDFSVIK
CATCGGGCATTCCTCG-3-donor_1	0.6263726628013899	GILGFVFTL
CATCGGGTCCAAGCCG-3-donor_1	0.5989603815864606	IVTDFSVIK
CATTATCCAGGTCCAC-3-donor_1	0.6192529020696901	GILGFVFTL
CCACCTACAACTGCGC-3-donor_1	0.6485676186414401	AVFDRKSDAK
CCACCTAGTGCTAGCC-3-donor_1	0.558639811236489	GILGFVFTL
CCACGGAGTATAGTAG-3-donor_1	0.6012568524537744	GILGFVFTL
CCACGGATCAGTTAGC-3-donor_1	0.4586981306801483	IVTDFSVIK
CCAGCGAAGGCCCTCA-3-donor_1	0.6064864437100377	ELAGIGILTV
CCAGCGACAAGCCGCT-3-donor_1	0.5994962004404742	KLGGALQAK
CCATGTCCAGACGCTC-3-donor_1	0.46067074623069115	AVFDRKSDAK
CCCAGTTCACAGTCGC-3-donor_1	0.45763977389550714	IVTDFSVIK
CCTACACGTTACCGAT-3-donor_1	0.5558142378678456	IVTDFSVIK
CCTAGCTGTGTAAGTA-3-donor_1	0.580068220637813	KLGGALQAK
CGAACATGTAACGACG-3-donor_1	0.5473057763550221	AVFDRKSDAK
CGAATGTCAGGAACGT-3-donor_1	0.6235792008082192	GILGFVFTL
CGACCTTTCCCTGACT-3-donor_1	0.7359048301579438	GILGFVFTL
CGACTTCGTCAGAGGT-3-donor_1	0.5544134988783098	ELAGIGILTV
CGAGCACAGTAACCCT-3-donor_1	0.37119204273641593	IVTDFSVIK
CGATGGCCATTCCTGC-3-donor_1	0.6026604942737074	GILGFVFTL
CGATGGCTCGATGAGG-3-donor_1	0.546872078315474	AVFDRKSDAK
CGATTGATCCGCGCAA-3-donor_1	0.42352259953633953	KLGGALQAK
CGCGGTAGTACTCAAC-3-donor_1	0.5850171670101797	GILGFVFTL
CGCGTTTTCTCAAGTG-3-donor_1	0.579404250359497	GILGFVFTL
CGCTATCTCCCACTTG-3-donor_1	0.3605105944846485	KLGGALQAK
CGGAGCTGTCCCTTGT-3-donor_1	0.5102568761038605	IVTDFSVIK
CGGAGTCAGCTGTCTA-3-donor_1	0.5111048440893176	IVTDFSVIK
CGGAGTCTCAATAAGG-3-donor_1	0.4327889843740619	KLGGALQAK
CGTAGCGAGAGGGATA-3-donor_1	0.5089617394279922	GILGFVFTL
CGTAGGCCAGCCTTGG-3-donor_1	0.281264785541148	RAKFKQLL
CGTCACTCAATGAAAC-3-donor_1	0.5805027534782597	GILGFVFTL
CGTCAGGTCTTCGGTC-3-donor_1	0.5216055010283043	IVTDFSVIK
CGTCCATTCTGCCCTA-3-donor_1	0.5657829179342267	GILGFVFTL
CGTGAGCCAACTGCTA-3-donor_1	0.5756135333156354	IVTDFSVIK
CGTGTCTGTACCTACA-3-donor_1	0.6898174077688705	KLGGALQAK
CGTTAGATCATGCAAC-3-donor_1	0.6221148651684115	IVTDFSVIK
CGTTGGGCAGACAAGC-3-donor_1	0.46574199093469626	KLGGALQAK
CTAAGACAGTGTACGG-3-donor_1	0.34494726852361435	AVFDRKSDAK
CTAATGGAGAGCCCAA-3-donor_1	0.5393889799790512	AVFDRKSDAK
CTAGAGTCAGCGTTCG-3-donor_1	0.5950039091323661	GILGFVFTL
CTCACACGTATGAATG-3-donor_1	0.5492060298458582	AVFDRKSDAK
CTCGAAATCGTAGGAG-3-donor_1	0.5771760908702573	GILGFVFTL
CTCGTCAAGACTGGGT-3-donor_1	0.6506527425858112	IVTDFSVIK
CTCTAATGTAAACACA-3-donor_1	0.6173420617856404	KLGGALQAK
CTGAAGTGTGGCCCTA-3-donor_1	0.5458557651397238	IVTDFSVIK
CTGATAGTCCATGAGT-3-donor_1	0.587254414445565	GILGFVFTL
CTGGTCTCACCGGAAA-3-donor_1	0.6129002759318951	AVFDRKSDAK
CTGTGCTTCCAAACTG-3-donor_1	0.5825355885299848	IVTDFSVIK
CTTACCGTCAGCTCGG-3-donor_1	0.566755631735775	AVFDRKSDAK
CTTAGGATCGGCCGAT-3-donor_1	0.5793516199573926	IVTDFSVIK
CTTGGCTAGCGATTCT-3-donor_1	0.6005986498907575	GILGFVFTL
GAAATGACAGCCTTGG-3-donor_1	0.5339050021217002	ELAGIGILTV
GACAGAGCACTGTTAG-3-donor_1	0.5874103324861183	GILGFVFTL
GACCAATAGCCAGTTT-3-donor_1	0.5535090490229662	KLGGALQAK
GACGGCTTCACCAGGC-3-donor_1	0.34592823547040974	IVTDFSVIK
GAGCAGAAGCTAACTC-3-donor_1	0.630269105481779	GILGFVFTL
GAGCAGAAGGATCGCA-3-donor_1	0.596118671895903	IVTDFSVIK
GAGCAGAGTAGCGTAG-3-donor_1	0.37002652787279633	AVFDRKSDAK
GAGGTGACATCGATTG-3-donor_1	0.6376152585253432	IVTDFSVIK
GATCAGTTCTACTATC-3-donor_1	0.5750929970098897	IVTDFSVIK
GATCGATCATCCTAGA-3-donor_1	0.5866017898703704	IVTDFSVIK
GATGAAAAGAATCTCC-3-donor_1	0.6361684347316575	AVFDRKSDAK
GCAGCCAAGAATAGGG-3-donor_1	0.6650870667361638	IVTDFSVIK
GCCTCTATCCCATTTA-3-donor_1	0.5542531981330391	IVTDFSVIK
GCGCAGTTCACATAGC-3-donor_1	0.5877573250687026	GILGFVFTL
GCGCCAAGTCACCTAA-3-donor_1	0.41385194339074316	KLGGALQAK
GCGCGATGTATCAGTC-3-donor_1	0.5637090258564909	GILGFVFTL
GCTCTGTTCGAGGTAG-3-donor_1	0.427613769012691	AVFDRKSDAK
GCTGCAGTCATTCACT-3-donor_1	0.42953441820729865	AVFDRKSDAK
GCTGCAGTCGTGGTCG-3-donor_1	0.6453509410518226	GILGFVFTL
GCTGGGTTCGCCGTGA-3-donor_1	0.4622351441418394	IVTDFSVIK
GGACAGATCCTAGGGC-3-donor_1	0.44209845632179867	AVFDRKSDAK
GGACATTAGGGCTCTC-3-donor_1	0.5989135663315246	IVTDFSVIK
GGACATTGTATAATGG-3-donor_1	0.5746478014852386	IVTDFSVIK
GGATTACAGATGTCGG-3-donor_1	0.544191172148001	GILGFVFTL
GGATTACTCGTCGTTC-3-donor_1	0.5538740657158603	IVTDFSVIK
GGGAGATGTAGAAGGA-3-donor_1	0.4262052511966006	IVTDFSVIK
GGGATGAAGTGGCACA-3-donor_1	0.5829849390863808	KLGGALQAK
GGGCATCCAATGGACG-3-donor_1	0.41346867491456696	KLGGALQAK
GGTGAAGAGTCACGCC-3-donor_1	0.5285287704985062	AVFDRKSDAK
GGTGAAGTCACTCTTA-3-donor_1	0.4479736522366097	IVTDFSVIK
GGTGAAGTCTCCAACC-3-donor_1	0.597277698079811	AVFDRKSDAK
GGTGAAGTCTGGTATG-3-donor_1	0.5603784738352111	KLGGALQAK
GGTGCGTGTATTAGCC-3-donor_1	0.6626883137860291	GILGFVFTL
GTAACTGTCATAACCG-3-donor_1	0.6003988099392914	GILGFVFTL
GTACTCCAGTCAATAG-3-donor_1	0.42648282249537084	AVFDRKSDAK
GTACTCCCACTGCCAG-3-donor_1	0.4298617550232714	KLGGALQAK
GTACTCCCAGCCAATT-3-donor_1	0.7837487874740676	RAKFKQLL
GTATCTTCAATGGTCT-3-donor_1	0.634471531150611	AVFDRKSDAK
GTCCTCATCATCATTC-3-donor_1	0.46635830167080383	IVTDFSVIK
GTCGTAACATGCCTTC-3-donor_1	0.46567226608691903	IVTDFSVIK
GTCTTCGTCCACGCAG-3-donor_1	0.4690189639164869	IVTDFSVIK
GTGCAGCAGTGAAGAG-3-donor_1	0.5052338221789991	IVTDFSVIK
GTGCATATCGGTTAAC-3-donor_1	0.5803489983309437	GILGFVFTL
GTGGGTCGTTGTACAC-3-donor_1	0.5636196072966068	IVTDFSVIK
GTGGGTCTCGATCCCT-3-donor_1	0.465356616483526	IVTDFSVIK
GTGTGCGAGAAACCGC-3-donor_1	0.3758468735740228	AVFDRKSDAK
GTTCGGGAGCTGCCCA-3-donor_1	0.5934604950801678	AVFDRKSDAK
TAAGCGTCAGCCAATT-3-donor_1	0.6374889759166887	AVFDRKSDAK
TACCTATAGTAGCGGT-3-donor_1	0.5921046835571726	IVTDFSVIK
TACCTTAGTAAGAGAG-3-donor_1	0.6030513044170921	IVTDFSVIK
TACGGATTCGAGGTAG-3-donor_1	0.5354511861950619	IVTDFSVIK
TACGGGCAGCGGCTTC-3-donor_1	0.485471314888989	KLGGALQAK
TACTCGCAGAGCTGGT-3-donor_1	0.6259292032831528	GILGFVFTL
TACTCGCCAACACGCC-3-donor_1	0.6041810082194384	IVTDFSVIK
TACTCGCTCAAAGACA-3-donor_1	0.6335785218621272	KLGGALQAK
TACTTACGTGCAGACA-3-donor_1	0.4483370941914451	KLGGALQAK
TACTTGTAGTCATCCA-3-donor_1	0.46884511662936235	KLGGALQAK
TAGAGCTGTATATGAG-3-donor_1	0.4788668065528021	IVTDFSVIK
TAGGCATCAGCCAGAA-3-donor_1	0.5979682681503948	GILGFVFTL
TATCTCATCTTGAGGT-3-donor_1	0.5651558686229242	GILGFVFTL
TCAACGAAGAGTTGGC-3-donor_1	0.4239937497798366	KLGGALQAK
TCAACGAAGATAGTCA-3-donor_1	0.6005817641453094	GILGFVFTL
TCACAAGAGCGAAGGG-3-donor_1	0.5944204212497701	IVTDFSVIK
TCACAAGGTAGCGCTC-3-donor_1	0.4175259970090315	KLGGALQAK
TCAGATGCACACCGCA-3-donor_1	0.5322122535723988	GILGFVFTL
TCAGATGGTCAGAGGT-3-donor_1	0.6352426974534007	AVFDRKSDAK
TCAGATGGTCGAAAGC-3-donor_1	0.6140541794739256	IVTDFSVIK
TCAGATGGTTGTACAC-3-donor_1	0.5204304997908374	KLGGALQAK
TCAGCAACACGGTTTA-3-donor_1	0.6411430891771501	IVTDFSVIK
TCGCGAGGTGCTCTTC-3-donor_1	0.351173346434287	KLGGALQAK
TCGGTAAGTGTGCCTG-3-donor_1	0.49408955271997257	KLGGALQAK
TCGTACCAGAGAGCTC-3-donor_1	0.6353699476721876	IVTDFSVIK
TCTGAGAAGCTCTCGG-3-donor_1	0.6004890443273264	GILGFVFTL
TCTGAGAGTTTAGCTG-3-donor_1	0.6000090907288991	AVFDRKSDAK
TCTGGAAAGGACTGGT-3-donor_1	0.5780310977451091	IVTDFSVIK
TCTGGAACAGCTATTG-3-donor_1	0.591919168030216	GILGFVFTL
TGAGCCGAGACTGGGT-3-donor_1	0.375340187374094	AVFDRKSDAK
TGCACCTTCAACCAAC-3-donor_1	0.5638944844652044	GILGFVFTL
TGCGCAGAGATAGTCA-3-donor_1	0.41875958609137887	AVFDRKSDAK
TGGCGCAAGCCTCGTG-3-donor_1	0.2769859945628459	KLGGALQAK
TGGTTAGCATGGTCTA-3-donor_1	0.5892481087187964	AVFDRKSDAK
TGGTTAGTCATGTAGC-3-donor_1	0.5697784837349459	IVTDFSVIK
TGGTTCCAGATCTGAA-3-donor_1	0.6568705673512368	GILGFVFTL
TGTGGTACAAGCCCAC-3-donor_1	0.541040842257071	IVTDFSVIK
TTAGGACCAGGTCCAC-3-donor_1	0.608581054028256	GILGFVFTL
TTAGGCAAGTAGATGT-3-donor_1	0.6026490347340999	AVFDRKSDAK
TTATGCTAGTCCTCCT-3-donor_1	0.4446067294579996	KLGGALQAK
TTCGAAGAGACTTTCG-3-donor_1	0.5814203893932509	GILGFVFTL
TTGCCGTAGATCGATA-3-donor_1	0.4470190194636142	AVFDRKSDAK
TTGCGTCAGCGTTTAC-3-donor_1	0.5884101393713743	KLGGALQAK
TTTCCTCCACGTCTCT-3-donor_1	0.5951302866047591	AVFDRKSDAK
AAACCTGCACCAGTTA-4-donor_1	0.6156344196293988	AVFDRKSDAK
AACCGCGCAACGCACC-4-donor_1	0.5478710883453269	GILGFVFTL
AACCGCGGTTAGATGA-4-donor_1	0.5584951250625708	IVTDFSVIK
AACGTTGAGAGGTTGC-4-donor_1	0.6016663697263859	IVTDFSVIK
AACTCTTAGTGGTAGC-4-donor_1	0.6024938850898283	IVTDFSVIK
AACTCTTCACAGGCCT-4-donor_1	0.5659659290584879	IVTDFSVIK
AACTCTTGTCTGCGGT-4-donor_1	0.44738029852521255	GILGFVFTL
AACTCTTTCTAGCACA-4-donor_1	0.44545714492790933	AVFDRKSDAK
AAGGAGCAGATCCCAT-4-donor_1	0.5433099449358355	GILGFVFTL
AAGGCAGCATATGAGA-4-donor_1	0.65723328834166	AVFDRKSDAK
AAGGCAGTCGATCCCT-4-donor_1	0.5698675987308668	KLGGALQAK
AAGGTTCTCGCGGATC-4-donor_1	0.5606437697662231	KLGGALQAK
ACACCAATCTGAGTGT-4-donor_1	0.4388208951848295	KLGGALQAK
ACACTGATCAGGCCCA-4-donor_1	0.6051289056670023	GILGFVFTL
ACAGCCGCAACGATGG-4-donor_1	0.6517207944445242	RAKFKQLL
ACATGGTGTCCCTTGT-4-donor_1	0.6115276735271903	IVTDFSVIK
ACATGGTGTTCATGGT-4-donor_1	0.6418512469848466	IVTDFSVIK
ACATGGTTCTAACGGT-4-donor_1	0.5256748897903026	KLGGALQAK
ACCAGTAAGTGTACCT-4-donor_1	0.35465541481865515	AVFDRKSDAK
ACCAGTATCCGAATGT-4-donor_1	0.574567489844248	AVFDRKSDAK
ACGATACAGACAAGCC-4-donor_1	0.601768642322833	IVTDFSVIK
ACGCCGAAGTCGTACT-4-donor_1	0.6226124159903255	GILGFVFTL
ACGGAGATCAGGCCCA-4-donor_1	0.6382894551146665	IVTDFSVIK
ACGGGCTTCTTTCCTC-4-donor_1	0.616492689816854	GILGFVFTL
ACTATCTTCGCACTCT-4-donor_1	0.4653742611388819	GILGFVFTL
ACTGATGCAAGAGGCT-4-donor_1	0.5663435057103555	IVTDFSVIK
ACTGATGGTATCTGCA-4-donor_1	0.5436693267226642	IVTDFSVIK
ACTGATGTCCAAACAC-4-donor_1	0.5672545580818968	GILGFVFTL
ACTGTCCAGAATAGGG-4-donor_1	0.5676434235186428	AVFDRKSDAK
AGAGCTTCAAGTCTAC-4-donor_1	0.5048404791737973	AVFDRKSDAK
AGAGTGGGTCTTTCAT-4-donor_1	0.6122693751528105	AVFDRKSDAK
AGATCTGCAATCTACG-4-donor_1	0.5408647751584663	AVFDRKSDAK
AGCTCCTCACCCATTC-4-donor_1	0.5084027074171743	GILGFVFTL
AGCTCTCAGCCCTAAT-4-donor_1	0.5807327411258123	KLGGALQAK
AGGTCATCATGCCACG-4-donor_1	0.5274371165416614	IVTDFSVIK
AGGTCCGTCAGCTCTC-4-donor_1	0.6352509695713955	KLGGALQAK
AGTAGTCAGAATAGGG-4-donor_1	0.49827211392196835	RLRAEAQVK
AGTAGTCGTTACAGAA-4-donor_1	0.5850064284349846	RLRAEAQVK
AGTCTTTTCCAAAGTC-4-donor_1	0.5610363538615173	IVTDFSVIK
AGTGGGAAGTTCGCAT-4-donor_1	0.6188993638891511	GILGFVFTL
AGTGGGAGTCGAACAG-4-donor_1	0.5255284391508489	IVTDFSVIK
AGTGTCAAGAGCTGCA-4-donor_1	0.44171281625216063	IVTDFSVIK
ATCACGATCAACGGCC-4-donor_1	0.5097665254396967	KLGGALQAK
ATCATGGGTCAGATAA-4-donor_1	0.6366515188334543	IVTDFSVIK
ATCCACCTCCGAAGAG-4-donor_1	0.6313746569763102	IVTDFSVIK
ATCCGAAAGACAGGCT-4-donor_1	0.5437743598539009	GLCTLVAML
ATCTACTGTGTTTGTG-4-donor_1	0.5840115544641291	GILGFVFTL
ATCTGCCAGCCTATGT-4-donor_1	0.49725900714057847	KLGGALQAK
ATGGGAGGTGTTTGGT-4-donor_1	0.6186803804352615	GILGFVFTL
ATGGGAGGTTGGACCC-4-donor_1	0.5197400056112447	GILGFVFTL
ATGTGTGAGATAGTCA-4-donor_1	0.5796825046771843	IVTDFSVIK
ATTATCCAGATAGGAG-4-donor_1	0.5629998814659144	IVTDFSVIK
ATTGGACTCTCCTATA-4-donor_1	0.6084269953169767	KLGGALQAK
CAACCTCCACCAGCAC-4-donor_1	0.6497377818282448	GILGFVFTL
CAACTAGTCCCAACGG-4-donor_1	0.5564786634921062	KLGGALQAK
CAAGAAACAATCTGCA-4-donor_1	0.5851939930186922	GILGFVFTL
CAAGGCCAGGAGTACC-4-donor_1	0.636618373443232	IVTDFSVIK
CAAGTTGTCACCGGGT-4-donor_1	0.5493374730418854	GILGFVFTL
CAAGTTGTCGCCGTGA-4-donor_1	0.5699054303897696	AVFDRKSDAK
CACAAACTCGAGGTAG-4-donor_1	0.533713434288229	AVFDRKSDAK
CACACTCAGGCGTACA-4-donor_1	0.6324640436898058	IVTDFSVIK
CACCACTAGCCGATTT-4-donor_1	0.50529339660676	ELAGIGILTV
CAGAATCAGATCTGAA-4-donor_1	0.5186580467284715	ELAGIGILTV
CAGAATCGTACCGGCT-4-donor_1	0.4554623475336024	AVFDRKSDAK
CAGAATCGTCATCCCT-4-donor_1	0.5766058269928044	IVTDFSVIK
CAGAATCGTCTGATTG-4-donor_1	0.6631435648669581	IVTDFSVIK
CAGAGAGAGACAATAC-4-donor_1	0.5714088688625755	GILGFVFTL
CAGCAGCCATTTGCCC-4-donor_1	0.4127334050504151	KLGGALQAK
CAGCAGCTCCTTGACC-4-donor_1	0.4029020876773419	AVFDRKSDAK
CAGCATATCAAGAAGT-4-donor_1	0.5899203700878549	GILGFVFTL
CAGCGACCAAGCGAGT-4-donor_1	0.5255321388366493	IVTDFSVIK
CATATTCTCTTTCCTC-4-donor_1	0.5039425179981651	IVTDFSVIK
CATCAAGGTGAGGGTT-4-donor_1	0.5378063492573684	IVTDFSVIK
CATCGGGGTATCGCAT-4-donor_1	0.5790225186758842	IVTDFSVIK
CATGACAGTCTAGAGG-4-donor_1	0.5361511477757542	GILGFVFTL
CATGCCTCAAAGCGGT-4-donor_1	0.5609960177999188	AVFDRKSDAK
CATGCCTGTACGCACC-4-donor_1	0.4612447477394399	IVTDFSVIK
CATTATCGTGCACTTA-4-donor_1	0.5828831313222523	IVTDFSVIK
CCACGGACATCCTAGA-4-donor_1	0.5976730711690164	AVFDRKSDAK
CCCAGTTCATCAGTCA-4-donor_1	0.5559915381950504	AVFDRKSDAK
CCCAGTTGTAAACGCG-4-donor_1	0.5690170314789755	GILGFVFTL
CCGGGATCAAACGTGG-4-donor_1	0.6090707596189983	KLGGALQAK
CCGTTCACACGAAATA-4-donor_1	0.6813574026536589	KLGGALQAK
CCTACACGTATAGTAG-4-donor_1	0.5794664240536918	IVTDFSVIK
CCTACCAAGTACATGA-4-donor_1	0.506412864611725	AVFDRKSDAK
CCTATTAAGGGATCTG-4-donor_1	0.5683209782843082	GILGFVFTL
CCTCTGACATTCTTAC-4-donor_1	0.3729307812261289	KLGGALQAK
CCTTCGACAATAGAGT-4-donor_1	0.5884405716586762	KLGGALQAK
CGACCTTGTCGAATCT-4-donor_1	0.5948578758933618	IVTDFSVIK
CGATCGGCACAGACTT-4-donor_1	0.5953766477335719	KLGGALQAK
CGATCGGTCCACGTTC-4-donor_1	0.5485951263428436	KLGGALQAK
CGATGGCAGCTAAGAT-4-donor_1	0.6265276416909322	GILGFVFTL
CGATGGCGTGTGCCTG-4-donor_1	0.599533671617171	IVTDFSVIK
CGATGTACATTACCTT-4-donor_1	0.6378856960709802	IVTDFSVIK
CGATTGAGTTGTGGCC-4-donor_1	0.6418391613445651	IVTDFSVIK
CGATTGATCTGAGGGA-4-donor_1	0.5755905952636726	KLGGALQAK
CGCGTTTAGACTAGGC-4-donor_1	0.6432002472914196	GILGFVFTL
CGCTTCACACTACAGT-4-donor_1	0.5582928565994	IVTDFSVIK
CGGACGTGTTGAGTTC-4-donor_1	0.5435599108867103	IVTDFSVIK
CGTAGCGTCAGTTTGG-4-donor_1	0.5480312752541113	RLRAEAQVK
CGTCACTGTAGAAGGA-4-donor_1	0.6009167090331077	IVTDFSVIK
CGTCACTTCCGTTGCT-4-donor_1	0.597787789887951	IVTDFSVIK
CGTGTAAGTAGCGTGA-4-donor_1	0.5546725907208256	GILGFVFTL
CGTGTCTGTACCATCA-4-donor_1	0.5880104784411901	KLGGALQAK
CGTTCTGCATGTTGAC-4-donor_1	0.5553107770350247	AVFDRKSDAK
CGTTGGGAGTGGTAGC-4-donor_1	0.48086827965258805	IVTDFSVIK
CGTTGGGCACGCTTTC-4-donor_1	0.5967217965723628	AVFDRKSDAK
CTAACTTGTCTTCTCG-4-donor_1	0.5430850989029081	KLGGALQAK
CTCACACAGTGTACCT-4-donor_1	0.4286906431990821	IVTDFSVIK
CTCACACCACAGGTTT-4-donor_1	0.6007808641596152	IVTDFSVIK
CTCACACCATACAGCT-4-donor_1	0.6093729006260328	IVTDFSVIK
CTCAGAAGTCCGAACC-4-donor_1	0.6502602154087601	IVTDFSVIK
CTCAGAATCCCTAATT-4-donor_1	0.45541362551752296	AVFDRKSDAK
CTCCTAGAGGGAGTAA-4-donor_1	0.5554620088068974	KLGGALQAK
CTCCTAGAGTCCGGTC-4-donor_1	0.5908551953122574	GILGFVFTL
CTCCTAGCACGAAACG-4-donor_1	0.5303799414910566	KLGGALQAK
CTCCTAGTCCCAGGTG-4-donor_1	0.5628419712868532	AVFDRKSDAK
CTCGGAGCAGATGGCA-4-donor_1	0.7560853070796636	AVFDRKSDAK
CTCGGGAGTCTAGCCG-4-donor_1	0.5884614227083925	IVTDFSVIK
CTCGTCAAGGCAGGTT-4-donor_1	0.5548800387441171	IVTDFSVIK
CTGAAGTGTAAGTAGT-4-donor_1	0.5407881632032759	IVTDFSVIK
CTGATAGTCAGCAACT-4-donor_1	0.5441701882890508	AVFDRKSDAK
CTGCCTAGTATATGAG-4-donor_1	0.4462340030550075	RLRAEAQVK
CTGGTCTTCCCTCTTT-4-donor_1	0.7163500365096929	GILGFVFTL
CTGTGCTAGAACTGTA-4-donor_1	0.6491746611902989	IVTDFSVIK
CTGTGCTCATTGGTAC-4-donor_1	0.29474593782007763	KLGGALQAK
CTGTTTACAAGCCCAC-4-donor_1	0.534751129750631	RLRAEAQVK
CTGTTTACACTGTCGG-4-donor_1	0.567634032008534	AVFDRKSDAK
GAAACTCAGTGGACGT-4-donor_1	0.6403810487660012	RLRAEAQVK
GAAGCAGAGTTAACGA-4-donor_1	0.564722853602293	AVFDRKSDAK
GAAGCAGCAGCTATTG-4-donor_1	0.37830907139244774	AVFDRKSDAK
GAATGAAAGAAGGTGA-4-donor_1	0.37347528011221276	KLGGALQAK
GAATGAACAGATGGCA-4-donor_1	0.6168320933003607	IVTDFSVIK
GACAGAGAGGCTACGA-4-donor_1	0.5735430373597368	GILGFVFTL
GACCTGGAGAGGTACC-4-donor_1	0.48808938331609786	KLGGALQAK
GACGGCTAGTGCTGCC-4-donor_1	0.5437410816544448	GILGFVFTL
GAGGTGACATGTAAGA-4-donor_1	0.5805614361868787	IVTDFSVIK
GAGTCCGCATGGTCAT-4-donor_1	0.641618536748	GILGFVFTL
GATCAGTCAATGTAAG-4-donor_1	0.559625900825162	GILGFVFTL
GATGCTAAGTACGCCC-4-donor_1	0.6120992844697295	IVTDFSVIK
GCCTCTATCTACCAGA-4-donor_1	0.597714137681401	KLGGALQAK
GCGAGAAAGTGGAGTC-4-donor_1	0.3051464850558545	RLRAEAQVK
GCGAGAACACGAAACG-4-donor_1	0.5944951549029387	IVTDFSVIK
GCGCAACGTACCGTTA-4-donor_1	0.4228502433035425	IVTDFSVIK
GCGCAACGTCACAAGG-4-donor_1	0.6147863757529509	GILGFVFTL
GCGCAGTAGATCGGGT-4-donor_1	0.5774535673052892	AVFDRKSDAK
GCGCAGTAGCGTAATA-4-donor_1	0.5702363530550567	KLGGALQAK
GCGCAGTAGTTACCCA-4-donor_1	0.5572713448907816	GILGFVFTL
GCGCGATGTGCTAGCC-4-donor_1	0.778345832735746	KLGGALQAK
GCTGCTTTCACGCGGT-4-donor_1	0.42437796689339735	AVFDRKSDAK
GCTGGGTAGCCTCGTG-4-donor_1	0.40876607069826554	ELAGIGILTV
GCTTGAAAGACCGGAT-4-donor_1	0.6129601159781234	IVTDFSVIK
GGAACTTCATGAACCT-4-donor_1	0.37292285061759256	AVFDRKSDAK
GGACAGAGTACAAGTA-4-donor_1	0.4581923551721089	KLGGALQAK
GGCAATTAGTACCGGA-4-donor_1	0.5922061592982166	IVTDFSVIK
GGCAATTCACATGTGT-4-donor_1	0.6699528745281331	IVTDFSVIK
GGCAATTGTCTCTCGT-4-donor_1	0.4764470792300911	IVTDFSVIK
GGCGACTCAGTTTACG-4-donor_1	0.40942782116510124	KLGGALQAK
GGCGACTTCGGATGGA-4-donor_1	0.5559210544373654	IVTDFSVIK
GGCTGGTCATCCTTGC-4-donor_1	0.651893389530301	GILGFVFTL
GGGAATGAGTCACGCC-4-donor_1	0.5330337545748219	IVTDFSVIK
GGGACCTGTAGCGTCC-4-donor_1	0.5816937487420331	IVTDFSVIK
GGGATGAAGCACCGCT-4-donor_1	0.5971860597084466	GILGFVFTL
GGGATGAAGGACATTA-4-donor_1	0.5522735436931017	IVTDFSVIK
GGGCATCGTTTAGGAA-4-donor_1	0.6325585469460719	KLGGALQAK
GTAACTGCATCCTAGA-4-donor_1	0.6951860692657343	AVFDRKSDAK
GTACTCCGTCAGTGGA-4-donor_1	0.6303057323712032	GILGFVFTL
GTAGTCAGTCGCCATG-4-donor_1	0.47272121103784914	AVFDRKSDAK
GTATTCTGTAAGAGGA-4-donor_1	0.5139745480690984	AVFDRKSDAK
GTCAAGTCAGACGCAA-4-donor_1	0.44292775512352434	KLGGALQAK
GTCATTTTCGTCCGTT-4-donor_1	0.6584196922004912	AVFDRKSDAK
GTCCTCACACCACGTG-4-donor_1	0.6268569611590391	GILGFVFTL
GTCCTCATCCGGGTGT-4-donor_1	0.5659787736086769	GLCTLVAML
GTCGTAACAAGTAATG-4-donor_1	0.45140870615219064	AVFDRKSDAK
GTCTTCGTCATGCATG-4-donor_1	0.5088890168860791	KLGGALQAK
GTGCATACACAGGAGT-4-donor_1	0.6057465444954484	AVFDRKSDAK
GTGCTTCAGGTGCTAG-4-donor_1	0.6209982999938437	KLGGALQAK
GTGCTTCTCAGCGATT-4-donor_1	0.4597370403984026	IVTDFSVIK
GTTCATTAGAGATGAG-4-donor_1	0.5076730724590877	KLGGALQAK
GTTCATTCAGGCTCAC-4-donor_1	0.5132800696124896	KLGGALQAK
GTTCATTTCCGCGCAA-4-donor_1	0.5415898946026015	KLGGALQAK
TAAACCGGTTTAGCTG-4-donor_1	0.568945219628952	GILGFVFTL
TAAGAGAAGCGCTCCA-4-donor_1	0.42523018477433816	KLGGALQAK
TAAGTGCGTCCGAAGA-4-donor_1	0.5521233364496044	IVTDFSVIK
TACACGACAATTGCTG-4-donor_1	0.5832885220222402	KLGGALQAK
TACACGATCAGTTCGA-4-donor_1	0.6088102068749098	GILGFVFTL
TACAGTGGTAATTGGA-4-donor_1	0.588927326987152	IVTDFSVIK
TACCTTACAGTCAGCC-4-donor_1	0.5809940338070606	IVTDFSVIK
TACGGATAGCACGCCT-4-donor_1	0.5643646291530736	GILGFVFTL
TACGGGCGTGAGGGAG-4-donor_1	0.5504734852828402	IVTDFSVIK
TACTCATCACAGCCCA-4-donor_1	0.54539174864936	AVFDRKSDAK
TAGACCAGTCTTCAAG-4-donor_1	0.5950581332452769	GILGFVFTL
TAGAGCTAGGCGATAC-4-donor_1	0.5399367990959816	GILGFVFTL
TAGCCGGCAAATCCGT-4-donor_1	0.6014230537235781	KLGGALQAK
TAGCCGGGTATCTGCA-4-donor_1	0.5059085120597626	ELAGIGILTV
TAGTGGTGTATCTGCA-4-donor_1	0.5448873581519021	GILGFVFTL
TAGTTGGAGTACGCGA-4-donor_1	0.34257626321698287	GILGFVFTL
TCAACGAAGCCAGTAG-4-donor_1	0.5649989639994908	IVTDFSVIK
TCAACGAAGGGATCTG-4-donor_1	0.6311253455852309	GILGFVFTL
TCACAAGTCCTCTAGC-4-donor_1	0.5850705183766965	GILGFVFTL
TCAGCAAAGATTACCC-4-donor_1	0.5193337042193673	IVTDFSVIK
TCATTACGTAAACACA-4-donor_1	0.7333212731588913	KLGGALQAK
TCCACACAGATGTAAC-4-donor_1	0.5933714749479854	GILGFVFTL
TCGAGGCTCATCTGCC-4-donor_1	0.5810715374813926	GILGFVFTL
TCGGGACGTAGCCTCG-4-donor_1	0.5694400858070671	GILGFVFTL
TCGGGACGTAGGAGTC-4-donor_1	0.6366597719787015	KLGGALQAK
TCGTACCGTCGTCTTC-4-donor_1	0.6309725959935426	GILGFVFTL
TCGTAGAAGATAGCAT-4-donor_1	0.6736966055623295	KLGGALQAK
TCGTAGATCACGCATA-4-donor_1	0.5310995019201175	GILGFVFTL
TCTGAGACACGCATCG-4-donor_1	0.5913103894749432	GILGFVFTL
TCTGGAAAGATGTCGG-4-donor_1	0.5778446715262631	KLGGALQAK
TGACAACAGGTCGGAT-4-donor_1	0.6676628923405309	AVFDRKSDAK
TGAGAGGAGAAGCCCA-4-donor_1	0.532025561735085	KLGGALQAK
TGAGCATTCGGTGTTA-4-donor_1	0.6046248756517507	KLGGALQAK
TGCGCAGAGCTAAACA-4-donor_1	0.6315915344552058	IVTDFSVIK
TGCGGGTAGCCAGAAC-4-donor_1	0.684694519245641	AVFDRKSDAK
TGGCCAGTCAACCATG-4-donor_1	0.4979044600171447	IVTDFSVIK
TGGTTAGTCGAGAGCA-4-donor_1	0.6113789841035087	IVTDFSVIK
TGTGGTACAATACGCT-4-donor_1	0.6290376223744256	IVTDFSVIK
TTAACTCCATTCGACA-4-donor_1	0.24435979358124904	KLGGALQAK
TTAGGCACACCGCTAG-4-donor_1	0.6571141964043817	KLGGALQAK
TTCTCCTAGGCTACGA-4-donor_1	0.583137005659152	IVTDFSVIK
TTCTCCTTCACGAAGG-4-donor_1	0.5473536256247076	IVTDFSVIK
TTCTTAGCACGACTCG-4-donor_1	0.5655485286092092	IVTDFSVIK
TTTACTGGTCTCATCC-4-donor_1	0.5773605818688384	IVTDFSVIK
TTTGCGCAGCGTTCCG-4-donor_1	0.5817817253730924	GILGFVFTL
AAACCTGCAGTAAGAT-5-donor_1	0.43799279166620864	KLGGALQAK
AAACCTGTCTGCGGCA-5-donor_1	0.6118764874935533	GILGFVFTL
AAACGGGCATTCCTCG-5-donor_1	0.5267417653386585	AVFDRKSDAK
AAAGATGCAGACGTAG-5-donor_1	0.5849347873396902	IVTDFSVIK
AAAGCAAGTGATGTGG-5-donor_1	0.49342212940157615	AVFDRKSDAK
AAAGCAAGTTAGAACA-5-donor_1	0.5925161360500489	IVTDFSVIK
AAAGTAGAGCGATTCT-5-donor_1	0.5579301925272201	IVTDFSVIK
AAAGTAGCAGGGTACA-5-donor_1	0.6233512811901656	RLRAEAQVK
AACACGTCAGCCTTGG-5-donor_1	0.6863316207259544	GILGFVFTL
AACCATGCATGTCGAT-5-donor_1	0.5238648706875015	RAKFKQLL
AACGTTGGTAACGCGA-5-donor_1	0.4467243726919189	IVTDFSVIK
AACTCCCAGAAGATTC-5-donor_1	0.49069697878647955	GILGFVFTL
AACTCCCAGCGCTTAT-5-donor_1	0.48423387433885967	KLGGALQAK
AACTCCCAGGTTACCT-5-donor_1	0.5981599498203521	GILGFVFTL
AACTCTTCAATGGATA-5-donor_1	0.40875485780437804	KLGGALQAK
AACTGGTAGGCCGAAT-5-donor_1	0.5588754717356021	GILGFVFTL
AACTGGTCACAGATTC-5-donor_1	0.508582132692121	KLGGALQAK
AACTTTCAGCGTTCCG-5-donor_1	0.6205252524755773	IVTDFSVIK
AAGTCTGGTGTGAATA-5-donor_1	0.6223597653956519	IVTDFSVIK
ACACCCTGTTTCCACC-5-donor_1	0.4411258563567365	KLGGALQAK
ACACCGGAGCCACTAT-5-donor_1	0.4561084265108426	AVFDRKSDAK
ACATACGCATCACGTA-5-donor_1	0.5046280982361052	KLGGALQAK
ACCAGTAGTCCGAATT-5-donor_1	0.6083265156451868	IVTDFSVIK
ACCGTAACACTTCGAA-5-donor_1	0.5837665783458981	IVTDFSVIK
ACCTTTAAGGCTATCT-5-donor_1	0.5516615018252254	GILGFVFTL
ACCTTTAGTAGCGATG-5-donor_1	0.64020141479083	IVTDFSVIK
ACCTTTATCACATGCA-5-donor_1	0.5105205593513183	RLRAEAQVK
ACGAGGACATGGGAAC-5-donor_1	0.5876587047261866	GILGFVFTL
ACGATACCAATGGATA-5-donor_1	0.5936996086193614	GILGFVFTL
ACGGCCACATCTCGCT-5-donor_1	0.5699705638326047	GILGFVFTL
ACGGCCATCTTCCTTC-5-donor_1	0.5418483982899389	GILGFVFTL
ACGGGTCAGGATGGAA-5-donor_1	0.49088814819224913	KLGGALQAK
ACGGGTCCATTGCGGC-5-donor_1	0.5441484834656883	KLGGALQAK
ACTATCTGTTACGACT-5-donor_1	0.5893156517005887	KLGGALQAK
ACTGAACAGTTCGCAT-5-donor_1	0.6421240750966931	IVTDFSVIK
ACTGCTCTCCAGTAGT-5-donor_1	0.5774101007403212	AVFDRKSDAK
ACTGTCCCACAGATTC-5-donor_1	0.5840223309848196	IVTDFSVIK
ACTTACTTCACATAGC-5-donor_1	0.5368136950979933	KLGGALQAK
AGAGCGACACGTCAGC-5-donor_1	0.5977779335455238	GILGFVFTL
AGAGCTTAGGATATAC-5-donor_1	0.6177346838264302	GILGFVFTL
AGATTGCGTAGCCTCG-5-donor_1	0.5805218780079358	AVFDRKSDAK
AGCAGCCAGTCCTCCT-5-donor_1	0.5808596498351406	KLGGALQAK
AGCGGTCTCACTATTC-5-donor_1	0.5387778677758119	IVTDFSVIK
AGCTCTCAGAGGGCTT-5-donor_1	0.5946158690101447	IVTDFSVIK
AGCTTGACAGCTGTTA-5-donor_1	0.31135305898189736	GILGFVFTL
AGGGATGAGTTGCAGG-5-donor_1	0.5869076685087007	KLGGALQAK
AGGGTGACAGTCAGCC-5-donor_1	0.4688460842394947	AVFDRKSDAK
AGGGTGATCCTATGTT-5-donor_1	0.6094640457059571	IVTDFSVIK
AGTAGTCCACAAGACG-5-donor_1	0.5931453767137103	GILGFVFTL
ATCATCTAGCGTAATA-5-donor_1	0.517857055266306	GILGFVFTL
ATCATGGTCTCTGCTG-5-donor_1	0.5985933632686848	AVFDRKSDAK
ATCGAGTCACAGTCGC-5-donor_1	0.4868221934975836	AVFDRKSDAK
ATGCGATCAAGTACCT-5-donor_1	0.581164541890591	IVTDFSVIK
ATTACTCTCTCACATT-5-donor_1	0.6467575995386391	IVTDFSVIK
ATTATCCAGCGTTCCG-5-donor_1	0.6695267750740366	ELAGIGILTV
ATTCTACCAAGCTGGA-5-donor_1	0.5665876090821929	ELAGIGILTV
ATTGGACTCCTTTCGG-5-donor_1	0.615947963257798	IVTDFSVIK
ATTGGTGGTCAAAGAT-5-donor_1	0.3852702009806739	KLGGALQAK
CACACAATCCAGAGGA-5-donor_1	0.5588398409154319	ELAGIGILTV
CACACCTAGCTGCAAG-5-donor_1	0.5869495982811055	IVTDFSVIK
CACACCTAGGCCCTCA-5-donor_1	0.5889337682349942	AVFDRKSDAK
CACACCTTCCGGGTGT-5-donor_1	0.5738063601249885	IVTDFSVIK
CACAGTAAGGCTACGA-5-donor_1	0.5869650420977288	GILGFVFTL
CACATAGAGATCGGGT-5-donor_1	0.6477953993511533	GILGFVFTL
CACCACTAGGTGATTA-5-donor_1	0.5717954955150937	GILGFVFTL
CACCTTGTCGGGAGTA-5-donor_1	0.6324744787010377	GILGFVFTL
CAGAATCCAAAGAATC-5-donor_1	0.5950843156370953	AVFDRKSDAK
CAGCAGCCAGAGTGTG-5-donor_1	0.5607219564594721	AVFDRKSDAK
CAGCTAAGTAAGCACG-5-donor_1	0.3755812171608047	AVFDRKSDAK
CAGCTAATCCGAATGT-5-donor_1	0.5589543035022727	AVFDRKSDAK
CAGCTGGAGCTCCTTC-5-donor_1	0.6083368178471849	IVTDFSVIK
CAGCTGGTCGTTACGA-5-donor_1	0.7330450299524596	KLGGALQAK
CAGTAACAGTCCAGGA-5-donor_1	0.46396285946514193	KLGGALQAK
CATATTCAGGGCACTA-5-donor_1	0.5682501719899122	IVTDFSVIK
CATCGAAAGCCAGAAC-5-donor_1	0.4643018645209467	IVTDFSVIK
CATGCCTCAGGCTCAC-5-donor_1	0.5621482517401521	AVFDRKSDAK
CATGGCGTCGTCTGCT-5-donor_1	0.5344147429340078	AVFDRKSDAK
CCAATCCTCTGATTCT-5-donor_1	0.544379021322924	AVFDRKSDAK
CCACTACAGGCACATG-5-donor_1	0.5788621420396227	GILGFVFTL
CCACTACCAGACGTAG-5-donor_1	0.5860826575479539	IVTDFSVIK
CCAGCGACAGGACGTA-5-donor_1	0.5960770267147137	GILGFVFTL
CCATTCGTCCAGTAGT-5-donor_1	0.5669929238911899	IVTDFSVIK
CCGGGATAGCCTCGTG-5-donor_1	0.5819048585056296	IVTDFSVIK
CCGGTAGAGACTCGGA-5-donor_1	0.6025518563204086	IVTDFSVIK
CCGTGGATCCTTTCTC-5-donor_1	0.6766471049881673	GILGFVFTL
CCGTTCAGTGATGTCT-5-donor_1	0.5454922662666454	IVTDFSVIK
CCTACCAAGAAGGTTT-5-donor_1	0.5173740470554998	IVTDFSVIK
CCTATTAAGCCGATTT-5-donor_1	0.6218513147301875	AVFDRKSDAK
CCTATTATCATTTGGG-5-donor_1	0.4963907193423406	AVFDRKSDAK
CCTCTGAGTCCGAGTC-5-donor_1	0.5805250844022962	GILGFVFTL
CCTCTGATCCCAAGAT-5-donor_1	0.627915593048522	AVFDRKSDAK
CCTTCCCTCTCTGCTG-5-donor_1	0.5102489265225765	KLGGALQAK
CCTTTCTTCACAGGCC-5-donor_1	0.5811927733391603	AVFDRKSDAK
CGAATGTTCCAAACTG-5-donor_1	0.5959830546953829	AVFDRKSDAK
CGACCTTAGTGCAAGC-5-donor_1	0.5380424271569307	IVTDFSVIK
CGACTTCAGAATGTTG-5-donor_1	0.6536983523958413	IVTDFSVIK
CGACTTCGTAAGTGGC-5-donor_1	0.5914590219803819	IVTDFSVIK
CGACTTCTCCTAGGGC-5-donor_1	0.6638851147105969	GILGFVFTL
CGACTTCTCTGCGGCA-5-donor_1	0.6322663191997077	GILGFVFTL
CGATCGGAGCCCAACC-5-donor_1	0.6146454651558242	IVTDFSVIK
CGATGGCGTCTTGCGG-5-donor_1	0.599002216495127	GILGFVFTL
CGCCAAGGTCTCTTTA-5-donor_1	0.611707781821054	GILGFVFTL
CGCCAAGGTTCCATGA-5-donor_1	0.64125673593584	KLGGALQAK
CGCGTTTAGAACAATC-5-donor_1	0.5117287628972506	KLGGALQAK
CGCGTTTGTAAGAGGA-5-donor_1	0.5224954557044094	KLGGALQAK
CGCTATCCAATGTTGC-5-donor_1	0.6302810013945834	GILGFVFTL
CGCTATCCATGTCCTC-5-donor_1	0.5897734830752042	GILGFVFTL
CGCTTCAAGCAGACTG-5-donor_1	0.6248954351795238	GILGFVFTL
CGCTTCAAGGAATCGC-5-donor_1	0.5839615612739543	AVFDRKSDAK
CGCTTCAAGTGTACGG-5-donor_1	0.6553854755254515	AVFDRKSDAK
CGGAGCTTCTGTACGA-5-donor_1	0.5672750676221545	KLGGALQAK
CGGCTAGCACAGATTC-5-donor_1	0.6298443910382642	IVTDFSVIK
CGGGTCAAGACAAAGG-5-donor_1	0.4737204487406744	GILGFVFTL
CGTAGCGGTATGAATG-5-donor_1	0.3226056628302595	IVTDFSVIK
CGTAGGCAGACATAAC-5-donor_1	0.43885451489374405	IVTDFSVIK
CGTAGGCGTGATAAAC-5-donor_1	0.609916754438695	GILGFVFTL
CGTCTACGTAAGGATT-5-donor_1	0.5233505005247564	RAKFKQLL
CTACCCACAATCGGTT-5-donor_1	0.538656518081558	IVTDFSVIK
CTACCCACAGAGTGTG-5-donor_1	0.6178592968332874	IVTDFSVIK
CTAGAGTAGTACACCT-5-donor_1	0.605542568484985	IVTDFSVIK
CTAGCCTTCAGGTTCA-5-donor_1	0.6498474348235451	IVTDFSVIK
CTAGTGACACTACAGT-5-donor_1	0.5787613018856266	GILGFVFTL
CTCACACAGTGACTCT-5-donor_1	0.4409061898839297	KLGGALQAK
CTCACACTCGGCATCG-5-donor_1	0.6004022819521195	AVFDRKSDAK
CTCATTAGTCCGTGAC-5-donor_1	0.36361055173044954	ELAGIGILTV
CTCATTATCCCACTTG-5-donor_1	0.44211031428910774	KLGGALQAK
CTCATTATCTTAGCCC-5-donor_1	0.47351812335926036	IVTDFSVIK
CTCCTAGCAAGTTAAG-5-donor_1	0.540015327298689	GILGFVFTL
CTCGAGGAGGGTGTGT-5-donor_1	0.6557117498675535	AVFDRKSDAK
CTCTGGTGTAGCTCCG-5-donor_1	0.5605777066587508	ELAGIGILTV
CTGATAGAGAGACTAT-5-donor_1	0.6078933298698265	GILGFVFTL
CTGATCCTCGGTGTTA-5-donor_1	0.6683867026650754	GILGFVFTL
CTGCCTAAGAGTCTGG-5-donor_1	0.6265874817371605	GILGFVFTL
CTGCTGTAGCTAACAA-5-donor_1	0.6186606867231546	IVTDFSVIK
CTGCTGTGTCGACTGC-5-donor_1	0.6446647441995825	GILGFVFTL
CTGGTCTAGAGGACGG-5-donor_1	0.45929446311293354	AVFDRKSDAK
CTGGTCTTCGAATGCT-5-donor_1	0.5400191028754802	IVTDFSVIK
CTTGGCTCAGACAGGT-5-donor_1	0.46796922075929903	KLGGALQAK
CTTGGCTCATTAACCG-5-donor_1	0.6416599827153385	IVTDFSVIK
GAAATGACACGTTGGC-5-donor_1	0.5472309288653674	GILGFVFTL
GAACGGATCCGTACAA-5-donor_1	0.5532892687136733	KLGGALQAK
GAAGCAGCAAACTGTC-5-donor_1	0.6325372690095326	IVTDFSVIK
GAATGAAAGGGAACGG-5-donor_1	0.5562723348609286	GILGFVFTL
GACACGCAGATAGCAT-5-donor_1	0.5910089504595734	GILGFVFTL
GACACGCCATGTAAGA-5-donor_1	0.6486014660233271	IVTDFSVIK
GACAGAGAGACTAGGC-5-donor_1	0.5290939876250724	GILGFVFTL
GACCAATAGCTTTGGT-5-donor_1	0.5593453128595083	KLGGALQAK
GACGCGTTCCTCAATT-5-donor_1	0.5816311576473889	GILGFVFTL
GACGGCTCAGTGACAG-5-donor_1	0.6256640970796179	IVTDFSVIK
GACGTGCTCATGTAGC-5-donor_1	0.5056830209534137	IVTDFSVIK
GACTACAAGAGGTTGC-5-donor_1	0.6209769935981829	GILGFVFTL
GACTACATCGTGACAT-5-donor_1	0.4944119755942926	KLGGALQAK
GAGTCCGAGGTGTTAA-5-donor_1	0.5168897486978505	KLGGALQAK
GAGTCCGTCCAGAGGA-5-donor_1	0.7664920109720673	ELAGIGILTV
GATCAGTCACGAAAGC-5-donor_1	0.5571499762237799	GILGFVFTL
GATCGATAGATGAGAG-5-donor_1	0.4695354779997214	AVFDRKSDAK
GATCGTAGTCTAGTGT-5-donor_1	0.5796883672562219	GILGFVFTL
GATCTAGAGGTAGCCA-5-donor_1	0.6102212480664437	AVFDRKSDAK
GATGAAAAGTGTTTGC-5-donor_1	0.515952513934491	KLGGALQAK
GCAAACTCAGTAAGAT-5-donor_1	0.5436682452760457	IVTDFSVIK
GCAAACTCAGTCGATT-5-donor_1	0.591441623970746	AVFDRKSDAK
GCAGTTACAAGCTGTT-5-donor_1	0.606099115065855	GILGFVFTL
GCATGATTCTACTTAC-5-donor_1	0.4254755972657662	KLGGALQAK
GCCAAATTCGATAGAA-5-donor_1	0.5678482912482479	KLGGALQAK
GCCTCTACAGACGCCT-5-donor_1	0.5766039107452872	IVTDFSVIK
GCCTCTAGTACGAAAT-5-donor_1	0.5785081674858867	IVTDFSVIK
GCGAGAATCAGCTGGC-5-donor_1	0.5463245248170112	IVTDFSVIK
GCGCAACTCCTGTACC-5-donor_1	0.6202945438636124	KLGGALQAK
GCTCTGTTCGGGAGTA-5-donor_1	0.5553172657147363	GILGFVFTL
GCTGCGATCCTAGGGC-5-donor_1	0.48109737558099885	KLGGALQAK
GCTGGGTAGAGCTGGT-5-donor_1	0.6380880783706373	GILGFVFTL
GCTTCCAGTAGCTAAA-5-donor_1	0.546038017354077	KLGGALQAK
GCTTGAAAGTCCCACG-5-donor_1	0.6299715558796865	IVTDFSVIK
GGAAAGCGTTAAAGTG-5-donor_1	0.6093298135160186	GILGFVFTL
GGAACTTAGTTCGCAT-5-donor_1	0.624545615657533	GILGFVFTL
GGACATTAGATCCCAT-5-donor_1	0.5176243165703378	IVTDFSVIK
GGACGTCCACACGCTG-5-donor_1	0.5144794128852485	GILGFVFTL
GGACGTCTCACGATGT-5-donor_1	0.6180813348995559	IVTDFSVIK
GGACGTCTCGGTTCGG-5-donor_1	0.5456868317942521	IVTDFSVIK
GGCAATTGTACTTAGC-5-donor_1	0.5645161834616571	IVTDFSVIK
GGCGACTCACTTCGAA-5-donor_1	0.5968838807559167	AVFDRKSDAK
GGCGACTTCTTGTCAT-5-donor_1	0.37640730956817003	KLGGALQAK
GGCGTGTAGCAGGTCA-5-donor_1	0.581890609972111	GILGFVFTL
GGCTCGACACCACGTG-5-donor_1	0.6091627584725686	IVTDFSVIK
GGGAGATGTCAGAATA-5-donor_1	0.531180572471016	IVTDFSVIK
GGGATGACAGCGAACA-5-donor_1	0.6479024341072717	RLRAEAQVK
GGGATGATCGAACTGT-5-donor_1	0.44873406099145674	IVTDFSVIK
GGGCACTAGTTAGCGG-5-donor_1	0.4023731274716198	AVFDRKSDAK
GGGCACTCAGGAATGC-5-donor_1	0.6472844917148625	GILGFVFTL
GGTATTGGTGTGACGA-5-donor_1	0.5512293974964837	GILGFVFTL
GGTGAAGAGCAAATCA-5-donor_1	0.6040131183750899	IVTDFSVIK
GTACTCCAGTACGCGA-5-donor_1	0.5872259173785279	IVTDFSVIK
GTACTTTTCACCACCT-5-donor_1	0.5646208750834353	AVFDRKSDAK
GTATCTTTCTGAAAGA-5-donor_1	0.6025510215195102	GILGFVFTL
GTCACAAAGAGGACGG-5-donor_1	0.6716001738603324	AVFDRKSDAK
GTCACAAGTAGAGCTG-5-donor_1	0.640571212616143	GILGFVFTL
GTCCTCAAGTGTTTGC-5-donor_1	0.6381358896948274	IVTDFSVIK
GTCGGGTGTACCGGCT-5-donor_1	0.6506110404863787	IVTDFSVIK
GTCGGGTTCTCACATT-5-donor_1	0.6122374629911884	IVTDFSVIK
GTCGTAAGTCAGAGGT-5-donor_1	0.5890910333406337	AVFDRKSDAK
GTCGTAATCCGAGCCA-5-donor_1	0.5989720023944235	IVTDFSVIK
GTGCGGTCAGATCTGT-5-donor_1	0.616252551749285	GILGFVFTL
GTGCTTCTCAGGTAAA-5-donor_1	0.5370188663915614	IVTDFSVIK
GTGGGTCGTGCCTGCA-5-donor_1	0.5196009733161395	ELAGIGILTV
GTGGGTCGTTAAGATG-5-donor_1	0.6056975948063966	AVFDRKSDAK
GTGTGCGAGCCCAACC-5-donor_1	0.4376173020165871	KLGGALQAK
GTGTTAGCAAAGCAAT-5-donor_1	0.6298458614262105	KLGGALQAK
GTGTTAGCATGCCACG-5-donor_1	0.6101149437611115	IVTDFSVIK
GTTAAGCGTGTTCGAT-5-donor_1	0.5365187068168394	IVTDFSVIK
GTTACAGCAAAGGTGC-5-donor_1	0.6838804935058092	AVFDRKSDAK
GTTTCTACATTTGCCC-5-donor_1	0.6309618574183475	KLGGALQAK
TAAGAGAAGGAGTCTG-5-donor_1	0.3874609841569554	AVFDRKSDAK
TAAGTGCCAAGCTGTT-5-donor_1	0.52619096750034	ELAGIGILTV
TACGGGCAGATGGCGT-5-donor_1	0.2861167432273004	RAKFKQLL
TACGGTAAGGTTCCTA-5-donor_1	0.5356105193302001	IVTDFSVIK
TACTCATAGATATGCA-5-donor_1	0.3433410357037997	KLGGALQAK
TAGCCGGTCGGTTAAC-5-donor_1	0.6086494507836945	KLGGALQAK
TAGCCGGTCTTGAGGT-5-donor_1	0.5583711571291352	IVTDFSVIK
TAGTGGTCAAGTAGTA-5-donor_1	0.42161050705094216	KLGGALQAK
TATCTCAGTTATCGGT-5-donor_1	0.553814472315352	GILGFVFTL
TATCTCATCAGCCTAA-5-donor_1	0.5992951841786512	KLGGALQAK
TATTACCAGTGTTTGC-5-donor_1	0.4348828737278678	KLGGALQAK
TCAACGACACGAAGCA-5-donor_1	0.614891314020449	AVFDRKSDAK
TCACAAGCATACAGCT-5-donor_1	0.6150771520841165	KLGGALQAK
TCACAAGTCAATAAGG-5-donor_1	0.5405882663335669	GILGFVFTL
TCAGATGCACCTATCC-5-donor_1	0.4583567350581338	IVTDFSVIK
TCAGATGCATACAGCT-5-donor_1	0.4375963371303847	ELAGIGILTV
TCAGGATGTGACCAAG-5-donor_1	0.607331414001359	IVTDFSVIK
TCCACACGTGCGGTAA-5-donor_1	0.5352321078774337	AVFDRKSDAK
TCCCGATGTACTCAAC-5-donor_1	0.5411032436242381	KLGGALQAK
TCGAGGCAGTCACGCC-5-donor_1	0.6028429362155375	IVTDFSVIK
TCGTACCTCTACTTAC-5-donor_1	0.5076793524385745	AVFDRKSDAK
TCGTACCTCTGCAAGT-5-donor_1	0.3585052129988373	KLGGALQAK
TCGTAGATCCCTGACT-5-donor_1	0.7271612204101952	GILGFVFTL
TCTTCGGGTCTCAACA-5-donor_1	0.6018960443236013	AVFDRKSDAK
TCTTCGGTCTGCAGTA-5-donor_1	0.6275178673386025	AVFDRKSDAK
TCTTTCCAGCAGATCG-5-donor_1	0.5860168221134541	IVTDFSVIK
TCTTTCCTCCGCAAGC-5-donor_1	0.620313383802073	AVFDRKSDAK
TGACAACTCCAGAGGA-5-donor_1	0.6055833409197805	AVFDRKSDAK
TGACTAGAGTTACCCA-5-donor_1	0.5499388901710528	KLGGALQAK
TGACTAGGTGCTTCTC-5-donor_1	0.7078956852732942	AVFDRKSDAK
TGACTTTAGGTGCACA-5-donor_1	0.6273162439488533	IVTDFSVIK
TGCCAAACATACTACG-5-donor_1	0.5773536663023038	GILGFVFTL
TGCGTGGTCCTCAACC-5-donor_1	0.5003295566274532	KLGGALQAK
TGGCCAGCAGAAGCAC-5-donor_1	0.6314836838709366	IVTDFSVIK
TGGCCAGCATACAGCT-5-donor_1	0.5805854556854599	GILGFVFTL
TGGCCAGTCGCTGATA-5-donor_1	0.6308614536375484	KLGGALQAK
TGGCGCATCTGCCAGG-5-donor_1	0.6058058912502366	IVTDFSVIK
TGGGCGTAGAAGGGTA-5-donor_1	0.575539909568207	IVTDFSVIK
TGGGCGTAGTCTCCTC-5-donor_1	0.4760308361184219	GILGFVFTL
TGGTTAGCATCCCACT-5-donor_1	0.5379669535666021	AVFDRKSDAK
TGGTTCCTCCGGGTGT-5-donor_1	0.6834396427403803	GILGFVFTL
TGTATTCAGGATTCGG-5-donor_1	0.573737394187119	IVTDFSVIK
TTAGGACAGATAGTCA-5-donor_1	0.5501044843129302	AVFDRKSDAK
TTAGGACAGGACAGCT-5-donor_1	0.5716885081908444	KLGGALQAK
TTAGGCAAGTGACTCT-5-donor_1	0.5247169937047037	GILGFVFTL
TTAGTTCAGGTAAACT-5-donor_1	0.5195568996232452	GILGFVFTL
TTATGCTCAATGCCAT-5-donor_1	0.5788637926686722	GILGFVFTL
TTCTACAAGACCCACC-5-donor_1	0.5301488344513902	GILGFVFTL
TTCTACAAGTCCCACG-5-donor_1	0.5826958323570124	IVTDFSVIK
TTCTCCTTCCGCATAA-5-donor_1	0.6070113247750055	IVTDFSVIK
TTCTCCTTCGCTTGTC-5-donor_1	0.49988345041091287	GILGFVFTL
TTCTTAGTCCTATTCA-5-donor_1	0.5734004192153174	IVTDFSVIK
TTGACTTAGTCAAGGC-5-donor_1	0.6210261140419638	AVFDRKSDAK
TTGACTTGTGCACCAC-5-donor_1	0.5133138221306381	KLGGALQAK
TTGACTTGTGGGTCAA-5-donor_1	0.3323839324007791	KLGGALQAK
TTGTAGGCATACGCTA-5-donor_1	0.548052657540763	GILGFVFTL
TTTATGCAGGCTCTTA-5-donor_1	0.5974911604641218	IVTDFSVIK
AAAGCAACATCTCGCT-6-donor_1	0.5584313576575698	IVTDFSVIK
AAAGTAGGTGCCTGTG-6-donor_1	0.6119705164311271	AVFDRKSDAK
AAAGTAGGTGCTTCTC-6-donor_1	0.5899024598140313	GILGFVFTL
AACACGTCAGATGGGT-6-donor_1	0.5195424044440066	KLGGALQAK
AACACGTTCAGGCAAG-6-donor_1	0.5310704166979018	IVTDFSVIK
AACCATGCATACGCTA-6-donor_1	0.6228718967741691	KLGGALQAK
AACCGCGCACCAACCG-6-donor_1	0.5892491427335458	IVTDFSVIK
AACGTTGGTTGCTCCT-6-donor_1	0.6152465028300375	KLGGALQAK
AACTCAGCAGGGTATG-6-donor_1	0.6102572014233247	AVFDRKSDAK
AACTCCCAGACTACAA-6-donor_1	0.470946101790806	KLGGALQAK
AACTCCCGTCGAAAGC-6-donor_1	0.5794516632559855	GILGFVFTL
AACTCCCGTGCAGACA-6-donor_1	0.5454382887994546	IVTDFSVIK
AAGCCGCCAGGGTATG-6-donor_1	0.6017832513385577	KLGGALQAK
AAGGCAGCAGCGAACA-6-donor_1	0.6071273051816618	GILGFVFTL
AAGGTTCCAAACTGCT-6-donor_1	0.4603270549062055	ELAGIGILTV
AAGTCTGTCGGCGCAT-6-donor_1	0.5738041403135082	IVTDFSVIK
AATCGGTTCCACGAAT-6-donor_1	0.6121056403402072	KLGGALQAK
ACACCAAGTACTTGAC-6-donor_1	0.5037028921947839	GILGFVFTL
ACAGCTATCAGGTAAA-6-donor_1	0.5803185850163894	GILGFVFTL
ACATACGGTCCGAATT-6-donor_1	0.6076484106698383	KLGGALQAK
ACATGGTAGAATGTGT-6-donor_1	0.49909213505007144	KLGGALQAK
ACCGTAAGTGTCCTCT-6-donor_1	0.5199438108669787	KLGGALQAK
ACCGTAATCGCCATAA-6-donor_1	0.5995258548451209	AVFDRKSDAK
ACGAGGAGTAGCTTGT-6-donor_1	0.5660424082044442	AVFDRKSDAK
ACGATGTTCTGGAGCC-6-donor_1	0.5237306954158061	IVTDFSVIK
ACGCCGATCCCATTTA-6-donor_1	0.6120999485158988	IVTDFSVIK
ACGCCGATCGCGGATC-6-donor_1	0.5983347457448613	KLGGALQAK
ACGGAGATCGTACCGG-6-donor_1	0.6665277907914656	KLGGALQAK
ACGGCCATCTCGTTTA-6-donor_1	0.34757700519055545	KLGGALQAK
ACGGGCTAGGCCATAG-6-donor_1	0.5170515103446938	AVFDRKSDAK
ACGGGCTCATGCTGGC-6-donor_1	0.5559704404996141	KLGGALQAK
ACTATCTCACGGTAGA-6-donor_1	0.3974054170517832	KLGGALQAK
ACTATCTTCCGCATAA-6-donor_1	0.569214727509952	GILGFVFTL
ACTGAACTCTCCTATA-6-donor_1	0.555833267533783	IVTDFSVIK
ACTGATGTCTTGGGTA-6-donor_1	0.5986491905787757	IVTDFSVIK
ACTGCTCCAGCCAATT-6-donor_1	0.6117942975505408	GILGFVFTL
ACTGTCCAGCCGGTAA-6-donor_1	0.4493066774896237	KLGGALQAK
ACTGTCCTCGCCAAAT-6-donor_1	0.49303521815784257	IVTDFSVIK
ACTTACTGTACCTACA-6-donor_1	0.5581882029231172	IVTDFSVIK
ACTTACTTCGGCCGAT-6-donor_1	0.5745173828175868	IVTDFSVIK
AGAATAGAGTGACATA-6-donor_1	0.5313179541370717	IVTDFSVIK
AGAATAGCAGTAACGG-6-donor_1	0.5960921100491307	KLGGALQAK
AGAATAGGTCGAATCT-6-donor_1	0.6081458191961446	AVFDRKSDAK
AGACGTTGTCTCCACT-6-donor_1	0.5389078121247715	KLGGALQAK
AGAGCTTAGCAGATCG-6-donor_1	0.6166362755714059	IVTDFSVIK
AGAGCTTTCGCCTGAG-6-donor_1	0.3996755822044187	IVTDFSVIK
AGCCTAAAGACTTGAA-6-donor_1	0.52778209801299	GILGFVFTL
AGCCTAATCTTTAGTC-6-donor_1	0.7525999374371969	KLGGALQAK
AGCGTATAGAGGTACC-6-donor_1	0.5713140620423462	AVFDRKSDAK
AGCTCCTAGTTGTAGA-6-donor_1	0.5699946592221767	IVTDFSVIK
AGCTCCTTCTGAAAGA-6-donor_1	0.5120030898561649	IVTDFSVIK
AGCTCTCGTCGACTAT-6-donor_1	0.45956017644439473	IVTDFSVIK
AGCTCTCTCATCTGCC-6-donor_1	0.6091720361461913	GILGFVFTL
AGGCCGTAGGCAATTA-6-donor_1	0.641991322781075	AVFDRKSDAK
AGGGAGTTCTCCCTGA-6-donor_1	0.5601754274893849	KLGGALQAK
AGGGATGGTATCAGTC-6-donor_1	0.5368300116610104	KLGGALQAK
AGGTCATCAATCCGAT-6-donor_1	0.5652434847717773	GILGFVFTL
AGGTCCGTCGTAGGAG-6-donor_1	0.3631417161621713	KLGGALQAK
AGTGGGAAGCTCTCGG-6-donor_1	0.6212852248572274	AVFDRKSDAK
AGTGGGAAGGTGCACA-6-donor_1	0.4995151893781631	IVTDFSVIK
ATCACGAGTCTAGCGC-6-donor_1	0.2271178917134411	KLGGALQAK
ATCATCTCAACTTGAC-6-donor_1	0.5932522881469687	IVTDFSVIK
ATCATGGTCTTCCTTC-6-donor_1	0.570269555363522	IVTDFSVIK
ATCCGAAAGCTTATCG-6-donor_1	0.586819407286426	GILGFVFTL
ATCTACTTCGGTGTCG-6-donor_1	0.6189448984836179	GILGFVFTL
ATGAGGGAGTACACCT-6-donor_1	0.6117786640064405	GILGFVFTL
ATGAGGGGTCAGTGGA-6-donor_1	0.5450987335339664	RLRAEAQVK
ATGCGATCAGGTCGTC-6-donor_1	0.6076801331039836	IVTDFSVIK
ATGTGTGGTAAGGGAA-6-donor_1	0.5809404357948238	AVFDRKSDAK
ATGTGTGGTACATCCA-6-donor_1	0.5533083742706016	KLGGALQAK
ATTACTCCAGGTTTCA-6-donor_1	0.5415532202813083	KLGGALQAK
ATTACTCGTATGAATG-6-donor_1	0.5622613672619067	GILGFVFTL
ATTATCCTCGTTTGCC-6-donor_1	0.6297445090080266	GILGFVFTL
ATTGGTGGTAGAGCTG-6-donor_1	0.5481556605879965	GILGFVFTL
CAACCTCGTCGATTGT-6-donor_1	0.5592655134827054	IVTDFSVIK
CACACCTAGGATGTAT-6-donor_1	0.5789055137408523	IVTDFSVIK
CACACTCCAGACACTT-6-donor_1	0.5616837609310961	GILGFVFTL
CACAGGCGTACCGGCT-6-donor_1	0.560547577935412	GILGFVFTL
CACAGTAAGCACGCCT-6-donor_1	0.49660175321494626	KLGGALQAK
CACATAGCAACTTGAC-6-donor_1	0.5548836245934313	AVFDRKSDAK
CACATAGCATGCCACG-6-donor_1	0.5852315400863797	GILGFVFTL
CACATAGGTGTGCCTG-6-donor_1	0.4759665185037376	KLGGALQAK
CACATTTGTAGAGCTG-6-donor_1	0.5152164282421883	GILGFVFTL
CACCAGGAGTGGGTTG-6-donor_1	0.5332191562652924	KLGGALQAK
CAGAATCTCATGTGGT-6-donor_1	0.47640903887096364	ELAGIGILTV
CAGAGAGTCTTGTCAT-6-donor_1	0.4439741970226133	IVTDFSVIK
CAGATCAAGGAGTAGA-6-donor_1	0.6461828201472348	KLGGALQAK
CAGCATATCCTAGTGA-6-donor_1	0.55968302776847	GILGFVFTL
CAGCCGAAGCAGCCTC-6-donor_1	0.5120469738215823	IVTDFSVIK
CAGCGACAGAATGTGT-6-donor_1	0.6172951137214705	IVTDFSVIK
CAGCTAACAGGTCCAC-6-donor_1	0.6141277368167372	AVFDRKSDAK
CAGGTGCTCAGGATCT-6-donor_1	0.5538400665519918	GILGFVFTL
CAGTAACTCTTAACCT-6-donor_1	0.5268939836934113	AVFDRKSDAK
CATATTCGTAGGACAC-6-donor_1	0.3339139137476096	IVTDFSVIK
CATCAAGAGCGATATA-6-donor_1	0.548002910996308	AVFDRKSDAK
CATCCACAGTGGACGT-6-donor_1	0.533887869730532	GILGFVFTL
CATCCACGTCATCGGC-6-donor_1	0.6527334838254647	GILGFVFTL
CATCCACTCATATCGG-6-donor_1	0.6040928039154068	AVFDRKSDAK
CATCGGGAGTGAACAT-6-donor_1	0.512002349919005	AVFDRKSDAK
CATCGGGCAGCTGCAC-6-donor_1	0.548405512702385	GILGFVFTL
CATGACATCGTCGTTC-6-donor_1	0.5999027864235671	KLGGALQAK
CATGGCGAGATGTCGG-6-donor_1	0.5252421403881392	IVTDFSVIK
CATGGCGAGGGTGTGT-6-donor_1	0.5057646227412477	KLGGALQAK
CATTATCTCCGTAGTA-6-donor_1	0.5252750201598937	IVTDFSVIK
CATTCGCGTTGTCTTT-6-donor_1	0.5659416249686912	IVTDFSVIK
CCAGCGAAGATCGATA-6-donor_1	0.3607812407305102	IVTDFSVIK
CCCAATCGTTATCCGA-6-donor_1	0.3351637435019834	GILGFVFTL
CCCAATCTCGCACTCT-6-donor_1	0.5791290696269364	GILGFVFTL
CCCAGTTGTCTCTTTA-6-donor_1	0.5143275739854496	GILGFVFTL
CCCTCCTCAGCTCGCA-6-donor_1	0.5524416991559178	IVTDFSVIK
CCCTCCTCATATGCTG-6-donor_1	0.5936344941492739	GILGFVFTL
CCCTCCTTCACCGGGT-6-donor_1	0.5451275531377143	KLGGALQAK
CCGGGATCAATAACGA-6-donor_1	0.6064135314406478	IVTDFSVIK
CCGGGATGTATTCGTG-6-donor_1	0.5520288711388336	GILGFVFTL
CCGGGATTCCGAAGAG-6-donor_1	0.544273703600472	KLGGALQAK
CCGTGGATCGCCCTTA-6-donor_1	0.5452070868960496	AVFDRKSDAK
CCGTGGATCGCTAGCG-6-donor_1	0.5796267437717103	IVTDFSVIK
CCGTGGATCTAGCACA-6-donor_1	0.50599922076649	KLGGALQAK
CCTAAAGGTTCCTCCA-6-donor_1	0.32476627933770685	KLGGALQAK
CCTAGCTTCTTCATGT-6-donor_1	0.5772837232679282	KLGGALQAK
CCTCAGTGTCGACTGC-6-donor_1	0.5959559426389274	IVTDFSVIK
CCTTACGTCCTAGTGA-6-donor_1	0.6007514184551934	KLGGALQAK
CCTTACGTCTAACTGG-6-donor_1	0.522371279070749	KLGGALQAK
CGAACATAGATGTGGC-6-donor_1	0.42360539660727825	KLGGALQAK
CGAATGTGTACATGTC-6-donor_1	0.5164850599895273	KLGGALQAK
CGACCTTGTGGTTTCA-6-donor_1	0.43427659957529074	KLGGALQAK
CGACTTCAGGCCCGTT-6-donor_1	0.5454116890071868	KLGGALQAK
CGAGCCATCGGAATCT-6-donor_1	0.5187092921199944	KLGGALQAK
CGATCGGGTCGTGGCT-6-donor_1	0.5727236613050553	IVTDFSVIK
CGATGGCAGACTCGGA-6-donor_1	0.5724519715580704	AVFDRKSDAK
CGATTGACAGTATGCT-6-donor_1	0.5541705148985865	IVTDFSVIK
CGATTGACATGGTCTA-6-donor_1	0.5724359585590162	IVTDFSVIK
CGCGTTTTCTTGCAAG-6-donor_1	0.5913711212403133	KLGGALQAK
CGCTATCCATTACGAC-6-donor_1	0.6101900758419817	AVFDRKSDAK
CGCTTCAGTCTTGATG-6-donor_1	0.6692596198137506	AVFDRKSDAK
CGCTTCAGTGCTGTAT-6-donor_1	0.595381675511711	AVFDRKSDAK
CGGGTCAGTCTTTCAT-6-donor_1	0.6259916425958154	IVTDFSVIK
CGTAGGCGTAACGCGA-6-donor_1	0.6139098158367183	KLGGALQAK
CGTCAGGTCGCATGGC-6-donor_1	0.5692646258363885	GILGFVFTL
CGTCTACCACGGCGTT-6-donor_1	0.5255724179800048	AVFDRKSDAK
CGTGAGCGTGAGCGAT-6-donor_1	0.5054125264895335	AVFDRKSDAK
CGTGAGCTCGGCGGTT-6-donor_1	0.5945723360405598	GILGFVFTL
CTAATGGTCACCCGAG-6-donor_1	0.5985014687652266	IVTDFSVIK
CTACGTCCACCAGGCT-6-donor_1	0.4752781492718865	KLGGALQAK
CTACGTCTCTTGCATT-6-donor_1	0.5050718708046791	KLGGALQAK
CTAGAGTAGCACCGCT-6-donor_1	0.5882590404087354	IVTDFSVIK
CTAGCCTAGTAGCCGA-6-donor_1	0.6326191079567127	IVTDFSVIK
CTAGCCTAGTTCCACA-6-donor_1	0.598013271507926	IVTDFSVIK
CTCATTAAGTCCAGGA-6-donor_1	0.5774440050404511	AVFDRKSDAK
CTCGAAAAGAGGTTAT-6-donor_1	0.5259387058469942	KLGGALQAK
CTCGAGGTCACGATGT-6-donor_1	0.6124692340770241	AVFDRKSDAK
CTCGAGGTCTACTATC-6-donor_1	0.600265943787187	AVFDRKSDAK
CTCGGAGGTTCCTCCA-6-donor_1	0.6124139664629902	KLGGALQAK
CTCGTACTCATTTGGG-6-donor_1	0.6827830718336652	AVFDRKSDAK
CTCGTCACACATTCGA-6-donor_1	0.4971027096450713	KLGGALQAK
CTCGTCAGTGAGCGAT-6-donor_1	0.4371887835371595	KLGGALQAK
CTCTAATAGAGGTTAT-6-donor_1	0.5280693454130845	GILGFVFTL
CTCTACGTCCGCTGTT-6-donor_1	0.5998224747825763	IVTDFSVIK
CTGAAGTAGTGGAGTC-6-donor_1	0.5685981132098814	IVTDFSVIK
CTGAAGTTCCTATTCA-6-donor_1	0.5642433743225582	GILGFVFTL
CTGATAGTCAGGTTCA-6-donor_1	0.6450338684923524	AVFDRKSDAK
CTGATCCCATTGGGCC-6-donor_1	0.5294346433099268	AVFDRKSDAK
CTGCTGTAGTGTGGCA-6-donor_1	0.622487006128065	GILGFVFTL
CTGTGCTTCAACGGCC-6-donor_1	0.7259379335298459	IVTDFSVIK
CTGTTTAGTAAGGGCT-6-donor_1	0.5738090352824134	IVTDFSVIK
CTTACCGCAGCAGTTT-6-donor_1	0.5146795374279298	GILGFVFTL
CTTACCGTCTCTGCTG-6-donor_1	0.6041525490978966	IVTDFSVIK
CTTAGGATCGGCGCAT-6-donor_1	0.5317338557392824	IVTDFSVIK
CTTCTCTGTTCCATGA-6-donor_1	0.39305481422345756	RLRAEAQVK
CTTGGCTGTACCGCTG-6-donor_1	0.6308583990251695	GILGFVFTL
GAAATGAGTCTGGAGA-6-donor_1	0.5302455195736413	GILGFVFTL
GAACATCCATGCAATC-6-donor_1	0.48069466003843586	AVFDRKSDAK
GACACGCTCGTCCGTT-6-donor_1	0.5428997541306808	IVTDFSVIK
GACCAATGTTATCACG-6-donor_1	0.6246617478461708	IVTDFSVIK
GACCAATTCTTGACGA-6-donor_1	0.6441711397091892	AVFDRKSDAK
GACGGCTAGTTAACGA-6-donor_1	0.6603296597381468	GILGFVFTL
GACGTTACACGGCCAT-6-donor_1	0.5154477819275748	KLGGALQAK
GACGTTAGTCTAAACC-6-donor_1	0.5901109513384459	GILGFVFTL
GACGTTATCCGTACAA-6-donor_1	0.5677597833802531	IVTDFSVIK
GACTAACCATGATCCA-6-donor_1	0.4719197262842436	RAKFKQLL
GACTAACTCTTGCCGT-6-donor_1	0.5675738125073518	GILGFVFTL
GATCAGTAGAAACGCC-6-donor_1	0.6313983065063113	KLGGALQAK
GATCGTAAGCTATGCT-6-donor_1	0.5194815019239074	KLGGALQAK
GATCTAGAGTTTCCTT-6-donor_1	0.52219919624916	IVTDFSVIK
GATGAAAGTGCATCTA-6-donor_1	0.5763205337857225	KLGGALQAK
GATGAGGTCTTGCATT-6-donor_1	0.5034587698501991	KLGGALQAK
GCAAACTAGCCATCGC-6-donor_1	0.5934109572359376	GILGFVFTL
GCAAACTTCCCATTAT-6-donor_1	0.4147654242739893	KLGGALQAK
GCAATCAAGGAATTAC-6-donor_1	0.53731068622385	AVFDRKSDAK
GCACATATCAACACGT-6-donor_1	0.5354971381899779	KLGGALQAK
GCAGTTACAGCATACT-6-donor_1	0.5723022386332655	IVTDFSVIK
GCATACAGTGCAACTT-6-donor_1	0.5401037403029453	KLGGALQAK
GCATACAGTTGCCTCT-6-donor_1	0.5064897801308783	IVTDFSVIK
GCATGATTCAATCACG-6-donor_1	0.6038701018029689	GILGFVFTL
GCATGCGTCGCTTGTC-6-donor_1	0.4902169492970615	KLGGALQAK
GCCTCTAGTACCGTAT-6-donor_1	0.48135405788455765	AVFDRKSDAK
GCGACCACACCGTTGG-6-donor_1	0.5410357955061843	GILGFVFTL
GCGCAGTGTAGCTTGT-6-donor_1	0.6367385847726242	GILGFVFTL
GCGCCAAAGGAGCGAG-6-donor_1	0.5010217583543385	KLGGALQAK
GCGCGATGTCAGTGGA-6-donor_1	0.38222298797346355	GILGFVFTL
GCTCCTATCTAACTCT-6-donor_1	0.5725162322545116	AVFDRKSDAK
GCTGCGAAGATCCGAG-6-donor_1	0.6298493144662909	GILGFVFTL
GCTGGGTCAAGCGTAG-6-donor_1	0.4467008275120301	RLRAEAQVK
GCTGGGTGTCGACTGC-6-donor_1	0.6190404262682596	IVTDFSVIK
GCTTGAACAGCCTTGG-6-donor_1	0.5893644875531543	IVTDFSVIK
GCTTGAAGTCCGTCAG-6-donor_1	0.460355779646215	KLGGALQAK
GGACAGATCAATCACG-6-donor_1	0.5590484083308372	IVTDFSVIK
GGACATTCATTCACTT-6-donor_1	0.5036745848552238	GILGFVFTL
GGATGTTGTTACGACT-6-donor_1	0.6028378894646508	GILGFVFTL
GGATGTTGTTGTCGCG-6-donor_1	0.5771841542880275	GILGFVFTL
GGCCGATAGTCTCGGC-6-donor_1	0.6472230200123323	KLGGALQAK
GGCCGATCAATGGAAT-6-donor_1	0.5191193121704197	IVTDFSVIK
GGCGACTGTCGTCTTC-6-donor_1	0.49373013298764834	KLGGALQAK
GGCTCGACAAAGGTGC-6-donor_1	0.5780491218554188	GILGFVFTL
GGCTGGTAGGCTACGA-6-donor_1	0.4600791000665865	GILGFVFTL
GGCTGGTAGTGTCTCA-6-donor_1	0.5519084131637214	KLGGALQAK
GGCTGGTAGTTCGATC-6-donor_1	0.6164597910723518	KLGGALQAK
GGGCACTCACGGTTTA-6-donor_1	0.40042100248858703	KLGGALQAK
GGGCATCGTACATGTC-6-donor_1	0.5856941146479188	GILGFVFTL
GGGTTGCAGTGGAGTC-6-donor_1	0.5766816800380868	GILGFVFTL
GGGTTGCCAATGTAAG-6-donor_1	0.5714093621540156	IVTDFSVIK
GGTATTGCAGGAATGC-6-donor_1	0.5441121127083581	IVTDFSVIK
GGTATTGGTTCTGAAC-6-donor_1	0.4258494173135906	KLGGALQAK
GGTATTGTCGGATGTT-6-donor_1	0.43544634536164617	AVFDRKSDAK
GGTGAAGGTGAGGGTT-6-donor_1	0.46503187893398734	KLGGALQAK
GGTGAAGTCATCTGCC-6-donor_1	0.6014221050861932	IVTDFSVIK
GGTGTTAGTTGGGACA-6-donor_1	0.6517511223817138	IVTDFSVIK
GGTGTTATCTTAGAGC-6-donor_1	0.39362481248244274	AVFDRKSDAK
GGTGTTATCTTCAACT-6-donor_1	0.434320179976745	KLGGALQAK
GTACGTAAGTCGAGTG-6-donor_1	0.5922982435291518	KLGGALQAK
GTACGTAGTGTTCGAT-6-donor_1	0.5589225431226322	GILGFVFTL
GTACTCCAGTGTGAAT-6-donor_1	0.6364225557142773	IVTDFSVIK
GTATTCTGTTGTCTTT-6-donor_1	0.6393376519929173	IVTDFSVIK
GTCAAGTAGCTAACAA-6-donor_1	0.503592356966716	IVTDFSVIK
GTCACAATCACCACCT-6-donor_1	0.595433717758637	GILGFVFTL
GTCCTCATCTGGTATG-6-donor_1	0.4704685767040836	IVTDFSVIK
GTGAAGGAGGATTCGG-6-donor_1	0.5844454612039021	GILGFVFTL
GTGCGGTCAGATGGGT-6-donor_1	0.5778116020270316	IVTDFSVIK
GTGCGGTGTGAGTGAC-6-donor_1	0.6279706899078266	KLGGALQAK
GTGTTAGAGCCACGTC-6-donor_1	0.5381794673135281	KLGGALQAK
GTTACAGCAAGAGGCT-6-donor_1	0.5883584196611591	AVFDRKSDAK
GTTCATTAGACTAGAT-6-donor_1	0.5252370367190093	AVFDRKSDAK
GTTCATTTCTGTCAAG-6-donor_1	0.6408544188209786	KLGGALQAK
GTTCTCGTCCCAAGTA-6-donor_1	0.5910044539183698	GILGFVFTL
GTTTCTAGTCGCGTGT-6-donor_1	0.5786684682311575	IVTDFSVIK
TAAGCGTGTCCGAATT-6-donor_1	0.5705701595779934	RLRAEAQVK
TACGGATTCTCGCTTG-6-donor_1	0.4871945905893309	KLGGALQAK
TACGGTACAGGATCGA-6-donor_1	0.5826663866525905	AVFDRKSDAK
TACGGTATCTGTCTCG-6-donor_1	0.5450451734672249	AVFDRKSDAK
TACTCATAGTGTTAGA-6-donor_1	0.5500979387149756	AVFDRKSDAK
TACTCGCAGACAAAGG-6-donor_1	0.5611529034506044	KLGGALQAK
TACTCGCAGGTAGCCA-6-donor_1	0.541567449842079	KLGGALQAK
TACTTACAGGAGCGTT-6-donor_1	0.571683138903247	GILGFVFTL
TAGACCAGTCAGAAGC-6-donor_1	0.6745306854964742	AVFDRKSDAK
TAGAGCTCACATCCGG-6-donor_1	0.49993831959724533	AVFDRKSDAK
TAGCCGGCATCTACGA-6-donor_1	0.5571393704578187	KLGGALQAK
TAGTGGTAGAAGGACA-6-donor_1	0.5623181906412518	AVFDRKSDAK
TATCAGGAGTTAAGTG-6-donor_1	0.46324462712841963	AVFDRKSDAK
TATCTCATCCGAAGAG-6-donor_1	0.612775530115804	IVTDFSVIK
TCAACGAAGCTGCCCA-6-donor_1	0.572912269389886	AVFDRKSDAK
TCAACGACAAACTGCT-6-donor_1	0.487969836032875	KLGGALQAK
TCACGAAGTATATCCG-6-donor_1	0.592795462327981	ELAGIGILTV
TCACGAATCTGTGCAA-6-donor_1	0.6410972320459726	AVFDRKSDAK
TCAGCAATCCTAGAAC-6-donor_1	0.5760607209787942	RLRAEAQVK
TCAGGATAGGTGTGGT-6-donor_1	0.375792953025075	IVTDFSVIK
TCAGGATTCAGTGTTG-6-donor_1	0.39366602129043515	IVTDFSVIK
TCAGGTATCCGTAGGC-6-donor_1	0.6211997905743591	IVTDFSVIK
TCATTTGGTATAGGTA-6-donor_1	0.5964315419917587	IVTDFSVIK
TCCCGATTCAGCCTAA-6-donor_1	0.5879212685815306	IVTDFSVIK
TCGAGGCGTCCAGTAT-6-donor_1	0.5565153567861474	IVTDFSVIK
TCGAGGCTCAGCATGT-6-donor_1	0.5930359229322609	IVTDFSVIK
TCGCGAGAGAGCCTAG-6-donor_1	0.5894321633441806	GILGFVFTL
TCGCGAGGTTATGTGC-6-donor_1	0.6095747327160066	GILGFVFTL
TCGTACCCAGTATCTG-6-donor_1	0.5862508509562655	IVTDFSVIK
TCGTACCTCAGTTGAC-6-donor_1	0.49024601554652936	AVFDRKSDAK
TCGTAGACAGATGGGT-6-donor_1	0.43180773283605123	IVTDFSVIK
TCTCATATCCCTTGTG-6-donor_1	0.5872563306930823	IVTDFSVIK
TCTCTAAAGGGATCTG-6-donor_1	0.5930530742961767	KLGGALQAK
TCTCTAACACGAGAGT-6-donor_1	0.6397498444229537	IVTDFSVIK
TCTTCGGAGGGTATCG-6-donor_1	0.3449759363453807	AVFDRKSDAK
TCTTCGGCAGATCGGA-6-donor_1	0.6058498605930186	IVTDFSVIK
TCTTCGGTCGCGTTTC-6-donor_1	0.3543464246497028	AVFDRKSDAK
TCTTTCCTCCTTTACA-6-donor_1	0.5835885191087853	AVFDRKSDAK
TGACAACTCAGTTTGG-6-donor_1	0.5145620012559625	IVTDFSVIK
TGACGGCCACTTCTGC-6-donor_1	0.6277793687200754	KLGGALQAK
TGACTTTGTTTGCATG-6-donor_1	0.7144275849040542	KLGGALQAK
TGAGCATCACAAGTAA-6-donor_1	0.6079801301905288	IVTDFSVIK
TGAGCATTCCCTCAGT-6-donor_1	0.6021607710721825	AVFDRKSDAK
TGAGGGACAAGCTGGA-6-donor_1	0.5627312842768035	IVTDFSVIK
TGATTTCAGATGCCAG-6-donor_1	0.5589180465814286	KLGGALQAK
TGATTTCAGTCGCCGT-6-donor_1	0.5616327242397978	IVTDFSVIK
TGCCAAACACAGCCCA-6-donor_1	0.6357722647870491	GILGFVFTL
TGCCAAAGTCGCATAT-6-donor_1	0.5423581201294988	GILGFVFTL
TGCGCAGGTACCGTTA-6-donor_1	0.34795391779625384	KLGGALQAK
TGCGTGGGTACTTCTT-6-donor_1	0.5575597306557376	AVFDRKSDAK
TGCTGCTAGACTACAA-6-donor_1	0.4138715612118592	AVFDRKSDAK
TGGCGCATCACTTACT-6-donor_1	0.5369106648114598	KLGGALQAK
TGGCTGGAGGACAGCT-6-donor_1	0.5687886375422294	IVTDFSVIK
TGGGCGTGTAGAGGAA-6-donor_1	0.576671055299378	GILGFVFTL
TGGTTCCCAATCTGCA-6-donor_1	0.4487241572171603	GILGFVFTL
TGTGGTAAGTTATCGC-6-donor_1	0.4802620244727587	AVFDRKSDAK
TGTTCCGGTTCAGGCC-6-donor_1	0.2999476865690993	IVTDFSVIK
TGTTCCGTCGGCGCTA-6-donor_1	0.6478695543355171	GILGFVFTL
TTATGCTCAGCATGAG-6-donor_1	0.6158894702766557	IVTDFSVIK
TTATGCTTCTTCAACT-6-donor_1	0.5708069394692203	AVFDRKSDAK
TTCGAAGAGTAAGTAC-6-donor_1	0.3353758967667031	KLGGALQAK
TTCGAAGGTCGAGATG-6-donor_1	0.5203893668738359	GILGFVFTL
TTCGAAGTCGTTACAG-6-donor_1	0.4803579886305973	IVTDFSVIK
TTCGGTCGTCTAAAGA-6-donor_1	0.47461962417215886	KLGGALQAK
TTCGGTCTCATGTCTT-6-donor_1	0.5897803701826173	IVTDFSVIK
TTCTACAAGCGTGAAC-6-donor_1	0.5854282305617282	GILGFVFTL
TTCTCAACAGATAATG-6-donor_1	0.4753096440330594	ELAGIGILTV
TTCTCAATCCACGTGG-6-donor_1	0.575649012353824	GILGFVFTL
TTGTAGGTCACCTCGT-6-donor_1	0.5560869331704582	IVTDFSVIK
TTTGCGCTCATGCAAC-6-donor_1	0.5518322186089805	KLGGALQAK
AAACGGGTCAAGGTAA-7-donor_1	0.6004534704253993	GILGFVFTL
AAAGCAACAGGGAGAG-7-donor_1	0.4632287848840947	IVTDFSVIK
AAAGCAAGTCCGAATT-7-donor_1	0.5911354607412002	IVTDFSVIK
AAATGCCGTAAGGATT-7-donor_1	0.586559841125218	KLGGALQAK
AACACGTGTTATCACG-7-donor_1	0.5672073538856329	AVFDRKSDAK
AACGTTGGTCCCTTGT-7-donor_1	0.6257321902710934	IVTDFSVIK
AACTCCCCATACGCTA-7-donor_1	0.599457097607476	GILGFVFTL
AACTGGTTCGCTGATA-7-donor_1	0.48340586568397703	KLGGALQAK
AACTTTCCACTTCTGC-7-donor_1	0.6307961589263579	GILGFVFTL
AAGCCGCAGCCACGCT-7-donor_1	0.6681934557434333	GILGFVFTL
AAGCCGCCATGATCCA-7-donor_1	0.5252143642855145	KLGGALQAK
AAGGAGCCAGTCTTCC-7-donor_1	0.527726583753236	AVFDRKSDAK
AAGGAGCCATGGGAAC-7-donor_1	0.5318469522882893	KLGGALQAK
AAGGCAGCATCGGGTC-7-donor_1	0.508315793259986	GILGFVFTL
AAGGCAGGTGACCAAG-7-donor_1	0.44839989398631397	GILGFVFTL
AAGTCTGGTTAAGACA-7-donor_1	0.543661149468408	IVTDFSVIK
ACACCGGTCTGATTCT-7-donor_1	0.5707189818109089	IVTDFSVIK
ACACTGACATCGACGC-7-donor_1	0.5900988087799215	IVTDFSVIK
ACAGCCGCACAGTCGC-7-donor_1	0.6392172699087958	IVTDFSVIK
ACAGCCGTCGACCAGC-7-donor_1	0.417078904209611	KLGGALQAK
ACATACGTCCTATGTT-7-donor_1	0.722001543729186	KLGGALQAK
ACATGGTTCCTGCTTG-7-donor_1	0.5162791867042945	KLGGALQAK
ACCCACTAGGAGTTTA-7-donor_1	0.6118781001771073	GILGFVFTL
ACGAGCCCAAGGGTCA-7-donor_1	0.5905969762161355	GILGFVFTL
ACGCAGCGTGTTCGAT-7-donor_1	0.5829850718956147	AVFDRKSDAK
ACGGAGAGTAGGCATG-7-donor_1	0.627687369866505	GILGFVFTL
ACGGCCACAAATACAG-7-donor_1	0.3708666031952126	ELAGIGILTV
ACGGCCAGTCTGCAAT-7-donor_1	0.5648550367354805	AVFDRKSDAK
ACGGGTCTCATGTAGC-7-donor_1	0.5915598811071258	AVFDRKSDAK
ACTATCTAGTCTCCTC-7-donor_1	0.5037426780466994	KLGGALQAK
ACTATCTAGTGGAGAA-7-donor_1	0.5367790318879554	IVTDFSVIK
ACTGAGTCATACGCTA-7-donor_1	0.45398258704991923	RLRAEAQVK
ACTGTCCTCCCTCTTT-7-donor_1	0.5460274305608636	KLGGALQAK
ACTTGTTAGTGGCACA-7-donor_1	0.4886707652236998	IVTDFSVIK
ACTTGTTGTGGCGAAT-7-donor_1	0.6303790715274162	RAKFKQLL
ACTTTCAAGCCAGGAT-7-donor_1	0.5847984871202532	IVTDFSVIK
AGACGTTGTTACTGAC-7-donor_1	0.5657355429832337	GILGFVFTL
AGAGCTTGTGTTTGTG-7-donor_1	0.5010035065710565	AVFDRKSDAK
AGAGCTTGTTTGTTGG-7-donor_1	0.47913714923470074	ELAGIGILTV
AGATCTGTCCCTCAGT-7-donor_1	0.48717189918308823	KLGGALQAK
AGCAGCCGTGAGTGAC-7-donor_1	0.5614483470777029	GILGFVFTL
AGCGGTCTCGTTGCCT-7-donor_1	0.5749791700100966	GILGFVFTL
AGCTCCTGTCCAAGTT-7-donor_1	0.566687823135515	GILGFVFTL
AGCTTGAGTCACTGGC-7-donor_1	0.4116471393539153	AVFDRKSDAK
AGGCCGTAGAGTTGGC-7-donor_1	0.49606689248469127	KLGGALQAK
AGGCCGTTCGTCACGG-7-donor_1	0.5972376845549234	GILGFVFTL
AGGTCATAGCCTCGTG-7-donor_1	0.5586332656385344	IVTDFSVIK
AGTAGTCGTAGTGAAT-7-donor_1	0.5198694946142595	GILGFVFTL
AGTCTTTAGCGTTCCG-7-donor_1	0.5451851733724624	IVTDFSVIK
AGTCTTTAGCTGTCTA-7-donor_1	0.45699980414302466	GILGFVFTL
AGTCTTTTCCAACCAA-7-donor_1	0.6082288439400556	IVTDFSVIK
AGTGGGAAGGATGGTC-7-donor_1	0.5885842522769665	IVTDFSVIK
AGTGGGACATCGACGC-7-donor_1	0.5789484870143803	IVTDFSVIK
AGTGTCAGTAGCGTAG-7-donor_1	0.5377612130906032	IVTDFSVIK
AGTGTCATCGTATCAG-7-donor_1	0.45949694027632904	IVTDFSVIK
AGTTGGTCACCTCGGA-7-donor_1	0.605876982135848	IVTDFSVIK
ATCATGGAGACACGAC-7-donor_1	0.5810010726964553	IVTDFSVIK
ATCCACCTCATCGCTC-7-donor_1	0.5249046721248974	AVFDRKSDAK
ATCGAGTTCCTTAATC-7-donor_1	0.5416574755298893	IVTDFSVIK
ATCTACTAGTGCAAGC-7-donor_1	0.5771510088978052	KLGGALQAK
ATCTACTTCCAATGGT-7-donor_1	0.5638523649653228	KLGGALQAK
ATCTGCCTCTCCTATA-7-donor_1	0.6206973163244186	GILGFVFTL
ATGAGGGTCCTGCAGG-7-donor_1	0.5455463955158176	AVFDRKSDAK
ATGCGATCATCCAACA-7-donor_1	0.6153394313482451	IVTDFSVIK
ATGGGAGAGGGAAACA-7-donor_1	0.5594526606659636	IVTDFSVIK
ATGGGAGTCGCTAGCG-7-donor_1	0.5688421976089709	AVFDRKSDAK
ATGTGTGAGCGATGAC-7-donor_1	0.5246296242015707	IVTDFSVIK
ATTATCCTCGGCTACG-7-donor_1	0.4323674858112815	ELAGIGILTV
ATTATCCTCTCCGGTT-7-donor_1	0.5579811153820321	AVFDRKSDAK
ATTGGTGAGTATCGAA-7-donor_1	0.6050570938169786	IVTDFSVIK
ATTGGTGTCCTAAGTG-7-donor_1	0.5588558918599814	GILGFVFTL
ATTTCTGGTGTTGGGA-7-donor_1	0.5357251526717701	KLGGALQAK
ATTTCTGGTTCCACAA-7-donor_1	0.6343745045189013	AVFDRKSDAK
CAACCAACAAAGGTGC-7-donor_1	0.33796267913286393	GILGFVFTL
CAAGATCGTATATCCG-7-donor_1	0.46571015466406496	KLGGALQAK
CAAGGCCCACGGTAAG-7-donor_1	0.47711989080883277	IVTDFSVIK
CAAGTTGAGAATAGGG-7-donor_1	0.5350430254739105	KLGGALQAK
CAAGTTGAGACTGTAA-7-donor_1	0.5794842015182815	GILGFVFTL
CACACAACATGCTAGT-7-donor_1	0.2874039303218847	KLGGALQAK
CACACTCCACTTCGAA-7-donor_1	0.6422730680843379	KLGGALQAK
CACAGGCGTAGCTGCC-7-donor_1	0.5634872154631948	IVTDFSVIK
CACAGTAGTGATGTGG-7-donor_1	0.5861935912037236	AVFDRKSDAK
CACATTTGTTATCACG-7-donor_1	0.5437675106919833	IVTDFSVIK
CACCAGGGTTGGTGGA-7-donor_1	0.579355945743867	ELAGIGILTV
CAGCAGCCAGACAGGT-7-donor_1	0.40610197438524964	KLGGALQAK
CAGCAGCTCATGCTCC-7-donor_1	0.4603343973595633	GILGFVFTL
CAGCATAAGTAGGTGC-7-donor_1	0.5071513977884803	KLGGALQAK
CAGCATATCTAACCGA-7-donor_1	0.46677691637593477	IVTDFSVIK
CAGCGACCACCTATCC-7-donor_1	0.5706308344251203	IVTDFSVIK
CAGCTGGCACCAGGTC-7-donor_1	0.6119327227177198	GILGFVFTL
CAGTCCTCATCACGAT-7-donor_1	0.51611216960634	GILGFVFTL
CATATGGAGATCGATA-7-donor_1	0.6172616742536591	IVTDFSVIK
CATATTCGTGTTTGTG-7-donor_1	0.4922830246027472	KLGGALQAK
CATCAAGGTAGCCTCG-7-donor_1	0.5424869735454658	KLGGALQAK
CATCGAATCGGCCGAT-7-donor_1	0.6181895933979007	IVTDFSVIK
CATCGGGAGGCTATCT-7-donor_1	0.4666022912061547	AVFDRKSDAK
CATCGGGTCGCCTGTT-7-donor_1	0.6186233863011873	KLGGALQAK
CATGCCTGTAGATTAG-7-donor_1	0.4709000549321515	KLGGALQAK
CATGCCTTCAAACCGT-7-donor_1	0.5937826523360202	AVFDRKSDAK
CCAATCCGTCATATGC-7-donor_1	0.549141275857977	GILGFVFTL
CCACGGAGTGAAATCA-7-donor_1	0.5684698194899713	AVFDRKSDAK
CCAGCGAAGCTCCTTC-7-donor_1	0.5493576790181802	GILGFVFTL
CCGGGATTCATCTGCC-7-donor_1	0.6532296780959185	GILGFVFTL
CCGTGGATCAAGGCTT-7-donor_1	0.5479469413906094	IVTDFSVIK
CCGTTCATCGCCAAAT-7-donor_1	0.6548336721315052	GILGFVFTL
CCTAAAGGTACCGTAT-7-donor_1	0.5703803182645624	ELAGIGILTV
CCTATTAGTTACGTCA-7-donor_1	0.5773804083901792	IVTDFSVIK
CCTCAGTGTAGCGCTC-7-donor_1	0.507071124092985	KLGGALQAK
CCTCAGTGTGATGTGG-7-donor_1	0.3497394430817815	KLGGALQAK
CCTCTGATCACCCTCA-7-donor_1	0.42698474653562823	ELAGIGILTV
CCTTACGGTGCTCTTC-7-donor_1	0.6041320016121434	IVTDFSVIK
CCTTCCCAGTGTTAGA-7-donor_1	0.5811865502779165	GILGFVFTL
CCTTCGAGTGACAAAT-7-donor_1	0.6210043143548629	IVTDFSVIK
CCTTTCTTCCACGTTC-7-donor_1	0.5683197830012033	AVFDRKSDAK
CGAACATGTCCGTGAC-7-donor_1	0.5372963238538454	KLGGALQAK
CGACTTCAGCGTTGCC-7-donor_1	0.548300745189616	RLRAEAQVK
CGACTTCAGGTGACCA-7-donor_1	0.5328061385207313	IVTDFSVIK
CGAGAAGTCATCGATG-7-donor_1	0.5062196461492043	IVTDFSVIK
CGAGCACAGCCAGTTT-7-donor_1	0.5026540787022331	KLGGALQAK
CGAGCACAGTTGTCGT-7-donor_1	0.5865085198427044	GILGFVFTL
CGAGCACGTGGTCTCG-7-donor_1	0.5311909315912571	IVTDFSVIK
CGAGCACTCGTACCGG-7-donor_1	0.46766728845248906	AVFDRKSDAK
CGATGGCCATACGCCG-7-donor_1	0.6254003094820477	IVTDFSVIK
CGATTGAGTAGCACGA-7-donor_1	0.5416244819216486	KLGGALQAK
CGCGGTACAGGTCGTC-7-donor_1	0.6221814595128192	KLGGALQAK
CGCGTTTTCTATGTGG-7-donor_1	0.5902543853110163	AVFDRKSDAK
CGCTATCCATTAACCG-7-donor_1	0.5916213717824035	IVTDFSVIK
CGCTATCGTTACAGAA-7-donor_1	0.6139914555700478	AVFDRKSDAK
CGCTATCTCGTCACGG-7-donor_1	0.5442337090483319	IVTDFSVIK
CGCTTCAAGCTAAACA-7-donor_1	0.47290919302200607	AVFDRKSDAK
CGGAGCTTCCGTAGGC-7-donor_1	0.40133550790020867	IVTDFSVIK
CGGAGTCGTCTAAAGA-7-donor_1	0.5006069192259988	KLGGALQAK
CGGAGTCTCCCACTTG-7-donor_1	0.5486538090514627	GILGFVFTL
CGGGTCAAGTGGGATC-7-donor_1	0.5176285474930737	GILGFVFTL
CGGTTAAAGACCCACC-7-donor_1	0.5445561508953997	GILGFVFTL
CGTAGCGCACACATGT-7-donor_1	0.5246731287120341	AVFDRKSDAK
CGTAGGCTCCTAAGTG-7-donor_1	0.5499146240267515	KLGGALQAK
CGTCAGGAGAGCTTCT-7-donor_1	0.5500934990920151	AVFDRKSDAK
CGTCAGGCACACCGAC-7-donor_1	0.5766330339129982	GILGFVFTL
CGTCAGGTCTCGTTTA-7-donor_1	0.5873871667611833	KLGGALQAK
CGTCCATGTCATACTG-7-donor_1	0.630078087857991	AVFDRKSDAK
CGTGAGCCAGCGAACA-7-donor_1	0.5368961886049689	AVFDRKSDAK
CGTGTCTAGTCATGCT-7-donor_1	0.5824518428216614	KLGGALQAK
CGTTAGAGTATGCTTG-7-donor_1	0.4888890087404295	KLGGALQAK
CTAACTTGTACAGACG-7-donor_1	0.5455168359749096	AVFDRKSDAK
CTAATGGAGGTTACCT-7-donor_1	0.6848768283782372	AVFDRKSDAK
CTAATGGTCGGCGCTA-7-donor_1	0.6080744057738225	GILGFVFTL
CTACGTCCAAAGTCAA-7-donor_1	0.585202644591641	IVTDFSVIK
CTACGTCGTATCTGCA-7-donor_1	0.578017133802806	GILGFVFTL
CTAGTGACAAGGGTCA-7-donor_1	0.5414250403978843	KLGGALQAK
CTCCTAGCATACGCTA-7-donor_1	0.6123084590130612	GILGFVFTL
CTCGAAAAGGCGCTCT-7-donor_1	0.5760307819829323	KLGGALQAK
CTCGAAATCTGCTTGC-7-donor_1	0.5805445504414307	AVFDRKSDAK
CTCGGAGCATTGCGGC-7-donor_1	0.5867153607380695	IVTDFSVIK
CTCGGGACATCGGTTA-7-donor_1	0.5243678002833868	IVTDFSVIK
CTCGGGAGTAAACCTC-7-donor_1	0.5393559294525674	AVFDRKSDAK
CTCGTACAGGATCGCA-7-donor_1	0.6132993012750314	IVTDFSVIK
CTCGTACGTTTAGGAA-7-donor_1	0.5835646893376811	GILGFVFTL
CTCGTACTCCCTAACC-7-donor_1	0.6156530224085133	IVTDFSVIK
CTGAAGTGTCGGCTCA-7-donor_1	0.5260614974700729	KLGGALQAK
CTGCCTATCGGTCCGA-7-donor_1	0.6113688526562397	AVFDRKSDAK
CTGCTGTCAAGTCATC-7-donor_1	0.6082154491801833	GILGFVFTL
CTGCTGTGTCTAGTGT-7-donor_1	0.608708788052109	IVTDFSVIK
CTGCTGTGTTGTTTGG-7-donor_1	0.5843374683240249	AVFDRKSDAK
CTGTTTACATGGGAAC-7-donor_1	0.6290044295523343	IVTDFSVIK
CTGTTTAGTCATGCCG-7-donor_1	0.6173548683903343	KLGGALQAK
CTTAGGAAGATGTCGG-7-donor_1	0.6719001330013823	AVFDRKSDAK
CTTAGGACAATAGCGG-7-donor_1	0.6235656163208699	KLGGALQAK
CTTAGGATCCATGAAC-7-donor_1	0.5528068296852982	KLGGALQAK
CTTCTCTGTTATTCTC-7-donor_1	0.5769664989264764	IVTDFSVIK
GAACCTATCGGCGCTA-7-donor_1	0.5435732297555917	IVTDFSVIK
GAATGAACAAGCCGTC-7-donor_1	0.5966720120824125	IVTDFSVIK
GACACGCTCCTAGGGC-7-donor_1	0.5012979446425271	AVFDRKSDAK
GACCTGGTCAGCTGGC-7-donor_1	0.6126856751827229	IVTDFSVIK
GACGCGTCAAGCTGTT-7-donor_1	0.3929467644253374	KLGGALQAK
GACGGCTAGCTGTCTA-7-donor_1	0.5721881175558832	AVFDRKSDAK
GACGTTACATTAACCG-7-donor_1	0.547221328655034	GILGFVFTL
GACTAACGTGGCAAAC-7-donor_1	0.5623417927393837	IVTDFSVIK
GACTACACATTTGCCC-7-donor_1	0.48278354058685047	KLGGALQAK
GACTGCGAGTTGAGTA-7-donor_1	0.5612015306029454	GILGFVFTL
GACTGCGGTTCCACTC-7-donor_1	0.5834556909021762	IVTDFSVIK
GAGGTGAAGGACCACA-7-donor_1	0.6331590723560976	ELAGIGILTV
GAGGTGAGTCTCATCC-7-donor_1	0.5504507938765977	IVTDFSVIK
GAGTCCGGTAGAAGGA-7-donor_1	0.625656147498334	IVTDFSVIK
GAGTCCGTCCTAGTGA-7-donor_1	0.6016315642207403	KLGGALQAK
GAGTCCGTCGGCTACG-7-donor_1	0.5705798736248129	IVTDFSVIK
GATCGATAGCCACGCT-7-donor_1	0.42597311962855855	GLCTLVAML
GATCGATGTCACAAGG-7-donor_1	0.5681269629663845	GILGFVFTL
GATCTAGAGGCAATTA-7-donor_1	0.6489275885834475	KLGGALQAK
GATGAAAAGAGTTGGC-7-donor_1	0.5873097769233375	IVTDFSVIK
GATGAAATCAAGGCTT-7-donor_1	0.5855853628581339	GILGFVFTL
GATGCTACACCCTATC-7-donor_1	0.5273744875015217	AVFDRKSDAK
GATTCAGCATGCAATC-7-donor_1	0.44912190189982726	KLGGALQAK
GATTCAGGTCAACATC-7-donor_1	0.5300933012188884	KLGGALQAK
GCACTCTCAACTGCTA-7-donor_1	0.6535281953081434	IVTDFSVIK
GCAGTTACAACACCCG-7-donor_1	0.6027240909239793	IVTDFSVIK
GCAGTTACATACTCTT-7-donor_1	0.6248145353833545	IVTDFSVIK
GCAGTTATCTGCAAGT-7-donor_1	0.44355364709721756	GILGFVFTL
GCATACAAGCGTTTAC-7-donor_1	0.5717147285281583	IVTDFSVIK
GCCTCTAGTCCGTGAC-7-donor_1	0.39731899618603495	GILGFVFTL
GCGACCACACAGGCCT-7-donor_1	0.6033214858306354	IVTDFSVIK
GCGACCAGTCCTAGCG-7-donor_1	0.638680711117622	AVFDRKSDAK
GCGCAACGTTGATTCG-7-donor_1	0.5886762321577894	IVTDFSVIK
GCGCAGTGTACTTCTT-7-donor_1	0.6127847318984357	IVTDFSVIK
GCGCAGTGTTTAGCTG-7-donor_1	0.5479623472617373	IVTDFSVIK
GCGCCAACATTCCTCG-7-donor_1	0.5431135959699452	GILGFVFTL
GCTCCTAAGTCTCCTC-7-donor_1	0.5146089208610111	IVTDFSVIK
GCTGCGAGTGTGAATA-7-donor_1	0.4726028210922357	KLGGALQAK
GCTGGGTTCAACGGCC-7-donor_1	0.6515387699031434	IVTDFSVIK
GCTTCCACAAGTTAAG-7-donor_1	0.4680167474922736	KLGGALQAK
GCTTGAAAGTACATGA-7-donor_1	0.5841907141206082	IVTDFSVIK
GCTTGAATCCTTGACC-7-donor_1	0.5782381663134467	AVFDRKSDAK
GGACAAGTCGCGTTTC-7-donor_1	0.5520699471375923	GILGFVFTL
GGATGTTCAATCCAAC-7-donor_1	0.5919922889998306	IVTDFSVIK
GGCAATTAGACAGGCT-7-donor_1	0.5143276498764403	IVTDFSVIK
GGCAATTCATTACGAC-7-donor_1	0.4829194613513337	KLGGALQAK
GGCGACTAGATGGCGT-7-donor_1	0.6436227893553232	GILGFVFTL
GGCGACTTCCTAGGGC-7-donor_1	0.5721209160835493	GILGFVFTL
GGCGTGTAGGGCTTGA-7-donor_1	0.5527855043168896	IVTDFSVIK
GGCTCGATCTTGTTTG-7-donor_1	0.5301107751195151	AVFDRKSDAK
GGGAATGAGTCTTGCA-7-donor_1	0.6049947303953069	IVTDFSVIK
GGGAATGTCATCGGAT-7-donor_1	0.5938570824252256	KLGGALQAK
GGGACCTGTTCTGGTA-7-donor_1	0.5976136105777418	IVTDFSVIK
GGGAGATCACCACCAG-7-donor_1	0.5887547983059922	GILGFVFTL
GGGATGAAGTCGTTTG-7-donor_1	0.5436106250412975	IVTDFSVIK
GGGATGAGTCAGTGGA-7-donor_1	0.5895469484677323	GILGFVFTL
GGGCATCTCAGCATGT-7-donor_1	0.3748343739205592	IVTDFSVIK
GGGTCTGGTCATGCCG-7-donor_1	0.6558517497727909	KLGGALQAK
GGGTCTGTCTCTTGAT-7-donor_1	0.5884589372784446	AVFDRKSDAK
GTAACGTAGCAATCTC-7-donor_1	0.5795869199742995	KLGGALQAK
GTAACTGAGAGCTATA-7-donor_1	0.5770074610887488	KLGGALQAK
GTACGTATCAGTTTGG-7-donor_1	0.48193492752797185	KLGGALQAK
GTACTTTCATTCTTAC-7-donor_1	0.4446703261082716	KLGGALQAK
GTATCTTCACAACGCC-7-donor_1	0.5707744960706629	IVTDFSVIK
GTCACAAGTTGTCTTT-7-donor_1	0.5574749224735434	KLGGALQAK
GTCACGGTCAACGCTA-7-donor_1	0.5457527431197429	RLRAEAQVK
GTCATTTTCGAACGGA-7-donor_1	0.5383499564243107	AVFDRKSDAK
GTCATTTTCGCGTTTC-7-donor_1	0.47729603379842833	GILGFVFTL
GTCGTAAGTCGCCATG-7-donor_1	0.5692993459646694	AVFDRKSDAK
GTGAAGGTCACCACCT-7-donor_1	0.5667622532247205	KLGGALQAK
GTGCGGTCAAGGTTTC-7-donor_1	0.5805057132269001	IVTDFSVIK
GTTAAGCGTTATCGGT-7-donor_1	0.5112247708274943	IVTDFSVIK
GTTACAGAGGTAAACT-7-donor_1	0.5961609052322709	GILGFVFTL
GTTCTCGGTAGCGCAA-7-donor_1	0.5567126354166745	IVTDFSVIK
GTTCTCGTCACAACGT-7-donor_1	0.5856035197776776	GILGFVFTL
GTTTCTAAGTAATCCC-7-donor_1	0.5929936137049021	GILGFVFTL
GTTTCTAGTTGTCTTT-7-donor_1	0.6203359044535863	IVTDFSVIK
TAAACCGTCAACACCA-7-donor_1	0.6107537182304894	GILGFVFTL
TAAGAGATCTGCAAGT-7-donor_1	0.5688455937308082	KLGGALQAK
TAAGCGTAGCCAGTTT-7-donor_1	0.5267020364049863	KLGGALQAK
TAAGTGCGTACAGACG-7-donor_1	0.6181784753677516	IVTDFSVIK
TACAGTGGTAAAGGAG-7-donor_1	0.5579481976647822	AVFDRKSDAK
TACAGTGTCTGATTCT-7-donor_1	0.5308715823020637	GILGFVFTL
TACCTTACACTCTGTC-7-donor_1	0.5702164885882206	GILGFVFTL
TACGGATCATCTCCCA-7-donor_1	0.3651203081282378	KLGGALQAK
TACGGTATCAAAGACA-7-donor_1	0.5493504504013085	KLGGALQAK
TACTTACCATGAGCGA-7-donor_1	0.5134298215100421	KLGGALQAK
TAGACCAAGATAGTCA-7-donor_1	0.4815547895551652	KLGGALQAK
TAGCCGGCACAGATTC-7-donor_1	0.6170182349279911	IVTDFSVIK
TAGGCATTCCCTGACT-7-donor_1	0.5952122299020515	IVTDFSVIK
TAGTGGTGTTACGACT-7-donor_1	0.5673291020075885	AVFDRKSDAK
TAGTTGGAGCAGCCTC-7-donor_1	0.45808070055192684	KLGGALQAK
TATCAGGAGAGGGATA-7-donor_1	0.5174465229516929	IVTDFSVIK
TCACAAGGTAAGGGAA-7-donor_1	0.5999439762588118	GILGFVFTL
TCACGAAAGCTCAACT-7-donor_1	0.4899750657367046	KLGGALQAK
TCAGATGCACAGATTC-7-donor_1	0.5370364161831788	KLGGALQAK
TCAGATGGTGTGACGA-7-donor_1	0.5620351741638931	KLGGALQAK
TCAGCTCAGCAATATG-7-donor_1	0.5565313697852015	KLGGALQAK
TCAGGTAAGAGCTATA-7-donor_1	0.5592665569838284	AVFDRKSDAK
TCAGGTACAATGCCAT-7-donor_1	0.5802852688714379	AVFDRKSDAK
TCAGGTACATCGGTTA-7-donor_1	0.5151397024505118	IVTDFSVIK
TCATTACCAGCCAGAA-7-donor_1	0.47212649128861806	KLGGALQAK
TCATTACGTAAACACA-7-donor_1	0.5897291058183469	GILGFVFTL
TCATTTGCATTGCGGC-7-donor_1	0.5140592803603019	GILGFVFTL
TCATTTGGTTACCGAT-7-donor_1	0.6699013255726473	IVTDFSVIK
TCGCGTTCAAAGCGGT-7-donor_1	0.5071987727394733	KLGGALQAK
TCGGGACCATTACCTT-7-donor_1	0.5679245237484843	IVTDFSVIK
TCGTACCCAAGCTGGA-7-donor_1	0.5406779694846664	GILGFVFTL
TCTATTGAGGGATACC-7-donor_1	0.5656773725388025	AVFDRKSDAK
TCTATTGTCGTAGGTT-7-donor_1	0.630609343766184	AVFDRKSDAK
TCTCATACAGTATCTG-7-donor_1	0.6155658900647264	IVTDFSVIK
TCTGGAACACCAGGCT-7-donor_1	0.636392275208957	AVFDRKSDAK
TCTTCGGAGGTGCAAC-7-donor_1	0.5670121243118568	IVTDFSVIK
TCTTTCCTCGCCTGAG-7-donor_1	0.6273829331569993	IVTDFSVIK
TGAAAGAAGTCATCCA-7-donor_1	0.6321449410463322	IVTDFSVIK
TGAAAGACATAAAGGT-7-donor_1	0.6659878833103238	IVTDFSVIK
TGACAACTCTCGTATT-7-donor_1	0.6223160047530946	IVTDFSVIK
TGACGGCAGCAGGTCA-7-donor_1	0.5365936871157281	IVTDFSVIK
TGACTTTAGAACAATC-7-donor_1	0.5717179728680141	IVTDFSVIK
TGAGAGGGTCGAATCT-7-donor_1	0.5446557957662911	IVTDFSVIK
TGAGGGACAGGATCGA-7-donor_1	0.5349743251545088	GILGFVFTL
TGAGGGATCGTCCGTT-7-donor_1	0.47736685906557186	AVFDRKSDAK
TGCCCTACACAGATTC-7-donor_1	0.5558469848303661	IVTDFSVIK
TGCGGGTAGGGAGTAA-7-donor_1	0.6222771959976856	GILGFVFTL
TGGCTGGAGTAATCCC-7-donor_1	0.5567854717950736	IVTDFSVIK
TGGGCGTCATGTCCTC-7-donor_1	0.5401234909332953	AVFDRKSDAK
TGGTTAGGTCCAGTTA-7-donor_1	0.47717751104358086	GILGFVFTL
TGGTTAGGTGTGCCTG-7-donor_1	0.3582848445343658	AVFDRKSDAK
TGTATTCTCCGCAAGC-7-donor_1	0.5452207093288942	AVFDRKSDAK
TGTCCCAGTCGACTAT-7-donor_1	0.5750710834863025	GILGFVFTL
TGTGGTACATATGAGA-7-donor_1	0.49035596261941894	KLGGALQAK
TGTTCCGAGCGGATCA-7-donor_1	0.49945109943645105	GILGFVFTL
TGTTCCGGTCCGAATT-7-donor_1	0.6179766527641517	GILGFVFTL
TTATGCTGTACCGTTA-7-donor_1	0.4920789537285455	KLGGALQAK
TTCTCAAAGGGTGTTG-7-donor_1	0.5969348225834764	AVFDRKSDAK
TTCTCCTGTCCGTTAA-7-donor_1	0.6426089236640257	KLGGALQAK
TTCTTAGAGGCAATTA-7-donor_1	0.5854022568701345	GILGFVFTL
TTGCCGTCAAGCCGCT-7-donor_1	0.5518125438696212	IVTDFSVIK
TTGCGTCCAGTATCTG-7-donor_1	0.5774212377432177	GILGFVFTL
TTTCCTCTCATACGGT-7-donor_1	0.37817327395082445	KLGGALQAK
TTTGGTTTCGTAGGAG-7-donor_1	0.5714851962265505	IVTDFSVIK
TTTGTCAAGCCAGTAG-7-donor_1	0.5247345245235734	IVTDFSVIK
AAACCTGCAGACGCTC-8-donor_1	0.4349456545499889	KLGGALQAK
AAAGATGAGCAGGCTA-8-donor_1	0.42279349581518844	IVTDFSVIK
AAAGATGTCCAGATCA-8-donor_1	0.5655215683347354	KLGGALQAK
AAAGATGTCTGTCAAG-8-donor_1	0.619064806249047	GILGFVFTL
AACACGTCAATCCAAC-8-donor_1	0.6051354322922091	ELAGIGILTV
AACCATGTCTGTGCAA-8-donor_1	0.5647564163929647	RLRAEAQVK
AACCGCGGTACCGAGA-8-donor_1	0.5693958982776866	GILGFVFTL
AACTGGTTCTGGGCCA-8-donor_1	0.6302706422743423	KLGGALQAK
AAGACCTAGTCCGTAT-8-donor_1	0.5781114473315953	AVFDRKSDAK
AAGCCGCCACCCATTC-8-donor_1	0.4213593837624581	KLGGALQAK
AAGCCGCGTGTCCTCT-8-donor_1	0.6125746087177193	IVTDFSVIK
AAGGTTCGTGTGCCTG-8-donor_1	0.5177646390122861	KLGGALQAK
AAGTCTGGTCTACCTC-8-donor_1	0.6359688983441546	GILGFVFTL
AATCCAGGTCGATTGT-8-donor_1	0.3983859855708771	IVTDFSVIK
AATCGGTAGGTAGCTG-8-donor_1	0.6054433220417952	IVTDFSVIK
AATCGGTGTACTCGCG-8-donor_1	0.5881919148273924	AVFDRKSDAK
AATCGGTGTCGTTGTA-8-donor_1	0.6153250120599973	AVFDRKSDAK
ACACCAAGTTCCACAA-8-donor_1	0.6132520117014031	AVFDRKSDAK
ACACTGAGTGGCGAAT-8-donor_1	0.5089851517986471	GILGFVFTL
ACAGCCGTCGCAAACT-8-donor_1	0.5987910213541658	KLGGALQAK
ACAGCTATCGCAAGCC-8-donor_1	0.6076850660183841	GILGFVFTL
ACATCAGAGATGTGGC-8-donor_1	0.5763826315889266	IVTDFSVIK
ACATCAGTCACCCTCA-8-donor_1	0.6089937018042371	IVTDFSVIK
ACATCAGTCAGCATGT-8-donor_1	0.5974838180107639	KLGGALQAK
ACCAGTACATGGAATA-8-donor_1	0.49326607855178906	GILGFVFTL
ACCCACTAGGCCCTCA-8-donor_1	0.5488250950176484	IVTDFSVIK
ACCGTAATCGGCGCTA-8-donor_1	0.5967224985640276	IVTDFSVIK
ACCTTTATCGAGAGCA-8-donor_1	0.6868178543038687	KLGGALQAK
ACCTTTATCTTGACGA-8-donor_1	0.5156003987100292	AVFDRKSDAK
ACGAGCCGTACCAGTT-8-donor_1	0.5378451295536559	GILGFVFTL
ACGAGGAAGACTAAGT-8-donor_1	0.5771167251427214	GILGFVFTL
ACGATGTTCTGTCAAG-8-donor_1	0.6070087065358236	KLGGALQAK
ACGCCAGAGTGGCACA-8-donor_1	0.5928015715527386	GILGFVFTL
ACGCCAGGTAGAAAGG-8-donor_1	0.5441923105128625	IVTDFSVIK
ACGCCAGTCTTGTTTG-8-donor_1	0.5625237793352691	IVTDFSVIK
ACGGGCTCATGGGACA-8-donor_1	0.39158309818479664	AVFDRKSDAK
ACGGGTCCATCCGCGA-8-donor_1	0.5671946041991823	KLGGALQAK
ACTGAACGTTCCCTTG-8-donor_1	0.5008677755340502	KLGGALQAK
ACTGCTCGTCCAGTTA-8-donor_1	0.5554570000015061	KLGGALQAK
ACTGTCCCACTCTGTC-8-donor_1	0.4323259165210829	KLGGALQAK
ACTTTCACACGGTAAG-8-donor_1	0.6187561291304317	GILGFVFTL
ACTTTCAGTTTGGCGC-8-donor_1	0.4901492355605399	KLGGALQAK
AGAATAGCACATTCGA-8-donor_1	0.5583122088020483	KLGGALQAK
AGACGTTGTCTCCATC-8-donor_1	0.43212594376038305	KLGGALQAK
AGACGTTGTGCACGAA-8-donor_1	0.637207211640678	IVTDFSVIK
AGAGCGAAGATCGGGT-8-donor_1	0.639159943751637	AVFDRKSDAK
AGAGCTTAGGTGCAAC-8-donor_1	0.5847435420429299	AVFDRKSDAK
AGATCTGAGCTGATAA-8-donor_1	0.5969807081737756	GILGFVFTL
AGATTGCTCGGCTACG-8-donor_1	0.5874230442270736	GILGFVFTL
AGCAGCCCAATCGAAA-8-donor_1	0.6090715375016537	RAKFKQLL
AGCAGCCTCTTGGGTA-8-donor_1	0.523330598112425	IVTDFSVIK
AGCGTATTCTCTGCTG-8-donor_1	0.5582589712720177	GILGFVFTL
AGCTCTCAGTGAAGAG-8-donor_1	0.5591242044578768	GILGFVFTL
AGGCCACCAGCGTCCA-8-donor_1	0.40717497813111103	IVTDFSVIK
AGGCCGTCACTTACGA-8-donor_1	0.6110680207687961	GILGFVFTL
AGGCCGTGTCGAAAGC-8-donor_1	0.6403803467743366	KLGGALQAK
AGGGAGTGTGCTTCTC-8-donor_1	0.5855571503823123	IVTDFSVIK
AGGGATGAGCAGACTG-8-donor_1	0.6071706009919007	ELAGIGILTV
AGTAGTCGTTCGGGCT-8-donor_1	0.5621515340255034	AVFDRKSDAK
AGTCTTTCAGCTCGCA-8-donor_1	0.525836385818678	KLGGALQAK
AGTGGGAGTCTTGATG-8-donor_1	0.600707970862973	IVTDFSVIK
ATCATCTCATATGAGA-8-donor_1	0.5160246483212254	RAKFKQLL
ATCCACCAGGCTCATT-8-donor_1	0.5823196786612217	AVFDRKSDAK
ATCTACTTCGTCGTTC-8-donor_1	0.5786032778700793	AVFDRKSDAK
ATCTGCCGTACAGACG-8-donor_1	0.5343963014232488	IVTDFSVIK
ATCTGCCTCGGCGGTT-8-donor_1	0.5378543503090354	KLGGALQAK
ATCTGCCTCTATCCCG-8-donor_1	0.5272014370698004	KLGGALQAK
ATGCGATAGCAAATCA-8-donor_1	0.5898188469149418	GILGFVFTL
ATGGGAGCATTACGAC-8-donor_1	0.47098901814609084	KLGGALQAK
ATTATCCCAGATCTGT-8-donor_1	0.546820036068548	GILGFVFTL
ATTATCCGTCGCTTCT-8-donor_1	0.6087101066580739	IVTDFSVIK
ATTCTACAGATAGTCA-8-donor_1	0.5614522175182325	GILGFVFTL
ATTGGTGTCTGCGACG-8-donor_1	0.6257780189431494	IVTDFSVIK
CAACCTCGTACGCTGC-8-donor_1	0.5324672662741602	AVFDRKSDAK
CAAGATCAGGCTAGCA-8-donor_1	0.532912974062999	AVFDRKSDAK
CAAGGCCTCAACACCA-8-donor_1	0.5077756960513671	GILGFVFTL
CAAGTTGTCATTCACT-8-donor_1	0.633728994724092	KLGGALQAK
CACAAACCATCCGTGG-8-donor_1	0.4626595645077649	KLGGALQAK
CACAAACTCGTTACAG-8-donor_1	0.6737419504293193	GILGFVFTL
CACACTCAGAAACGCC-8-donor_1	0.6082022631205356	IVTDFSVIK
CACAGGCAGTGGGCTA-8-donor_1	0.5776540902756722	AVFDRKSDAK
CACAGTAAGGCTCAGA-8-donor_1	0.45811001344711477	KLGGALQAK
CACAGTACACGGTGTC-8-donor_1	0.4467625079147849	AVFDRKSDAK
CACATAGTCTAACTCT-8-donor_1	0.6017805761811328	IVTDFSVIK
CACCACTTCGCCATAA-8-donor_1	0.5348568269280368	IVTDFSVIK
CACCTTGAGACAGAGA-8-donor_1	0.4657368113745757	KLGGALQAK
CAGAGAGAGTTATCGC-8-donor_1	0.4386462320695541	KLGGALQAK
CAGAGAGCATGTTCCC-8-donor_1	0.5023930136939571	IVTDFSVIK
CAGCAGCTCATGGTCA-8-donor_1	0.5881771540296861	IVTDFSVIK
CAGCTAAAGAGGTTAT-8-donor_1	0.5310880044350146	AVFDRKSDAK
CAGCTAATCGGTCCGA-8-donor_1	0.5420693738823364	KLGGALQAK
CAGCTGGGTCATCGGC-8-donor_1	0.5169262712371625	GILGFVFTL
CAGGTGCGTGTTGGGA-8-donor_1	0.5138933826544614	IVTDFSVIK
CATATGGCACGCGAAA-8-donor_1	0.5868719238520443	KLGGALQAK
CATATTCAGGCTACGA-8-donor_1	0.5383518536990801	GILGFVFTL
CATCAAGCAAAGGAAG-8-donor_1	0.4227526285166545	AVFDRKSDAK
CATCAAGGTTTCGCTC-8-donor_1	0.5929734646468506	GILGFVFTL
CATCCACTCTCTGCTG-8-donor_1	0.7398780460618788	AVFDRKSDAK
CATGACACAAGACGTG-8-donor_1	0.5889964541933769	IVTDFSVIK
CATGACATCATGCATG-8-donor_1	0.6130749580199182	AVFDRKSDAK
CCAGCGAAGTCTCCTC-8-donor_1	0.4565432439425047	GILGFVFTL
CCATTCGTCTCACATT-8-donor_1	0.4254199881422738	KLGGALQAK
CCCAATCCATCGATGT-8-donor_1	0.48810019778228386	RLRAEAQVK
CCCAGTTCACAAGCCC-8-donor_1	0.5730982023172919	AVFDRKSDAK
CCCATACGTCTTGTCC-8-donor_1	0.5299635465974059	KLGGALQAK
CCGGTAGCATCTCGCT-8-donor_1	0.5966970371366216	AVFDRKSDAK
CCGTACTGTAGCGCTC-8-donor_1	0.6229163309492695	GILGFVFTL
CCGTGGAAGCCCTAAT-8-donor_1	0.6021696692908511	IVTDFSVIK
CCGTTCACAAATACAG-8-donor_1	0.6570995684159093	AVFDRKSDAK
CCTACACGTACAGACG-8-donor_1	0.45661234268960804	KLGGALQAK
CCTACACGTCAATGTC-8-donor_1	0.6173108516156831	KLGGALQAK
CCTAGCTTCCTTTCGG-8-donor_1	0.6093986371582804	GILGFVFTL
CCTCTGAAGCACAGGT-8-donor_1	0.4911680151934903	KLGGALQAK
CCTCTGAGTTTCGCTC-8-donor_1	0.5392713299705976	IVTDFSVIK
CCTTACGCATCCGCGA-8-donor_1	0.6524156713288346	ELAGIGILTV
CCTTACGGTCAGCTAT-8-donor_1	0.5114480990406061	KLGGALQAK
CCTTACGGTCTAGTGT-8-donor_1	0.5442997911285519	KLGGALQAK
CCTTCGAGTCTGCGGT-8-donor_1	0.5368811811615425	IVTDFSVIK
CCTTTCTGTTTGTTTC-8-donor_1	0.560650732764627	GILGFVFTL
CGATCGGAGACTACAA-8-donor_1	0.608419595945376	GILGFVFTL
CGATCGGAGCGTAGTG-8-donor_1	0.5453273551436849	GILGFVFTL
CGATGGCTCACTTCAT-8-donor_1	0.6069217544331398	GILGFVFTL
CGATTGAGTATGAAAC-8-donor_1	0.5746933171069577	AVFDRKSDAK
CGCGGTACAAGCTGTT-8-donor_1	0.5987509129655397	GILGFVFTL
CGCGGTAGTCCAAGTT-8-donor_1	0.6100496395635473	GILGFVFTL
CGCGGTATCTCATTCA-8-donor_1	0.5923707383980924	IVTDFSVIK
CGCTGGACAGCTCGAC-8-donor_1	0.569372713580004	IVTDFSVIK
CGCTTCAAGATCCCGC-8-donor_1	0.5595555498767107	KLGGALQAK
CGGACACTCAGCTGGC-8-donor_1	0.6037869821953193	ELAGIGILTV
CGGACGTCACATGACT-8-donor_1	0.6448337439496711	AVFDRKSDAK
CGGAGCTTCAGTCCCT-8-donor_1	0.609871485462696	IVTDFSVIK
CGGAGTCGTTCCTCCA-8-donor_1	0.6081243230730067	KLGGALQAK
CGGAGTCTCCAAGTAC-8-donor_1	0.5104460723438698	KLGGALQAK
CGGGTCATCACTCCTG-8-donor_1	0.5162885212961602	KLGGALQAK
CGGGTCATCTGACCTC-8-donor_1	0.43545294787784394	KLGGALQAK
CGTCCATAGAAGCCCA-8-donor_1	0.6093264932851721	GILGFVFTL
CGTCCATAGTGTTAGA-8-donor_1	0.5647493016125793	KLGGALQAK
CGTGTCTCAGATCTGT-8-donor_1	0.35280942338622523	KLGGALQAK
CTACACCAGCTCTCGG-8-donor_1	0.6116420222775448	KLGGALQAK
CTACACCTCAGTGCAT-8-donor_1	0.6787205037744631	IVTDFSVIK
CTACCCATCGTAGGTT-8-donor_1	0.569171071217507	AVFDRKSDAK
CTAGCCTCAGCTGCAC-8-donor_1	0.630994680271859	GILGFVFTL
CTAGCCTTCCTGTACC-8-donor_1	0.6610727843198442	AVFDRKSDAK
CTAGTGAAGATCCTGT-8-donor_1	0.5329132586542144	IVTDFSVIK
CTAGTGACACGGCCAT-8-donor_1	0.5685497327032606	IVTDFSVIK
CTAGTGATCAGCTTAG-8-donor_1	0.48128217014354313	KLGGALQAK
CTCACACAGGGATGGG-8-donor_1	0.6976479919793178	KLGGALQAK
CTCACACAGTACCGGA-8-donor_1	0.6024296338797609	IVTDFSVIK
CTCACACTCTTATCTG-8-donor_1	0.5528173405875207	IVTDFSVIK
CTCATTATCCCAAGTA-8-donor_1	0.5022842808769201	GILGFVFTL
CTCGAGGGTCCTGCTT-8-donor_1	0.5426125826215772	IVTDFSVIK
CTCGGGACATGACATC-8-donor_1	0.6384376038150388	GILGFVFTL
CTCGTCAAGTGGGTTG-8-donor_1	0.5291429373141242	KLGGALQAK
CTCTAATCAAGGCTCC-8-donor_1	0.5893095614485788	GILGFVFTL
CTCTAATTCATTGCCC-8-donor_1	0.5132636012674907	KLGGALQAK
CTGAAACCACCGGAAA-8-donor_1	0.4956658275711776	KLGGALQAK
CTGATAGAGCAGGCTA-8-donor_1	0.4483277785723272	IVTDFSVIK
CTGATAGCACCAGATT-8-donor_1	0.5696370798463788	AVFDRKSDAK
CTGATAGGTTCACGGC-8-donor_1	0.5540430939250703	AVFDRKSDAK
CTGATCCAGTGCTGCC-8-donor_1	0.6337258452479748	GILGFVFTL
CTGCCTAGTTCGGCAC-8-donor_1	0.5584320406764868	RLRAEAQVK
CTGCGGAAGCGGCTTC-8-donor_1	0.6100091137744718	GILGFVFTL
CTGCTGTTCTGCTGTC-8-donor_1	0.5555110154141923	KLGGALQAK
CTGGTCTCATACGCTA-8-donor_1	0.6058315044596242	AVFDRKSDAK
CTGTTTACAGACGCCT-8-donor_1	0.6348697501519702	KLGGALQAK
CTTACCGAGTAGCCGA-8-donor_1	0.5743511246295401	AVFDRKSDAK
CTTACCGGTTGTGGCC-8-donor_1	0.5415823244762715	IVTDFSVIK
CTTGGCTAGACAATAC-8-donor_1	0.5713538478942616	AVFDRKSDAK
CTTGGCTTCAAGAAGT-8-donor_1	0.5057096776639245	AVFDRKSDAK
GAAATGACATTCGACA-8-donor_1	0.32150767197568464	RLRAEAQVK
GAAATGAGTGTGAATA-8-donor_1	0.599502176855998	GILGFVFTL
GAACGGAAGACACTAA-8-donor_1	0.6022819879572024	GILGFVFTL
GAACGGAGTTTGTGTG-8-donor_1	0.5912410630548677	KLGGALQAK
GAAGCAGAGCGATATA-8-donor_1	0.5499554344070424	IVTDFSVIK
GAAGCAGGTCTCCCTA-8-donor_1	0.5343325909364908	AVFDRKSDAK
GAATGAAGTAAGGATT-8-donor_1	0.46350789297542827	AVFDRKSDAK
GAATGAAGTACGCTGC-8-donor_1	0.5395911156329882	KLGGALQAK
GACACGCTCTGAGGGA-8-donor_1	0.4735841674939849	KLGGALQAK
GACAGAGAGTTGAGAT-8-donor_1	0.5718671745558834	GILGFVFTL
GACGCGTTCCGCGTTT-8-donor_1	0.5331318247076546	KLGGALQAK
GACGTGCCATGGTTGT-8-donor_1	0.5700476880519828	IVTDFSVIK
GACTAACTCTCTAAGG-8-donor_1	0.4077381082554309	RAKFKQLL
GACTGCGAGCAATATG-8-donor_1	0.5455272709861416	GILGFVFTL
GAGCAGACATCGGTTA-8-donor_1	0.5939588522438588	IVTDFSVIK
GAGCAGAGTAAAGTCA-8-donor_1	0.5761467244440933	GILGFVFTL
GAGGTGAGTCAAAGAT-8-donor_1	0.5259298266010733	GILGFVFTL
GATCAGTTCGGATGTT-8-donor_1	0.5033476654397002	AVFDRKSDAK
GATCGATCATCAGTCA-8-donor_1	0.5297408065394726	GILGFVFTL
GATCGTAGTGAGGGTT-8-donor_1	0.5047403599842135	KLGGALQAK
GATCGTATCGACGGAA-8-donor_1	0.48917257542747117	KLGGALQAK
GATGAAAAGTCCCACG-8-donor_1	0.5445383924035576	ELAGIGILTV
GATGAAAGTCCATCCT-8-donor_1	0.3659570632198075	IVTDFSVIK
GATGAAATCAGATAAG-8-donor_1	0.5215847068968312	KLGGALQAK
GATGCTAGTAGGCTGA-8-donor_1	0.3809150067474061	KLGGALQAK
GCAAACTTCTGCAGTA-8-donor_1	0.6030879882247593	GILGFVFTL
GCAATCATCAAGAAGT-8-donor_1	0.6135038749270473	GILGFVFTL
GCACATAAGGCTCAGA-8-donor_1	0.5605311095904132	IVTDFSVIK
GCACATACACTAGTAC-8-donor_1	0.5638955848845707	GILGFVFTL
GCACTCTGTATTCTCT-8-donor_1	0.6252366505604351	IVTDFSVIK
GCAGTTACATTATCTC-8-donor_1	0.5667473406450326	IVTDFSVIK
GCATGATCATCGACGC-8-donor_1	0.45401049596177767	KLGGALQAK
GCATGTAAGTCCGTAT-8-donor_1	0.5387942033115769	IVTDFSVIK
GCATGTATCGGTGTTA-8-donor_1	0.5484795064183935	GILGFVFTL
GCCTCTACACCTATCC-8-donor_1	0.6610768634605984	AVFDRKSDAK
GCCTCTAGTAAAGGAG-8-donor_1	0.4867387323804755	KLGGALQAK
GCCTCTAGTAGGCTGA-8-donor_1	0.3956801871584289	AVFDRKSDAK
GCGACCAAGCGTAATA-8-donor_1	0.548510090487677	AVFDRKSDAK
GCGACCACACAGCGTC-8-donor_1	0.6144896514653831	GILGFVFTL
GCGAGAACATACGCCG-8-donor_1	0.5784459558461966	IVTDFSVIK
GCGCAACCAAATTGCC-8-donor_1	0.4685781321238056	KLGGALQAK
GCGCCAAAGCTTATCG-8-donor_1	0.4832971708124354	IVTDFSVIK
GCGCCAACAGCCACCA-8-donor_1	0.6047560911748057	ELAGIGILTV
GCGCCAATCAGCACAT-8-donor_1	0.603473343703182	AVFDRKSDAK
GCGCGATTCCTTCAAT-8-donor_1	0.5918729883623277	GILGFVFTL
GCTCCTACACCAGTTA-8-donor_1	0.5764672690163917	GILGFVFTL
GCTCTGTAGTCGCCGT-8-donor_1	0.5096988875941659	GILGFVFTL
GCTCTGTCATGCGCAC-8-donor_1	0.5825815784703963	AVFDRKSDAK
GCTGCTTAGAGACGAA-8-donor_1	0.6396781653821639	GILGFVFTL
GCTGCTTAGGTACTCT-8-donor_1	0.4796460931916051	IVTDFSVIK
GCTGCTTTCAGTTTGG-8-donor_1	0.634443821452603	GILGFVFTL
GGAAAGCCAGTGGAGT-8-donor_1	0.6138000774640534	IVTDFSVIK
GGAACTTAGAAGGCCT-8-donor_1	0.5056087805916853	GILGFVFTL
GGACAGATCACGCATA-8-donor_1	0.5500225220428901	GILGFVFTL
GGACATTGTACGCTGC-8-donor_1	0.7122067583817984	GILGFVFTL
GGACGTCGTGTCAATC-8-donor_1	0.3926482092676171	GILGFVFTL
GGATGTTCACAGGCCT-8-donor_1	0.5509519969524427	KLGGALQAK
GGATGTTCATGCCACG-8-donor_1	0.5453261788333278	GILGFVFTL
GGATGTTTCCACGTGG-8-donor_1	0.6057702983755618	IVTDFSVIK
GGATTACTCTCTGAGA-8-donor_1	0.6348195672343184	AVFDRKSDAK
GGCAATTAGATGAGAG-8-donor_1	0.5965615147998399	GILGFVFTL
GGCAATTTCTGAGGGA-8-donor_1	0.5591780680885814	KLGGALQAK
GGCGACTAGACAATAC-8-donor_1	0.6050954756855645	IVTDFSVIK
GGCTGGTAGATACACA-8-donor_1	0.6099152176461318	GILGFVFTL
GGCTGGTCACGTCTCT-8-donor_1	0.6014647178775151	GILGFVFTL
GGCTGGTGTGTGAATA-8-donor_1	0.5891203652085694	KLGGALQAK
GGCTGGTGTTATTCTC-8-donor_1	0.5349558836437498	AVFDRKSDAK
GGGAATGGTAAGTAGT-8-donor_1	0.5981572746629271	RLRAEAQVK
GGGAATGGTTCCACTC-8-donor_1	0.65396235818001	GILGFVFTL
GGGTCTGGTGCAACTT-8-donor_1	0.6770953076933277	GILGFVFTL
GGGTCTGTCGTATCAG-8-donor_1	0.5104592204580221	KLGGALQAK
GGTATTGAGATGTGGC-8-donor_1	0.41163097457287967	AVFDRKSDAK
GGTGCGTGTCCAGTGC-8-donor_1	0.5839486408327742	AVFDRKSDAK
GGTGCGTTCCCTCTTT-8-donor_1	0.6468762361299727	GILGFVFTL
GTAACTGTCCGAGCCA-8-donor_1	0.5570965110207768	AVFDRKSDAK
GTACTTTAGAGGTTGC-8-donor_1	0.46710167289822113	IVTDFSVIK
GTACTTTGTGTCAATC-8-donor_1	0.5534275610716184	IVTDFSVIK
GTATCTTCAGTTCATG-8-donor_1	0.5728661086947455	AVFDRKSDAK
GTATTCTTCTCCAGGG-8-donor_1	0.5777372288560693	AVFDRKSDAK
GTCAAGTAGCGATTCT-8-donor_1	0.5798796599848516	IVTDFSVIK
GTCACGGAGCGCCTTG-8-donor_1	0.4823608087954697	KLGGALQAK
GTCGGGTCAATCCGAT-8-donor_1	0.7169045624929332	AVFDRKSDAK
GTCGTAAAGTGTCCAT-8-donor_1	0.41935311055750524	KLGGALQAK
GTCGTAACATCCTAGA-8-donor_1	0.5985176999508792	GILGFVFTL
GTCTTCGAGGAGTCTG-8-donor_1	0.6265582542193373	IVTDFSVIK
GTGAAGGTCAGCTCGG-8-donor_1	0.6145119918757933	IVTDFSVIK
GTGGGTCCAGTGGAGT-8-donor_1	0.5568707732687079	AVFDRKSDAK
GTGGGTCGTCCAAGTT-8-donor_1	0.618193672538655	IVTDFSVIK
GTTAAGCGTTTACTCT-8-donor_1	0.6041922875179426	IVTDFSVIK
GTTCATTTCCCACTTG-8-donor_1	0.44863752765118725	KLGGALQAK
GTTCATTTCGACAGCC-8-donor_1	0.6013365949123342	GILGFVFTL
TAAACCGAGCGCTTAT-8-donor_1	0.5118379510602322	KLGGALQAK
TAAGCGTAGCAGCCTC-8-donor_1	0.5883885104390026	IVTDFSVIK
TACACGACATCCTTGC-8-donor_1	0.5303945315340337	RLRAEAQVK
TACTCATCACTACAGT-8-donor_1	0.5372887347547676	GILGFVFTL
TACTCGCGTGCTGTAT-8-donor_1	0.588864612569648	KLGGALQAK
TACTTACAGCAGCGTA-8-donor_1	0.636220628760565	IVTDFSVIK
TAGAGCTAGAGACTAT-8-donor_1	0.5310139727735107	KLGGALQAK
TAGAGCTCATTGGCGC-8-donor_1	0.6455795816342889	GILGFVFTL
TAGCCGGGTTGGAGGT-8-donor_1	0.33707386282162066	AVFDRKSDAK
TAGCCGGTCGCAAGCC-8-donor_1	0.6004627101535266	AVFDRKSDAK
TAGGCATTCTTCCTTC-8-donor_1	0.6239594905630074	GILGFVFTL
TAGTTGGGTTAAGAAC-8-donor_1	0.5888420919181345	AVFDRKSDAK
TATTACCCACAACGCC-8-donor_1	0.6403761822562177	IVTDFSVIK
TATTACCTCTTCGGTC-8-donor_1	0.4869740513701303	IVTDFSVIK
TCAATCTTCCATGAGT-8-donor_1	0.4825576131073046	IVTDFSVIK
TCACAAGTCACCCTCA-8-donor_1	0.6052360637459807	IVTDFSVIK
TCAGATGTCTTACCGC-8-donor_1	0.7310411852592117	IVTDFSVIK
TCAGCTCTCCCGGATG-8-donor_1	0.5652955080459555	AVFDRKSDAK
TCAGGATTCGCGATCG-8-donor_1	0.6647667213777163	IVTDFSVIK
TCCACACAGGCCCTCA-8-donor_1	0.5183699645274785	AVFDRKSDAK
TCCCGATGTTGCTCCT-8-donor_1	0.574124836667788	AVFDRKSDAK
TCCCGATTCGCCATAA-8-donor_1	0.6394071017358529	GILGFVFTL
TCGAGGCGTCGCATAT-8-donor_1	0.495751755145486	AVFDRKSDAK
TCGCGTTAGGCAATTA-8-donor_1	0.5983645519314894	KLGGALQAK
TCGCGTTTCGGATGGA-8-donor_1	0.5060155752750026	AVFDRKSDAK
TCGGTAAAGGAGCGTT-8-donor_1	0.5898101573964978	IVTDFSVIK
TCGGTAACATATACGC-8-donor_1	0.6337445903226968	IVTDFSVIK
TCGTACCTCCCAAGTA-8-donor_1	0.5656836335455416	IVTDFSVIK
TCGTAGACAGGCTGAA-8-donor_1	0.541696179935186	AVFDRKSDAK
TCGTAGATCAACGGGA-8-donor_1	0.5278595257963311	KLGGALQAK
TCTATTGCAACGCACC-8-donor_1	0.6237314950539629	KLGGALQAK
TCTTTCCAGTACGATA-8-donor_1	0.43758901364977465	KLGGALQAK
TGACAACGTTCCACAA-8-donor_1	0.5940750982689829	IVTDFSVIK
TGACAACGTTGGACCC-8-donor_1	0.46734017930948846	RLRAEAQVK
TGACAACTCTGCTTGC-8-donor_1	0.6039296572579819	IVTDFSVIK
TGACGGCAGATGTAAC-8-donor_1	0.6072622203905171	AVFDRKSDAK
TGAGAGGTCCTCCTAG-8-donor_1	0.6307592284729705	IVTDFSVIK
TGAGGGATCAGATAAG-8-donor_1	0.6053813191023296	IVTDFSVIK
TGCACCTAGACAATAC-8-donor_1	0.6231746828546252	IVTDFSVIK
TGCCAAACAAAGCGGT-8-donor_1	0.5514203771747763	GILGFVFTL
TGCCAAACATGCCTAA-8-donor_1	0.5893970827336934	AVFDRKSDAK
TGCCCTAAGCGTTCCG-8-donor_1	0.4777768221977542	IVTDFSVIK
TGCGCAGAGGATATAC-8-donor_1	0.5770589341532439	IVTDFSVIK
TGCGCAGAGTGGGATC-8-donor_1	0.5723711666256396	GILGFVFTL
TGCGCAGCAAGCCATT-8-donor_1	0.582903583944267	KLGGALQAK
TGCGCAGGTCCGCTGA-8-donor_1	0.5533479324495447	AVFDRKSDAK
TGCGCAGGTTTCCACC-8-donor_1	0.48749606755019625	IVTDFSVIK
TGCGGGTAGGCGATAC-8-donor_1	0.5863113360759156	GILGFVFTL
TGCGGGTAGGTAGCTG-8-donor_1	0.4384721950549527	IVTDFSVIK
TGCGTGGAGGACAGAA-8-donor_1	0.4913604178278601	KLGGALQAK
TGCGTGGCAGACAAAT-8-donor_1	0.5987526679447015	IVTDFSVIK
TGCTACCGTTAGATGA-8-donor_1	0.6422806192379203	AVFDRKSDAK
TGCTGCTGTGAGCGAT-8-donor_1	0.6109729388437253	IVTDFSVIK
TGGACGCCATCACGTA-8-donor_1	0.48482940991624157	AVFDRKSDAK
TGGCCAGGTCGCCATG-8-donor_1	0.5655249644565727	GILGFVFTL
TGGGCGTCACGGATAG-8-donor_1	0.6861980715549331	IVTDFSVIK
TGGTTAGGTACGACCC-8-donor_1	0.4888153375611318	KLGGALQAK
TGGTTAGTCTGTTGAG-8-donor_1	0.566373539569956	ELAGIGILTV
TGGTTCCAGGTTACCT-8-donor_1	0.6631285194780364	IVTDFSVIK
TGTCCCAAGTTATCGC-8-donor_1	0.4874868088493213	AVFDRKSDAK
TGTCCCATCCAATGGT-8-donor_1	0.5396990895401174	IVTDFSVIK
TGTGTTTAGATCTGCT-8-donor_1	0.5349511404568261	KLGGALQAK
TGTTCCGAGCCAGAAC-8-donor_1	0.5653141013386962	AVFDRKSDAK
TGTTCCGAGGTAGCTG-8-donor_1	0.5635657626386499	GILGFVFTL
TTAACTCAGGATTCGG-8-donor_1	0.6847613886948901	IVTDFSVIK
TTATGCTCATATGCTG-8-donor_1	0.48411288512681194	KLGGALQAK
TTATGCTTCATGTCCC-8-donor_1	0.47741095173121373	IVTDFSVIK
TTATGCTTCTCTTATG-8-donor_1	0.5290837992595605	AVFDRKSDAK
TTATGCTTCTGCAAGT-8-donor_1	0.6197133516834874	IVTDFSVIK
TTCCCAGCATTGTGCA-8-donor_1	0.5805688545312273	AVFDRKSDAK
TTCGAAGAGCTGTTCA-8-donor_1	0.49872421552678015	GILGFVFTL
TTCTACATCAGGTTCA-8-donor_1	0.5691357629340476	AVFDRKSDAK
TTCTCCTAGCAAATCA-8-donor_1	0.6216557057014575	IVTDFSVIK
TTGCGTCGTCGGATCC-8-donor_1	0.49668705468858065	GILGFVFTL
TTGCGTCTCGGACAAG-8-donor_1	0.5456292115595041	AVFDRKSDAK
TTGGCAACAGCTCGCA-8-donor_1	0.5512222827160983	KLGGALQAK
TTGTAGGGTTGTCGCG-8-donor_1	0.6593496793742315	AVFDRKSDAK
TTTATGCAGCTGTTCA-8-donor_1	0.5006951994210211	IVTDFSVIK
TTTCCTCAGACCGGAT-8-donor_1	0.5977164808157414	GILGFVFTL
TTTCCTCTCTATCCCG-8-donor_1	0.5151660366243117	AVFDRKSDAK
TTTGGTTCACAGTCGC-8-donor_1	0.5226391932409428	GILGFVFTL
TTTGGTTTCGTTTAGG-8-donor_1	0.5035983333822396	AVFDRKSDAK
TTTGTCAAGGACGAAA-8-donor_1	0.573009580612811	KLGGALQAK
AAACCTGCAAACCCAT-9-donor_1	0.5758673697070399	GILGFVFTL
AAATGCCCACTTGGAT-9-donor_1	0.5212170150465122	IVTDFSVIK
AACCATGTCAGGTTCA-9-donor_1	0.6222284170633631	GILGFVFTL
AACTCCCCAGCTGTTA-9-donor_1	0.60369752568994	KLGGALQAK
AACTCCCTCGTCCGTT-9-donor_1	0.5233608786177454	KLGGALQAK
AACTCTTTCATAAAGG-9-donor_1	0.5621656118042927	AVFDRKSDAK
AACTGGTAGACTGGGT-9-donor_1	0.568705821498543	AVFDRKSDAK
AACTGGTCACGTCAGC-9-donor_1	0.5665936803614551	IVTDFSVIK
AACTGGTGTATATCCG-9-donor_1	0.5977034465380753	GILGFVFTL
AACTGGTTCGTAGGAG-9-donor_1	0.627093693618397	GILGFVFTL
AAGCCGCGTGTCTGAT-9-donor_1	0.598616510020872	GILGFVFTL
AAGGTTCGTCAACTGT-9-donor_1	0.6155147774824374	IVTDFSVIK
AATCGGTCAGTGGAGT-9-donor_1	0.44626451123330024	KLGGALQAK
ACACCCTCACTTACGA-9-donor_1	0.5617837852569412	RLRAEAQVK
ACATCAGAGATTACCC-9-donor_1	0.4967553945257762	KLGGALQAK
ACATGGTGTGCCTGCA-9-donor_1	0.414676574896536	KLGGALQAK
ACCGTAAAGGGTTCCC-9-donor_1	0.5664294143119162	AVFDRKSDAK
ACCGTAACAGACAGGT-9-donor_1	0.5184409226038559	AVFDRKSDAK
ACGCCGAGTATAAACG-9-donor_1	0.5786103926504647	IVTDFSVIK
ACTATCTTCTTGAGGT-9-donor_1	0.5291744889935401	KLGGALQAK
ACTGAGTGTAAAGGAG-9-donor_1	0.5991162521951446	AVFDRKSDAK
ACTGAGTGTAGGGACT-9-donor_1	0.5299577029911159	GILGFVFTL
ACTGAGTGTCCGAACC-9-donor_1	0.5408030947557115	KLGGALQAK
ACTGAGTTCAAGATCC-9-donor_1	0.40787492073905574	KLGGALQAK
ACTGATGGTACATGTC-9-donor_1	0.5642505839666823	RAKFKQLL
ACTGTCCTCCAAACTG-9-donor_1	0.44176039990337834	KLGGALQAK
ACTGTCCTCCAAGTAC-9-donor_1	0.5612274853217915	GILGFVFTL
ACTGTCCTCTGCAAGT-9-donor_1	0.561683704012853	IVTDFSVIK
AGACGTTTCACTTACT-9-donor_1	0.6088526868569978	IVTDFSVIK
AGACGTTTCCTATTCA-9-donor_1	0.48250354077637525	KLGGALQAK
AGACGTTTCGAGGTAG-9-donor_1	0.7493701971107917	GILGFVFTL
AGAGTGGCACGACTCG-9-donor_1	0.6455901874002501	IVTDFSVIK
AGATCTGTCCACTGGG-9-donor_1	0.6535831973037096	KLGGALQAK
AGCAGCCGTATAGGTA-9-donor_1	0.6340135100485185	GILGFVFTL
AGCAGCCTCAGCTCGG-9-donor_1	0.5110701808792797	RAKFKQLL
AGCGTATCAAAGGAAG-9-donor_1	0.46749662858697716	KLGGALQAK
AGGCCGTAGGAATTAC-9-donor_1	0.4410711958706287	IVTDFSVIK
AGGGAGTCACCAGTTA-9-donor_1	0.5148563254909471	RLRAEAQVK
AGGGAGTCATCTCGCT-9-donor_1	0.5862889672063838	IVTDFSVIK
AGGGAGTGTCCGAATT-9-donor_1	0.3795082344241034	KLGGALQAK
AGGGATGGTCAATGTC-9-donor_1	0.6125729011704268	IVTDFSVIK
AGGGTGAGTCACCTAA-9-donor_1	0.3545079206780781	AVFDRKSDAK
AGGGTGATCGTAGGTT-9-donor_1	0.550540193463734	ELAGIGILTV
AGTCTTTTCAGGATCT-9-donor_1	0.5061775835675658	GLCTLVAML
AGTGTCACATGTTGAC-9-donor_1	0.3917947961035717	KLGGALQAK
AGTGTCATCTTCGAGA-9-donor_1	0.47427788704068585	KLGGALQAK
ATAACGCTCAGGCCCA-9-donor_1	0.603124899705399	GILGFVFTL
ATCACGAAGAGTGACC-9-donor_1	0.4522660656477566	KLGGALQAK
ATCATGGAGCTTATCG-9-donor_1	0.4994602253280921	AVFDRKSDAK
ATCCGAAAGCCCGAAA-9-donor_1	0.555110804274325	GILGFVFTL
ATGCGATAGCACCGTC-9-donor_1	0.6111919128112411	RLRAEAQVK
ATGCGATCATTTCAGG-9-donor_1	0.5940844518335963	GILGFVFTL
ATTTCTGCAGGGTATG-9-donor_1	0.48188038087835006	KLGGALQAK
CAACCTCGTCTCCCTA-9-donor_1	0.44809488809437736	KLGGALQAK
CAAGAAAAGTCTCCTC-9-donor_1	0.6383311192686035	IVTDFSVIK
CACACAATCCGTACAA-9-donor_1	0.5062016410116423	GILGFVFTL
CACAGTAAGTTGTAGA-9-donor_1	0.6492416255032866	IVTDFSVIK
CACATTTTCAAAGTAG-9-donor_1	0.543743244547682	KLGGALQAK
CACATTTTCTTGTTTG-9-donor_1	0.5390127124467743	KLGGALQAK
CACCACTAGTGCTGCC-9-donor_1	0.5559369535999334	GILGFVFTL
CACCAGGAGATAGTCA-9-donor_1	0.630172353954911	IVTDFSVIK
CACTCCACACATTAGC-9-donor_1	0.5230046273342861	AVFDRKSDAK
CAGATCAGTACAGCAG-9-donor_1	0.5733430456262893	KLGGALQAK
CAGCATACAGCCACCA-9-donor_1	0.5276233720057779	GILGFVFTL
CAGCGACAGGAACTGC-9-donor_1	0.6056889052879525	KLGGALQAK
CAGCTAACAAAGCAAT-9-donor_1	0.6536564510825582	KLGGALQAK
CAGCTGGCATCTCGCT-9-donor_1	0.5496527052448293	GILGFVFTL
CAGCTGGTCCGTAGTA-9-donor_1	0.5860344857415578	AVFDRKSDAK
CAGCTGGTCCTTAATC-9-donor_1	0.5525729526244684	AVFDRKSDAK
CATATTCAGCGTTTAC-9-donor_1	0.5301030532112033	AVFDRKSDAK
CATCAAGTCATTCACT-9-donor_1	0.5803181296704447	GILGFVFTL
CATCCACTCTGTTTGT-9-donor_1	0.4759313240567644	KLGGALQAK
CATCGAACAGCTTAAC-9-donor_1	0.7331677646572952	KLGGALQAK
CATCGGGTCTGCAAGT-9-donor_1	0.5343787895771268	GILGFVFTL
CATGGCGTCTACTCAT-9-donor_1	0.4854153073377949	KLGGALQAK
CATTCGCGTCACTGGC-9-donor_1	0.5400107548664947	AVFDRKSDAK
CATTCGCGTGTTAAGA-9-donor_1	0.4732000642169101	IVTDFSVIK
CATTCGCGTTCAGACT-9-donor_1	0.581717350840165	IVTDFSVIK
CCAATCCGTAACGCGA-9-donor_1	0.5642930260032747	IVTDFSVIK
CCAATCCGTGTGACGA-9-donor_1	0.5373270786778582	GILGFVFTL
CCATGTCTCCTGCTTG-9-donor_1	0.6008245014793125	GILGFVFTL
CCCTCCTCAGACGCTC-9-donor_1	0.6087930744837418	KLGGALQAK
[truncated: 59,238 more rows]
