# Supplementary material for: Multi-modal generative modeling for joint analysis of single-cell T cell receptor and gene expression data
Source: Nat Commun. 2024 Jul 3;15:5577. doi: 10.1038/s41467-024-49806-9 (PMC11220149; doi:10.1038/s41467-024-49806-9)
Supplement: Supplementary file 9 — Source Data [file 41467_2024_49806_MOESM9_ESM.zip › SourceData/2d_nValues.csv]

pMHC	n
KLGGALQAK	26347
RAKFKQLL	16478
GILGFVFTL	7380
IVTDFSVIK	5657
AVFDRKSDAK	3510
GLCTLVAML	1244
RLRAEAQVK	380
ELAGIGILTV	241
