# Supplementary material for: Multi-modal generative modeling for joint analysis of single-cell T cell receptor and gene expression data
Source: Nat Commun. 2024 Jul 3;15:5577. doi: 10.1038/s41467-024-49806-9 (PMC11220149; doi:10.1038/s41467-024-49806-9)
Supplement: Supplementary file 9 — Source Data [file 41467_2024_49806_MOESM9_ESM.zip › SourceData/2e_nValues.csv]

pMHC	n
KLGGALQAK	43212451
AVFDRKSDAK	563391
GILGFVFTL	373633
RAKFKQLL	192507
IVTDFSVIK	59339
RLRAEAQVK	26106
ELAGIGILTV	25878
GLCTLVAML	2485
