# Supplementary material for: Multi-modal generative modeling for joint analysis of single-cell T cell receptor and gene expression data
Source: Nat Commun. 2024 Jul 3;15:5577. doi: 10.1038/s41467-024-49806-9 (PMC11220149; doi:10.1038/s41467-024-49806-9)
Supplement: Supplementary file 9 — Source Data [file 41467_2024_49806_MOESM9_ESM.zip › SourceData/2f.csv]

pMHC	TCR Similarity	Contribution Score	binding_name
AVFDRKSDAK	243.09980102628546	0.5094955698029137	AVFDRKSDAK
ELAGIGILTV	302.7429863204266	0.5176910861568053	ELAGIGILTV
GILGFVFTL	318.74956173571394	0.5537778210132975	GILGFVFTL
GLCTLVAML	266.9287726358149	0.5477594866551464	GLCTLVAML
IVTDFSVIK	249.93715768718718	0.5297776225208188	IVTDFSVIK
KLGGALQAK	241.50333812354222	0.4800699174890606	KLGGALQAK
RAKFKQLL	277.2777457443106	0.5042184959298217	RAKFKQLL
RLRAEAQVK	238.99747184555275	0.47344922559846164	RLRAEAQVK
