# Supplementary material for: Multi-modal generative modeling for joint analysis of single-cell T cell receptor and gene expression data
Source: Nat Commun. 2024 Jul 3;15:5577. doi: 10.1038/s41467-024-49806-9 (PMC11220149; doi:10.1038/s41467-024-49806-9)
Supplement: Supplementary file 9 — Source Data [file 41467_2024_49806_MOESM9_ESM.zip › SourceData/3a.csv]

	model	split	metric	score	donor	dataset
2	mvTCR	0	F1-Score	0.8446361418239694	D1	10x
3	mvTCR	0	NMI	0.5050230032961665	D1	10x
6	TCR	0	F1-Score	0.8580955277246479	D1	10x
7	TCR	0	NMI	0.4829279304034865	D1	10x
8	RNA	0	F1-Score	0.4435166887789081	D1	10x
9	RNA	0	NMI	0.4290768680609342	D1	10x
12	mvTCR	1	F1-Score	0.86119118065185	D1	10x
13	mvTCR	1	NMI	0.5021302512069564	D1	10x
16	TCR	1	F1-Score	0.8555497187063422	D1	10x
17	TCR	1	NMI	0.4837069672480336	D1	10x
18	RNA	1	F1-Score	0.4671670025842811	D1	10x
19	RNA	1	NMI	0.4846536538458205	D1	10x
22	mvTCR	2	F1-Score	0.7757744164933716	D1	10x
23	mvTCR	2	NMI	0.7278910223824178	D1	10x
26	TCR	2	F1-Score	0.7312960712860671	D1	10x
27	TCR	2	NMI	0.6400164014118943	D1	10x
28	RNA	2	F1-Score	0.7768253326702841	D1	10x
29	RNA	2	NMI	0.5052410029066965	D1	10x
32	mvTCR	3	F1-Score	0.8399874103031205	D1	10x
33	mvTCR	3	NMI	0.5811167772432129	D1	10x
36	TCR	3	F1-Score	0.8284837250840035	D1	10x
37	TCR	3	NMI	0.5540018487131656	D1	10x
38	RNA	3	F1-Score	0.8388405358058315	D1	10x
39	RNA	3	NMI	0.4832060039726017	D1	10x
42	mvTCR	4	F1-Score	0.7653519101185895	D1	10x
43	mvTCR	4	NMI	0.5895194783233998	D1	10x
46	TCR	4	F1-Score	0.4026734486916346	D1	10x
47	TCR	4	NMI	0.5453175224383514	D1	10x
48	RNA	4	F1-Score	0.8118801582013735	D1	10x
49	RNA	4	NMI	0.4915865928973905	D1	10x
52	mvTCR	0	F1-Score	0.880487365699418	D2	10x
53	mvTCR	0	NMI	0.3881813131614902	D2	10x
56	TCR	0	F1-Score	0.8839306711335314	D2	10x
57	TCR	0	NMI	0.2923300637253151	D2	10x
58	RNA	0	F1-Score	0.8489222205777299	D2	10x
59	RNA	0	NMI	0.3392149109704777	D2	10x
62	mvTCR	1	F1-Score	0.7589785705675729	D2	10x
63	mvTCR	1	NMI	0.4400041177209466	D2	10x
66	TCR	1	F1-Score	0.729105598248513	D2	10x
67	TCR	1	NMI	0.3221769397633322	D2	10x
68	RNA	1	F1-Score	0.6867063948692793	D2	10x
69	RNA	1	NMI	0.368406462677161	D2	10x
72	mvTCR	2	F1-Score	0.863004033199066	D2	10x
73	mvTCR	2	NMI	0.3996912607346282	D2	10x
76	TCR	2	F1-Score	0.8368756837941927	D2	10x
77	TCR	2	NMI	0.3299876886544833	D2	10x
78	RNA	2	F1-Score	0.7189951701409376	D2	10x
79	RNA	2	NMI	0.35054845211731	D2	10x
82	mvTCR	3	F1-Score	0.810588849385014	D2	10x
83	mvTCR	3	NMI	0.4477458558634423	D2	10x
86	TCR	3	F1-Score	0.8269128718791368	D2	10x
87	TCR	3	NMI	0.3787111195161323	D2	10x
88	RNA	3	F1-Score	0.8290470365115766	D2	10x
89	RNA	3	NMI	0.3703675846924929	D2	10x
92	mvTCR	4	F1-Score	0.8685734347244352	D2	10x
93	mvTCR	4	NMI	0.3660186670355863	D2	10x
96	TCR	4	F1-Score	0.8914620609147773	D2	10x
97	TCR	4	NMI	0.3128696478265907	D2	10x
98	RNA	4	F1-Score	0.8350295716773577	D2	10x
99	RNA	4	NMI	0.3479786777509533	D2	10x
102	mvTCR	0	F1-Score	0.8993828850608265	D3	10x
103	mvTCR	0	NMI	0.0044083543765237	D3	10x
106	TCR	0	F1-Score	0.9001146474674968	D3	10x
107	TCR	0	NMI	0.0094354409744916	D3	10x
108	RNA	0	F1-Score	0.8997126664918227	D3	10x
109	RNA	0	NMI	0.0042425698580014	D3	10x
112	mvTCR	1	F1-Score	0.8965659721593697	D3	10x
113	mvTCR	1	NMI	0.0053504634684296	D3	10x
116	TCR	1	F1-Score	0.8969992316843461	D3	10x
117	TCR	1	NMI	0.0093115316663127	D3	10x
118	RNA	1	F1-Score	0.8947543607540419	D3	10x
119	RNA	1	NMI	0.004498695055832	D3	10x
122	mvTCR	2	F1-Score	0.8842648555242406	D3	10x
123	mvTCR	2	NMI	0.0050779303440305	D3	10x
126	TCR	2	F1-Score	0.8848917111889499	D3	10x
127	TCR	2	NMI	0.0104474150861427	D3	10x
128	RNA	2	F1-Score	0.8838823435250651	D3	10x
129	RNA	2	NMI	0.004630748824609	D3	10x
132	mvTCR	3	F1-Score	0.8941298147142717	D3	10x
133	mvTCR	3	NMI	0.0048452771691159	D3	10x
136	TCR	3	F1-Score	0.8938094974005529	D3	10x
137	TCR	3	NMI	0.0090983154759307	D3	10x
138	RNA	3	F1-Score	0.8941181332767272	D3	10x
139	RNA	3	NMI	0.0054717188903587	D3	10x
142	mvTCR	4	F1-Score	0.8992725411895502	D3	10x
143	mvTCR	4	NMI	0.005203339863288	D3	10x
146	TCR	4	F1-Score	0.9005111147828708	D3	10x
147	TCR	4	NMI	0.0095664585419083	D3	10x
148	RNA	4	F1-Score	0.8988935501676791	D3	10x
149	RNA	4	NMI	0.0048155283002306	D3	10x
152	mvTCR	0	F1-Score	0.7312361712361712	D4	10x
153	mvTCR	0	NMI	0.3604751126691203	D4	10x
156	TCR	0	F1-Score	0.7641120864900259	D4	10x
157	TCR	0	NMI	0.6713025507010933	D4	10x
158	RNA	0	F1-Score	0.6455826201448321	D4	10x
159	RNA	0	NMI	0.2875037985189789	D4	10x
162	mvTCR	1	F1-Score	0.7928075265980833	D4	10x
163	mvTCR	1	NMI	0.6391712776878216	D4	10x
166	TCR	1	F1-Score	0.7746031746031745	D4	10x
167	TCR	1	NMI	0.5841075902097704	D4	10x
168	RNA	1	F1-Score	0.7272655484344045	D4	10x
169	RNA	1	NMI	0.3683208141169184	D4	10x
172	mvTCR	2	F1-Score	0.7911458919791315	D4	10x
173	mvTCR	2	NMI	0.4247627780249449	D4	10x
176	TCR	2	F1-Score	0.7946591098872355	D4	10x
177	TCR	2	NMI	0.6050008567625533	D4	10x
178	RNA	2	F1-Score	0.6949611520470648	D4	10x
179	RNA	2	NMI	0.3484944688687058	D4	10x
182	mvTCR	3	F1-Score	0.7998093299077351	D4	10x
183	mvTCR	3	NMI	0.4954897301545488	D4	10x
186	TCR	3	F1-Score	0.805213906908471	D4	10x
187	TCR	3	NMI	0.6129325284641767	D4	10x
188	RNA	3	F1-Score	0.7114566461505237	D4	10x
189	RNA	3	NMI	0.4400861000224615	D4	10x
192	mvTCR	4	F1-Score	0.7662135055238505	D4	10x
193	mvTCR	4	NMI	0.699053730790415	D4	10x
196	TCR	4	F1-Score	0.749396192861161	D4	10x
197	TCR	4	NMI	0.6392674496124741	D4	10x
198	RNA	4	F1-Score	0.7195843807608513	D4	10x
199	RNA	4	NMI	0.4073006092915886	D4	10x
202	mvTCR	0	F1-Score	0.8482590876719115	10x Full	10x
203	mvTCR	0	NMI	0.5237452252392396	10x Full	10x
206	TCR	0	F1-Score	0.5066802252206214	10x Full	10x
207	TCR	0	NMI	0.4658958468863235	10x Full	10x
208	RNA	0	F1-Score	0.8320782883005012	10x Full	10x
209	RNA	0	NMI	0.4421514754905887	10x Full	10x
212	mvTCR	1	F1-Score	0.8935324336770776	10x Full	10x
213	mvTCR	1	NMI	0.42421561684949	10x Full	10x
216	TCR	1	F1-Score	0.8193133503414841	10x Full	10x
217	TCR	1	NMI	0.4193852327208286	10x Full	10x
218	RNA	1	F1-Score	0.7625477471394796	10x Full	10x
219	RNA	1	NMI	0.4314023457906253	10x Full	10x
222	mvTCR	2	F1-Score	0.6322087475314573	10x Full	10x
223	mvTCR	2	NMI	0.5520070390014634	10x Full	10x
226	TCR	2	F1-Score	0.7127966512322359	10x Full	10x
227	TCR	2	NMI	0.392117988478369	10x Full	10x
228	RNA	2	F1-Score	0.5110342573976973	10x Full	10x
229	RNA	2	NMI	0.384847024355925	10x Full	10x
232	mvTCR	3	F1-Score	0.7907614147978755	10x Full	10x
233	mvTCR	3	NMI	0.4898430576483052	10x Full	10x
236	TCR	3	F1-Score	0.8440617459797443	10x Full	10x
237	TCR	3	NMI	0.4164216495762773	10x Full	10x
238	RNA	3	F1-Score	0.6962078714617285	10x Full	10x
239	RNA	3	NMI	0.4159072564542148	10x Full	10x
242	mvTCR	4	F1-Score	0.8564370222290973	10x Full	10x
243	mvTCR	4	NMI	0.5297590629558546	10x Full	10x
246	TCR	4	F1-Score	0.7590362619267343	10x Full	10x
247	TCR	4	NMI	0.44182090149326	10x Full	10x
248	RNA	4	F1-Score	0.7838482708428208	10x Full	10x
249	RNA	4	NMI	0.3923338853059119	10x Full	10x
2	mvTCR	0	F1-Score	0.7318875294095196	Minervina	Minervina
3	mvTCR	0	NMI	0.4304769625617322	Minervina	Minervina
6	TCR	0	F1-Score	0.5530048825272469	Minervina	Minervina
7	TCR	0	NMI	0.3518093656427192	Minervina	Minervina
8	RNA	0	F1-Score	0.7621745242719392	Minervina	Minervina
9	RNA	0	NMI	0.4296226282428937	Minervina	Minervina
12	mvTCR	1	F1-Score	0.8326914543250139	Minervina	Minervina
13	mvTCR	1	NMI	0.4274475328122458	Minervina	Minervina
16	TCR	1	F1-Score	0.6540705196938915	Minervina	Minervina
17	TCR	1	NMI	0.3271614464595294	Minervina	Minervina
18	RNA	1	F1-Score	0.8114023234369233	Minervina	Minervina
19	RNA	1	NMI	0.4102953558670144	Minervina	Minervina
22	mvTCR	2	F1-Score	0.8049571736962426	Minervina	Minervina
23	mvTCR	2	NMI	0.4493682390678061	Minervina	Minervina
26	TCR	2	F1-Score	0.67379063700153	Minervina	Minervina
27	TCR	2	NMI	0.3710305565920639	Minervina	Minervina
28	RNA	2	F1-Score	0.7860266071688733	Minervina	Minervina
29	RNA	2	NMI	0.4155687921335038	Minervina	Minervina
32	mvTCR	3	F1-Score	0.8023121982551696	Minervina	Minervina
33	mvTCR	3	NMI	0.4429367008691126	Minervina	Minervina
36	TCR	3	F1-Score	0.6676291153975471	Minervina	Minervina
37	TCR	3	NMI	0.366795279415135	Minervina	Minervina
38	RNA	3	F1-Score	0.8057699050479061	Minervina	Minervina
39	RNA	3	NMI	0.4094071455057311	Minervina	Minervina
42	mvTCR	4	F1-Score	0.8020763463273614	Minervina	Minervina
43	mvTCR	4	NMI	0.4531279577396598	Minervina	Minervina
46	TCR	4	F1-Score	0.623831207526747	Minervina	Minervina
47	TCR	4	NMI	0.3951839673034381	Minervina	Minervina
48	RNA	4	F1-Score	0.8043816413498225	Minervina	Minervina
49	RNA	4	NMI	0.4216938862893129	Minervina	Minervina
