# Supplementary material for: Multi-modal generative modeling for joint analysis of single-cell T cell receptor and gene expression data
Source: Nat Commun. 2024 Jul 3;15:5577. doi: 10.1038/s41467-024-49806-9 (PMC11220149; doi:10.1038/s41467-024-49806-9)
Supplement: Supplementary file 9 — Source Data [file 41467_2024_49806_MOESM9_ESM.zip › SourceData/3a_pvalues.csv]

	model	metric	RNA	TCR
0	mvTCR	F1-Score	0.0015573588922445996	0.005062035098661987
1	TCR	F1-Score	0.39986778072038875
2	RNA	F1-Score		0.6001322192796112
3	mvTCR	NMI	1.4959874922142787e-05	0.048430554659461986
4	TCR	NMI	0.022820892883728218
5	RNA	NMI		0.9771791071162718
