# Supplementary material for: Multi-modal generative modeling for joint analysis of single-cell T cell receptor and gene expression data
Source: Nat Commun. 2024 Jul 3;15:5577. doi: 10.1038/s41467-024-49806-9 (PMC11220149; doi:10.1038/s41467-024-49806-9)
Supplement: Supplementary file 9 — Source Data [file 41467_2024_49806_MOESM9_ESM.zip › SourceData/3b.csv]

	split	Contribution Score	donor	F1_rna	F1_tcr	F1(TCR)/F1(RNA)
20	0	0.4702984400321041	10x Full	0.8320782883005012	0.5066802252206214	0.6089333568064886
21	1	0.6351170068106163	10x Full	0.7625477471394796	0.8193133503414841	1.0744420312235496
22	2	0.5452081169684319	10x Full	0.5110342573976973	0.7127966512322359	1.3948118759434225
23	3	0.5844307135211613	10x Full	0.6962078714617285	0.8440617459797443	1.2123702999904153
24	4	0.489705862952991	10x Full	0.7838482708428208	0.7590362619267343	0.9683459033603432
0	0	0.7264872116823705	D1	0.4435166887789081	0.8580955277246479	1.9347536393436737
1	1	0.7814305553213092	D1	0.4671670025842811	0.8555497187063422	1.831357338967864
2	2	0.4669242805207617	D1	0.7768253326702841	0.7312960712860671	0.9413906067819476
3	3	0.4624070154504579	D1	0.8388405358058315	0.8284837250840035	0.987653421264533
4	4	0.5267705434686768	D1	0.8118801582013735	0.4026734486916346	0.49597646231891046
5	0	0.533466180877991	D2	0.8489222205777299	0.8839306711335314	1.0412387020944942
6	1	0.5017829866847876	D2	0.6867063948692793	0.729105598248513	1.0617428404570264
7	2	0.6195838653051023	D2	0.7189951701409376	0.8368756837941927	1.1639517461990019
8	3	0.5008495286269757	D2	0.8290470365115766	0.8269128718791368	0.9974257617017487
9	4	0.5281299111862892	D2	0.8350295716773577	0.8914620609147773	1.0675814260374772
10	0	0.5626057842765845	D3	0.8997126664918227	0.9001146474674968	1.0004467881698738
11	1	0.3402371094494684	D3	0.8947543607540419	0.8969992316843461	1.002508924268793
12	2	0.4730109438970798	D3	0.8838823435250651	0.8848917111889499	1.0011419706155225
13	3	0.488793895295348	D3	0.8941181332767272	0.8938094974005529	0.9996548153261995
14	4	0.4862290450016838	D3	0.8988935501676791	0.9005111147828708	1.001799506309607
15	0	0.4958586479144058	D4	0.6455826201448321	0.7641120864900259	1.1836007702911868
16	1	0.5258894067529531	D4	0.7272655484344045	0.7746031746031745	1.0650898784779155
17	2	0.5096928088977737	D4	0.6949611520470648	0.7946591098872355	1.143458317844821
18	3	0.5011295072560596	D4	0.7114566461505237	0.805213906908471	1.1317821138719266
19	4	0.4985612374808478	D4	0.7195843807608513	0.749396192861161	1.041429209551197
25	0	0.4150197784812786	Minervina	0.7621745242719392	0.5530048825272469	0.7255620135762214
26	1	0.3686783806298777	Minervina	0.8114023234369233	0.6540705196938915	0.8060988991544804
27	2	0.3846720421982939	Minervina	0.7860266071688733	0.67379063700153	0.8572109784278205
28	3	0.388922826445726	Minervina	0.8057699050479061	0.6676291153975471	0.8285604999827513
29	4	0.4127411290408195	Minervina	0.8043816413498225	0.623831207526747	0.7755413294613536
