# Supplementary material for: Multi-modal generative modeling for joint analysis of single-cell T cell receptor and gene expression data
Source: Nat Commun. 2024 Jul 3;15:5577. doi: 10.1038/s41467-024-49806-9 (PMC11220149; doi:10.1038/s41467-024-49806-9)
Supplement: Supplementary file 9 — Source Data [file 41467_2024_49806_MOESM9_ESM.zip › SourceData/3c.csv]

	model	split	metric	score	donor	dataset
0	mvTCR	0	F1-Score	0.6149907971860828	10x Full	10x
1	mvTCR	0	NMI	0.483225251761032	10x Full	10x
2	mvTCR	1	F1-Score	0.5948938225328388	10x Full	10x
3	mvTCR	1	NMI	0.3947967119189772	10x Full	10x
4	mvTCR	2	F1-Score	0.7087229207691407	10x Full	10x
5	mvTCR	2	NMI	0.5400580643523948	10x Full	10x
6	mvTCR	3	F1-Score	0.8214280299311015	10x Full	10x
7	mvTCR	3	NMI	0.5070756458336064	10x Full	10x
8	mvTCR	4	F1-Score	0.7398180848944983	10x Full	10x
9	mvTCR	4	NMI	0.5834142291921496	10x Full	10x
10	mvTCR	0	F1-Score	0.7072847582779064	D1	10x
11	mvTCR	0	NMI	0.4792896154539541	D1	10x
12	mvTCR	1	F1-Score	0.7888234626258795	D1	10x
13	mvTCR	1	NMI	0.64544984944925	D1	10x
14	mvTCR	2	F1-Score	0.609093926212218	D1	10x
15	mvTCR	2	NMI	0.6242294241284371	D1	10x
16	mvTCR	3	F1-Score	0.7668522319178225	D1	10x
17	mvTCR	3	NMI	0.6675865863801507	D1	10x
18	mvTCR	4	F1-Score	0.3100975751957884	D1	10x
19	mvTCR	4	NMI	0.5482805657503189	D1	10x
20	mvTCR	0	F1-Score	0.7112806344400344	D2	10x
21	mvTCR	0	NMI	0.3138254849563526	D2	10x
22	mvTCR	1	F1-Score	0.8305818766644215	D2	10x
23	mvTCR	1	NMI	0.3901943992585822	D2	10x
24	mvTCR	2	F1-Score	0.7303899019684158	D2	10x
25	mvTCR	2	NMI	0.3386539618165359	D2	10x
26	mvTCR	3	F1-Score	0.7419463297362515	D2	10x
27	mvTCR	3	NMI	0.3537015855620666	D2	10x
28	mvTCR	4	F1-Score	0.7767591285531603	D2	10x
29	mvTCR	4	NMI	0.4364865579490025	D2	10x
30	mvTCR	0	F1-Score	0.900993480924586	D3	10x
31	mvTCR	0	NMI	0.0043417606522489	D3	10x
32	mvTCR	1	F1-Score	0.8844764677508522	D3	10x
33	mvTCR	1	NMI	0.0064961323139305	D3	10x
34	mvTCR	2	F1-Score	0.886332540115626	D3	10x
35	mvTCR	2	NMI	0.004257864691259	D3	10x
36	mvTCR	3	F1-Score	0.8948968200854692	D3	10x
37	mvTCR	3	NMI	0.0033353198819018	D3	10x
38	mvTCR	4	F1-Score	0.8838727833340422	D3	10x
39	mvTCR	4	NMI	0.0046078202266445	D3	10x
40	mvTCR	0	F1-Score	0.7305635726776479	D4	10x
41	mvTCR	0	NMI	0.7221958286008034	D4	10x
42	mvTCR	1	F1-Score	0.6865178402080662	D4	10x
43	mvTCR	1	NMI	0.7236054132599563	D4	10x
44	mvTCR	2	F1-Score	0.7332433711744056	D4	10x
45	mvTCR	2	NMI	0.7216236574970694	D4	10x
46	mvTCR	3	F1-Score	0.8136290643618962	D4	10x
47	mvTCR	3	NMI	0.736304758507817	D4	10x
48	mvTCR	4	F1-Score	0.7576709701369412	D4	10x
49	mvTCR	4	NMI	0.7071450013186721	D4	10x
0	tessa	0	F1-Score	0.6800576159233584	D1
1	tessa	0	NMI	0.4899769500639773	D1
2	tessa	1	F1-Score	0.8070368012183952	D1
3	tessa	1	NMI	0.5120667678410512	D1
4	tessa	2	F1-Score	0.6118179655096102	D1
5	tessa	2	NMI	0.5350203196933413	D1
6	tessa	3	F1-Score	0.7499102709223201	D1
7	tessa	3	NMI	0.550910608800763	D1
8	tessa	4	F1-Score	0.212987651101429	D1
9	tessa	4	NMI	0.4493104377799827	D1
10	tessa	0	F1-Score	0.7802430415671583	D2
11	tessa	0	NMI	0.3470025969320551	D2
12	tessa	1	F1-Score	0.6240692552141583	D2
13	tessa	1	NMI	0.3857859086511044	D2
14	tessa	2	F1-Score	0.602298471064833	D2
15	tessa	2	NMI	0.3721385135304202	D2
16	tessa	3	F1-Score	0.6921350050261754	D2
17	tessa	3	NMI	0.3876326224268948	D2
18	tessa	4	F1-Score	0.4963683683905906	D2
19	tessa	4	NMI	0.4214161645240263	D2
20	tessa	0	F1-Score	0.8820129839890852	D3
21	tessa	0	NMI	0.0201391449063906	D3
22	tessa	1	F1-Score	0.8847425768701747	D3
23	tessa	1	NMI	0.0215342013254634	D3
24	tessa	2	F1-Score	0.8870038518224246	D3
25	tessa	2	NMI	0.0211365202241444	D3
26	tessa	3	F1-Score	0.8757888469852299	D3
27	tessa	3	NMI	0.0203426007874068	D3
28	tessa	4	F1-Score	0.8845040998644018	D3
29	tessa	4	NMI	0.0213418233424849	D3
30	tessa	0	F1-Score	0.6824572311024648	D4
31	tessa	0	NMI	0.481585296213265	D4
32	tessa	1	F1-Score	0.6174361378017342	D4
33	tessa	1	NMI	0.4740848438726632	D4
34	tessa	2	F1-Score	0.5824329699705996	D4
35	tessa	2	NMI	0.4788601650829634	D4
36	tessa	3	F1-Score	0.727920406068799	D4
37	tessa	3	NMI	0.4847828484077441	D4
38	tessa	4	F1-Score	0.6833258928571428	D4
39	tessa	4	NMI	0.4988210157117422	D4
40	tessa	0	F1-Score	0.4011509402631165	10x Full
41	tessa	0	NMI	0.3624200499297617	10x Full
42	tessa	1	F1-Score	0.3935045003010269	10x Full
43	tessa	1	NMI	0.3105576288905901	10x Full
44	tessa	2	F1-Score	0.4548898127784694	10x Full
45	tessa	2	NMI	0.3799645975680302	10x Full
46	tessa	3	F1-Score	0.3758153574107706	10x Full
47	tessa	3	NMI	0.3680965799822488	10x Full
48	tessa	4	F1-Score	0.2897155140366557	10x Full
49	tessa	4	NMI	0.3678783690606477	10x Full
0	mvTCR	0	F1-Score	0.7709354458488257	Minervina	Minervina
1	mvTCR	0	NMI	0.4351893793305936	Minervina	Minervina
2	mvTCR	1	F1-Score	0.7633522255206561	Minervina	Minervina
3	mvTCR	1	NMI	0.4484591109591069	Minervina	Minervina
4	mvTCR	2	F1-Score	0.789862908802172	Minervina	Minervina
5	mvTCR	2	NMI	0.4359216985759741	Minervina	Minervina
6	mvTCR	3	F1-Score	0.792797261157567	Minervina	Minervina
7	mvTCR	3	NMI	0.4582473768714331	Minervina	Minervina
8	mvTCR	4	F1-Score	0.7732268292879199	Minervina	Minervina
9	mvTCR	4	NMI	0.4344944147967974	Minervina	Minervina
0	tessa	0	F1-Score	0.4834618866165767	Minervina
1	tessa	0	NMI	0.3174795945499298	Minervina
2	tessa	1	F1-Score	0.4901598259781163	Minervina
3	tessa	1	NMI	0.2909170807986286	Minervina
4	tessa	2	F1-Score	0.4456299233139653	Minervina
5	tessa	2	NMI	0.308611827282043	Minervina
6	tessa	3	F1-Score	0.4509891326901236	Minervina
7	tessa	3	NMI	0.3155087509319727	Minervina
8	tessa	4	F1-Score	0.460253660505514	Minervina
9	tessa	4	NMI	0.3002473212739537	Minervina
