# Supplementary material for: Multi-modal generative modeling for joint analysis of single-cell T cell receptor and gene expression data
Source: Nat Commun. 2024 Jul 3;15:5577. doi: 10.1038/s41467-024-49806-9 (PMC11220149; doi:10.1038/s41467-024-49806-9)
Supplement: Supplementary file 9 — Source Data [file 41467_2024_49806_MOESM9_ESM.zip › SourceData/3d.csv]

	model	split	metrics	donors	epitope	metric	score
0	mvTCR	0	MSLE_A0201_ELAGIGILTV_MART-1_Cancer_binder	D1	ELAGIGILTV	MSLE	0.3258473281639245
1	mvTCR	0	MSLE_A0201_GILGFVFTL_Flu-MP_Influenza_binder	D1	GILGFVFTL	MSLE	1.6798101448463592
2	mvTCR	0	MSLE_A0201_GLCTLVAML_BMLF1_EBV_binder	D1	GLCTLVAML	MSLE	0.0660374495156637
3	mvTCR	0	MSLE_A0301_KLGGALQAK_IE-1_CMV_binder	D1	KLGGALQAK	MSLE	1.073541130571895
4	mvTCR	0	MSLE_A0301_RLRAEAQVK_EMNA-3A_EBV_binder	D1	RLRAEAQVK	MSLE	0.8480286658372507
5	mvTCR	0	MSLE_A1101_IVTDFSVIK_EBNA-3B_EBV_binder	D1	IVTDFSVIK	MSLE	9.639522384104207
6	mvTCR	0	MSLE_A1101_AVFDRKSDAK_EBNA-3B_EBV_binder	D1	AVFDRKSDAK	MSLE	9.335542591997566
7	mvTCR	0	MSLE_B0801_RAKFKQLL_BZLF1_EBV_binder	D1	RAKFKQLL	MSLE	0.2794253210910216
8	mvTCR	0	Pearson_A0201_ELAGIGILTV_MART-1_Cancer_binder	D1	ELAGIGILTV	Pearson	0.0
9	mvTCR	0	Pearson_A0201_GILGFVFTL_Flu-MP_Influenza_binder	D1	GILGFVFTL	Pearson	0.49712421709984
10	mvTCR	0	Pearson_A0201_GLCTLVAML_BMLF1_EBV_binder	D1	GLCTLVAML	Pearson	0.051317772303939
11	mvTCR	0	Pearson_A0301_KLGGALQAK_IE-1_CMV_binder	D1	KLGGALQAK	Pearson	0.4217678595965308
12	mvTCR	0	Pearson_A0301_RLRAEAQVK_EMNA-3A_EBV_binder	D1	RLRAEAQVK	Pearson	0.2952624633295265
13	mvTCR	0	Pearson_A1101_IVTDFSVIK_EBNA-3B_EBV_binder	D1	IVTDFSVIK	Pearson	0.3753006550034435
14	mvTCR	0	Pearson_A1101_AVFDRKSDAK_EBNA-3B_EBV_binder	D1	AVFDRKSDAK	Pearson	-0.0008341600012724
15	mvTCR	0	Pearson_B0801_RAKFKQLL_BZLF1_EBV_binder	D1	RAKFKQLL	Pearson	0.0586295159451102
16	TCR	0	MSLE_A0201_ELAGIGILTV_MART-1_Cancer_binder	D1	ELAGIGILTV	MSLE	0.244783431317324
17	TCR	0	MSLE_A0201_GILGFVFTL_Flu-MP_Influenza_binder	D1	GILGFVFTL	MSLE	1.6371769147259203
18	TCR	0	MSLE_A0201_GLCTLVAML_BMLF1_EBV_binder	D1	GLCTLVAML	MSLE	0.0476097739212827
19	TCR	0	MSLE_A0301_KLGGALQAK_IE-1_CMV_binder	D1	KLGGALQAK	MSLE	1.3047615668244263
20	TCR	0	MSLE_A0301_RLRAEAQVK_EMNA-3A_EBV_binder	D1	RLRAEAQVK	MSLE	0.7846722005036845
21	TCR	0	MSLE_A1101_IVTDFSVIK_EBNA-3B_EBV_binder	D1	IVTDFSVIK	MSLE	3.465404489544506
22	TCR	0	MSLE_A1101_AVFDRKSDAK_EBNA-3B_EBV_binder	D1	AVFDRKSDAK	MSLE	9.441747537744911
23	TCR	0	MSLE_B0801_RAKFKQLL_BZLF1_EBV_binder	D1	RAKFKQLL	MSLE	0.2856025513599529
24	TCR	0	Pearson_A0201_ELAGIGILTV_MART-1_Cancer_binder	D1	ELAGIGILTV	Pearson	0.1715356377846376
25	TCR	0	Pearson_A0201_GILGFVFTL_Flu-MP_Influenza_binder	D1	GILGFVFTL	Pearson	0.6217569878439889
26	TCR	0	Pearson_A0201_GLCTLVAML_BMLF1_EBV_binder	D1	GLCTLVAML	Pearson	0.2059640216179664
27	TCR	0	Pearson_A0301_KLGGALQAK_IE-1_CMV_binder	D1	KLGGALQAK	Pearson	0.2805099879798508
28	TCR	0	Pearson_A0301_RLRAEAQVK_EMNA-3A_EBV_binder	D1	RLRAEAQVK	Pearson	0.2316855418300885
29	TCR	0	Pearson_A1101_IVTDFSVIK_EBNA-3B_EBV_binder	D1	IVTDFSVIK	Pearson	0.320416302395511
30	TCR	0	Pearson_A1101_AVFDRKSDAK_EBNA-3B_EBV_binder	D1	AVFDRKSDAK	Pearson	-0.0066813299684119
31	TCR	0	Pearson_B0801_RAKFKQLL_BZLF1_EBV_binder	D1	RAKFKQLL	Pearson	0.01319523016969
32	RNA	0	MSLE_A0201_ELAGIGILTV_MART-1_Cancer_binder	D1	ELAGIGILTV	MSLE	0.1621569576947499
33	RNA	0	MSLE_A0201_GILGFVFTL_Flu-MP_Influenza_binder	D1	GILGFVFTL	MSLE	1.0452224572948656
34	RNA	0	MSLE_A0201_GLCTLVAML_BMLF1_EBV_binder	D1	GLCTLVAML	MSLE	0.0509438969075323
35	RNA	0	MSLE_A0301_KLGGALQAK_IE-1_CMV_binder	D1	KLGGALQAK	MSLE	0.9921581265970708
36	RNA	0	MSLE_A0301_RLRAEAQVK_EMNA-3A_EBV_binder	D1	RLRAEAQVK	MSLE	0.7590834870578079
37	RNA	0	MSLE_A1101_IVTDFSVIK_EBNA-3B_EBV_binder	D1	IVTDFSVIK	MSLE	9.027225026399046
38	RNA	0	MSLE_A1101_AVFDRKSDAK_EBNA-3B_EBV_binder	D1	AVFDRKSDAK	MSLE	8.677912423620569
39	RNA	0	MSLE_B0801_RAKFKQLL_BZLF1_EBV_binder	D1	RAKFKQLL	MSLE	0.315302870735727
40	RNA	0	Pearson_A0201_ELAGIGILTV_MART-1_Cancer_binder	D1	ELAGIGILTV	Pearson	0.2435072942069607
41	RNA	0	Pearson_A0201_GILGFVFTL_Flu-MP_Influenza_binder	D1	GILGFVFTL	Pearson	0.6683734190713866
42	RNA	0	Pearson_A0201_GLCTLVAML_BMLF1_EBV_binder	D1	GLCTLVAML	Pearson	0.0874004021736193
43	RNA	0	Pearson_A0301_KLGGALQAK_IE-1_CMV_binder	D1	KLGGALQAK	Pearson	0.508781001819811
44	RNA	0	Pearson_A0301_RLRAEAQVK_EMNA-3A_EBV_binder	D1	RLRAEAQVK	Pearson	0.390358375688914
45	RNA	0	Pearson_A1101_IVTDFSVIK_EBNA-3B_EBV_binder	D1	IVTDFSVIK	Pearson	0.4288402976804978
46	RNA	0	Pearson_A1101_AVFDRKSDAK_EBNA-3B_EBV_binder	D1	AVFDRKSDAK	Pearson	0.1604366217778536
47	RNA	0	Pearson_B0801_RAKFKQLL_BZLF1_EBV_binder	D1	RAKFKQLL	Pearson	0.1490023493529667
48	mvTCR	1	MSLE_A0201_ELAGIGILTV_MART-1_Cancer_binder	D1	ELAGIGILTV	MSLE	0.2034165471245903
49	mvTCR	1	MSLE_A0201_GILGFVFTL_Flu-MP_Influenza_binder	D1	GILGFVFTL	MSLE	1.2004290911455509
50	mvTCR	1	MSLE_A0201_GLCTLVAML_BMLF1_EBV_binder	D1	GLCTLVAML	MSLE	0.0810093510660029
51	mvTCR	1	MSLE_A0301_KLGGALQAK_IE-1_CMV_binder	D1	KLGGALQAK	MSLE	1.5254128243582916
52	mvTCR	1	MSLE_A0301_RLRAEAQVK_EMNA-3A_EBV_binder	D1	RLRAEAQVK	MSLE	0.9367142347329654
53	mvTCR	1	MSLE_A1101_IVTDFSVIK_EBNA-3B_EBV_binder	D1	IVTDFSVIK	MSLE	5.660017975904309
54	mvTCR	1	MSLE_A1101_AVFDRKSDAK_EBNA-3B_EBV_binder	D1	AVFDRKSDAK	MSLE	7.570414569024819
55	mvTCR	1	MSLE_B0801_RAKFKQLL_BZLF1_EBV_binder	D1	RAKFKQLL	MSLE	0.2590875837285493
56	mvTCR	1	Pearson_A0201_ELAGIGILTV_MART-1_Cancer_binder	D1	ELAGIGILTV	Pearson	0.0276331887692791
57	mvTCR	1	Pearson_A0201_GILGFVFTL_Flu-MP_Influenza_binder	D1	GILGFVFTL	Pearson	0.7345216599461314
58	mvTCR	1	Pearson_A0201_GLCTLVAML_BMLF1_EBV_binder	D1	GLCTLVAML	Pearson	0.0238320020198426
59	mvTCR	1	Pearson_A0301_KLGGALQAK_IE-1_CMV_binder	D1	KLGGALQAK	Pearson	-0.0010874892235515
60	mvTCR	1	Pearson_A0301_RLRAEAQVK_EMNA-3A_EBV_binder	D1	RLRAEAQVK	Pearson	0.0631208764253931
61	mvTCR	1	Pearson_A1101_IVTDFSVIK_EBNA-3B_EBV_binder	D1	IVTDFSVIK	Pearson	0.2482536536841062
62	mvTCR	1	Pearson_A1101_AVFDRKSDAK_EBNA-3B_EBV_binder	D1	AVFDRKSDAK	Pearson	-0.0176110351870748
63	mvTCR	1	Pearson_B0801_RAKFKQLL_BZLF1_EBV_binder	D1	RAKFKQLL	Pearson	0.0452308432085524
64	TCR	1	MSLE_A0201_ELAGIGILTV_MART-1_Cancer_binder	D1	ELAGIGILTV	MSLE	0.5298499160100648
65	TCR	1	MSLE_A0201_GILGFVFTL_Flu-MP_Influenza_binder	D1	GILGFVFTL	MSLE	1.0830773922032932
66	TCR	1	MSLE_A0201_GLCTLVAML_BMLF1_EBV_binder	D1	GLCTLVAML	MSLE	0.0724690069423979
67	TCR	1	MSLE_A0301_KLGGALQAK_IE-1_CMV_binder	D1	KLGGALQAK	MSLE	1.1985427346262802
68	TCR	1	MSLE_A0301_RLRAEAQVK_EMNA-3A_EBV_binder	D1	RLRAEAQVK	MSLE	0.8307557532194979
69	TCR	1	MSLE_A1101_IVTDFSVIK_EBNA-3B_EBV_binder	D1	IVTDFSVIK	MSLE	6.637001210189456
70	TCR	1	MSLE_A1101_AVFDRKSDAK_EBNA-3B_EBV_binder	D1	AVFDRKSDAK	MSLE	7.387966156063042
71	TCR	1	MSLE_B0801_RAKFKQLL_BZLF1_EBV_binder	D1	RAKFKQLL	MSLE	0.2779306685099374
72	TCR	1	Pearson_A0201_ELAGIGILTV_MART-1_Cancer_binder	D1	ELAGIGILTV	Pearson	0.0773169539808186
73	TCR	1	Pearson_A0201_GILGFVFTL_Flu-MP_Influenza_binder	D1	GILGFVFTL	Pearson	0.7548988504169782
74	TCR	1	Pearson_A0201_GLCTLVAML_BMLF1_EBV_binder	D1	GLCTLVAML	Pearson	0.1608011627455215
75	TCR	1	Pearson_A0301_KLGGALQAK_IE-1_CMV_binder	D1	KLGGALQAK	Pearson	0.0795754029334001
76	TCR	1	Pearson_A0301_RLRAEAQVK_EMNA-3A_EBV_binder	D1	RLRAEAQVK	Pearson	0.1070296463805219
77	TCR	1	Pearson_A1101_IVTDFSVIK_EBNA-3B_EBV_binder	D1	IVTDFSVIK	Pearson	0.3570705671650021
78	TCR	1	Pearson_A1101_AVFDRKSDAK_EBNA-3B_EBV_binder	D1	AVFDRKSDAK	Pearson	0.1228517029176001
79	TCR	1	Pearson_B0801_RAKFKQLL_BZLF1_EBV_binder	D1	RAKFKQLL	Pearson	0.060629541984727
80	RNA	1	MSLE_A0201_ELAGIGILTV_MART-1_Cancer_binder	D1	ELAGIGILTV	MSLE	0.1483378863362131
81	RNA	1	MSLE_A0201_GILGFVFTL_Flu-MP_Influenza_binder	D1	GILGFVFTL	MSLE	1.239508845994031
82	RNA	1	MSLE_A0201_GLCTLVAML_BMLF1_EBV_binder	D1	GLCTLVAML	MSLE	0.0770738573395928
83	RNA	1	MSLE_A0301_KLGGALQAK_IE-1_CMV_binder	D1	KLGGALQAK	MSLE	0.910933795619772
84	RNA	1	MSLE_A0301_RLRAEAQVK_EMNA-3A_EBV_binder	D1	RLRAEAQVK	MSLE	0.6912134541715595
85	RNA	1	MSLE_A1101_IVTDFSVIK_EBNA-3B_EBV_binder	D1	IVTDFSVIK	MSLE	8.80611725929327
86	RNA	1	MSLE_A1101_AVFDRKSDAK_EBNA-3B_EBV_binder	D1	AVFDRKSDAK	MSLE	6.9344354080109865
87	RNA	1	MSLE_B0801_RAKFKQLL_BZLF1_EBV_binder	D1	RAKFKQLL	MSLE	0.2331412118620436
88	RNA	1	Pearson_A0201_ELAGIGILTV_MART-1_Cancer_binder	D1	ELAGIGILTV	Pearson	0.2917691700424969
89	RNA	1	Pearson_A0201_GILGFVFTL_Flu-MP_Influenza_binder	D1	GILGFVFTL	Pearson	0.6689952987496278
90	RNA	1	Pearson_A0201_GLCTLVAML_BMLF1_EBV_binder	D1	GLCTLVAML	Pearson	0.0281854955035774
91	RNA	1	Pearson_A0301_KLGGALQAK_IE-1_CMV_binder	D1	KLGGALQAK	Pearson	0.4848449833288128
92	RNA	1	Pearson_A0301_RLRAEAQVK_EMNA-3A_EBV_binder	D1	RLRAEAQVK	Pearson	0.3463637258105348
93	RNA	1	Pearson_A1101_IVTDFSVIK_EBNA-3B_EBV_binder	D1	IVTDFSVIK	Pearson	0.1090133513198022
94	RNA	1	Pearson_A1101_AVFDRKSDAK_EBNA-3B_EBV_binder	D1	AVFDRKSDAK	Pearson	0.2016987639550632
95	RNA	1	Pearson_B0801_RAKFKQLL_BZLF1_EBV_binder	D1	RAKFKQLL	Pearson	0.0346111722308151
96	mvTCR	2	MSLE_A0201_ELAGIGILTV_MART-1_Cancer_binder	D1	ELAGIGILTV	MSLE	0.2016606368394922
97	mvTCR	2	MSLE_A0201_GILGFVFTL_Flu-MP_Influenza_binder	D1	GILGFVFTL	MSLE	3.1113297929775285
98	mvTCR	2	MSLE_A0201_GLCTLVAML_BMLF1_EBV_binder	D1	GLCTLVAML	MSLE	0.1005372170399999
99	mvTCR	2	MSLE_A0301_KLGGALQAK_IE-1_CMV_binder	D1	KLGGALQAK	MSLE	0.92310723481397
100	mvTCR	2	MSLE_A0301_RLRAEAQVK_EMNA-3A_EBV_binder	D1	RLRAEAQVK	MSLE	0.6542629730357435
101	mvTCR	2	MSLE_A1101_IVTDFSVIK_EBNA-3B_EBV_binder	D1	IVTDFSVIK	MSLE	4.607303225454402
102	mvTCR	2	MSLE_A1101_AVFDRKSDAK_EBNA-3B_EBV_binder	D1	AVFDRKSDAK	MSLE	2.108866748503308
103	mvTCR	2	MSLE_B0801_RAKFKQLL_BZLF1_EBV_binder	D1	RAKFKQLL	MSLE	0.2495744122869576
104	mvTCR	2	Pearson_A0201_ELAGIGILTV_MART-1_Cancer_binder	D1	ELAGIGILTV	Pearson	0.2850883335505464
105	mvTCR	2	Pearson_A0201_GILGFVFTL_Flu-MP_Influenza_binder	D1	GILGFVFTL	Pearson	0.4900752956129236
106	mvTCR	2	Pearson_A0201_GLCTLVAML_BMLF1_EBV_binder	D1	GLCTLVAML	Pearson	0.0688986115973914
107	mvTCR	2	Pearson_A0301_KLGGALQAK_IE-1_CMV_binder	D1	KLGGALQAK	Pearson	0.4198811915817356
108	mvTCR	2	Pearson_A0301_RLRAEAQVK_EMNA-3A_EBV_binder	D1	RLRAEAQVK	Pearson	0.3524272396683074
109	mvTCR	2	Pearson_A1101_IVTDFSVIK_EBNA-3B_EBV_binder	D1	IVTDFSVIK	Pearson	0.0960158089909222
110	mvTCR	2	Pearson_A1101_AVFDRKSDAK_EBNA-3B_EBV_binder	D1	AVFDRKSDAK	Pearson	0.0355567286937283
111	mvTCR	2	Pearson_B0801_RAKFKQLL_BZLF1_EBV_binder	D1	RAKFKQLL	Pearson	0.0278064779619208
112	TCR	2	MSLE_A0201_ELAGIGILTV_MART-1_Cancer_binder	D1	ELAGIGILTV	MSLE	0.4067717287705789
113	TCR	2	MSLE_A0201_GILGFVFTL_Flu-MP_Influenza_binder	D1	GILGFVFTL	MSLE	2.184249656099608
114	TCR	2	MSLE_A0201_GLCTLVAML_BMLF1_EBV_binder	D1	GLCTLVAML	MSLE	0.0831795254161384
115	TCR	2	MSLE_A0301_KLGGALQAK_IE-1_CMV_binder	D1	KLGGALQAK	MSLE	1.2459519511292554
116	TCR	2	MSLE_A0301_RLRAEAQVK_EMNA-3A_EBV_binder	D1	RLRAEAQVK	MSLE	0.7562397599502207
117	TCR	2	MSLE_A1101_IVTDFSVIK_EBNA-3B_EBV_binder	D1	IVTDFSVIK	MSLE	6.006413357081857
118	TCR	2	MSLE_A1101_AVFDRKSDAK_EBNA-3B_EBV_binder	D1	AVFDRKSDAK	MSLE	1.4544728924578956
119	TCR	2	MSLE_B0801_RAKFKQLL_BZLF1_EBV_binder	D1	RAKFKQLL	MSLE	0.2581930060752552
120	TCR	2	Pearson_A0201_ELAGIGILTV_MART-1_Cancer_binder	D1	ELAGIGILTV	Pearson	0.1087702148367743
121	TCR	2	Pearson_A0201_GILGFVFTL_Flu-MP_Influenza_binder	D1	GILGFVFTL	Pearson	0.6621688951642838
122	TCR	2	Pearson_A0201_GLCTLVAML_BMLF1_EBV_binder	D1	GLCTLVAML	Pearson	0.5824423977210519
123	TCR	2	Pearson_A0301_KLGGALQAK_IE-1_CMV_binder	D1	KLGGALQAK	Pearson	0.2250394076042018
124	TCR	2	Pearson_A0301_RLRAEAQVK_EMNA-3A_EBV_binder	D1	RLRAEAQVK	Pearson	0.1507345043141306
125	TCR	2	Pearson_A1101_IVTDFSVIK_EBNA-3B_EBV_binder	D1	IVTDFSVIK	Pearson	0.1419783252168318
126	TCR	2	Pearson_A1101_AVFDRKSDAK_EBNA-3B_EBV_binder	D1	AVFDRKSDAK	Pearson	0.0230963687249173
127	TCR	2	Pearson_B0801_RAKFKQLL_BZLF1_EBV_binder	D1	RAKFKQLL	Pearson	0.0842202777271386
128	RNA	2	MSLE_A0201_ELAGIGILTV_MART-1_Cancer_binder	D1	ELAGIGILTV	MSLE	0.2005483478537539
129	RNA	2	MSLE_A0201_GILGFVFTL_Flu-MP_Influenza_binder	D1	GILGFVFTL	MSLE	4.36931543139122
130	RNA	2	MSLE_A0201_GLCTLVAML_BMLF1_EBV_binder	D1	GLCTLVAML	MSLE	0.1005001697252609
131	RNA	2	MSLE_A0301_KLGGALQAK_IE-1_CMV_binder	D1	KLGGALQAK	MSLE	1.2022067614232008
132	RNA	2	MSLE_A0301_RLRAEAQVK_EMNA-3A_EBV_binder	D1	RLRAEAQVK	MSLE	0.7419873482534516
133	RNA	2	MSLE_A1101_IVTDFSVIK_EBNA-3B_EBV_binder	D1	IVTDFSVIK	MSLE	6.251264699581958
134	RNA	2	MSLE_A1101_AVFDRKSDAK_EBNA-3B_EBV_binder	D1	AVFDRKSDAK	MSLE	3.2159156703558485
135	RNA	2	MSLE_B0801_RAKFKQLL_BZLF1_EBV_binder	D1	RAKFKQLL	MSLE	0.2513631751160348
136	RNA	2	Pearson_A0201_ELAGIGILTV_MART-1_Cancer_binder	D1	ELAGIGILTV	Pearson	0.1676208284389186
137	RNA	2	Pearson_A0201_GILGFVFTL_Flu-MP_Influenza_binder	D1	GILGFVFTL	Pearson	0.3069030974355618
138	RNA	2	Pearson_A0201_GLCTLVAML_BMLF1_EBV_binder	D1	GLCTLVAML	Pearson	0.0223657752075329
139	RNA	2	Pearson_A0301_KLGGALQAK_IE-1_CMV_binder	D1	KLGGALQAK	Pearson	0.263662469263488
140	RNA	2	Pearson_A0301_RLRAEAQVK_EMNA-3A_EBV_binder	D1	RLRAEAQVK	Pearson	0.2374661983301864
141	RNA	2	Pearson_A1101_IVTDFSVIK_EBNA-3B_EBV_binder	D1	IVTDFSVIK	Pearson	0.2290587948180415
142	RNA	2	Pearson_A1101_AVFDRKSDAK_EBNA-3B_EBV_binder	D1	AVFDRKSDAK	Pearson	0.0105105751879989
143	RNA	2	Pearson_B0801_RAKFKQLL_BZLF1_EBV_binder	D1	RAKFKQLL	Pearson	0.0067418422419582
144	mvTCR	3	MSLE_A0201_ELAGIGILTV_MART-1_Cancer_binder	D1	ELAGIGILTV	MSLE	0.1366169066969657
145	mvTCR	3	MSLE_A0201_GILGFVFTL_Flu-MP_Influenza_binder	D1	GILGFVFTL	MSLE	1.7019010585834762
146	mvTCR	3	MSLE_A0201_GLCTLVAML_BMLF1_EBV_binder	D1	GLCTLVAML	MSLE	0.0992259400427173
147	mvTCR	3	MSLE_A0301_KLGGALQAK_IE-1_CMV_binder	D1	KLGGALQAK	MSLE	0.9988886801693936
148	mvTCR	3	MSLE_A0301_RLRAEAQVK_EMNA-3A_EBV_binder	D1	RLRAEAQVK	MSLE	0.7064853175478186
149	mvTCR	3	MSLE_A1101_IVTDFSVIK_EBNA-3B_EBV_binder	D1	IVTDFSVIK	MSLE	7.6088558580286865
150	mvTCR	3	MSLE_A1101_AVFDRKSDAK_EBNA-3B_EBV_binder	D1	AVFDRKSDAK	MSLE	2.18069459369303
151	mvTCR	3	MSLE_B0801_RAKFKQLL_BZLF1_EBV_binder	D1	RAKFKQLL	MSLE	0.3083617387994481
152	mvTCR	3	Pearson_A0201_ELAGIGILTV_MART-1_Cancer_binder	D1	ELAGIGILTV	Pearson	0.5496965546537476
153	mvTCR	3	Pearson_A0201_GILGFVFTL_Flu-MP_Influenza_binder	D1	GILGFVFTL	Pearson	0.6749836529017258
154	mvTCR	3	Pearson_A0201_GLCTLVAML_BMLF1_EBV_binder	D1	GLCTLVAML	Pearson	0.0447222642945765
155	mvTCR	3	Pearson_A0301_KLGGALQAK_IE-1_CMV_binder	D1	KLGGALQAK	Pearson	0.4574603890916822
156	mvTCR	3	Pearson_A0301_RLRAEAQVK_EMNA-3A_EBV_binder	D1	RLRAEAQVK	Pearson	0.3810654463904891
157	mvTCR	3	Pearson_A1101_IVTDFSVIK_EBNA-3B_EBV_binder	D1	IVTDFSVIK	Pearson	0.2897033952700103
158	mvTCR	3	Pearson_A1101_AVFDRKSDAK_EBNA-3B_EBV_binder	D1	AVFDRKSDAK	Pearson	0.5433168024892748
159	mvTCR	3	Pearson_B0801_RAKFKQLL_BZLF1_EBV_binder	D1	RAKFKQLL	Pearson	0.0104518954312438
160	TCR	3	MSLE_A0201_ELAGIGILTV_MART-1_Cancer_binder	D1	ELAGIGILTV	MSLE	0.2456135886073079
161	TCR	3	MSLE_A0201_GILGFVFTL_Flu-MP_Influenza_binder	D1	GILGFVFTL	MSLE	1.2469423665457258
162	TCR	3	MSLE_A0201_GLCTLVAML_BMLF1_EBV_binder	D1	GLCTLVAML	MSLE	0.0949832788972191
163	TCR	3	MSLE_A0301_KLGGALQAK_IE-1_CMV_binder	D1	KLGGALQAK	MSLE	1.1980275991607217
164	TCR	3	MSLE_A0301_RLRAEAQVK_EMNA-3A_EBV_binder	D1	RLRAEAQVK	MSLE	0.7565971920915021
165	TCR	3	MSLE_A1101_IVTDFSVIK_EBNA-3B_EBV_binder	D1	IVTDFSVIK	MSLE	5.1020239195733295
166	TCR	3	MSLE_A1101_AVFDRKSDAK_EBNA-3B_EBV_binder	D1	AVFDRKSDAK	MSLE	2.093735751377353
167	TCR	3	MSLE_B0801_RAKFKQLL_BZLF1_EBV_binder	D1	RAKFKQLL	MSLE	0.3239431772747034
168	TCR	3	Pearson_A0201_ELAGIGILTV_MART-1_Cancer_binder	D1	ELAGIGILTV	Pearson	0.1644057156047085
169	TCR	3	Pearson_A0201_GILGFVFTL_Flu-MP_Influenza_binder	D1	GILGFVFTL	Pearson	0.694805788079162
170	TCR	3	Pearson_A0201_GLCTLVAML_BMLF1_EBV_binder	D1	GLCTLVAML	Pearson	0.2796820243716109
171	TCR	3	Pearson_A0301_KLGGALQAK_IE-1_CMV_binder	D1	KLGGALQAK	Pearson	0.2996318746525713
172	TCR	3	Pearson_A0301_RLRAEAQVK_EMNA-3A_EBV_binder	D1	RLRAEAQVK	Pearson	0.2812777589373362
173	TCR	3	Pearson_A1101_IVTDFSVIK_EBNA-3B_EBV_binder	D1	IVTDFSVIK	Pearson	0.2071758747772729
174	TCR	3	Pearson_A1101_AVFDRKSDAK_EBNA-3B_EBV_binder	D1	AVFDRKSDAK	Pearson	0.5725129675052689
175	TCR	3	Pearson_B0801_RAKFKQLL_BZLF1_EBV_binder	D1	RAKFKQLL	Pearson	0.05781796366419
176	RNA	3	MSLE_A0201_ELAGIGILTV_MART-1_Cancer_binder	D1	ELAGIGILTV	MSLE	0.1500930961770779
177	RNA	3	MSLE_A0201_GILGFVFTL_Flu-MP_Influenza_binder	D1	GILGFVFTL	MSLE	1.8131081868595
178	RNA	3	MSLE_A0201_GLCTLVAML_BMLF1_EBV_binder	D1	GLCTLVAML	MSLE	0.0993358380570718
179	RNA	3	MSLE_A0301_KLGGALQAK_IE-1_CMV_binder	D1	KLGGALQAK	MSLE	0.8760582730379303
180	RNA	3	MSLE_A0301_RLRAEAQVK_EMNA-3A_EBV_binder	D1	RLRAEAQVK	MSLE	0.6048174280004958
181	RNA	3	MSLE_A1101_IVTDFSVIK_EBNA-3B_EBV_binder	D1	IVTDFSVIK	MSLE	5.03190965313457
182	RNA	3	MSLE_A1101_AVFDRKSDAK_EBNA-3B_EBV_binder	D1	AVFDRKSDAK	MSLE	2.1535292329503224
183	RNA	3	MSLE_B0801_RAKFKQLL_BZLF1_EBV_binder	D1	RAKFKQLL	MSLE	0.3138668495884954
184	RNA	3	Pearson_A0201_ELAGIGILTV_MART-1_Cancer_binder	D1	ELAGIGILTV	Pearson	0.4202672587878498
185	RNA	3	Pearson_A0201_GILGFVFTL_Flu-MP_Influenza_binder	D1	GILGFVFTL	Pearson	0.5923821579591223
186	RNA	3	Pearson_A0201_GLCTLVAML_BMLF1_EBV_binder	D1	GLCTLVAML	Pearson	0.0024058212679075
187	RNA	3	Pearson_A0301_KLGGALQAK_IE-1_CMV_binder	D1	KLGGALQAK	Pearson	0.4575431064107693
188	RNA	3	Pearson_A0301_RLRAEAQVK_EMNA-3A_EBV_binder	D1	RLRAEAQVK	Pearson	0.4270051392337129
189	RNA	3	Pearson_A1101_IVTDFSVIK_EBNA-3B_EBV_binder	D1	IVTDFSVIK	Pearson	0.2384062821229165
190	RNA	3	Pearson_A1101_AVFDRKSDAK_EBNA-3B_EBV_binder	D1	AVFDRKSDAK	Pearson	0.478107437499144
191	RNA	3	Pearson_B0801_RAKFKQLL_BZLF1_EBV_binder	D1	RAKFKQLL	Pearson	-0.0138758036163564
192	mvTCR	4	MSLE_A0201_ELAGIGILTV_MART-1_Cancer_binder	D1	ELAGIGILTV	MSLE	0.1973810899988292
193	mvTCR	4	MSLE_A0201_GILGFVFTL_Flu-MP_Influenza_binder	D1	GILGFVFTL	MSLE	0.354259381399216
194	mvTCR	4	MSLE_A0201_GLCTLVAML_BMLF1_EBV_binder	D1	GLCTLVAML	MSLE	0.118006710359941
195	mvTCR	4	MSLE_A0301_KLGGALQAK_IE-1_CMV_binder	D1	KLGGALQAK	MSLE	0.7124960456660823
196	mvTCR	4	MSLE_A0301_RLRAEAQVK_EMNA-3A_EBV_binder	D1	RLRAEAQVK	MSLE	0.5492816646916054
197	mvTCR	4	MSLE_A1101_IVTDFSVIK_EBNA-3B_EBV_binder	D1	IVTDFSVIK	MSLE	4.799488881842963
198	mvTCR	4	MSLE_A1101_AVFDRKSDAK_EBNA-3B_EBV_binder	D1	AVFDRKSDAK	MSLE	4.709615131131407
199	mvTCR	4	MSLE_B0801_RAKFKQLL_BZLF1_EBV_binder	D1	RAKFKQLL	MSLE	0.3015861102673364
200	mvTCR	4	Pearson_A0201_ELAGIGILTV_MART-1_Cancer_binder	D1	ELAGIGILTV	Pearson	0.3221311734696561
201	mvTCR	4	Pearson_A0201_GILGFVFTL_Flu-MP_Influenza_binder	D1	GILGFVFTL	Pearson	0.7476700352285875
202	mvTCR	4	Pearson_A0201_GLCTLVAML_BMLF1_EBV_binder	D1	GLCTLVAML	Pearson	-0.006993383388166
203	mvTCR	4	Pearson_A0301_KLGGALQAK_IE-1_CMV_binder	D1	KLGGALQAK	Pearson	0.6159768867870925
204	mvTCR	4	Pearson_A0301_RLRAEAQVK_EMNA-3A_EBV_binder	D1	RLRAEAQVK	Pearson	0.5000358152156198
205	mvTCR	4	Pearson_A1101_IVTDFSVIK_EBNA-3B_EBV_binder	D1	IVTDFSVIK	Pearson	0.2549979569365883
206	mvTCR	4	Pearson_A1101_AVFDRKSDAK_EBNA-3B_EBV_binder	D1	AVFDRKSDAK	Pearson	0.2215128298094207
207	mvTCR	4	Pearson_B0801_RAKFKQLL_BZLF1_EBV_binder	D1	RAKFKQLL	Pearson	0.1270015333088079
208	TCR	4	MSLE_A0201_ELAGIGILTV_MART-1_Cancer_binder	D1	ELAGIGILTV	MSLE	0.3053612896168737
209	TCR	4	MSLE_A0201_GILGFVFTL_Flu-MP_Influenza_binder	D1	GILGFVFTL	MSLE	0.8110236974148735
210	TCR	4	MSLE_A0201_GLCTLVAML_BMLF1_EBV_binder	D1	GLCTLVAML	MSLE	0.1081392117450316
211	TCR	4	MSLE_A0301_KLGGALQAK_IE-1_CMV_binder	D1	KLGGALQAK	MSLE	1.1507117918473837
212	TCR	4	MSLE_A0301_RLRAEAQVK_EMNA-3A_EBV_binder	D1	RLRAEAQVK	MSLE	0.7313094751657149
213	TCR	4	MSLE_A1101_IVTDFSVIK_EBNA-3B_EBV_binder	D1	IVTDFSVIK	MSLE	4.445252846128973
214	TCR	4	MSLE_A1101_AVFDRKSDAK_EBNA-3B_EBV_binder	D1	AVFDRKSDAK	MSLE	5.540357340701716
215	TCR	4	MSLE_B0801_RAKFKQLL_BZLF1_EBV_binder	D1	RAKFKQLL	MSLE	0.3269111100353278
216	TCR	4	Pearson_A0201_ELAGIGILTV_MART-1_Cancer_binder	D1	ELAGIGILTV	Pearson	0.0632678705334067
217	TCR	4	Pearson_A0201_GILGFVFTL_Flu-MP_Influenza_binder	D1	GILGFVFTL	Pearson	0.655431456422574
218	TCR	4	Pearson_A0201_GLCTLVAML_BMLF1_EBV_binder	D1	GLCTLVAML	Pearson	0.2333662398065069
219	TCR	4	Pearson_A0301_KLGGALQAK_IE-1_CMV_binder	D1	KLGGALQAK	Pearson	0.3700775380838493
220	TCR	4	Pearson_A0301_RLRAEAQVK_EMNA-3A_EBV_binder	D1	RLRAEAQVK	Pearson	0.2784993805164205
221	TCR	4	Pearson_A1101_IVTDFSVIK_EBNA-3B_EBV_binder	D1	IVTDFSVIK	Pearson	0.2802226314268284
222	TCR	4	Pearson_A1101_AVFDRKSDAK_EBNA-3B_EBV_binder	D1	AVFDRKSDAK	Pearson	0.1097460464863801
223	TCR	4	Pearson_B0801_RAKFKQLL_BZLF1_EBV_binder	D1	RAKFKQLL	Pearson	0.0292126018134502
224	RNA	4	MSLE_A0201_ELAGIGILTV_MART-1_Cancer_binder	D1	ELAGIGILTV	MSLE	0.1938454396797649
225	RNA	4	MSLE_A0201_GILGFVFTL_Flu-MP_Influenza_binder	D1	GILGFVFTL	MSLE	0.5605964539215239
226	RNA	4	MSLE_A0201_GLCTLVAML_BMLF1_EBV_binder	D1	GLCTLVAML	MSLE	0.1126369303399937
227	RNA	4	MSLE_A0301_KLGGALQAK_IE-1_CMV_binder	D1	KLGGALQAK	MSLE	0.8107087263720602
228	RNA	4	MSLE_A0301_RLRAEAQVK_EMNA-3A_EBV_binder	D1	RLRAEAQVK	MSLE	0.5696010827169357
229	RNA	4	MSLE_A1101_IVTDFSVIK_EBNA-3B_EBV_binder	D1	IVTDFSVIK	MSLE	7.051726176545075
230	RNA	4	MSLE_A1101_AVFDRKSDAK_EBNA-3B_EBV_binder	D1	AVFDRKSDAK	MSLE	4.176120607727907
231	RNA	4	MSLE_B0801_RAKFKQLL_BZLF1_EBV_binder	D1	RAKFKQLL	MSLE	0.3076010280543123
232	RNA	4	Pearson_A0201_ELAGIGILTV_MART-1_Cancer_binder	D1	ELAGIGILTV	Pearson	0.2832466131905132
233	RNA	4	Pearson_A0201_GILGFVFTL_Flu-MP_Influenza_binder	D1	GILGFVFTL	Pearson	0.6850145986615992
234	RNA	4	Pearson_A0201_GLCTLVAML_BMLF1_EBV_binder	D1	GLCTLVAML	Pearson	0.0146878017161586
235	RNA	4	Pearson_A0301_KLGGALQAK_IE-1_CMV_binder	D1	KLGGALQAK	Pearson	0.5755053225919401
236	RNA	4	Pearson_A0301_RLRAEAQVK_EMNA-3A_EBV_binder	D1	RLRAEAQVK	Pearson	0.4885137146613549
237	RNA	4	Pearson_A1101_IVTDFSVIK_EBNA-3B_EBV_binder	D1	IVTDFSVIK	Pearson	0.4359312217102359
238	RNA	4	Pearson_A1101_AVFDRKSDAK_EBNA-3B_EBV_binder	D1	AVFDRKSDAK	Pearson	0.2540072829077319
239	RNA	4	Pearson_B0801_RAKFKQLL_BZLF1_EBV_binder	D1	RAKFKQLL	Pearson	0.0377586556163166
240	mvTCR	0	MSLE_A0201_ELAGIGILTV_MART-1_Cancer_binder	D2	ELAGIGILTV	MSLE	0.0364894300406311
241	mvTCR	0	MSLE_A0201_GILGFVFTL_Flu-MP_Influenza_binder	D2	GILGFVFTL	MSLE	1.0031577945633228
242	mvTCR	0	MSLE_A0201_GLCTLVAML_BMLF1_EBV_binder	D2	GLCTLVAML	MSLE	0.6126488364434469
243	mvTCR	0	MSLE_A0301_KLGGALQAK_IE-1_CMV_binder	D2	KLGGALQAK	MSLE	0.8458096017069447
244	mvTCR	0	MSLE_A0301_RLRAEAQVK_EMNA-3A_EBV_binder	D2	RLRAEAQVK	MSLE	0.5916588173189652
245	mvTCR	0	MSLE_A1101_IVTDFSVIK_EBNA-3B_EBV_binder	D2	IVTDFSVIK	MSLE	0.541488022160953
246	mvTCR	0	MSLE_A1101_AVFDRKSDAK_EBNA-3B_EBV_binder	D2	AVFDRKSDAK	MSLE	0.6979966425657533
247	mvTCR	0	MSLE_B0801_RAKFKQLL_BZLF1_EBV_binder	D2	RAKFKQLL	MSLE	1.2623135453627847
248	mvTCR	0	Pearson_A0201_ELAGIGILTV_MART-1_Cancer_binder	D2	ELAGIGILTV	Pearson	0.4057305789951021
249	mvTCR	0	Pearson_A0201_GILGFVFTL_Flu-MP_Influenza_binder	D2	GILGFVFTL	Pearson	0.7217077906663598
250	mvTCR	0	Pearson_A0201_GLCTLVAML_BMLF1_EBV_binder	D2	GLCTLVAML	Pearson	0.0814940597118031
251	mvTCR	0	Pearson_A0301_KLGGALQAK_IE-1_CMV_binder	D2	KLGGALQAK	Pearson	0.4723884673263644
252	mvTCR	0	Pearson_A0301_RLRAEAQVK_EMNA-3A_EBV_binder	D2	RLRAEAQVK	Pearson	0.3138876041846974
253	mvTCR	0	Pearson_A1101_IVTDFSVIK_EBNA-3B_EBV_binder	D2	IVTDFSVIK	Pearson	0.1175701884021556
254	mvTCR	0	Pearson_A1101_AVFDRKSDAK_EBNA-3B_EBV_binder	D2	AVFDRKSDAK	Pearson	0.2051830036107963
255	mvTCR	0	Pearson_B0801_RAKFKQLL_BZLF1_EBV_binder	D2	RAKFKQLL	Pearson	0.6205497506202106
256	TCR	0	MSLE_A0201_ELAGIGILTV_MART-1_Cancer_binder	D2	ELAGIGILTV	MSLE	0.0333387535145567
257	TCR	0	MSLE_A0201_GILGFVFTL_Flu-MP_Influenza_binder	D2	GILGFVFTL	MSLE	1.2192913993289718
258	TCR	0	MSLE_A0201_GLCTLVAML_BMLF1_EBV_binder	D2	GLCTLVAML	MSLE	0.4526917330677287
259	TCR	0	MSLE_A0301_KLGGALQAK_IE-1_CMV_binder	D2	KLGGALQAK	MSLE	0.970960001432202
260	TCR	0	MSLE_A0301_RLRAEAQVK_EMNA-3A_EBV_binder	D2	RLRAEAQVK	MSLE	0.6070396537782136
261	TCR	0	MSLE_A1101_IVTDFSVIK_EBNA-3B_EBV_binder	D2	IVTDFSVIK	MSLE	0.5456256666646864
262	TCR	0	MSLE_A1101_AVFDRKSDAK_EBNA-3B_EBV_binder	D2	AVFDRKSDAK	MSLE	0.7373017638403689
263	TCR	0	MSLE_B0801_RAKFKQLL_BZLF1_EBV_binder	D2	RAKFKQLL	MSLE	1.5507919268251398
264	TCR	0	Pearson_A0201_ELAGIGILTV_MART-1_Cancer_binder	D2	ELAGIGILTV	Pearson	0.0359446045998025
265	TCR	0	Pearson_A0201_GILGFVFTL_Flu-MP_Influenza_binder	D2	GILGFVFTL	Pearson	0.7354670010634768
266	TCR	0	Pearson_A0201_GLCTLVAML_BMLF1_EBV_binder	D2	GLCTLVAML	Pearson	0.1783188633016119
267	TCR	0	Pearson_A0301_KLGGALQAK_IE-1_CMV_binder	D2	KLGGALQAK	Pearson	0.3644276874529066
268	TCR	0	Pearson_A0301_RLRAEAQVK_EMNA-3A_EBV_binder	D2	RLRAEAQVK	Pearson	0.2709802185385943
269	TCR	0	Pearson_A1101_IVTDFSVIK_EBNA-3B_EBV_binder	D2	IVTDFSVIK	Pearson	0.1166746422787266
270	TCR	0	Pearson_A1101_AVFDRKSDAK_EBNA-3B_EBV_binder	D2	AVFDRKSDAK	Pearson	0.1816133859379611
271	TCR	0	Pearson_B0801_RAKFKQLL_BZLF1_EBV_binder	D2	RAKFKQLL	Pearson	0.5516950387989434
272	RNA	0	MSLE_A0201_ELAGIGILTV_MART-1_Cancer_binder	D2	ELAGIGILTV	MSLE	0.0374899389829282
273	RNA	0	MSLE_A0201_GILGFVFTL_Flu-MP_Influenza_binder	D2	GILGFVFTL	MSLE	3.269442687866564
274	RNA	0	MSLE_A0201_GLCTLVAML_BMLF1_EBV_binder	D2	GLCTLVAML	MSLE	0.6542569287283325
275	RNA	0	MSLE_A0301_KLGGALQAK_IE-1_CMV_binder	D2	KLGGALQAK	MSLE	1.1647753505987184
276	RNA	0	MSLE_A0301_RLRAEAQVK_EMNA-3A_EBV_binder	D2	RLRAEAQVK	MSLE	0.7600371919001511
277	RNA	0	MSLE_A1101_IVTDFSVIK_EBNA-3B_EBV_binder	D2	IVTDFSVIK	MSLE	0.6149025933777681
278	RNA	0	MSLE_A1101_AVFDRKSDAK_EBNA-3B_EBV_binder	D2	AVFDRKSDAK	MSLE	0.9321177654501678
279	RNA	0	MSLE_B0801_RAKFKQLL_BZLF1_EBV_binder	D2	RAKFKQLL	MSLE	2.444464770512285
280	RNA	0	Pearson_A0201_ELAGIGILTV_MART-1_Cancer_binder	D2	ELAGIGILTV	Pearson	0.0342024462819733
281	RNA	0	Pearson_A0201_GILGFVFTL_Flu-MP_Influenza_binder	D2	GILGFVFTL	Pearson	0.5162789870800658
282	RNA	0	Pearson_A0201_GLCTLVAML_BMLF1_EBV_binder	D2	GLCTLVAML	Pearson	0.0401576875763622
283	RNA	0	Pearson_A0301_KLGGALQAK_IE-1_CMV_binder	D2	KLGGALQAK	Pearson	0.1751928905892971
284	RNA	0	Pearson_A0301_RLRAEAQVK_EMNA-3A_EBV_binder	D2	RLRAEAQVK	Pearson	0.1194411019017892
285	RNA	0	Pearson_A1101_IVTDFSVIK_EBNA-3B_EBV_binder	D2	IVTDFSVIK	Pearson	0.0372347401325207
286	RNA	0	Pearson_A1101_AVFDRKSDAK_EBNA-3B_EBV_binder	D2	AVFDRKSDAK	Pearson	0.071075898828989
287	RNA	0	Pearson_B0801_RAKFKQLL_BZLF1_EBV_binder	D2	RAKFKQLL	Pearson	0.5241277403141327
288	mvTCR	1	MSLE_A0201_ELAGIGILTV_MART-1_Cancer_binder	D2	ELAGIGILTV	MSLE	0.0387042087743773
289	mvTCR	1	MSLE_A0201_GILGFVFTL_Flu-MP_Influenza_binder	D2	GILGFVFTL	MSLE	0.3353038031365299
290	mvTCR	1	MSLE_A0201_GLCTLVAML_BMLF1_EBV_binder	D2	GLCTLVAML	MSLE	1.413392208658963
291	mvTCR	1	MSLE_A0301_KLGGALQAK_IE-1_CMV_binder	D2	KLGGALQAK	MSLE	1.0491658575780418
292	mvTCR	1	MSLE_A0301_RLRAEAQVK_EMNA-3A_EBV_binder	D2	RLRAEAQVK	MSLE	0.7576941016278016
293	mvTCR	1	MSLE_A1101_IVTDFSVIK_EBNA-3B_EBV_binder	D2	IVTDFSVIK	MSLE	0.6411209602155336
294	mvTCR	1	MSLE_A1101_AVFDRKSDAK_EBNA-3B_EBV_binder	D2	AVFDRKSDAK	MSLE	0.8477733173283305
295	mvTCR	1	MSLE_B0801_RAKFKQLL_BZLF1_EBV_binder	D2	RAKFKQLL	MSLE	3.348454244733937
296	mvTCR	1	Pearson_A0201_ELAGIGILTV_MART-1_Cancer_binder	D2	ELAGIGILTV	Pearson	-0.0110624904328371
297	mvTCR	1	Pearson_A0201_GILGFVFTL_Flu-MP_Influenza_binder	D2	GILGFVFTL	Pearson	0.7806649889239142
298	mvTCR	1	Pearson_A0201_GLCTLVAML_BMLF1_EBV_binder	D2	GLCTLVAML	Pearson	0.3694330884230173
299	mvTCR	1	Pearson_A0301_KLGGALQAK_IE-1_CMV_binder	D2	KLGGALQAK	Pearson	0.3440687589934268
300	mvTCR	1	Pearson_A0301_RLRAEAQVK_EMNA-3A_EBV_binder	D2	RLRAEAQVK	Pearson	0.2509055108254898
301	mvTCR	1	Pearson_A1101_IVTDFSVIK_EBNA-3B_EBV_binder	D2	IVTDFSVIK	Pearson	0.0665490864379388
302	mvTCR	1	Pearson_A1101_AVFDRKSDAK_EBNA-3B_EBV_binder	D2	AVFDRKSDAK	Pearson	0.1781953667461498
303	mvTCR	1	Pearson_B0801_RAKFKQLL_BZLF1_EBV_binder	D2	RAKFKQLL	Pearson	0.510886707678993
304	TCR	1	MSLE_A0201_ELAGIGILTV_MART-1_Cancer_binder	D2	ELAGIGILTV	MSLE	0.0379205203508351
305	TCR	1	MSLE_A0201_GILGFVFTL_Flu-MP_Influenza_binder	D2	GILGFVFTL	MSLE	0.4683198843933458
306	TCR	1	MSLE_A0201_GLCTLVAML_BMLF1_EBV_binder	D2	GLCTLVAML	MSLE	0.8809438938896461
307	TCR	1	MSLE_A0301_KLGGALQAK_IE-1_CMV_binder	D2	KLGGALQAK	MSLE	1.00495722501581
308	TCR	1	MSLE_A0301_RLRAEAQVK_EMNA-3A_EBV_binder	D2	RLRAEAQVK	MSLE	0.7032077605638297
309	TCR	1	MSLE_A1101_IVTDFSVIK_EBNA-3B_EBV_binder	D2	IVTDFSVIK	MSLE	0.6260569648999275
310	TCR	1	MSLE_A1101_AVFDRKSDAK_EBNA-3B_EBV_binder	D2	AVFDRKSDAK	MSLE	0.8178566158210959
311	TCR	1	MSLE_B0801_RAKFKQLL_BZLF1_EBV_binder	D2	RAKFKQLL	MSLE	2.814753130509965
312	TCR	1	Pearson_A0201_ELAGIGILTV_MART-1_Cancer_binder	D2	ELAGIGILTV	Pearson	0.0197831323190958
313	TCR	1	Pearson_A0201_GILGFVFTL_Flu-MP_Influenza_binder	D2	GILGFVFTL	Pearson	0.8123732719384709
314	TCR	1	Pearson_A0201_GLCTLVAML_BMLF1_EBV_binder	D2	GLCTLVAML	Pearson	0.5387049779007644
315	TCR	1	Pearson_A0301_KLGGALQAK_IE-1_CMV_binder	D2	KLGGALQAK	Pearson	0.3886311536454572
316	TCR	1	Pearson_A0301_RLRAEAQVK_EMNA-3A_EBV_binder	D2	RLRAEAQVK	Pearson	0.2769122160022672
317	TCR	1	Pearson_A1101_IVTDFSVIK_EBNA-3B_EBV_binder	D2	IVTDFSVIK	Pearson	0.103306408691018
318	TCR	1	Pearson_A1101_AVFDRKSDAK_EBNA-3B_EBV_binder	D2	AVFDRKSDAK	Pearson	0.2104932989253995
319	TCR	1	Pearson_B0801_RAKFKQLL_BZLF1_EBV_binder	D2	RAKFKQLL	Pearson	0.4305359254560851
320	RNA	1	MSLE_A0201_ELAGIGILTV_MART-1_Cancer_binder	D2	ELAGIGILTV	MSLE	0.0373301866768611
321	RNA	1	MSLE_A0201_GILGFVFTL_Flu-MP_Influenza_binder	D2	GILGFVFTL	MSLE	0.448362740124827
322	RNA	1	MSLE_A0201_GLCTLVAML_BMLF1_EBV_binder	D2	GLCTLVAML	MSLE	1.9141284437561343
323	RNA	1	MSLE_A0301_KLGGALQAK_IE-1_CMV_binder	D2	KLGGALQAK	MSLE	1.0001084712358277
324	RNA	1	MSLE_A0301_RLRAEAQVK_EMNA-3A_EBV_binder	D2	RLRAEAQVK	MSLE	0.7292035228967052
325	RNA	1	MSLE_A1101_IVTDFSVIK_EBNA-3B_EBV_binder	D2	IVTDFSVIK	MSLE	0.6295913038026497
326	RNA	1	MSLE_A1101_AVFDRKSDAK_EBNA-3B_EBV_binder	D2	AVFDRKSDAK	MSLE	0.8067336859612776
327	RNA	1	MSLE_B0801_RAKFKQLL_BZLF1_EBV_binder	D2	RAKFKQLL	MSLE	3.3026150106777923
328	RNA	1	Pearson_A0201_ELAGIGILTV_MART-1_Cancer_binder	D2	ELAGIGILTV	Pearson	0.1082498711055312
329	RNA	1	Pearson_A0201_GILGFVFTL_Flu-MP_Influenza_binder	D2	GILGFVFTL	Pearson	0.680220532093751
330	RNA	1	Pearson_A0201_GLCTLVAML_BMLF1_EBV_binder	D2	GLCTLVAML	Pearson	0.0291002988583262
331	RNA	1	Pearson_A0301_KLGGALQAK_IE-1_CMV_binder	D2	KLGGALQAK	Pearson	0.3504614072357693
332	RNA	1	Pearson_A0301_RLRAEAQVK_EMNA-3A_EBV_binder	D2	RLRAEAQVK	Pearson	0.2268425279349575
333	RNA	1	Pearson_A1101_IVTDFSVIK_EBNA-3B_EBV_binder	D2	IVTDFSVIK	Pearson	0.0910932201697148
334	RNA	1	Pearson_A1101_AVFDRKSDAK_EBNA-3B_EBV_binder	D2	AVFDRKSDAK	Pearson	0.1908473641666867
335	RNA	1	Pearson_B0801_RAKFKQLL_BZLF1_EBV_binder	D2	RAKFKQLL	Pearson	0.2974774831566305
336	mvTCR	2	MSLE_A0201_ELAGIGILTV_MART-1_Cancer_binder	D2	ELAGIGILTV	MSLE	0.042111367253824
337	mvTCR	2	MSLE_A0201_GILGFVFTL_Flu-MP_Influenza_binder	D2	GILGFVFTL	MSLE	0.628977478780998
338	mvTCR	2	MSLE_A0201_GLCTLVAML_BMLF1_EBV_binder	D2	GLCTLVAML	MSLE	0.1713727441692956
339	mvTCR	2	MSLE_A0301_KLGGALQAK_IE-1_CMV_binder	D2	KLGGALQAK	MSLE	1.222871063922642
340	mvTCR	2	MSLE_A0301_RLRAEAQVK_EMNA-3A_EBV_binder	D2	RLRAEAQVK	MSLE	0.814381050242082
341	mvTCR	2	MSLE_A1101_IVTDFSVIK_EBNA-3B_EBV_binder	D2	IVTDFSVIK	MSLE	0.7195014651383315
342	mvTCR	2	MSLE_A1101_AVFDRKSDAK_EBNA-3B_EBV_binder	D2	AVFDRKSDAK	MSLE	0.9714064468015786
343	mvTCR	2	MSLE_B0801_RAKFKQLL_BZLF1_EBV_binder	D2	RAKFKQLL	MSLE	1.8530457084074183
344	mvTCR	2	Pearson_A0201_ELAGIGILTV_MART-1_Cancer_binder	D2	ELAGIGILTV	Pearson	0.4144527349834876
345	mvTCR	2	Pearson_A0201_GILGFVFTL_Flu-MP_Influenza_binder	D2	GILGFVFTL	Pearson	0.7265225057404117
346	mvTCR	2	Pearson_A0201_GLCTLVAML_BMLF1_EBV_binder	D2	GLCTLVAML	Pearson	0.6775445675144254
347	mvTCR	2	Pearson_A0301_KLGGALQAK_IE-1_CMV_binder	D2	KLGGALQAK	Pearson	0.4047722227433034
348	mvTCR	2	Pearson_A0301_RLRAEAQVK_EMNA-3A_EBV_binder	D2	RLRAEAQVK	Pearson	0.320113779036677
349	mvTCR	2	Pearson_A1101_IVTDFSVIK_EBNA-3B_EBV_binder	D2	IVTDFSVIK	Pearson	0.0863299067993665
350	mvTCR	2	Pearson_A1101_AVFDRKSDAK_EBNA-3B_EBV_binder	D2	AVFDRKSDAK	Pearson	0.1702648274660559
351	mvTCR	2	Pearson_B0801_RAKFKQLL_BZLF1_EBV_binder	D2	RAKFKQLL	Pearson	0.5054975092418017
352	TCR	2	MSLE_A0201_ELAGIGILTV_MART-1_Cancer_binder	D2	ELAGIGILTV	MSLE	0.0454370582034965
353	TCR	2	MSLE_A0201_GILGFVFTL_Flu-MP_Influenza_binder	D2	GILGFVFTL	MSLE	1.2688483208345869
354	TCR	2	MSLE_A0201_GLCTLVAML_BMLF1_EBV_binder	D2	GLCTLVAML	MSLE	0.451181334484546
355	TCR	2	MSLE_A0301_KLGGALQAK_IE-1_CMV_binder	D2	KLGGALQAK	MSLE	1.3196925373196924
356	TCR	2	MSLE_A0301_RLRAEAQVK_EMNA-3A_EBV_binder	D2	RLRAEAQVK	MSLE	0.9029086735780676
357	TCR	2	MSLE_A1101_IVTDFSVIK_EBNA-3B_EBV_binder	D2	IVTDFSVIK	MSLE	0.8128611292681861
358	TCR	2	MSLE_A1101_AVFDRKSDAK_EBNA-3B_EBV_binder	D2	AVFDRKSDAK	MSLE	1.1036415250950935
359	TCR	2	MSLE_B0801_RAKFKQLL_BZLF1_EBV_binder	D2	RAKFKQLL	MSLE	2.067153304770068
360	TCR	2	Pearson_A0201_ELAGIGILTV_MART-1_Cancer_binder	D2	ELAGIGILTV	Pearson	0.0213521110918878
361	TCR	2	Pearson_A0201_GILGFVFTL_Flu-MP_Influenza_binder	D2	GILGFVFTL	Pearson	0.5592074800504309
362	TCR	2	Pearson_A0201_GLCTLVAML_BMLF1_EBV_binder	D2	GLCTLVAML	Pearson	0.1480207225962388
363	TCR	2	Pearson_A0301_KLGGALQAK_IE-1_CMV_binder	D2	KLGGALQAK	Pearson	0.3007319164571248
364	TCR	2	Pearson_A0301_RLRAEAQVK_EMNA-3A_EBV_binder	D2	RLRAEAQVK	Pearson	0.1718821568935071
365	TCR	2	Pearson_A1101_IVTDFSVIK_EBNA-3B_EBV_binder	D2	IVTDFSVIK	Pearson	0.0619509346373521
366	TCR	2	Pearson_A1101_AVFDRKSDAK_EBNA-3B_EBV_binder	D2	AVFDRKSDAK	Pearson	0.1176729382869907
367	TCR	2	Pearson_B0801_RAKFKQLL_BZLF1_EBV_binder	D2	RAKFKQLL	Pearson	0.5137304446820798
368	RNA	2	MSLE_A0201_ELAGIGILTV_MART-1_Cancer_binder	D2	ELAGIGILTV	MSLE	0.0443258524532553
369	RNA	2	MSLE_A0201_GILGFVFTL_Flu-MP_Influenza_binder	D2	GILGFVFTL	MSLE	1.2327189664343206
370	RNA	2	MSLE_A0201_GLCTLVAML_BMLF1_EBV_binder	D2	GLCTLVAML	MSLE	0.4086064348113102
371	RNA	2	MSLE_A0301_KLGGALQAK_IE-1_CMV_binder	D2	KLGGALQAK	MSLE	1.1769050099809035
372	RNA	2	MSLE_A0301_RLRAEAQVK_EMNA-3A_EBV_binder	D2	RLRAEAQVK	MSLE	0.8000312174469318
373	RNA	2	MSLE_A1101_IVTDFSVIK_EBNA-3B_EBV_binder	D2	IVTDFSVIK	MSLE	0.7605263441613674
374	RNA	2	MSLE_A1101_AVFDRKSDAK_EBNA-3B_EBV_binder	D2	AVFDRKSDAK	MSLE	0.9744366280730647
375	RNA	2	MSLE_B0801_RAKFKQLL_BZLF1_EBV_binder	D2	RAKFKQLL	MSLE	3.2212050086358333
376	RNA	2	Pearson_A0201_ELAGIGILTV_MART-1_Cancer_binder	D2	ELAGIGILTV	Pearson	0.1784171036478632
377	RNA	2	Pearson_A0201_GILGFVFTL_Flu-MP_Influenza_binder	D2	GILGFVFTL	Pearson	0.6603061460481155
378	RNA	2	Pearson_A0201_GLCTLVAML_BMLF1_EBV_binder	D2	GLCTLVAML	Pearson	0.0520881487438859
379	RNA	2	Pearson_A0301_KLGGALQAK_IE-1_CMV_binder	D2	KLGGALQAK	Pearson	0.408520534036673
380	RNA	2	Pearson_A0301_RLRAEAQVK_EMNA-3A_EBV_binder	D2	RLRAEAQVK	Pearson	0.3108819150757618
381	RNA	2	Pearson_A1101_IVTDFSVIK_EBNA-3B_EBV_binder	D2	IVTDFSVIK	Pearson	0.0599813417626819
382	RNA	2	Pearson_A1101_AVFDRKSDAK_EBNA-3B_EBV_binder	D2	AVFDRKSDAK	Pearson	0.1700886525888273
383	RNA	2	Pearson_B0801_RAKFKQLL_BZLF1_EBV_binder	D2	RAKFKQLL	Pearson	0.5634357286362041
384	mvTCR	3	MSLE_A0201_ELAGIGILTV_MART-1_Cancer_binder	D2	ELAGIGILTV	MSLE	0.0261108194801966
385	mvTCR	3	MSLE_A0201_GILGFVFTL_Flu-MP_Influenza_binder	D2	GILGFVFTL	MSLE	0.4363405035331004
386	mvTCR	3	MSLE_A0201_GLCTLVAML_BMLF1_EBV_binder	D2	GLCTLVAML	MSLE	0.5254237810580231
387	mvTCR	3	MSLE_A0301_KLGGALQAK_IE-1_CMV_binder	D2	KLGGALQAK	MSLE	0.8426216582401808
388	mvTCR	3	MSLE_A0301_RLRAEAQVK_EMNA-3A_EBV_binder	D2	RLRAEAQVK	MSLE	0.600149227535139
389	mvTCR	3	MSLE_A1101_IVTDFSVIK_EBNA-3B_EBV_binder	D2	IVTDFSVIK	MSLE	0.5402797723380539
390	mvTCR	3	MSLE_A1101_AVFDRKSDAK_EBNA-3B_EBV_binder	D2	AVFDRKSDAK	MSLE	0.7027666984575421
391	mvTCR	3	MSLE_B0801_RAKFKQLL_BZLF1_EBV_binder	D2	RAKFKQLL	MSLE	0.9529004271176288
392	mvTCR	3	Pearson_A0201_ELAGIGILTV_MART-1_Cancer_binder	D2	ELAGIGILTV	Pearson	0.0842407644525545
393	mvTCR	3	Pearson_A0201_GILGFVFTL_Flu-MP_Influenza_binder	D2	GILGFVFTL	Pearson	0.2587240229672358
394	mvTCR	3	Pearson_A0201_GLCTLVAML_BMLF1_EBV_binder	D2	GLCTLVAML	Pearson	0.6781209201534881
395	mvTCR	3	Pearson_A0301_KLGGALQAK_IE-1_CMV_binder	D2	KLGGALQAK	Pearson	0.4751763605275644
396	mvTCR	3	Pearson_A0301_RLRAEAQVK_EMNA-3A_EBV_binder	D2	RLRAEAQVK	Pearson	0.3461530399665299
397	mvTCR	3	Pearson_A1101_IVTDFSVIK_EBNA-3B_EBV_binder	D2	IVTDFSVIK	Pearson	0.0752718764592952
398	mvTCR	3	Pearson_A1101_AVFDRKSDAK_EBNA-3B_EBV_binder	D2	AVFDRKSDAK	Pearson	0.177083200473916
399	mvTCR	3	Pearson_B0801_RAKFKQLL_BZLF1_EBV_binder	D2	RAKFKQLL	Pearson	0.6915831576277396
400	TCR	3	MSLE_A0201_ELAGIGILTV_MART-1_Cancer_binder	D2	ELAGIGILTV	MSLE	0.0262918422087948
401	TCR	3	MSLE_A0201_GILGFVFTL_Flu-MP_Influenza_binder	D2	GILGFVFTL	MSLE	1.022204951971511
402	TCR	3	MSLE_A0201_GLCTLVAML_BMLF1_EBV_binder	D2	GLCTLVAML	MSLE	0.3950104969773264
403	TCR	3	MSLE_A0301_KLGGALQAK_IE-1_CMV_binder	D2	KLGGALQAK	MSLE	0.90234176948594
404	TCR	3	MSLE_A0301_RLRAEAQVK_EMNA-3A_EBV_binder	D2	RLRAEAQVK	MSLE	0.5908429282409478
405	TCR	3	MSLE_A1101_IVTDFSVIK_EBNA-3B_EBV_binder	D2	IVTDFSVIK	MSLE	0.545170550998769
406	TCR	3	MSLE_A1101_AVFDRKSDAK_EBNA-3B_EBV_binder	D2	AVFDRKSDAK	MSLE	0.7187870232585606
407	TCR	3	MSLE_B0801_RAKFKQLL_BZLF1_EBV_binder	D2	RAKFKQLL	MSLE	2.008415306086769
408	TCR	3	Pearson_A0201_ELAGIGILTV_MART-1_Cancer_binder	D2	ELAGIGILTV	Pearson	0.0182279039096234
409	TCR	3	Pearson_A0201_GILGFVFTL_Flu-MP_Influenza_binder	D2	GILGFVFTL	Pearson	0.240842741762617
410	TCR	3	Pearson_A0201_GLCTLVAML_BMLF1_EBV_binder	D2	GLCTLVAML	Pearson	0.7454780433349742
411	TCR	3	Pearson_A0301_KLGGALQAK_IE-1_CMV_binder	D2	KLGGALQAK	Pearson	0.4146372517143233
412	TCR	3	Pearson_A0301_RLRAEAQVK_EMNA-3A_EBV_binder	D2	RLRAEAQVK	Pearson	0.3490246141970264
413	TCR	3	Pearson_A1101_IVTDFSVIK_EBNA-3B_EBV_binder	D2	IVTDFSVIK	Pearson	0.0823058405562866
414	TCR	3	Pearson_A1101_AVFDRKSDAK_EBNA-3B_EBV_binder	D2	AVFDRKSDAK	Pearson	0.1626970334121873
415	TCR	3	Pearson_B0801_RAKFKQLL_BZLF1_EBV_binder	D2	RAKFKQLL	Pearson	0.4732802846893189
416	RNA	3	MSLE_A0201_ELAGIGILTV_MART-1_Cancer_binder	D2	ELAGIGILTV	MSLE	0.026773032735008
417	RNA	3	MSLE_A0201_GILGFVFTL_Flu-MP_Influenza_binder	D2	GILGFVFTL	MSLE	0.5331867445626867
418	RNA	3	MSLE_A0201_GLCTLVAML_BMLF1_EBV_binder	D2	GLCTLVAML	MSLE	0.8258038817609038
419	RNA	3	MSLE_A0301_KLGGALQAK_IE-1_CMV_binder	D2	KLGGALQAK	MSLE	0.8493511989952969
420	RNA	3	MSLE_A0301_RLRAEAQVK_EMNA-3A_EBV_binder	D2	RLRAEAQVK	MSLE	0.5945841279039059
421	RNA	3	MSLE_A1101_IVTDFSVIK_EBNA-3B_EBV_binder	D2	IVTDFSVIK	MSLE	0.5405963691589213
422	RNA	3	MSLE_A1101_AVFDRKSDAK_EBNA-3B_EBV_binder	D2	AVFDRKSDAK	MSLE	0.7121966943594027
423	RNA	3	MSLE_B0801_RAKFKQLL_BZLF1_EBV_binder	D2	RAKFKQLL	MSLE	1.805259197844056
424	RNA	3	Pearson_A0201_ELAGIGILTV_MART-1_Cancer_binder	D2	ELAGIGILTV	Pearson	0.1841174688846341
425	RNA	3	Pearson_A0201_GILGFVFTL_Flu-MP_Influenza_binder	D2	GILGFVFTL	Pearson	0.2427509514199474
426	RNA	3	Pearson_A0201_GLCTLVAML_BMLF1_EBV_binder	D2	GLCTLVAML	Pearson	0.0619024269476764
427	RNA	3	Pearson_A0301_KLGGALQAK_IE-1_CMV_binder	D2	KLGGALQAK	Pearson	0.4111788515093402
428	RNA	3	Pearson_A0301_RLRAEAQVK_EMNA-3A_EBV_binder	D2	RLRAEAQVK	Pearson	0.3337829796712306
429	RNA	3	Pearson_A1101_IVTDFSVIK_EBNA-3B_EBV_binder	D2	IVTDFSVIK	Pearson	0.0684444791562038
430	RNA	3	Pearson_A1101_AVFDRKSDAK_EBNA-3B_EBV_binder	D2	AVFDRKSDAK	Pearson	0.1547781306301136
431	RNA	3	Pearson_B0801_RAKFKQLL_BZLF1_EBV_binder	D2	RAKFKQLL	Pearson	0.3776045733501112
432	mvTCR	4	MSLE_A0201_ELAGIGILTV_MART-1_Cancer_binder	D2	ELAGIGILTV	MSLE	0.0350924949416051
433	mvTCR	4	MSLE_A0201_GILGFVFTL_Flu-MP_Influenza_binder	D2	GILGFVFTL	MSLE	0.4463978405056862
434	mvTCR	4	MSLE_A0201_GLCTLVAML_BMLF1_EBV_binder	D2	GLCTLVAML	MSLE	0.2757340512977079
435	mvTCR	4	MSLE_A0301_KLGGALQAK_IE-1_CMV_binder	D2	KLGGALQAK	MSLE	0.8835245720149902
436	mvTCR	4	MSLE_A0301_RLRAEAQVK_EMNA-3A_EBV_binder	D2	RLRAEAQVK	MSLE	0.6463149974411585
437	mvTCR	4	MSLE_A1101_IVTDFSVIK_EBNA-3B_EBV_binder	D2	IVTDFSVIK	MSLE	0.5781148838066836
438	mvTCR	4	MSLE_A1101_AVFDRKSDAK_EBNA-3B_EBV_binder	D2	AVFDRKSDAK	MSLE	0.69039227211922
439	mvTCR	4	MSLE_B0801_RAKFKQLL_BZLF1_EBV_binder	D2	RAKFKQLL	MSLE	1.5592956059939067
440	mvTCR	4	Pearson_A0201_ELAGIGILTV_MART-1_Cancer_binder	D2	ELAGIGILTV	Pearson	0.0228547004568217
441	mvTCR	4	Pearson_A0201_GILGFVFTL_Flu-MP_Influenza_binder	D2	GILGFVFTL	Pearson	0.7207562914976187
442	mvTCR	4	Pearson_A0201_GLCTLVAML_BMLF1_EBV_binder	D2	GLCTLVAML	Pearson	0.0935678495848243
443	mvTCR	4	Pearson_A0301_KLGGALQAK_IE-1_CMV_binder	D2	KLGGALQAK	Pearson	0.4758753200086318
444	mvTCR	4	Pearson_A0301_RLRAEAQVK_EMNA-3A_EBV_binder	D2	RLRAEAQVK	Pearson	0.3200417609768522
445	mvTCR	4	Pearson_A1101_IVTDFSVIK_EBNA-3B_EBV_binder	D2	IVTDFSVIK	Pearson	0.1101515281499912
446	mvTCR	4	Pearson_A1101_AVFDRKSDAK_EBNA-3B_EBV_binder	D2	AVFDRKSDAK	Pearson	0.370004036010347
447	mvTCR	4	Pearson_B0801_RAKFKQLL_BZLF1_EBV_binder	D2	RAKFKQLL	Pearson	0.4773260233267256
448	TCR	4	MSLE_A0201_ELAGIGILTV_MART-1_Cancer_binder	D2	ELAGIGILTV	MSLE	0.0348800022206778
449	TCR	4	MSLE_A0201_GILGFVFTL_Flu-MP_Influenza_binder	D2	GILGFVFTL	MSLE	0.6268962887851027
450	TCR	4	MSLE_A0201_GLCTLVAML_BMLF1_EBV_binder	D2	GLCTLVAML	MSLE	0.2109937245013994
451	TCR	4	MSLE_A0301_KLGGALQAK_IE-1_CMV_binder	D2	KLGGALQAK	MSLE	0.9233066042918608
452	TCR	4	MSLE_A0301_RLRAEAQVK_EMNA-3A_EBV_binder	D2	RLRAEAQVK	MSLE	0.7039278997658991
453	TCR	4	MSLE_A1101_IVTDFSVIK_EBNA-3B_EBV_binder	D2	IVTDFSVIK	MSLE	0.5934411054800203
454	TCR	4	MSLE_A1101_AVFDRKSDAK_EBNA-3B_EBV_binder	D2	AVFDRKSDAK	MSLE	0.7401848205259052
455	TCR	4	MSLE_B0801_RAKFKQLL_BZLF1_EBV_binder	D2	RAKFKQLL	MSLE	1.774960492322911
456	TCR	4	Pearson_A0201_ELAGIGILTV_MART-1_Cancer_binder	D2	ELAGIGILTV	Pearson	0.0313346005385783
457	TCR	4	Pearson_A0201_GILGFVFTL_Flu-MP_Influenza_binder	D2	GILGFVFTL	Pearson	0.7233935793492187
458	TCR	4	Pearson_A0201_GLCTLVAML_BMLF1_EBV_binder	D2	GLCTLVAML	Pearson	0.2881562870220688
459	TCR	4	Pearson_A0301_KLGGALQAK_IE-1_CMV_binder	D2	KLGGALQAK	Pearson	0.4555910939095488
460	TCR	4	Pearson_A0301_RLRAEAQVK_EMNA-3A_EBV_binder	D2	RLRAEAQVK	Pearson	0.2682736571332756
461	TCR	4	Pearson_A1101_IVTDFSVIK_EBNA-3B_EBV_binder	D2	IVTDFSVIK	Pearson	0.1144259186275282
462	TCR	4	Pearson_A1101_AVFDRKSDAK_EBNA-3B_EBV_binder	D2	AVFDRKSDAK	Pearson	0.3447329086173757
463	TCR	4	Pearson_B0801_RAKFKQLL_BZLF1_EBV_binder	D2	RAKFKQLL	Pearson	0.4814842634247087
464	RNA	4	MSLE_A0201_ELAGIGILTV_MART-1_Cancer_binder	D2	ELAGIGILTV	MSLE	0.0352221003487099
465	RNA	4	MSLE_A0201_GILGFVFTL_Flu-MP_Influenza_binder	D2	GILGFVFTL	MSLE	0.7873620325226606
466	RNA	4	MSLE_A0201_GLCTLVAML_BMLF1_EBV_binder	D2	GLCTLVAML	MSLE	0.288176239395795
467	RNA	4	MSLE_A0301_KLGGALQAK_IE-1_CMV_binder	D2	KLGGALQAK	MSLE	0.9780677554661829
468	RNA	4	MSLE_A0301_RLRAEAQVK_EMNA-3A_EBV_binder	D2	RLRAEAQVK	MSLE	0.6638394750944607
469	RNA	4	MSLE_A1101_IVTDFSVIK_EBNA-3B_EBV_binder	D2	IVTDFSVIK	MSLE	0.5946748229487362
470	RNA	4	MSLE_A1101_AVFDRKSDAK_EBNA-3B_EBV_binder	D2	AVFDRKSDAK	MSLE	0.7445223256706792
471	RNA	4	MSLE_B0801_RAKFKQLL_BZLF1_EBV_binder	D2	RAKFKQLL	MSLE	1.954748175759996
472	RNA	4	Pearson_A0201_ELAGIGILTV_MART-1_Cancer_binder	D2	ELAGIGILTV	Pearson	0.0049925178347699
473	RNA	4	Pearson_A0201_GILGFVFTL_Flu-MP_Influenza_binder	D2	GILGFVFTL	Pearson	0.7603095853516139
474	RNA	4	Pearson_A0201_GLCTLVAML_BMLF1_EBV_binder	D2	GLCTLVAML	Pearson	0.0190507482896153
475	RNA	4	Pearson_A0301_KLGGALQAK_IE-1_CMV_binder	D2	KLGGALQAK	Pearson	0.3781355933219474
476	RNA	4	Pearson_A0301_RLRAEAQVK_EMNA-3A_EBV_binder	D2	RLRAEAQVK	Pearson	0.2970041520246783
477	RNA	4	Pearson_A1101_IVTDFSVIK_EBNA-3B_EBV_binder	D2	IVTDFSVIK	Pearson	0.0839973096694107
478	RNA	4	Pearson_A1101_AVFDRKSDAK_EBNA-3B_EBV_binder	D2	AVFDRKSDAK	Pearson	0.3138401176616877
479	RNA	4	Pearson_B0801_RAKFKQLL_BZLF1_EBV_binder	D2	RAKFKQLL	Pearson	0.5556533749644785
480	mvTCR	0	MSLE_A0201_ELAGIGILTV_MART-1_Cancer_binder	D3	ELAGIGILTV	MSLE	0.0586618350940174
481	mvTCR	0	MSLE_A0201_GILGFVFTL_Flu-MP_Influenza_binder	D3	GILGFVFTL	MSLE	0.0469862116189805
482	mvTCR	0	MSLE_A0201_GLCTLVAML_BMLF1_EBV_binder	D3	GLCTLVAML	MSLE	0.0148123278288598
483	mvTCR	0	MSLE_A0301_KLGGALQAK_IE-1_CMV_binder	D3	KLGGALQAK	MSLE	0.3018774856547928
484	mvTCR	0	MSLE_A0301_RLRAEAQVK_EMNA-3A_EBV_binder	D3	RLRAEAQVK	MSLE	0.4335437967464637
485	mvTCR	0	MSLE_A1101_IVTDFSVIK_EBNA-3B_EBV_binder	D3	IVTDFSVIK	MSLE	0.4820080615161008
486	mvTCR	0	MSLE_A1101_AVFDRKSDAK_EBNA-3B_EBV_binder	D3	AVFDRKSDAK	MSLE	0.4283495940705381
487	mvTCR	0	MSLE_B0801_RAKFKQLL_BZLF1_EBV_binder	D3	RAKFKQLL	MSLE	0.0154485403177907
488	mvTCR	0	Pearson_A0201_ELAGIGILTV_MART-1_Cancer_binder	D3	ELAGIGILTV	Pearson	0.0096809470214835
489	mvTCR	0	Pearson_A0201_GILGFVFTL_Flu-MP_Influenza_binder	D3	GILGFVFTL	Pearson	-0.0032569225317502
490	mvTCR	0	Pearson_A0201_GLCTLVAML_BMLF1_EBV_binder	D3	GLCTLVAML	Pearson	-0.0058628672406501
491	mvTCR	0	Pearson_A0301_KLGGALQAK_IE-1_CMV_binder	D3	KLGGALQAK	Pearson	0.3373331437372447
492	mvTCR	0	Pearson_A0301_RLRAEAQVK_EMNA-3A_EBV_binder	D3	RLRAEAQVK	Pearson	0.312628335629405
493	mvTCR	0	Pearson_A1101_IVTDFSVIK_EBNA-3B_EBV_binder	D3	IVTDFSVIK	Pearson	0.2897499769958105
494	mvTCR	0	Pearson_A1101_AVFDRKSDAK_EBNA-3B_EBV_binder	D3	AVFDRKSDAK	Pearson	0.3283656223841971
495	mvTCR	0	Pearson_B0801_RAKFKQLL_BZLF1_EBV_binder	D3	RAKFKQLL	Pearson	-0.0080066209868326
496	TCR	0	MSLE_A0201_ELAGIGILTV_MART-1_Cancer_binder	D3	ELAGIGILTV	MSLE	0.0589144521123323
497	TCR	0	MSLE_A0201_GILGFVFTL_Flu-MP_Influenza_binder	D3	GILGFVFTL	MSLE	0.0469657101319831
498	TCR	0	MSLE_A0201_GLCTLVAML_BMLF1_EBV_binder	D3	GLCTLVAML	MSLE	0.0147703317651652
499	TCR	0	MSLE_A0301_KLGGALQAK_IE-1_CMV_binder	D3	KLGGALQAK	MSLE	0.3367781608454839
500	TCR	0	MSLE_A0301_RLRAEAQVK_EMNA-3A_EBV_binder	D3	RLRAEAQVK	MSLE	0.4717539420152556
501	TCR	0	MSLE_A1101_IVTDFSVIK_EBNA-3B_EBV_binder	D3	IVTDFSVIK	MSLE	0.5166072474345306
502	TCR	0	MSLE_A1101_AVFDRKSDAK_EBNA-3B_EBV_binder	D3	AVFDRKSDAK	MSLE	0.4701518005855225
503	TCR	0	MSLE_B0801_RAKFKQLL_BZLF1_EBV_binder	D3	RAKFKQLL	MSLE	0.0154915574867783
504	TCR	0	Pearson_A0201_ELAGIGILTV_MART-1_Cancer_binder	D3	ELAGIGILTV	Pearson	-0.0135939954572597
505	TCR	0	Pearson_A0201_GILGFVFTL_Flu-MP_Influenza_binder	D3	GILGFVFTL	Pearson	0.026555142511506
506	TCR	0	Pearson_A0201_GLCTLVAML_BMLF1_EBV_binder	D3	GLCTLVAML	Pearson	0.0177829769454802
507	TCR	0	Pearson_A0301_KLGGALQAK_IE-1_CMV_binder	D3	KLGGALQAK	Pearson	0.0350430347143563
508	TCR	0	Pearson_A0301_RLRAEAQVK_EMNA-3A_EBV_binder	D3	RLRAEAQVK	Pearson	0.0416678140090399
509	TCR	0	Pearson_A1101_IVTDFSVIK_EBNA-3B_EBV_binder	D3	IVTDFSVIK	Pearson	0.0295757355990999
510	TCR	0	Pearson_A1101_AVFDRKSDAK_EBNA-3B_EBV_binder	D3	AVFDRKSDAK	Pearson	0.0339980528408537
511	TCR	0	Pearson_B0801_RAKFKQLL_BZLF1_EBV_binder	D3	RAKFKQLL	Pearson	0.0090392320122552
512	RNA	0	MSLE_A0201_ELAGIGILTV_MART-1_Cancer_binder	D3	ELAGIGILTV	MSLE	0.0585804342270894
513	RNA	0	MSLE_A0201_GILGFVFTL_Flu-MP_Influenza_binder	D3	GILGFVFTL	MSLE	0.0468376098733578
514	RNA	0	MSLE_A0201_GLCTLVAML_BMLF1_EBV_binder	D3	GLCTLVAML	MSLE	0.0146262838281052
515	RNA	0	MSLE_A0301_KLGGALQAK_IE-1_CMV_binder	D3	KLGGALQAK	MSLE	0.3082834256946282
516	RNA	0	MSLE_A0301_RLRAEAQVK_EMNA-3A_EBV_binder	D3	RLRAEAQVK	MSLE	0.4260311488899213
517	RNA	0	MSLE_A1101_IVTDFSVIK_EBNA-3B_EBV_binder	D3	IVTDFSVIK	MSLE	0.4690001346041985
518	RNA	0	MSLE_A1101_AVFDRKSDAK_EBNA-3B_EBV_binder	D3	AVFDRKSDAK	MSLE	0.4198793986894139
519	RNA	0	MSLE_B0801_RAKFKQLL_BZLF1_EBV_binder	D3	RAKFKQLL	MSLE	0.0153538682875711
520	RNA	0	Pearson_A0201_ELAGIGILTV_MART-1_Cancer_binder	D3	ELAGIGILTV	Pearson	0.0072855697406007
521	RNA	0	Pearson_A0201_GILGFVFTL_Flu-MP_Influenza_binder	D3	GILGFVFTL	Pearson	0.0443915622201801
522	RNA	0	Pearson_A0201_GLCTLVAML_BMLF1_EBV_binder	D3	GLCTLVAML	Pearson	0.0219027886756109
523	RNA	0	Pearson_A0301_KLGGALQAK_IE-1_CMV_binder	D3	KLGGALQAK	Pearson	0.3619296898007017
524	RNA	0	Pearson_A0301_RLRAEAQVK_EMNA-3A_EBV_binder	D3	RLRAEAQVK	Pearson	0.3484453814541124
525	RNA	0	Pearson_A1101_IVTDFSVIK_EBNA-3B_EBV_binder	D3	IVTDFSVIK	Pearson	0.3240312380098845
526	RNA	0	Pearson_A1101_AVFDRKSDAK_EBNA-3B_EBV_binder	D3	AVFDRKSDAK	Pearson	0.3517474765761064
527	RNA	0	Pearson_B0801_RAKFKQLL_BZLF1_EBV_binder	D3	RAKFKQLL	Pearson	0.0259010431887857
528	mvTCR	1	MSLE_A0201_ELAGIGILTV_MART-1_Cancer_binder	D3	ELAGIGILTV	MSLE	0.0651646561252695
529	mvTCR	1	MSLE_A0201_GILGFVFTL_Flu-MP_Influenza_binder	D3	GILGFVFTL	MSLE	0.056073744943018
530	mvTCR	1	MSLE_A0201_GLCTLVAML_BMLF1_EBV_binder	D3	GLCTLVAML	MSLE	0.0177085597401452
531	mvTCR	1	MSLE_A0301_KLGGALQAK_IE-1_CMV_binder	D3	KLGGALQAK	MSLE	0.3138377181633006
532	mvTCR	1	MSLE_A0301_RLRAEAQVK_EMNA-3A_EBV_binder	D3	RLRAEAQVK	MSLE	0.4318713914837541
533	mvTCR	1	MSLE_A1101_IVTDFSVIK_EBNA-3B_EBV_binder	D3	IVTDFSVIK	MSLE	0.4759613330039002
534	mvTCR	1	MSLE_A1101_AVFDRKSDAK_EBNA-3B_EBV_binder	D3	AVFDRKSDAK	MSLE	0.4353638543495738
535	mvTCR	1	MSLE_B0801_RAKFKQLL_BZLF1_EBV_binder	D3	RAKFKQLL	MSLE	0.019846389113762
536	mvTCR	1	Pearson_A0201_ELAGIGILTV_MART-1_Cancer_binder	D3	ELAGIGILTV	Pearson	-0.0276837800856828
537	mvTCR	1	Pearson_A0201_GILGFVFTL_Flu-MP_Influenza_binder	D3	GILGFVFTL	Pearson	-0.0144773947261656
538	mvTCR	1	Pearson_A0201_GLCTLVAML_BMLF1_EBV_binder	D3	GLCTLVAML	Pearson	0.0056294505892653
539	mvTCR	1	Pearson_A0301_KLGGALQAK_IE-1_CMV_binder	D3	KLGGALQAK	Pearson	0.3538281652805951
540	mvTCR	1	Pearson_A0301_RLRAEAQVK_EMNA-3A_EBV_binder	D3	RLRAEAQVK	Pearson	0.343796024610868
541	mvTCR	1	Pearson_A1101_IVTDFSVIK_EBNA-3B_EBV_binder	D3	IVTDFSVIK	Pearson	0.3276715530058442
542	mvTCR	1	Pearson_A1101_AVFDRKSDAK_EBNA-3B_EBV_binder	D3	AVFDRKSDAK	Pearson	0.348583691927102
543	mvTCR	1	Pearson_B0801_RAKFKQLL_BZLF1_EBV_binder	D3	RAKFKQLL	Pearson	0.0083048186244401
544	TCR	1	MSLE_A0201_ELAGIGILTV_MART-1_Cancer_binder	D3	ELAGIGILTV	MSLE	0.0647218597596988
545	TCR	1	MSLE_A0201_GILGFVFTL_Flu-MP_Influenza_binder	D3	GILGFVFTL	MSLE	0.0558841252242489
546	TCR	1	MSLE_A0201_GLCTLVAML_BMLF1_EBV_binder	D3	GLCTLVAML	MSLE	0.0177493756710749
547	TCR	1	MSLE_A0301_KLGGALQAK_IE-1_CMV_binder	D3	KLGGALQAK	MSLE	0.3725184951310831
548	TCR	1	MSLE_A0301_RLRAEAQVK_EMNA-3A_EBV_binder	D3	RLRAEAQVK	MSLE	0.4986169350466612
549	TCR	1	MSLE_A1101_IVTDFSVIK_EBNA-3B_EBV_binder	D3	IVTDFSVIK	MSLE	0.5378578044800353
550	TCR	1	MSLE_A1101_AVFDRKSDAK_EBNA-3B_EBV_binder	D3	AVFDRKSDAK	MSLE	0.504736849559168
551	TCR	1	MSLE_B0801_RAKFKQLL_BZLF1_EBV_binder	D3	RAKFKQLL	MSLE	0.019825072749606
552	TCR	1	Pearson_A0201_ELAGIGILTV_MART-1_Cancer_binder	D3	ELAGIGILTV	Pearson	0.0101819668327492
553	TCR	1	Pearson_A0201_GILGFVFTL_Flu-MP_Influenza_binder	D3	GILGFVFTL	Pearson	0.0224377552318281
554	TCR	1	Pearson_A0201_GLCTLVAML_BMLF1_EBV_binder	D3	GLCTLVAML	Pearson	-0.0066766090940183
555	TCR	1	Pearson_A0301_KLGGALQAK_IE-1_CMV_binder	D3	KLGGALQAK	Pearson	-0.0118806940818543
556	TCR	1	Pearson_A0301_RLRAEAQVK_EMNA-3A_EBV_binder	D3	RLRAEAQVK	Pearson	-0.0178331366417337
557	TCR	1	Pearson_A1101_IVTDFSVIK_EBNA-3B_EBV_binder	D3	IVTDFSVIK	Pearson	-0.0057055155705046
558	TCR	1	Pearson_A1101_AVFDRKSDAK_EBNA-3B_EBV_binder	D3	AVFDRKSDAK	Pearson	-0.0204743148125368
559	TCR	1	Pearson_B0801_RAKFKQLL_BZLF1_EBV_binder	D3	RAKFKQLL	Pearson	0.0086152834757193
560	RNA	1	MSLE_A0201_ELAGIGILTV_MART-1_Cancer_binder	D3	ELAGIGILTV	MSLE	0.06487166947434
561	RNA	1	MSLE_A0201_GILGFVFTL_Flu-MP_Influenza_binder	D3	GILGFVFTL	MSLE	0.056016469171958
562	RNA	1	MSLE_A0201_GLCTLVAML_BMLF1_EBV_binder	D3	GLCTLVAML	MSLE	0.0176350530200218
563	RNA	1	MSLE_A0301_KLGGALQAK_IE-1_CMV_binder	D3	KLGGALQAK	MSLE	0.339415791507881
564	RNA	1	MSLE_A0301_RLRAEAQVK_EMNA-3A_EBV_binder	D3	RLRAEAQVK	MSLE	0.4395731316179326
565	RNA	1	MSLE_A1101_IVTDFSVIK_EBNA-3B_EBV_binder	D3	IVTDFSVIK	MSLE	0.4824835191354812
566	RNA	1	MSLE_A1101_AVFDRKSDAK_EBNA-3B_EBV_binder	D3	AVFDRKSDAK	MSLE	0.4506339095190804
567	RNA	1	MSLE_B0801_RAKFKQLL_BZLF1_EBV_binder	D3	RAKFKQLL	MSLE	0.0197689421881155
568	RNA	1	Pearson_A0201_ELAGIGILTV_MART-1_Cancer_binder	D3	ELAGIGILTV	Pearson	0.0112744853365994
569	RNA	1	Pearson_A0201_GILGFVFTL_Flu-MP_Influenza_binder	D3	GILGFVFTL	Pearson	0.0259758132124437
570	RNA	1	Pearson_A0201_GLCTLVAML_BMLF1_EBV_binder	D3	GLCTLVAML	Pearson	0.0395080398565256
571	RNA	1	Pearson_A0301_KLGGALQAK_IE-1_CMV_binder	D3	KLGGALQAK	Pearson	0.277075807771478
572	RNA	1	Pearson_A0301_RLRAEAQVK_EMNA-3A_EBV_binder	D3	RLRAEAQVK	Pearson	0.3224810161957939
573	RNA	1	Pearson_A1101_IVTDFSVIK_EBNA-3B_EBV_binder	D3	IVTDFSVIK	Pearson	0.310796320097079
574	RNA	1	Pearson_A1101_AVFDRKSDAK_EBNA-3B_EBV_binder	D3	AVFDRKSDAK	Pearson	0.3044183477517789
575	RNA	1	Pearson_B0801_RAKFKQLL_BZLF1_EBV_binder	D3	RAKFKQLL	Pearson	0.0591488171466663
576	mvTCR	2	MSLE_A0201_ELAGIGILTV_MART-1_Cancer_binder	D3	ELAGIGILTV	MSLE	0.0627431406607607
577	mvTCR	2	MSLE_A0201_GILGFVFTL_Flu-MP_Influenza_binder	D3	GILGFVFTL	MSLE	0.0451802639675743
578	mvTCR	2	MSLE_A0201_GLCTLVAML_BMLF1_EBV_binder	D3	GLCTLVAML	MSLE	0.0155256948005951
579	mvTCR	2	MSLE_A0301_KLGGALQAK_IE-1_CMV_binder	D3	KLGGALQAK	MSLE	0.3115606880962737
580	mvTCR	2	MSLE_A0301_RLRAEAQVK_EMNA-3A_EBV_binder	D3	RLRAEAQVK	MSLE	0.4489338988505069
581	mvTCR	2	MSLE_A1101_IVTDFSVIK_EBNA-3B_EBV_binder	D3	IVTDFSVIK	MSLE	0.4869050137453987
582	mvTCR	2	MSLE_A1101_AVFDRKSDAK_EBNA-3B_EBV_binder	D3	AVFDRKSDAK	MSLE	0.4400408054339693
583	mvTCR	2	MSLE_B0801_RAKFKQLL_BZLF1_EBV_binder	D3	RAKFKQLL	MSLE	0.0162092283809271
584	mvTCR	2	Pearson_A0201_ELAGIGILTV_MART-1_Cancer_binder	D3	ELAGIGILTV	Pearson	0.0165238526769899
585	mvTCR	2	Pearson_A0201_GILGFVFTL_Flu-MP_Influenza_binder	D3	GILGFVFTL	Pearson	-0.0036941324132712
586	mvTCR	2	Pearson_A0201_GLCTLVAML_BMLF1_EBV_binder	D3	GLCTLVAML	Pearson	0.010144879405894
587	mvTCR	2	Pearson_A0301_KLGGALQAK_IE-1_CMV_binder	D3	KLGGALQAK	Pearson	0.345580306152636
588	mvTCR	2	Pearson_A0301_RLRAEAQVK_EMNA-3A_EBV_binder	D3	RLRAEAQVK	Pearson	0.3239020572330918
589	mvTCR	2	Pearson_A1101_IVTDFSVIK_EBNA-3B_EBV_binder	D3	IVTDFSVIK	Pearson	0.306127858486479
590	mvTCR	2	Pearson_A1101_AVFDRKSDAK_EBNA-3B_EBV_binder	D3	AVFDRKSDAK	Pearson	0.3091831029949604
591	mvTCR	2	Pearson_B0801_RAKFKQLL_BZLF1_EBV_binder	D3	RAKFKQLL	Pearson	0.0242794201657205
592	TCR	2	MSLE_A0201_ELAGIGILTV_MART-1_Cancer_binder	D3	ELAGIGILTV	MSLE	0.0639640710347203
593	TCR	2	MSLE_A0201_GILGFVFTL_Flu-MP_Influenza_binder	D3	GILGFVFTL	MSLE	0.0456640704037367
594	TCR	2	MSLE_A0201_GLCTLVAML_BMLF1_EBV_binder	D3	GLCTLVAML	MSLE	0.0160779776599979
595	TCR	2	MSLE_A0301_KLGGALQAK_IE-1_CMV_binder	D3	KLGGALQAK	MSLE	0.353520573422139
596	TCR	2	MSLE_A0301_RLRAEAQVK_EMNA-3A_EBV_binder	D3	RLRAEAQVK	MSLE	0.4966530414170636
597	TCR	2	MSLE_A1101_IVTDFSVIK_EBNA-3B_EBV_binder	D3	IVTDFSVIK	MSLE	0.5355941028830707
598	TCR	2	MSLE_A1101_AVFDRKSDAK_EBNA-3B_EBV_binder	D3	AVFDRKSDAK	MSLE	0.4822294412379564
599	TCR	2	MSLE_B0801_RAKFKQLL_BZLF1_EBV_binder	D3	RAKFKQLL	MSLE	0.0168026949025152
600	TCR	2	Pearson_A0201_ELAGIGILTV_MART-1_Cancer_binder	D3	ELAGIGILTV	Pearson	-0.0124463594183632
601	TCR	2	Pearson_A0201_GILGFVFTL_Flu-MP_Influenza_binder	D3	GILGFVFTL	Pearson	-0.0117374396325646
602	TCR	2	Pearson_A0201_GLCTLVAML_BMLF1_EBV_binder	D3	GLCTLVAML	Pearson	0.01965683683785
603	TCR	2	Pearson_A0301_KLGGALQAK_IE-1_CMV_binder	D3	KLGGALQAK	Pearson	0.0227631304484687
604	TCR	2	Pearson_A0301_RLRAEAQVK_EMNA-3A_EBV_binder	D3	RLRAEAQVK	Pearson	0.0094384179276685
605	TCR	2	Pearson_A1101_IVTDFSVIK_EBNA-3B_EBV_binder	D3	IVTDFSVIK	Pearson	0.0186666200566574
606	TCR	2	Pearson_A1101_AVFDRKSDAK_EBNA-3B_EBV_binder	D3	AVFDRKSDAK	Pearson	0.0188285096076289
607	TCR	2	Pearson_B0801_RAKFKQLL_BZLF1_EBV_binder	D3	RAKFKQLL	Pearson	0.0069025722721696
608	RNA	2	MSLE_A0201_ELAGIGILTV_MART-1_Cancer_binder	D3	ELAGIGILTV	MSLE	0.0627570106163994
609	RNA	2	MSLE_A0201_GILGFVFTL_Flu-MP_Influenza_binder	D3	GILGFVFTL	MSLE	0.0452626340367564
610	RNA	2	MSLE_A0201_GLCTLVAML_BMLF1_EBV_binder	D3	GLCTLVAML	MSLE	0.0155227461238113
611	RNA	2	MSLE_A0301_KLGGALQAK_IE-1_CMV_binder	D3	KLGGALQAK	MSLE	0.3019068547895773
612	RNA	2	MSLE_A0301_RLRAEAQVK_EMNA-3A_EBV_binder	D3	RLRAEAQVK	MSLE	0.4411712738935239
613	RNA	2	MSLE_A1101_IVTDFSVIK_EBNA-3B_EBV_binder	D3	IVTDFSVIK	MSLE	0.4863038866611039
614	RNA	2	MSLE_A1101_AVFDRKSDAK_EBNA-3B_EBV_binder	D3	AVFDRKSDAK	MSLE	0.428751199623166
615	RNA	2	MSLE_B0801_RAKFKQLL_BZLF1_EBV_binder	D3	RAKFKQLL	MSLE	0.0162116533579026
616	RNA	2	Pearson_A0201_ELAGIGILTV_MART-1_Cancer_binder	D3	ELAGIGILTV	Pearson	0.0102047668959872
617	RNA	2	Pearson_A0201_GILGFVFTL_Flu-MP_Influenza_binder	D3	GILGFVFTL	Pearson	-0.0149816022159145
618	RNA	2	Pearson_A0201_GLCTLVAML_BMLF1_EBV_binder	D3	GLCTLVAML	Pearson	0.0484712126160063
619	RNA	2	Pearson_A0301_KLGGALQAK_IE-1_CMV_binder	D3	KLGGALQAK	Pearson	0.3643343380513332
620	RNA	2	Pearson_A0301_RLRAEAQVK_EMNA-3A_EBV_binder	D3	RLRAEAQVK	Pearson	0.3411891912604572
621	RNA	2	Pearson_A1101_IVTDFSVIK_EBNA-3B_EBV_binder	D3	IVTDFSVIK	Pearson	0.319258789048217
622	RNA	2	Pearson_A1101_AVFDRKSDAK_EBNA-3B_EBV_binder	D3	AVFDRKSDAK	Pearson	0.3186552247307294
623	RNA	2	Pearson_B0801_RAKFKQLL_BZLF1_EBV_binder	D3	RAKFKQLL	Pearson	-0.0052870701448536
624	mvTCR	3	MSLE_A0201_ELAGIGILTV_MART-1_Cancer_binder	D3	ELAGIGILTV	MSLE	0.0806660101649822
625	mvTCR	3	MSLE_A0201_GILGFVFTL_Flu-MP_Influenza_binder	D3	GILGFVFTL	MSLE	0.0505677183505718
626	mvTCR	3	MSLE_A0201_GLCTLVAML_BMLF1_EBV_binder	D3	GLCTLVAML	MSLE	0.0207126410449416
627	mvTCR	3	MSLE_A0301_KLGGALQAK_IE-1_CMV_binder	D3	KLGGALQAK	MSLE	0.3188802261767975
628	mvTCR	3	MSLE_A0301_RLRAEAQVK_EMNA-3A_EBV_binder	D3	RLRAEAQVK	MSLE	0.4478361603528021
629	mvTCR	3	MSLE_A1101_IVTDFSVIK_EBNA-3B_EBV_binder	D3	IVTDFSVIK	MSLE	0.512466878076248
630	mvTCR	3	MSLE_A1101_AVFDRKSDAK_EBNA-3B_EBV_binder	D3	AVFDRKSDAK	MSLE	0.4449794908426683
631	mvTCR	3	MSLE_B0801_RAKFKQLL_BZLF1_EBV_binder	D3	RAKFKQLL	MSLE	0.0176268294737212
632	mvTCR	3	Pearson_A0201_ELAGIGILTV_MART-1_Cancer_binder	D3	ELAGIGILTV	Pearson	0.0268561474129306
633	mvTCR	3	Pearson_A0201_GILGFVFTL_Flu-MP_Influenza_binder	D3	GILGFVFTL	Pearson	-0.0232979938241297
634	mvTCR	3	Pearson_A0201_GLCTLVAML_BMLF1_EBV_binder	D3	GLCTLVAML	Pearson	-0.0332382826345064
635	mvTCR	3	Pearson_A0301_KLGGALQAK_IE-1_CMV_binder	D3	KLGGALQAK	Pearson	0.3317106889239291
636	mvTCR	3	Pearson_A0301_RLRAEAQVK_EMNA-3A_EBV_binder	D3	RLRAEAQVK	Pearson	0.3205878865677423
637	mvTCR	3	Pearson_A1101_IVTDFSVIK_EBNA-3B_EBV_binder	D3	IVTDFSVIK	Pearson	0.2698578297431447
638	mvTCR	3	Pearson_A1101_AVFDRKSDAK_EBNA-3B_EBV_binder	D3	AVFDRKSDAK	Pearson	0.3362166708508414
639	mvTCR	3	Pearson_B0801_RAKFKQLL_BZLF1_EBV_binder	D3	RAKFKQLL	Pearson	-0.0434875562811494
640	TCR	3	MSLE_A0201_ELAGIGILTV_MART-1_Cancer_binder	D3	ELAGIGILTV	MSLE	0.0805634328693952
641	TCR	3	MSLE_A0201_GILGFVFTL_Flu-MP_Influenza_binder	D3	GILGFVFTL	MSLE	0.0503198174676854
642	TCR	3	MSLE_A0201_GLCTLVAML_BMLF1_EBV_binder	D3	GLCTLVAML	MSLE	0.0205878567164114
643	TCR	3	MSLE_A0301_KLGGALQAK_IE-1_CMV_binder	D3	KLGGALQAK	MSLE	0.3635297671546302
644	TCR	3	MSLE_A0301_RLRAEAQVK_EMNA-3A_EBV_binder	D3	RLRAEAQVK	MSLE	0.5042993915869544
645	TCR	3	MSLE_A1101_IVTDFSVIK_EBNA-3B_EBV_binder	D3	IVTDFSVIK	MSLE	0.5496896638058518
646	TCR	3	MSLE_A1101_AVFDRKSDAK_EBNA-3B_EBV_binder	D3	AVFDRKSDAK	MSLE	0.4993327925343062
647	TCR	3	MSLE_B0801_RAKFKQLL_BZLF1_EBV_binder	D3	RAKFKQLL	MSLE	0.0176258722508993
648	TCR	3	Pearson_A0201_ELAGIGILTV_MART-1_Cancer_binder	D3	ELAGIGILTV	Pearson	0.0216480336851721
649	TCR	3	Pearson_A0201_GILGFVFTL_Flu-MP_Influenza_binder	D3	GILGFVFTL	Pearson	0.0184418497955178
650	TCR	3	Pearson_A0201_GLCTLVAML_BMLF1_EBV_binder	D3	GLCTLVAML	Pearson	0.0067028655774931
651	TCR	3	Pearson_A0301_KLGGALQAK_IE-1_CMV_binder	D3	KLGGALQAK	Pearson	0.0184196319973303
652	TCR	3	Pearson_A0301_RLRAEAQVK_EMNA-3A_EBV_binder	D3	RLRAEAQVK	Pearson	0.0079938349480882
653	TCR	3	Pearson_A1101_IVTDFSVIK_EBNA-3B_EBV_binder	D3	IVTDFSVIK	Pearson	0.0202237770140854
654	TCR	3	Pearson_A1101_AVFDRKSDAK_EBNA-3B_EBV_binder	D3	AVFDRKSDAK	Pearson	0.0156299364312308
655	TCR	3	Pearson_B0801_RAKFKQLL_BZLF1_EBV_binder	D3	RAKFKQLL	Pearson	-0.0086995018735063
656	RNA	3	MSLE_A0201_ELAGIGILTV_MART-1_Cancer_binder	D3	ELAGIGILTV	MSLE	0.0805677409341467
657	RNA	3	MSLE_A0201_GILGFVFTL_Flu-MP_Influenza_binder	D3	GILGFVFTL	MSLE	0.0505048068023526
658	RNA	3	MSLE_A0201_GLCTLVAML_BMLF1_EBV_binder	D3	GLCTLVAML	MSLE	0.0205806661331782
659	RNA	3	MSLE_A0301_KLGGALQAK_IE-1_CMV_binder	D3	KLGGALQAK	MSLE	0.3297029313225308
660	RNA	3	MSLE_A0301_RLRAEAQVK_EMNA-3A_EBV_binder	D3	RLRAEAQVK	MSLE	0.4376685332526341
661	RNA	3	MSLE_A1101_IVTDFSVIK_EBNA-3B_EBV_binder	D3	IVTDFSVIK	MSLE	0.5101971223348934
662	RNA	3	MSLE_A1101_AVFDRKSDAK_EBNA-3B_EBV_binder	D3	AVFDRKSDAK	MSLE	0.4469777739762002
663	RNA	3	MSLE_B0801_RAKFKQLL_BZLF1_EBV_binder	D3	RAKFKQLL	MSLE	0.0173500747549123
664	RNA	3	Pearson_A0201_ELAGIGILTV_MART-1_Cancer_binder	D3	ELAGIGILTV	Pearson	0.0474983240116009
665	RNA	3	Pearson_A0201_GILGFVFTL_Flu-MP_Influenza_binder	D3	GILGFVFTL	Pearson	0.0237658788893033
666	RNA	3	Pearson_A0201_GLCTLVAML_BMLF1_EBV_binder	D3	GLCTLVAML	Pearson	0.01346184880367
667	RNA	3	Pearson_A0301_KLGGALQAK_IE-1_CMV_binder	D3	KLGGALQAK	Pearson	0.3335383570663079
668	RNA	3	Pearson_A0301_RLRAEAQVK_EMNA-3A_EBV_binder	D3	RLRAEAQVK	Pearson	0.3524152287432216
669	RNA	3	Pearson_A1101_IVTDFSVIK_EBNA-3B_EBV_binder	D3	IVTDFSVIK	Pearson	0.3099429722241006
670	RNA	3	Pearson_A1101_AVFDRKSDAK_EBNA-3B_EBV_binder	D3	AVFDRKSDAK	Pearson	0.3550969074211159
671	RNA	3	Pearson_B0801_RAKFKQLL_BZLF1_EBV_binder	D3	RAKFKQLL	Pearson	0.0477317658593579
672	mvTCR	4	MSLE_A0201_ELAGIGILTV_MART-1_Cancer_binder	D3	ELAGIGILTV	MSLE	0.0692788458963474
673	mvTCR	4	MSLE_A0201_GILGFVFTL_Flu-MP_Influenza_binder	D3	GILGFVFTL	MSLE	0.0431946764195404
674	mvTCR	4	MSLE_A0201_GLCTLVAML_BMLF1_EBV_binder	D3	GLCTLVAML	MSLE	0.0234960947789469
675	mvTCR	4	MSLE_A0301_KLGGALQAK_IE-1_CMV_binder	D3	KLGGALQAK	MSLE	0.3244042358975587
676	mvTCR	4	MSLE_A0301_RLRAEAQVK_EMNA-3A_EBV_binder	D3	RLRAEAQVK	MSLE	0.4630857833759165
677	mvTCR	4	MSLE_A1101_IVTDFSVIK_EBNA-3B_EBV_binder	D3	IVTDFSVIK	MSLE	0.489361311046769
678	mvTCR	4	MSLE_A1101_AVFDRKSDAK_EBNA-3B_EBV_binder	D3	AVFDRKSDAK	MSLE	0.4529408868944687
679	mvTCR	4	MSLE_B0801_RAKFKQLL_BZLF1_EBV_binder	D3	RAKFKQLL	MSLE	0.02206458410442
680	mvTCR	4	Pearson_A0201_ELAGIGILTV_MART-1_Cancer_binder	D3	ELAGIGILTV	Pearson	0.0027227036433246
681	mvTCR	4	Pearson_A0201_GILGFVFTL_Flu-MP_Influenza_binder	D3	GILGFVFTL	Pearson	-0.0130478120505954
682	mvTCR	4	Pearson_A0201_GLCTLVAML_BMLF1_EBV_binder	D3	GLCTLVAML	Pearson	-0.0019305846708175
683	mvTCR	4	Pearson_A0301_KLGGALQAK_IE-1_CMV_binder	D3	KLGGALQAK	Pearson	0.3175048089670491
684	mvTCR	4	Pearson_A0301_RLRAEAQVK_EMNA-3A_EBV_binder	D3	RLRAEAQVK	Pearson	0.2982381046145483
685	mvTCR	4	Pearson_A1101_IVTDFSVIK_EBNA-3B_EBV_binder	D3	IVTDFSVIK	Pearson	0.2969142794376656
686	mvTCR	4	Pearson_A1101_AVFDRKSDAK_EBNA-3B_EBV_binder	D3	AVFDRKSDAK	Pearson	0.3037386985016097
687	mvTCR	4	Pearson_B0801_RAKFKQLL_BZLF1_EBV_binder	D3	RAKFKQLL	Pearson	0.001067497737731
688	TCR	4	MSLE_A0201_ELAGIGILTV_MART-1_Cancer_binder	D3	ELAGIGILTV	MSLE	0.0689742396575583
689	TCR	4	MSLE_A0201_GILGFVFTL_Flu-MP_Influenza_binder	D3	GILGFVFTL	MSLE	0.0429112579599725
690	TCR	4	MSLE_A0201_GLCTLVAML_BMLF1_EBV_binder	D3	GLCTLVAML	MSLE	0.0233189020944645
691	TCR	4	MSLE_A0301_KLGGALQAK_IE-1_CMV_binder	D3	KLGGALQAK	MSLE	0.3684710095386679
692	TCR	4	MSLE_A0301_RLRAEAQVK_EMNA-3A_EBV_binder	D3	RLRAEAQVK	MSLE	0.5177236885415617
693	TCR	4	MSLE_A1101_IVTDFSVIK_EBNA-3B_EBV_binder	D3	IVTDFSVIK	MSLE	0.5446603697024267
694	TCR	4	MSLE_A1101_AVFDRKSDAK_EBNA-3B_EBV_binder	D3	AVFDRKSDAK	MSLE	0.4962000531768315
695	TCR	4	MSLE_B0801_RAKFKQLL_BZLF1_EBV_binder	D3	RAKFKQLL	MSLE	0.0220587930799406
696	TCR	4	Pearson_A0201_ELAGIGILTV_MART-1_Cancer_binder	D3	ELAGIGILTV	Pearson	0.0119186000870966
697	TCR	4	Pearson_A0201_GILGFVFTL_Flu-MP_Influenza_binder	D3	GILGFVFTL	Pearson	-0.0028628848327127
698	TCR	4	Pearson_A0201_GLCTLVAML_BMLF1_EBV_binder	D3	GLCTLVAML	Pearson	-0.0215392543942528
699	TCR	4	Pearson_A0301_KLGGALQAK_IE-1_CMV_binder	D3	KLGGALQAK	Pearson	0.0221321817733144
700	TCR	4	Pearson_A0301_RLRAEAQVK_EMNA-3A_EBV_binder	D3	RLRAEAQVK	Pearson	0.0110406142154998
701	TCR	4	Pearson_A1101_IVTDFSVIK_EBNA-3B_EBV_binder	D3	IVTDFSVIK	Pearson	0.0057543946515946
702	TCR	4	Pearson_A1101_AVFDRKSDAK_EBNA-3B_EBV_binder	D3	AVFDRKSDAK	Pearson	0.017881653560788
703	TCR	4	Pearson_B0801_RAKFKQLL_BZLF1_EBV_binder	D3	RAKFKQLL	Pearson	-0.008109218683199
704	RNA	4	MSLE_A0201_ELAGIGILTV_MART-1_Cancer_binder	D3	ELAGIGILTV	MSLE	0.0686574488246068
705	RNA	4	MSLE_A0201_GILGFVFTL_Flu-MP_Influenza_binder	D3	GILGFVFTL	MSLE	0.042855022157924
706	RNA	4	MSLE_A0201_GLCTLVAML_BMLF1_EBV_binder	D3	GLCTLVAML	MSLE	0.023314696585721
707	RNA	4	MSLE_A0301_KLGGALQAK_IE-1_CMV_binder	D3	KLGGALQAK	MSLE	0.3472401157399227
708	RNA	4	MSLE_A0301_RLRAEAQVK_EMNA-3A_EBV_binder	D3	RLRAEAQVK	MSLE	0.4675578553744414
709	RNA	4	MSLE_A1101_IVTDFSVIK_EBNA-3B_EBV_binder	D3	IVTDFSVIK	MSLE	0.491588886506465
710	RNA	4	MSLE_A1101_AVFDRKSDAK_EBNA-3B_EBV_binder	D3	AVFDRKSDAK	MSLE	0.4645977750322282
711	RNA	4	MSLE_B0801_RAKFKQLL_BZLF1_EBV_binder	D3	RAKFKQLL	MSLE	0.0220180631569207
712	RNA	4	Pearson_A0201_ELAGIGILTV_MART-1_Cancer_binder	D3	ELAGIGILTV	Pearson	0.0426859161116711
713	RNA	4	Pearson_A0201_GILGFVFTL_Flu-MP_Influenza_binder	D3	GILGFVFTL	Pearson	0.019617197632508
714	RNA	4	Pearson_A0201_GLCTLVAML_BMLF1_EBV_binder	D3	GLCTLVAML	Pearson	0.0354636945015666
715	RNA	4	Pearson_A0301_KLGGALQAK_IE-1_CMV_binder	D3	KLGGALQAK	Pearson	0.3128314951318889
716	RNA	4	Pearson_A0301_RLRAEAQVK_EMNA-3A_EBV_binder	D3	RLRAEAQVK	Pearson	0.3042185996746844
717	RNA	4	Pearson_A1101_IVTDFSVIK_EBNA-3B_EBV_binder	D3	IVTDFSVIK	Pearson	0.2836531334422518
718	RNA	4	Pearson_A1101_AVFDRKSDAK_EBNA-3B_EBV_binder	D3	AVFDRKSDAK	Pearson	0.2985991731902789
719	RNA	4	Pearson_B0801_RAKFKQLL_BZLF1_EBV_binder	D3	RAKFKQLL	Pearson	0.0209726650989442
720	mvTCR	0	MSLE_A0201_ELAGIGILTV_MART-1_Cancer_binder	D4	ELAGIGILTV	MSLE	0.0781898783893356
721	mvTCR	0	MSLE_A0201_GILGFVFTL_Flu-MP_Influenza_binder	D4	GILGFVFTL	MSLE	0.0133076048928772
722	mvTCR	0	MSLE_A0201_GLCTLVAML_BMLF1_EBV_binder	D4	GLCTLVAML	MSLE	0.0121472247915447
723	mvTCR	0	MSLE_A0301_KLGGALQAK_IE-1_CMV_binder	D4	KLGGALQAK	MSLE	1.845419627278177
724	mvTCR	0	MSLE_A0301_RLRAEAQVK_EMNA-3A_EBV_binder	D4	RLRAEAQVK	MSLE	1.4444998843427794
725	mvTCR	0	MSLE_A1101_IVTDFSVIK_EBNA-3B_EBV_binder	D4	IVTDFSVIK	MSLE	2.501992435436642
726	mvTCR	0	MSLE_A1101_AVFDRKSDAK_EBNA-3B_EBV_binder	D4	AVFDRKSDAK	MSLE	1.1151166877030374
727	mvTCR	0	MSLE_B0801_RAKFKQLL_BZLF1_EBV_binder	D4	RAKFKQLL	MSLE	0.0135905043908065
728	mvTCR	0	Pearson_A0201_ELAGIGILTV_MART-1_Cancer_binder	D4	ELAGIGILTV	Pearson	0.0218329039778866
729	mvTCR	0	Pearson_A0201_GILGFVFTL_Flu-MP_Influenza_binder	D4	GILGFVFTL	Pearson	0.1056256502761292
730	mvTCR	0	Pearson_A0201_GLCTLVAML_BMLF1_EBV_binder	D4	GLCTLVAML	Pearson	0.0618894703760965
731	mvTCR	0	Pearson_A0301_KLGGALQAK_IE-1_CMV_binder	D4	KLGGALQAK	Pearson	0.0745566995987509
732	mvTCR	0	Pearson_A0301_RLRAEAQVK_EMNA-3A_EBV_binder	D4	RLRAEAQVK	Pearson	0.0627390362879683
733	mvTCR	0	Pearson_A1101_IVTDFSVIK_EBNA-3B_EBV_binder	D4	IVTDFSVIK	Pearson	-0.0344774678482267
734	mvTCR	0	Pearson_A1101_AVFDRKSDAK_EBNA-3B_EBV_binder	D4	AVFDRKSDAK	Pearson	0.0714231958135483
735	mvTCR	0	Pearson_B0801_RAKFKQLL_BZLF1_EBV_binder	D4	RAKFKQLL	Pearson	-0.0318811641608022
736	TCR	0	MSLE_A0201_ELAGIGILTV_MART-1_Cancer_binder	D4	ELAGIGILTV	MSLE	0.0817516745809407
737	TCR	0	MSLE_A0201_GILGFVFTL_Flu-MP_Influenza_binder	D4	GILGFVFTL	MSLE	0.086330776869086
738	TCR	0	MSLE_A0201_GLCTLVAML_BMLF1_EBV_binder	D4	GLCTLVAML	MSLE	0.053979560451119
739	TCR	0	MSLE_A0301_KLGGALQAK_IE-1_CMV_binder	D4	KLGGALQAK	MSLE	2.14714622072545
740	TCR	0	MSLE_A0301_RLRAEAQVK_EMNA-3A_EBV_binder	D4	RLRAEAQVK	MSLE	1.5625137449112756
741	TCR	0	MSLE_A1101_IVTDFSVIK_EBNA-3B_EBV_binder	D4	IVTDFSVIK	MSLE	2.456495326905768
742	TCR	0	MSLE_A1101_AVFDRKSDAK_EBNA-3B_EBV_binder	D4	AVFDRKSDAK	MSLE	1.391364527332157
743	TCR	0	MSLE_B0801_RAKFKQLL_BZLF1_EBV_binder	D4	RAKFKQLL	MSLE	0.0754650690726726
744	TCR	0	Pearson_A0201_ELAGIGILTV_MART-1_Cancer_binder	D4	ELAGIGILTV	Pearson	-0.0391555861459981
745	TCR	0	Pearson_A0201_GILGFVFTL_Flu-MP_Influenza_binder	D4	GILGFVFTL	Pearson	0.1537558645459255
746	TCR	0	Pearson_A0201_GLCTLVAML_BMLF1_EBV_binder	D4	GLCTLVAML	Pearson	-0.0066461911941375
747	TCR	0	Pearson_A0301_KLGGALQAK_IE-1_CMV_binder	D4	KLGGALQAK	Pearson	-0.0252384074945817
748	TCR	0	Pearson_A0301_RLRAEAQVK_EMNA-3A_EBV_binder	D4	RLRAEAQVK	Pearson	-0.0862727471257645
749	TCR	0	Pearson_A1101_IVTDFSVIK_EBNA-3B_EBV_binder	D4	IVTDFSVIK	Pearson	0.0595726100184148
750	TCR	0	Pearson_A1101_AVFDRKSDAK_EBNA-3B_EBV_binder	D4	AVFDRKSDAK	Pearson	-0.1533127258636462
751	TCR	0	Pearson_B0801_RAKFKQLL_BZLF1_EBV_binder	D4	RAKFKQLL	Pearson	-0.018857542291149
752	RNA	0	MSLE_A0201_ELAGIGILTV_MART-1_Cancer_binder	D4	ELAGIGILTV	MSLE	0.0746024058540763
753	RNA	0	MSLE_A0201_GILGFVFTL_Flu-MP_Influenza_binder	D4	GILGFVFTL	MSLE	0.0139647957728961
754	RNA	0	MSLE_A0201_GLCTLVAML_BMLF1_EBV_binder	D4	GLCTLVAML	MSLE	0.0124701572835855
755	RNA	0	MSLE_A0301_KLGGALQAK_IE-1_CMV_binder	D4	KLGGALQAK	MSLE	1.9017513218302704
756	RNA	0	MSLE_A0301_RLRAEAQVK_EMNA-3A_EBV_binder	D4	RLRAEAQVK	MSLE	1.3053114109917332
757	RNA	0	MSLE_A1101_IVTDFSVIK_EBNA-3B_EBV_binder	D4	IVTDFSVIK	MSLE	2.5599602945465665
758	RNA	0	MSLE_A1101_AVFDRKSDAK_EBNA-3B_EBV_binder	D4	AVFDRKSDAK	MSLE	1.0554787828314882
759	RNA	0	MSLE_B0801_RAKFKQLL_BZLF1_EBV_binder	D4	RAKFKQLL	MSLE	0.0138755079142222
760	RNA	0	Pearson_A0201_ELAGIGILTV_MART-1_Cancer_binder	D4	ELAGIGILTV	Pearson	0.1887255866025298
761	RNA	0	Pearson_A0201_GILGFVFTL_Flu-MP_Influenza_binder	D4	GILGFVFTL	Pearson	0.0518236754357578
762	RNA	0	Pearson_A0201_GLCTLVAML_BMLF1_EBV_binder	D4	GLCTLVAML	Pearson	0.047000354487268
763	RNA	0	Pearson_A0301_KLGGALQAK_IE-1_CMV_binder	D4	KLGGALQAK	Pearson	0.178713085776966
764	RNA	0	Pearson_A0301_RLRAEAQVK_EMNA-3A_EBV_binder	D4	RLRAEAQVK	Pearson	0.1620626248425417
765	RNA	0	Pearson_A1101_IVTDFSVIK_EBNA-3B_EBV_binder	D4	IVTDFSVIK	Pearson	0.0442840971594678
766	RNA	0	Pearson_A1101_AVFDRKSDAK_EBNA-3B_EBV_binder	D4	AVFDRKSDAK	Pearson	0.1853243845430524
767	RNA	0	Pearson_B0801_RAKFKQLL_BZLF1_EBV_binder	D4	RAKFKQLL	Pearson	0.0545485578000111
768	mvTCR	1	MSLE_A0201_ELAGIGILTV_MART-1_Cancer_binder	D4	ELAGIGILTV	MSLE	0.1756038483787514
769	mvTCR	1	MSLE_A0201_GILGFVFTL_Flu-MP_Influenza_binder	D4	GILGFVFTL	MSLE	0.0296311857089067
770	mvTCR	1	MSLE_A0201_GLCTLVAML_BMLF1_EBV_binder	D4	GLCTLVAML	MSLE	0.0131685504447475
771	mvTCR	1	MSLE_A0301_KLGGALQAK_IE-1_CMV_binder	D4	KLGGALQAK	MSLE	2.092156989261383
772	mvTCR	1	MSLE_A0301_RLRAEAQVK_EMNA-3A_EBV_binder	D4	RLRAEAQVK	MSLE	1.289200638277601
773	mvTCR	1	MSLE_A1101_IVTDFSVIK_EBNA-3B_EBV_binder	D4	IVTDFSVIK	MSLE	3.175499493875789
774	mvTCR	1	MSLE_A1101_AVFDRKSDAK_EBNA-3B_EBV_binder	D4	AVFDRKSDAK	MSLE	1.080430811901298
775	mvTCR	1	MSLE_B0801_RAKFKQLL_BZLF1_EBV_binder	D4	RAKFKQLL	MSLE	0.0102429602376243
776	mvTCR	1	Pearson_A0201_ELAGIGILTV_MART-1_Cancer_binder	D4	ELAGIGILTV	Pearson	-0.0416127834357468
777	mvTCR	1	Pearson_A0201_GILGFVFTL_Flu-MP_Influenza_binder	D4	GILGFVFTL	Pearson	-0.0861462890680143
778	mvTCR	1	Pearson_A0201_GLCTLVAML_BMLF1_EBV_binder	D4	GLCTLVAML	Pearson	-0.0269357802455059
779	mvTCR	1	Pearson_A0301_KLGGALQAK_IE-1_CMV_binder	D4	KLGGALQAK	Pearson	-0.0041127733094307
780	mvTCR	1	Pearson_A0301_RLRAEAQVK_EMNA-3A_EBV_binder	D4	RLRAEAQVK	Pearson	0.0253064215921303
781	mvTCR	1	Pearson_A1101_IVTDFSVIK_EBNA-3B_EBV_binder	D4	IVTDFSVIK	Pearson	0.3799487115013229
782	mvTCR	1	Pearson_A1101_AVFDRKSDAK_EBNA-3B_EBV_binder	D4	AVFDRKSDAK	Pearson	0.0198332941368678
783	mvTCR	1	Pearson_B0801_RAKFKQLL_BZLF1_EBV_binder	D4	RAKFKQLL	Pearson	-0.001793356777515
784	TCR	1	MSLE_A0201_ELAGIGILTV_MART-1_Cancer_binder	D4	ELAGIGILTV	MSLE	0.1672768165716637
785	TCR	1	MSLE_A0201_GILGFVFTL_Flu-MP_Influenza_binder	D4	GILGFVFTL	MSLE	0.0247672899543773
786	TCR	1	MSLE_A0201_GLCTLVAML_BMLF1_EBV_binder	D4	GLCTLVAML	MSLE	0.0103594262342838
787	TCR	1	MSLE_A0301_KLGGALQAK_IE-1_CMV_binder	D4	KLGGALQAK	MSLE	1.5922588422284978
788	TCR	1	MSLE_A0301_RLRAEAQVK_EMNA-3A_EBV_binder	D4	RLRAEAQVK	MSLE	1.152888418709318
789	TCR	1	MSLE_A1101_IVTDFSVIK_EBNA-3B_EBV_binder	D4	IVTDFSVIK	MSLE	1.9711137339236535
790	TCR	1	MSLE_A1101_AVFDRKSDAK_EBNA-3B_EBV_binder	D4	AVFDRKSDAK	MSLE	0.9912629822552144
791	TCR	1	MSLE_B0801_RAKFKQLL_BZLF1_EBV_binder	D4	RAKFKQLL	MSLE	0.007212557656162
792	TCR	1	Pearson_A0201_ELAGIGILTV_MART-1_Cancer_binder	D4	ELAGIGILTV	Pearson	0.1974707727221499
793	TCR	1	Pearson_A0201_GILGFVFTL_Flu-MP_Influenza_binder	D4	GILGFVFTL	Pearson	-0.0415035601823338
794	TCR	1	Pearson_A0201_GLCTLVAML_BMLF1_EBV_binder	D4	GLCTLVAML	Pearson	-0.0293671156176274
795	TCR	1	Pearson_A0301_KLGGALQAK_IE-1_CMV_binder	D4	KLGGALQAK	Pearson	0.0190867835107476
796	TCR	1	Pearson_A0301_RLRAEAQVK_EMNA-3A_EBV_binder	D4	RLRAEAQVK	Pearson	0.0111611386515112
797	TCR	1	Pearson_A1101_IVTDFSVIK_EBNA-3B_EBV_binder	D4	IVTDFSVIK	Pearson	0.275116911902806
798	TCR	1	Pearson_A1101_AVFDRKSDAK_EBNA-3B_EBV_binder	D4	AVFDRKSDAK	Pearson	0.0191012306433513
799	TCR	1	Pearson_B0801_RAKFKQLL_BZLF1_EBV_binder	D4	RAKFKQLL	Pearson	-0.0171313065419683
800	RNA	1	MSLE_A0201_ELAGIGILTV_MART-1_Cancer_binder	D4	ELAGIGILTV	MSLE	0.1720990753661871
801	RNA	1	MSLE_A0201_GILGFVFTL_Flu-MP_Influenza_binder	D4	GILGFVFTL	MSLE	0.0234050811713406
802	RNA	1	MSLE_A0201_GLCTLVAML_BMLF1_EBV_binder	D4	GLCTLVAML	MSLE	0.0087849266397634
803	RNA	1	MSLE_A0301_KLGGALQAK_IE-1_CMV_binder	D4	KLGGALQAK	MSLE	1.7546351861120992
804	RNA	1	MSLE_A0301_RLRAEAQVK_EMNA-3A_EBV_binder	D4	RLRAEAQVK	MSLE	1.24979992840028
805	RNA	1	MSLE_A1101_IVTDFSVIK_EBNA-3B_EBV_binder	D4	IVTDFSVIK	MSLE	2.3127843074686107
806	RNA	1	MSLE_A1101_AVFDRKSDAK_EBNA-3B_EBV_binder	D4	AVFDRKSDAK	MSLE	1.0095372368021989
807	RNA	1	MSLE_B0801_RAKFKQLL_BZLF1_EBV_binder	D4	RAKFKQLL	MSLE	0.0062030267371041
808	RNA	1	Pearson_A0201_ELAGIGILTV_MART-1_Cancer_binder	D4	ELAGIGILTV	Pearson	-0.0155940432254699
809	RNA	1	Pearson_A0201_GILGFVFTL_Flu-MP_Influenza_binder	D4	GILGFVFTL	Pearson	-0.0279069713037232
810	RNA	1	Pearson_A0201_GLCTLVAML_BMLF1_EBV_binder	D4	GLCTLVAML	Pearson	-0.0243908368297211
811	RNA	1	Pearson_A0301_KLGGALQAK_IE-1_CMV_binder	D4	KLGGALQAK	Pearson	0.0799335661539631
812	RNA	1	Pearson_A0301_RLRAEAQVK_EMNA-3A_EBV_binder	D4	RLRAEAQVK	Pearson	0.0612457892220315
813	RNA	1	Pearson_A1101_IVTDFSVIK_EBNA-3B_EBV_binder	D4	IVTDFSVIK	Pearson	0.1512423272270266
814	RNA	1	Pearson_A1101_AVFDRKSDAK_EBNA-3B_EBV_binder	D4	AVFDRKSDAK	Pearson	0.0897230591174089
815	RNA	1	Pearson_B0801_RAKFKQLL_BZLF1_EBV_binder	D4	RAKFKQLL	Pearson	-0.0568542494948146
816	mvTCR	2	MSLE_A0201_ELAGIGILTV_MART-1_Cancer_binder	D4	ELAGIGILTV	MSLE	0.1183400635805148
817	mvTCR	2	MSLE_A0201_GILGFVFTL_Flu-MP_Influenza_binder	D4	GILGFVFTL	MSLE	0.0472049673324234
818	mvTCR	2	MSLE_A0201_GLCTLVAML_BMLF1_EBV_binder	D4	GLCTLVAML	MSLE	0.010018109301747
819	mvTCR	2	MSLE_A0301_KLGGALQAK_IE-1_CMV_binder	D4	KLGGALQAK	MSLE	1.8149791304131355
820	mvTCR	2	MSLE_A0301_RLRAEAQVK_EMNA-3A_EBV_binder	D4	RLRAEAQVK	MSLE	1.2331773534605168
821	mvTCR	2	MSLE_A1101_IVTDFSVIK_EBNA-3B_EBV_binder	D4	IVTDFSVIK	MSLE	2.5235737154742317
822	mvTCR	2	MSLE_A1101_AVFDRKSDAK_EBNA-3B_EBV_binder	D4	AVFDRKSDAK	MSLE	0.9330261510983164
823	mvTCR	2	MSLE_B0801_RAKFKQLL_BZLF1_EBV_binder	D4	RAKFKQLL	MSLE	0.0168923932982771
824	mvTCR	2	Pearson_A0201_ELAGIGILTV_MART-1_Cancer_binder	D4	ELAGIGILTV	Pearson	-0.0445494894652164
825	mvTCR	2	Pearson_A0201_GILGFVFTL_Flu-MP_Influenza_binder	D4	GILGFVFTL	Pearson	0.155075917944679
826	mvTCR	2	Pearson_A0201_GLCTLVAML_BMLF1_EBV_binder	D4	GLCTLVAML	Pearson	-0.1140782452725753
827	mvTCR	2	Pearson_A0301_KLGGALQAK_IE-1_CMV_binder	D4	KLGGALQAK	Pearson	0.2381152041291369
828	mvTCR	2	Pearson_A0301_RLRAEAQVK_EMNA-3A_EBV_binder	D4	RLRAEAQVK	Pearson	0.1629725424373832
829	mvTCR	2	Pearson_A1101_IVTDFSVIK_EBNA-3B_EBV_binder	D4	IVTDFSVIK	Pearson	0.0922921926240924
830	mvTCR	2	Pearson_A1101_AVFDRKSDAK_EBNA-3B_EBV_binder	D4	AVFDRKSDAK	Pearson	0.2645361552138028
831	mvTCR	2	Pearson_B0801_RAKFKQLL_BZLF1_EBV_binder	D4	RAKFKQLL	Pearson	-0.0077466114354039
832	TCR	2	MSLE_A0201_ELAGIGILTV_MART-1_Cancer_binder	D4	ELAGIGILTV	MSLE	0.1184719067433162
833	TCR	2	MSLE_A0201_GILGFVFTL_Flu-MP_Influenza_binder	D4	GILGFVFTL	MSLE	0.0474955606824381
834	TCR	2	MSLE_A0201_GLCTLVAML_BMLF1_EBV_binder	D4	GLCTLVAML	MSLE	0.0094733697477073
835	TCR	2	MSLE_A0301_KLGGALQAK_IE-1_CMV_binder	D4	KLGGALQAK	MSLE	1.819586031058073
836	TCR	2	MSLE_A0301_RLRAEAQVK_EMNA-3A_EBV_binder	D4	RLRAEAQVK	MSLE	1.2017838211620002
837	TCR	2	MSLE_A1101_IVTDFSVIK_EBNA-3B_EBV_binder	D4	IVTDFSVIK	MSLE	2.909701248068308
838	TCR	2	MSLE_A1101_AVFDRKSDAK_EBNA-3B_EBV_binder	D4	AVFDRKSDAK	MSLE	1.0029022246494697
839	TCR	2	MSLE_B0801_RAKFKQLL_BZLF1_EBV_binder	D4	RAKFKQLL	MSLE	0.0171502433248907
840	TCR	2	Pearson_A0201_ELAGIGILTV_MART-1_Cancer_binder	D4	ELAGIGILTV	Pearson	-0.1024469213554424
841	TCR	2	Pearson_A0201_GILGFVFTL_Flu-MP_Influenza_binder	D4	GILGFVFTL	Pearson	0.0576528366068615
842	TCR	2	Pearson_A0201_GLCTLVAML_BMLF1_EBV_binder	D4	GLCTLVAML	Pearson	0.0081645812442321
843	TCR	2	Pearson_A0301_KLGGALQAK_IE-1_CMV_binder	D4	KLGGALQAK	Pearson	0.1440389733391087
844	TCR	2	Pearson_A0301_RLRAEAQVK_EMNA-3A_EBV_binder	D4	RLRAEAQVK	Pearson	0.1265778810409902
845	TCR	2	Pearson_A1101_IVTDFSVIK_EBNA-3B_EBV_binder	D4	IVTDFSVIK	Pearson	0.2545545971624173
846	TCR	2	Pearson_A1101_AVFDRKSDAK_EBNA-3B_EBV_binder	D4	AVFDRKSDAK	Pearson	0.1145268359526538
847	TCR	2	Pearson_B0801_RAKFKQLL_BZLF1_EBV_binder	D4	RAKFKQLL	Pearson	-0.0919223065072253
848	RNA	2	MSLE_A0201_ELAGIGILTV_MART-1_Cancer_binder	D4	ELAGIGILTV	MSLE	0.1176801168217734
849	RNA	2	MSLE_A0201_GILGFVFTL_Flu-MP_Influenza_binder	D4	GILGFVFTL	MSLE	0.0476588352439356
850	RNA	2	MSLE_A0201_GLCTLVAML_BMLF1_EBV_binder	D4	GLCTLVAML	MSLE	0.0107425398975201
851	RNA	2	MSLE_A0301_KLGGALQAK_IE-1_CMV_binder	D4	KLGGALQAK	MSLE	1.4876586228780944
852	RNA	2	MSLE_A0301_RLRAEAQVK_EMNA-3A_EBV_binder	D4	RLRAEAQVK	MSLE	1.045993984097198
853	RNA	2	MSLE_A1101_IVTDFSVIK_EBNA-3B_EBV_binder	D4	IVTDFSVIK	MSLE	2.367629401378413
854	RNA	2	MSLE_A1101_AVFDRKSDAK_EBNA-3B_EBV_binder	D4	AVFDRKSDAK	MSLE	0.8852249428404609
855	RNA	2	MSLE_B0801_RAKFKQLL_BZLF1_EBV_binder	D4	RAKFKQLL	MSLE	0.0171795352562941
856	RNA	2	Pearson_A0201_ELAGIGILTV_MART-1_Cancer_binder	D4	ELAGIGILTV	Pearson	0.0390084619570769
857	RNA	2	Pearson_A0201_GILGFVFTL_Flu-MP_Influenza_binder	D4	GILGFVFTL	Pearson	0.0771484909140808
858	RNA	2	Pearson_A0201_GLCTLVAML_BMLF1_EBV_binder	D4	GLCTLVAML	Pearson	-0.0719166055526473
859	RNA	2	Pearson_A0301_KLGGALQAK_IE-1_CMV_binder	D4	KLGGALQAK	Pearson	0.2041710330826627
860	RNA	2	Pearson_A0301_RLRAEAQVK_EMNA-3A_EBV_binder	D4	RLRAEAQVK	Pearson	0.1289578202234715
861	RNA	2	Pearson_A1101_IVTDFSVIK_EBNA-3B_EBV_binder	D4	IVTDFSVIK	Pearson	0.0696908712341941
862	RNA	2	Pearson_A1101_AVFDRKSDAK_EBNA-3B_EBV_binder	D4	AVFDRKSDAK	Pearson	0.2253134709245246
863	RNA	2	Pearson_B0801_RAKFKQLL_BZLF1_EBV_binder	D4	RAKFKQLL	Pearson	-0.0108475145140532
864	mvTCR	3	MSLE_A0201_ELAGIGILTV_MART-1_Cancer_binder	D4	ELAGIGILTV	MSLE	0.0660612616453354
865	mvTCR	3	MSLE_A0201_GILGFVFTL_Flu-MP_Influenza_binder	D4	GILGFVFTL	MSLE	0.0183513211913983
866	mvTCR	3	MSLE_A0201_GLCTLVAML_BMLF1_EBV_binder	D4	GLCTLVAML	MSLE	0.0099912205603
867	mvTCR	3	MSLE_A0301_KLGGALQAK_IE-1_CMV_binder	D4	KLGGALQAK	MSLE	2.0735853160615867
868	mvTCR	3	MSLE_A0301_RLRAEAQVK_EMNA-3A_EBV_binder	D4	RLRAEAQVK	MSLE	1.1803694636406257
869	mvTCR	3	MSLE_A1101_IVTDFSVIK_EBNA-3B_EBV_binder	D4	IVTDFSVIK	MSLE	2.6537394806147514
870	mvTCR	3	MSLE_A1101_AVFDRKSDAK_EBNA-3B_EBV_binder	D4	AVFDRKSDAK	MSLE	1.0151808849593364
871	mvTCR	3	MSLE_B0801_RAKFKQLL_BZLF1_EBV_binder	D4	RAKFKQLL	MSLE	0.0196285269093936
872	mvTCR	3	Pearson_A0201_ELAGIGILTV_MART-1_Cancer_binder	D4	ELAGIGILTV	Pearson	0.0757306066080228
873	mvTCR	3	Pearson_A0201_GILGFVFTL_Flu-MP_Influenza_binder	D4	GILGFVFTL	Pearson	-0.0534522305324107
874	mvTCR	3	Pearson_A0201_GLCTLVAML_BMLF1_EBV_binder	D4	GLCTLVAML	Pearson	-0.0036697266682008
875	mvTCR	3	Pearson_A0301_KLGGALQAK_IE-1_CMV_binder	D4	KLGGALQAK	Pearson	0.0899360358887756
876	mvTCR	3	Pearson_A0301_RLRAEAQVK_EMNA-3A_EBV_binder	D4	RLRAEAQVK	Pearson	0.1614149484026712
877	mvTCR	3	Pearson_A1101_IVTDFSVIK_EBNA-3B_EBV_binder	D4	IVTDFSVIK	Pearson	-0.0565573326264727
878	mvTCR	3	Pearson_A1101_AVFDRKSDAK_EBNA-3B_EBV_binder	D4	AVFDRKSDAK	Pearson	0.1353037661096799
879	mvTCR	3	Pearson_B0801_RAKFKQLL_BZLF1_EBV_binder	D4	RAKFKQLL	Pearson	0.0476048883252854
880	TCR	3	MSLE_A0201_ELAGIGILTV_MART-1_Cancer_binder	D4	ELAGIGILTV	MSLE	0.0659098549248042
881	TCR	3	MSLE_A0201_GILGFVFTL_Flu-MP_Influenza_binder	D4	GILGFVFTL	MSLE	0.0125422547356197
882	TCR	3	MSLE_A0201_GLCTLVAML_BMLF1_EBV_binder	D4	GLCTLVAML	MSLE	0.0058794457956776
883	TCR	3	MSLE_A0301_KLGGALQAK_IE-1_CMV_binder	D4	KLGGALQAK	MSLE	1.5216568964970842
884	TCR	3	MSLE_A0301_RLRAEAQVK_EMNA-3A_EBV_binder	D4	RLRAEAQVK	MSLE	1.1403181575633563
885	TCR	3	MSLE_A1101_IVTDFSVIK_EBNA-3B_EBV_binder	D4	IVTDFSVIK	MSLE	4.149254135034964
886	TCR	3	MSLE_A1101_AVFDRKSDAK_EBNA-3B_EBV_binder	D4	AVFDRKSDAK	MSLE	0.9207077849908364
887	TCR	3	MSLE_B0801_RAKFKQLL_BZLF1_EBV_binder	D4	RAKFKQLL	MSLE	0.0221536593200372
888	TCR	3	Pearson_A0201_ELAGIGILTV_MART-1_Cancer_binder	D4	ELAGIGILTV	Pearson	-0.031324455419321
889	TCR	3	Pearson_A0201_GILGFVFTL_Flu-MP_Influenza_binder	D4	GILGFVFTL	Pearson	-0.0252711931102706
890	TCR	3	Pearson_A0201_GLCTLVAML_BMLF1_EBV_binder	D4	GLCTLVAML	Pearson	-0.0156400115381378
891	TCR	3	Pearson_A0301_KLGGALQAK_IE-1_CMV_binder	D4	KLGGALQAK	Pearson	0.1292705243457939
892	TCR	3	Pearson_A0301_RLRAEAQVK_EMNA-3A_EBV_binder	D4	RLRAEAQVK	Pearson	0.0407394145448164
893	TCR	3	Pearson_A1101_IVTDFSVIK_EBNA-3B_EBV_binder	D4	IVTDFSVIK	Pearson	0.0162469773733626
894	TCR	3	Pearson_A1101_AVFDRKSDAK_EBNA-3B_EBV_binder	D4	AVFDRKSDAK	Pearson	0.0294151098901142
895	TCR	3	Pearson_B0801_RAKFKQLL_BZLF1_EBV_binder	D4	RAKFKQLL	Pearson	-0.042206435351663
896	RNA	3	MSLE_A0201_ELAGIGILTV_MART-1_Cancer_binder	D4	ELAGIGILTV	MSLE	0.0651742503589419
897	RNA	3	MSLE_A0201_GILGFVFTL_Flu-MP_Influenza_binder	D4	GILGFVFTL	MSLE	0.0120702830298108
898	RNA	3	MSLE_A0201_GLCTLVAML_BMLF1_EBV_binder	D4	GLCTLVAML	MSLE	0.005307221286696
899	RNA	3	MSLE_A0301_KLGGALQAK_IE-1_CMV_binder	D4	KLGGALQAK	MSLE	1.84064240368348
900	RNA	3	MSLE_A0301_RLRAEAQVK_EMNA-3A_EBV_binder	D4	RLRAEAQVK	MSLE	1.2082608999325026
901	RNA	3	MSLE_A1101_IVTDFSVIK_EBNA-3B_EBV_binder	D4	IVTDFSVIK	MSLE	2.737247557709648
902	RNA	3	MSLE_A1101_AVFDRKSDAK_EBNA-3B_EBV_binder	D4	AVFDRKSDAK	MSLE	0.916484066620144
903	RNA	3	MSLE_B0801_RAKFKQLL_BZLF1_EBV_binder	D4	RAKFKQLL	MSLE	0.0170040544201581
904	RNA	3	Pearson_A0201_ELAGIGILTV_MART-1_Cancer_binder	D4	ELAGIGILTV	Pearson	0.0181161819117596
905	RNA	3	Pearson_A0201_GILGFVFTL_Flu-MP_Influenza_binder	D4	GILGFVFTL	Pearson	-0.078148269813412
906	RNA	3	Pearson_A0201_GLCTLVAML_BMLF1_EBV_binder	D4	GLCTLVAML	Pearson	-0.0521533077813256
907	RNA	3	Pearson_A0301_KLGGALQAK_IE-1_CMV_binder	D4	KLGGALQAK	Pearson	0.1042722271201533
908	RNA	3	Pearson_A0301_RLRAEAQVK_EMNA-3A_EBV_binder	D4	RLRAEAQVK	Pearson	0.1070961886989962
909	RNA	3	Pearson_A1101_IVTDFSVIK_EBNA-3B_EBV_binder	D4	IVTDFSVIK	Pearson	0.0733001438654067
910	RNA	3	Pearson_A1101_AVFDRKSDAK_EBNA-3B_EBV_binder	D4	AVFDRKSDAK	Pearson	0.111725877723992
911	RNA	3	Pearson_B0801_RAKFKQLL_BZLF1_EBV_binder	D4	RAKFKQLL	Pearson	0.0544105140801365
912	mvTCR	4	MSLE_A0201_ELAGIGILTV_MART-1_Cancer_binder	D4	ELAGIGILTV	MSLE	0.080036066535187
913	mvTCR	4	MSLE_A0201_GILGFVFTL_Flu-MP_Influenza_binder	D4	GILGFVFTL	MSLE	0.0318958826067631
914	mvTCR	4	MSLE_A0201_GLCTLVAML_BMLF1_EBV_binder	D4	GLCTLVAML	MSLE	0.0237769584623012
915	mvTCR	4	MSLE_A0301_KLGGALQAK_IE-1_CMV_binder	D4	KLGGALQAK	MSLE	1.630653386808608
916	mvTCR	4	MSLE_A0301_RLRAEAQVK_EMNA-3A_EBV_binder	D4	RLRAEAQVK	MSLE	1.3154041386113813
917	mvTCR	4	MSLE_A1101_IVTDFSVIK_EBNA-3B_EBV_binder	D4	IVTDFSVIK	MSLE	4.465135595383118
918	mvTCR	4	MSLE_A1101_AVFDRKSDAK_EBNA-3B_EBV_binder	D4	AVFDRKSDAK	MSLE	0.9798454986530464
919	mvTCR	4	MSLE_B0801_RAKFKQLL_BZLF1_EBV_binder	D4	RAKFKQLL	MSLE	0.0236288634999096
920	mvTCR	4	Pearson_A0201_ELAGIGILTV_MART-1_Cancer_binder	D4	ELAGIGILTV	Pearson	-0.017538916498513
921	mvTCR	4	Pearson_A0201_GILGFVFTL_Flu-MP_Influenza_binder	D4	GILGFVFTL	Pearson	-0.040015239197864
922	mvTCR	4	Pearson_A0201_GLCTLVAML_BMLF1_EBV_binder	D4	GLCTLVAML	Pearson	-0.0154129100431365
923	mvTCR	4	Pearson_A0301_KLGGALQAK_IE-1_CMV_binder	D4	KLGGALQAK	Pearson	0.0510549200025928
924	mvTCR	4	Pearson_A0301_RLRAEAQVK_EMNA-3A_EBV_binder	D4	RLRAEAQVK	Pearson	-0.0194861024220601
925	mvTCR	4	Pearson_A1101_IVTDFSVIK_EBNA-3B_EBV_binder	D4	IVTDFSVIK	Pearson	-0.0204338709052645
926	mvTCR	4	Pearson_A1101_AVFDRKSDAK_EBNA-3B_EBV_binder	D4	AVFDRKSDAK	Pearson	0.117168649811903
927	mvTCR	4	Pearson_B0801_RAKFKQLL_BZLF1_EBV_binder	D4	RAKFKQLL	Pearson	-0.0271278903830212
928	TCR	4	MSLE_A0201_ELAGIGILTV_MART-1_Cancer_binder	D4	ELAGIGILTV	MSLE	0.0655204929800819
929	TCR	4	MSLE_A0201_GILGFVFTL_Flu-MP_Influenza_binder	D4	GILGFVFTL	MSLE	0.0288219828745513
930	TCR	4	MSLE_A0201_GLCTLVAML_BMLF1_EBV_binder	D4	GLCTLVAML	MSLE	0.0194038039295441
931	TCR	4	MSLE_A0301_KLGGALQAK_IE-1_CMV_binder	D4	KLGGALQAK	MSLE	1.673620884355313
932	TCR	4	MSLE_A0301_RLRAEAQVK_EMNA-3A_EBV_binder	D4	RLRAEAQVK	MSLE	1.351346909824652
933	TCR	4	MSLE_A1101_IVTDFSVIK_EBNA-3B_EBV_binder	D4	IVTDFSVIK	MSLE	2.7929761017276555
934	TCR	4	MSLE_A1101_AVFDRKSDAK_EBNA-3B_EBV_binder	D4	AVFDRKSDAK	MSLE	1.0148510245008937
935	TCR	4	MSLE_B0801_RAKFKQLL_BZLF1_EBV_binder	D4	RAKFKQLL	MSLE	0.0213076254107051
936	TCR	4	Pearson_A0201_ELAGIGILTV_MART-1_Cancer_binder	D4	ELAGIGILTV	Pearson	0.0190599384259798
937	TCR	4	Pearson_A0201_GILGFVFTL_Flu-MP_Influenza_binder	D4	GILGFVFTL	Pearson	-0.064920372359731
938	TCR	4	Pearson_A0201_GLCTLVAML_BMLF1_EBV_binder	D4	GLCTLVAML	Pearson	0.07190758547435
939	TCR	4	Pearson_A0301_KLGGALQAK_IE-1_CMV_binder	D4	KLGGALQAK	Pearson	0.0510855964503403
940	TCR	4	Pearson_A0301_RLRAEAQVK_EMNA-3A_EBV_binder	D4	RLRAEAQVK	Pearson	-0.0621875665268603
941	TCR	4	Pearson_A1101_IVTDFSVIK_EBNA-3B_EBV_binder	D4	IVTDFSVIK	Pearson	0.0202180901976916
942	TCR	4	Pearson_A1101_AVFDRKSDAK_EBNA-3B_EBV_binder	D4	AVFDRKSDAK	Pearson	-0.0743560195103189
943	TCR	4	Pearson_B0801_RAKFKQLL_BZLF1_EBV_binder	D4	RAKFKQLL	Pearson	-0.1061242372158923
944	RNA	4	MSLE_A0201_ELAGIGILTV_MART-1_Cancer_binder	D4	ELAGIGILTV	MSLE	0.0670856804518418
945	RNA	4	MSLE_A0201_GILGFVFTL_Flu-MP_Influenza_binder	D4	GILGFVFTL	MSLE	0.0308463357637816
946	RNA	4	MSLE_A0201_GLCTLVAML_BMLF1_EBV_binder	D4	GLCTLVAML	MSLE	0.020639121621209
947	RNA	4	MSLE_A0301_KLGGALQAK_IE-1_CMV_binder	D4	KLGGALQAK	MSLE	1.5773607813472306
948	RNA	4	MSLE_A0301_RLRAEAQVK_EMNA-3A_EBV_binder	D4	RLRAEAQVK	MSLE	1.1979201960339978
949	RNA	4	MSLE_A1101_IVTDFSVIK_EBNA-3B_EBV_binder	D4	IVTDFSVIK	MSLE	1.8277777557072052
950	RNA	4	MSLE_A1101_AVFDRKSDAK_EBNA-3B_EBV_binder	D4	AVFDRKSDAK	MSLE	0.965050937204844
951	RNA	4	MSLE_B0801_RAKFKQLL_BZLF1_EBV_binder	D4	RAKFKQLL	MSLE	0.0225177522206467
952	RNA	4	Pearson_A0201_ELAGIGILTV_MART-1_Cancer_binder	D4	ELAGIGILTV	Pearson	-0.0490051090719373
953	RNA	4	Pearson_A0201_GILGFVFTL_Flu-MP_Influenza_binder	D4	GILGFVFTL	Pearson	-0.0605743568049714
954	RNA	4	Pearson_A0201_GLCTLVAML_BMLF1_EBV_binder	D4	GLCTLVAML	Pearson	-0.0383745970090143
955	RNA	4	Pearson_A0301_KLGGALQAK_IE-1_CMV_binder	D4	KLGGALQAK	Pearson	0.0703573866270361
956	RNA	4	Pearson_A0301_RLRAEAQVK_EMNA-3A_EBV_binder	D4	RLRAEAQVK	Pearson	0.0381988035354681
957	RNA	4	Pearson_A1101_IVTDFSVIK_EBNA-3B_EBV_binder	D4	IVTDFSVIK	Pearson	0.2733530656789803
958	RNA	4	Pearson_A1101_AVFDRKSDAK_EBNA-3B_EBV_binder	D4	AVFDRKSDAK	Pearson	0.0344407057856884
959	RNA	4	Pearson_B0801_RAKFKQLL_BZLF1_EBV_binder	D4	RAKFKQLL	Pearson	-0.023864402668478
960	mvTCR	0	MSLE_A0201_ELAGIGILTV_MART-1_Cancer_binder	10x Full	ELAGIGILTV	MSLE	0.0665801163974113
961	mvTCR	0	MSLE_A0201_GILGFVFTL_Flu-MP_Influenza_binder	10x Full	GILGFVFTL	MSLE	0.4239708545026551
962	mvTCR	0	MSLE_A0201_GLCTLVAML_BMLF1_EBV_binder	10x Full	GLCTLVAML	MSLE	0.2182078319179534
963	mvTCR	0	MSLE_A0301_KLGGALQAK_IE-1_CMV_binder	10x Full	KLGGALQAK	MSLE	1.0775801403377587
964	mvTCR	0	MSLE_A0301_RLRAEAQVK_EMNA-3A_EBV_binder	10x Full	RLRAEAQVK	MSLE	0.8082244082053235
965	mvTCR	0	MSLE_A1101_IVTDFSVIK_EBNA-3B_EBV_binder	10x Full	IVTDFSVIK	MSLE	1.56155409656303
966	mvTCR	0	MSLE_A1101_AVFDRKSDAK_EBNA-3B_EBV_binder	10x Full	AVFDRKSDAK	MSLE	0.8666585890524752
967	mvTCR	0	MSLE_B0801_RAKFKQLL_BZLF1_EBV_binder	10x Full	RAKFKQLL	MSLE	2.2095246462088696
968	mvTCR	0	Pearson_A0201_ELAGIGILTV_MART-1_Cancer_binder	10x Full	ELAGIGILTV	Pearson	0.2684891212001477
969	mvTCR	0	Pearson_A0201_GILGFVFTL_Flu-MP_Influenza_binder	10x Full	GILGFVFTL	Pearson	0.2635066523528213
970	mvTCR	0	Pearson_A0201_GLCTLVAML_BMLF1_EBV_binder	10x Full	GLCTLVAML	Pearson	0.0065871711272988
971	mvTCR	0	Pearson_A0301_KLGGALQAK_IE-1_CMV_binder	10x Full	KLGGALQAK	Pearson	0.5528957745395874
972	mvTCR	0	Pearson_A0301_RLRAEAQVK_EMNA-3A_EBV_binder	10x Full	RLRAEAQVK	Pearson	0.5106788794568325
973	mvTCR	0	Pearson_A1101_IVTDFSVIK_EBNA-3B_EBV_binder	10x Full	IVTDFSVIK	Pearson	0.081484654223679
974	mvTCR	0	Pearson_A1101_AVFDRKSDAK_EBNA-3B_EBV_binder	10x Full	AVFDRKSDAK	Pearson	0.3717132662911686
975	mvTCR	0	Pearson_B0801_RAKFKQLL_BZLF1_EBV_binder	10x Full	RAKFKQLL	Pearson	0.577298041921337
976	TCR	0	MSLE_A0201_ELAGIGILTV_MART-1_Cancer_binder	10x Full	ELAGIGILTV	MSLE	0.1324310280760204
977	TCR	0	MSLE_A0201_GILGFVFTL_Flu-MP_Influenza_binder	10x Full	GILGFVFTL	MSLE	0.5490350185549272
978	TCR	0	MSLE_A0201_GLCTLVAML_BMLF1_EBV_binder	10x Full	GLCTLVAML	MSLE	0.1042899440488217
979	TCR	0	MSLE_A0301_KLGGALQAK_IE-1_CMV_binder	10x Full	KLGGALQAK	MSLE	1.003687642257885
980	TCR	0	MSLE_A0301_RLRAEAQVK_EMNA-3A_EBV_binder	10x Full	RLRAEAQVK	MSLE	0.8010904214283925
981	TCR	0	MSLE_A1101_IVTDFSVIK_EBNA-3B_EBV_binder	10x Full	IVTDFSVIK	MSLE	1.0867371171228577
982	TCR	0	MSLE_A1101_AVFDRKSDAK_EBNA-3B_EBV_binder	10x Full	AVFDRKSDAK	MSLE	0.8479823371756203
983	TCR	0	MSLE_B0801_RAKFKQLL_BZLF1_EBV_binder	10x Full	RAKFKQLL	MSLE	1.9959755661097265
984	TCR	0	Pearson_A0201_ELAGIGILTV_MART-1_Cancer_binder	10x Full	ELAGIGILTV	Pearson	0.0362532749276792
985	TCR	0	Pearson_A0201_GILGFVFTL_Flu-MP_Influenza_binder	10x Full	GILGFVFTL	Pearson	0.2539482665805896
986	TCR	0	Pearson_A0201_GLCTLVAML_BMLF1_EBV_binder	10x Full	GLCTLVAML	Pearson	0.1607099155923815
987	TCR	0	Pearson_A0301_KLGGALQAK_IE-1_CMV_binder	10x Full	KLGGALQAK	Pearson	0.5633120707097934
988	TCR	0	Pearson_A0301_RLRAEAQVK_EMNA-3A_EBV_binder	10x Full	RLRAEAQVK	Pearson	0.4984440808977972
989	TCR	0	Pearson_A1101_IVTDFSVIK_EBNA-3B_EBV_binder	10x Full	IVTDFSVIK	Pearson	0.1342103053620723
990	TCR	0	Pearson_A1101_AVFDRKSDAK_EBNA-3B_EBV_binder	10x Full	AVFDRKSDAK	Pearson	0.4178987974421361
991	TCR	0	Pearson_B0801_RAKFKQLL_BZLF1_EBV_binder	10x Full	RAKFKQLL	Pearson	0.6025931429915313
992	RNA	0	MSLE_A0201_ELAGIGILTV_MART-1_Cancer_binder	10x Full	ELAGIGILTV	MSLE	0.072480004428609
993	RNA	0	MSLE_A0201_GILGFVFTL_Flu-MP_Influenza_binder	10x Full	GILGFVFTL	MSLE	0.5342873592250691
994	RNA	0	MSLE_A0201_GLCTLVAML_BMLF1_EBV_binder	10x Full	GLCTLVAML	MSLE	0.1159061071677422
995	RNA	0	MSLE_A0301_KLGGALQAK_IE-1_CMV_binder	10x Full	KLGGALQAK	MSLE	0.7450437892949239
996	RNA	0	MSLE_A0301_RLRAEAQVK_EMNA-3A_EBV_binder	10x Full	RLRAEAQVK	MSLE	0.5924731331510084
997	RNA	0	MSLE_A1101_IVTDFSVIK_EBNA-3B_EBV_binder	10x Full	IVTDFSVIK	MSLE	0.785884063945734
998	RNA	0	MSLE_A1101_AVFDRKSDAK_EBNA-3B_EBV_binder	10x Full	AVFDRKSDAK	MSLE	0.721593817161511
999	RNA	0	MSLE_B0801_RAKFKQLL_BZLF1_EBV_binder	10x Full	RAKFKQLL	MSLE	1.6920434823078552
1000	RNA	0	Pearson_A0201_ELAGIGILTV_MART-1_Cancer_binder	10x Full	ELAGIGILTV	Pearson	0.1887850965776278
1001	RNA	0	Pearson_A0201_GILGFVFTL_Flu-MP_Influenza_binder	10x Full	GILGFVFTL	Pearson	0.2700003332650423
1002	RNA	0	Pearson_A0201_GLCTLVAML_BMLF1_EBV_binder	10x Full	GLCTLVAML	Pearson	0.030807439659499
1003	RNA	0	Pearson_A0301_KLGGALQAK_IE-1_CMV_binder	10x Full	KLGGALQAK	Pearson	0.729096297627535
1004	RNA	0	Pearson_A0301_RLRAEAQVK_EMNA-3A_EBV_binder	10x Full	RLRAEAQVK	Pearson	0.6722254063970186
1005	RNA	0	Pearson_A1101_IVTDFSVIK_EBNA-3B_EBV_binder	10x Full	IVTDFSVIK	Pearson	0.5325478699538969
1006	RNA	0	Pearson_A1101_AVFDRKSDAK_EBNA-3B_EBV_binder	10x Full	AVFDRKSDAK	Pearson	0.4468760628709348
1007	RNA	0	Pearson_B0801_RAKFKQLL_BZLF1_EBV_binder	10x Full	RAKFKQLL	Pearson	0.5029727784489867
1008	mvTCR	1	MSLE_A0201_ELAGIGILTV_MART-1_Cancer_binder	10x Full	ELAGIGILTV	MSLE	0.0718756718687952
1009	mvTCR	1	MSLE_A0201_GILGFVFTL_Flu-MP_Influenza_binder	10x Full	GILGFVFTL	MSLE	0.3175688208880817
1010	mvTCR	1	MSLE_A0201_GLCTLVAML_BMLF1_EBV_binder	10x Full	GLCTLVAML	MSLE	0.2073146819645617
1011	mvTCR	1	MSLE_A0301_KLGGALQAK_IE-1_CMV_binder	10x Full	KLGGALQAK	MSLE	0.7305530403216614
1012	mvTCR	1	MSLE_A0301_RLRAEAQVK_EMNA-3A_EBV_binder	10x Full	RLRAEAQVK	MSLE	0.6251783067098824
1013	mvTCR	1	MSLE_A1101_IVTDFSVIK_EBNA-3B_EBV_binder	10x Full	IVTDFSVIK	MSLE	0.7968620384063573
1014	mvTCR	1	MSLE_A1101_AVFDRKSDAK_EBNA-3B_EBV_binder	10x Full	AVFDRKSDAK	MSLE	1.2743429824599444
1015	mvTCR	1	MSLE_B0801_RAKFKQLL_BZLF1_EBV_binder	10x Full	RAKFKQLL	MSLE	0.517625737520579
1016	mvTCR	1	Pearson_A0201_ELAGIGILTV_MART-1_Cancer_binder	10x Full	ELAGIGILTV	Pearson	0.2815126792604395
1017	mvTCR	1	Pearson_A0201_GILGFVFTL_Flu-MP_Influenza_binder	10x Full	GILGFVFTL	Pearson	0.7994909652969694
1018	mvTCR	1	Pearson_A0201_GLCTLVAML_BMLF1_EBV_binder	10x Full	GLCTLVAML	Pearson	0.7003616052812028
1019	mvTCR	1	Pearson_A0301_KLGGALQAK_IE-1_CMV_binder	10x Full	KLGGALQAK	Pearson	0.6841761147174003
1020	mvTCR	1	Pearson_A0301_RLRAEAQVK_EMNA-3A_EBV_binder	10x Full	RLRAEAQVK	Pearson	0.6058712658987054
1021	mvTCR	1	Pearson_A1101_IVTDFSVIK_EBNA-3B_EBV_binder	10x Full	IVTDFSVIK	Pearson	0.4541400517791448
1022	mvTCR	1	Pearson_A1101_AVFDRKSDAK_EBNA-3B_EBV_binder	10x Full	AVFDRKSDAK	Pearson	0.1480901278098909
1023	mvTCR	1	Pearson_B0801_RAKFKQLL_BZLF1_EBV_binder	10x Full	RAKFKQLL	Pearson	0.7509145458571616
1024	TCR	1	MSLE_A0201_ELAGIGILTV_MART-1_Cancer_binder	10x Full	ELAGIGILTV	MSLE	0.0779198830962376
1025	TCR	1	MSLE_A0201_GILGFVFTL_Flu-MP_Influenza_binder	10x Full	GILGFVFTL	MSLE	0.444393756258612
1026	TCR	1	MSLE_A0201_GLCTLVAML_BMLF1_EBV_binder	10x Full	GLCTLVAML	MSLE	0.2439994497571278
1027	TCR	1	MSLE_A0301_KLGGALQAK_IE-1_CMV_binder	10x Full	KLGGALQAK	MSLE	1.5189751976435604
1028	TCR	1	MSLE_A0301_RLRAEAQVK_EMNA-3A_EBV_binder	10x Full	RLRAEAQVK	MSLE	1.0496892537572209
1029	TCR	1	MSLE_A1101_IVTDFSVIK_EBNA-3B_EBV_binder	10x Full	IVTDFSVIK	MSLE	1.0866591871329006
1030	TCR	1	MSLE_A1101_AVFDRKSDAK_EBNA-3B_EBV_binder	10x Full	AVFDRKSDAK	MSLE	2.0779088789258497
1031	TCR	1	MSLE_B0801_RAKFKQLL_BZLF1_EBV_binder	10x Full	RAKFKQLL	MSLE	5.980116330828627
1032	TCR	1	Pearson_A0201_ELAGIGILTV_MART-1_Cancer_binder	10x Full	ELAGIGILTV	Pearson	0.0815583310940799
1033	TCR	1	Pearson_A0201_GILGFVFTL_Flu-MP_Influenza_binder	10x Full	GILGFVFTL	Pearson	0.7185375529613824
1034	TCR	1	Pearson_A0201_GLCTLVAML_BMLF1_EBV_binder	10x Full	GLCTLVAML	Pearson	0.663663427865983
1035	TCR	1	Pearson_A0301_KLGGALQAK_IE-1_CMV_binder	10x Full	KLGGALQAK	Pearson	0.3879812725118063
1036	TCR	1	Pearson_A0301_RLRAEAQVK_EMNA-3A_EBV_binder	10x Full	RLRAEAQVK	Pearson	0.3194757291921587
1037	TCR	1	Pearson_A1101_IVTDFSVIK_EBNA-3B_EBV_binder	10x Full	IVTDFSVIK	Pearson	0.2136738318705197
1038	TCR	1	Pearson_A1101_AVFDRKSDAK_EBNA-3B_EBV_binder	10x Full	AVFDRKSDAK	Pearson	-0.0573351036395017
1039	TCR	1	Pearson_B0801_RAKFKQLL_BZLF1_EBV_binder	10x Full	RAKFKQLL	Pearson	0.0570617452982787
1040	RNA	1	MSLE_A0201_ELAGIGILTV_MART-1_Cancer_binder	10x Full	ELAGIGILTV	MSLE	0.0717709235315889
1041	RNA	1	MSLE_A0201_GILGFVFTL_Flu-MP_Influenza_binder	10x Full	GILGFVFTL	MSLE	0.5604806926252514
1042	RNA	1	MSLE_A0201_GLCTLVAML_BMLF1_EBV_binder	10x Full	GLCTLVAML	MSLE	0.3642376053592588
1043	RNA	1	MSLE_A0301_KLGGALQAK_IE-1_CMV_binder	10x Full	KLGGALQAK	MSLE	0.7550424216040242
1044	RNA	1	MSLE_A0301_RLRAEAQVK_EMNA-3A_EBV_binder	10x Full	RLRAEAQVK	MSLE	0.599826485465382
1045	RNA	1	MSLE_A1101_IVTDFSVIK_EBNA-3B_EBV_binder	10x Full	IVTDFSVIK	MSLE	0.991893480945042
1046	RNA	1	MSLE_A1101_AVFDRKSDAK_EBNA-3B_EBV_binder	10x Full	AVFDRKSDAK	MSLE	1.410916703798432
1047	RNA	1	MSLE_B0801_RAKFKQLL_BZLF1_EBV_binder	10x Full	RAKFKQLL	MSLE	1.3342250985715591
1048	RNA	1	Pearson_A0201_ELAGIGILTV_MART-1_Cancer_binder	10x Full	ELAGIGILTV	Pearson	0.3042988644886826
1049	RNA	1	Pearson_A0201_GILGFVFTL_Flu-MP_Influenza_binder	10x Full	GILGFVFTL	Pearson	0.7451734810834039
1050	RNA	1	Pearson_A0201_GLCTLVAML_BMLF1_EBV_binder	10x Full	GLCTLVAML	Pearson	0.087667441304566
1051	RNA	1	Pearson_A0301_KLGGALQAK_IE-1_CMV_binder	10x Full	KLGGALQAK	Pearson	0.7419501526541139
1052	RNA	1	Pearson_A0301_RLRAEAQVK_EMNA-3A_EBV_binder	10x Full	RLRAEAQVK	Pearson	0.6724947162522672
1053	RNA	1	Pearson_A1101_IVTDFSVIK_EBNA-3B_EBV_binder	10x Full	IVTDFSVIK	Pearson	0.1744926206422805
1054	RNA	1	Pearson_A1101_AVFDRKSDAK_EBNA-3B_EBV_binder	10x Full	AVFDRKSDAK	Pearson	0.031475998492377
1055	RNA	1	Pearson_B0801_RAKFKQLL_BZLF1_EBV_binder	10x Full	RAKFKQLL	Pearson	0.6505862168300427
1056	mvTCR	2	MSLE_A0201_ELAGIGILTV_MART-1_Cancer_binder	10x Full	ELAGIGILTV	MSLE	0.0777471767888658
1057	mvTCR	2	MSLE_A0201_GILGFVFTL_Flu-MP_Influenza_binder	10x Full	GILGFVFTL	MSLE	0.3574035833535034
1058	mvTCR	2	MSLE_A0201_GLCTLVAML_BMLF1_EBV_binder	10x Full	GLCTLVAML	MSLE	0.134297247506802
1059	mvTCR	2	MSLE_A0301_KLGGALQAK_IE-1_CMV_binder	10x Full	KLGGALQAK	MSLE	0.9903051867088736
1060	mvTCR	2	MSLE_A0301_RLRAEAQVK_EMNA-3A_EBV_binder	10x Full	RLRAEAQVK	MSLE	0.7289480379218448
1061	mvTCR	2	MSLE_A1101_IVTDFSVIK_EBNA-3B_EBV_binder	10x Full	IVTDFSVIK	MSLE	3.0176568297699644
1062	mvTCR	2	MSLE_A1101_AVFDRKSDAK_EBNA-3B_EBV_binder	10x Full	AVFDRKSDAK	MSLE	1.699658418664557
1063	mvTCR	2	MSLE_B0801_RAKFKQLL_BZLF1_EBV_binder	10x Full	RAKFKQLL	MSLE	0.7330320093489617
1064	mvTCR	2	Pearson_A0201_ELAGIGILTV_MART-1_Cancer_binder	10x Full	ELAGIGILTV	Pearson	0.2582967579051973
1065	mvTCR	2	Pearson_A0201_GILGFVFTL_Flu-MP_Influenza_binder	10x Full	GILGFVFTL	Pearson	0.8058088783386139
1066	mvTCR	2	Pearson_A0201_GLCTLVAML_BMLF1_EBV_binder	10x Full	GLCTLVAML	Pearson	0.7286746142528335
1067	mvTCR	2	Pearson_A0301_KLGGALQAK_IE-1_CMV_binder	10x Full	KLGGALQAK	Pearson	0.6761704068656776
1068	mvTCR	2	Pearson_A0301_RLRAEAQVK_EMNA-3A_EBV_binder	10x Full	RLRAEAQVK	Pearson	0.6118551817460323
1069	mvTCR	2	Pearson_A1101_IVTDFSVIK_EBNA-3B_EBV_binder	10x Full	IVTDFSVIK	Pearson	0.437942019522528
1070	mvTCR	2	Pearson_A1101_AVFDRKSDAK_EBNA-3B_EBV_binder	10x Full	AVFDRKSDAK	Pearson	0.0023255896502579
1071	mvTCR	2	Pearson_B0801_RAKFKQLL_BZLF1_EBV_binder	10x Full	RAKFKQLL	Pearson	0.6858822953257315
1072	TCR	2	MSLE_A0201_ELAGIGILTV_MART-1_Cancer_binder	10x Full	ELAGIGILTV	MSLE	0.0894887208907325
1073	TCR	2	MSLE_A0201_GILGFVFTL_Flu-MP_Influenza_binder	10x Full	GILGFVFTL	MSLE	0.4625126265708784
1074	TCR	2	MSLE_A0201_GLCTLVAML_BMLF1_EBV_binder	10x Full	GLCTLVAML	MSLE	0.1287754829067799
1075	TCR	2	MSLE_A0301_KLGGALQAK_IE-1_CMV_binder	10x Full	KLGGALQAK	MSLE	1.5642524742987385
1076	TCR	2	MSLE_A0301_RLRAEAQVK_EMNA-3A_EBV_binder	10x Full	RLRAEAQVK	MSLE	1.0593788609695036
1077	TCR	2	MSLE_A1101_IVTDFSVIK_EBNA-3B_EBV_binder	10x Full	IVTDFSVIK	MSLE	3.9642410411748217
1078	TCR	2	MSLE_A1101_AVFDRKSDAK_EBNA-3B_EBV_binder	10x Full	AVFDRKSDAK	MSLE	1.7121560269763294
1079	TCR	2	MSLE_B0801_RAKFKQLL_BZLF1_EBV_binder	10x Full	RAKFKQLL	MSLE	1.6823455990737075
1080	TCR	2	Pearson_A0201_ELAGIGILTV_MART-1_Cancer_binder	10x Full	ELAGIGILTV	Pearson	0.1336860707824141
1081	TCR	2	Pearson_A0201_GILGFVFTL_Flu-MP_Influenza_binder	10x Full	GILGFVFTL	Pearson	0.7325155801056825
1082	TCR	2	Pearson_A0201_GLCTLVAML_BMLF1_EBV_binder	10x Full	GLCTLVAML	Pearson	0.7477159022459218
1083	TCR	2	Pearson_A0301_KLGGALQAK_IE-1_CMV_binder	10x Full	KLGGALQAK	Pearson	0.2810435501569024
1084	TCR	2	Pearson_A0301_RLRAEAQVK_EMNA-3A_EBV_binder	10x Full	RLRAEAQVK	Pearson	0.2703051568357479
1085	TCR	2	Pearson_A1101_IVTDFSVIK_EBNA-3B_EBV_binder	10x Full	IVTDFSVIK	Pearson	0.3555818185604374
1086	TCR	2	Pearson_A1101_AVFDRKSDAK_EBNA-3B_EBV_binder	10x Full	AVFDRKSDAK	Pearson	0.1409781629936599
1087	TCR	2	Pearson_B0801_RAKFKQLL_BZLF1_EBV_binder	10x Full	RAKFKQLL	Pearson	0.2464858806065636
1088	RNA	2	MSLE_A0201_ELAGIGILTV_MART-1_Cancer_binder	10x Full	ELAGIGILTV	MSLE	0.0794028638175729
1089	RNA	2	MSLE_A0201_GILGFVFTL_Flu-MP_Influenza_binder	10x Full	GILGFVFTL	MSLE	1.0586690220724135
1090	RNA	2	MSLE_A0201_GLCTLVAML_BMLF1_EBV_binder	10x Full	GLCTLVAML	MSLE	0.2723232291377892
1091	RNA	2	MSLE_A0301_KLGGALQAK_IE-1_CMV_binder	10x Full	KLGGALQAK	MSLE	1.3512815366159874
1092	RNA	2	MSLE_A0301_RLRAEAQVK_EMNA-3A_EBV_binder	10x Full	RLRAEAQVK	MSLE	0.8727776561809608
1093	RNA	2	MSLE_A1101_IVTDFSVIK_EBNA-3B_EBV_binder	10x Full	IVTDFSVIK	MSLE	3.788354578766417
1094	RNA	2	MSLE_A1101_AVFDRKSDAK_EBNA-3B_EBV_binder	10x Full	AVFDRKSDAK	MSLE	1.6165522124280172
1095	RNA	2	MSLE_B0801_RAKFKQLL_BZLF1_EBV_binder	10x Full	RAKFKQLL	MSLE	1.106951780733447
1096	RNA	2	Pearson_A0201_ELAGIGILTV_MART-1_Cancer_binder	10x Full	ELAGIGILTV	Pearson	0.10767195564765
1097	RNA	2	Pearson_A0201_GILGFVFTL_Flu-MP_Influenza_binder	10x Full	GILGFVFTL	Pearson	0.4956041284822864
1098	RNA	2	Pearson_A0201_GLCTLVAML_BMLF1_EBV_binder	10x Full	GLCTLVAML	Pearson	0.0658523708117222
1099	RNA	2	Pearson_A0301_KLGGALQAK_IE-1_CMV_binder	10x Full	KLGGALQAK	Pearson	0.5951429707988505
1100	RNA	2	Pearson_A0301_RLRAEAQVK_EMNA-3A_EBV_binder	10x Full	RLRAEAQVK	Pearson	0.5443731985682808
1101	RNA	2	Pearson_A1101_IVTDFSVIK_EBNA-3B_EBV_binder	10x Full	IVTDFSVIK	Pearson	0.1056103414423754
1102	RNA	2	Pearson_A1101_AVFDRKSDAK_EBNA-3B_EBV_binder	10x Full	AVFDRKSDAK	Pearson	0.1147945604038681
1103	RNA	2	Pearson_B0801_RAKFKQLL_BZLF1_EBV_binder	10x Full	RAKFKQLL	Pearson	0.6233974330880953
1104	mvTCR	3	MSLE_A0201_ELAGIGILTV_MART-1_Cancer_binder	10x Full	ELAGIGILTV	MSLE	0.0721013396237768
1105	mvTCR	3	MSLE_A0201_GILGFVFTL_Flu-MP_Influenza_binder	10x Full	GILGFVFTL	MSLE	0.4801236552592129
1106	mvTCR	3	MSLE_A0201_GLCTLVAML_BMLF1_EBV_binder	10x Full	GLCTLVAML	MSLE	0.1431281974300652
1107	mvTCR	3	MSLE_A0301_KLGGALQAK_IE-1_CMV_binder	10x Full	KLGGALQAK	MSLE	0.9850004655790618
1108	mvTCR	3	MSLE_A0301_RLRAEAQVK_EMNA-3A_EBV_binder	10x Full	RLRAEAQVK	MSLE	0.7616989050118529
1109	mvTCR	3	MSLE_A1101_IVTDFSVIK_EBNA-3B_EBV_binder	10x Full	IVTDFSVIK	MSLE	2.367906719796797
1110	mvTCR	3	MSLE_A1101_AVFDRKSDAK_EBNA-3B_EBV_binder	10x Full	AVFDRKSDAK	MSLE	0.8442140203038055
1111	mvTCR	3	MSLE_B0801_RAKFKQLL_BZLF1_EBV_binder	10x Full	RAKFKQLL	MSLE	1.079917245204695
1112	mvTCR	3	Pearson_A0201_ELAGIGILTV_MART-1_Cancer_binder	10x Full	ELAGIGILTV	Pearson	0.3890331840212536
1113	mvTCR	3	Pearson_A0201_GILGFVFTL_Flu-MP_Influenza_binder	10x Full	GILGFVFTL	Pearson	0.758745363905797
1114	mvTCR	3	Pearson_A0201_GLCTLVAML_BMLF1_EBV_binder	10x Full	GLCTLVAML	Pearson	0.3482218964419835
1115	mvTCR	3	Pearson_A0301_KLGGALQAK_IE-1_CMV_binder	10x Full	KLGGALQAK	Pearson	0.6657690505259871
1116	mvTCR	3	Pearson_A0301_RLRAEAQVK_EMNA-3A_EBV_binder	10x Full	RLRAEAQVK	Pearson	0.5899351090796464
1117	mvTCR	3	Pearson_A1101_IVTDFSVIK_EBNA-3B_EBV_binder	10x Full	IVTDFSVIK	Pearson	0.5821886323238986
1118	mvTCR	3	Pearson_A1101_AVFDRKSDAK_EBNA-3B_EBV_binder	10x Full	AVFDRKSDAK	Pearson	0.498827603478636
1119	mvTCR	3	Pearson_B0801_RAKFKQLL_BZLF1_EBV_binder	10x Full	RAKFKQLL	Pearson	0.5301277786014521
1120	TCR	3	MSLE_A0201_ELAGIGILTV_MART-1_Cancer_binder	10x Full	ELAGIGILTV	MSLE	0.0918216327021958
1121	TCR	3	MSLE_A0201_GILGFVFTL_Flu-MP_Influenza_binder	10x Full	GILGFVFTL	MSLE	0.9478314492381708
1122	TCR	3	MSLE_A0201_GLCTLVAML_BMLF1_EBV_binder	10x Full	GLCTLVAML	MSLE	0.1319519363027153
1123	TCR	3	MSLE_A0301_KLGGALQAK_IE-1_CMV_binder	10x Full	KLGGALQAK	MSLE	0.9656364698330828
1124	TCR	3	MSLE_A0301_RLRAEAQVK_EMNA-3A_EBV_binder	10x Full	RLRAEAQVK	MSLE	0.851639901459501
1125	TCR	3	MSLE_A1101_IVTDFSVIK_EBNA-3B_EBV_binder	10x Full	IVTDFSVIK	MSLE	3.08786024812981
1126	TCR	3	MSLE_A1101_AVFDRKSDAK_EBNA-3B_EBV_binder	10x Full	AVFDRKSDAK	MSLE	0.8809705510451882
1127	TCR	3	MSLE_B0801_RAKFKQLL_BZLF1_EBV_binder	10x Full	RAKFKQLL	MSLE	1.1299562990813037
1128	TCR	3	Pearson_A0201_ELAGIGILTV_MART-1_Cancer_binder	10x Full	ELAGIGILTV	Pearson	0.0462361678132404
1129	TCR	3	Pearson_A0201_GILGFVFTL_Flu-MP_Influenza_binder	10x Full	GILGFVFTL	Pearson	0.6111524448713671
1130	TCR	3	Pearson_A0201_GLCTLVAML_BMLF1_EBV_binder	10x Full	GLCTLVAML	Pearson	0.3500771035356678
1131	TCR	3	Pearson_A0301_KLGGALQAK_IE-1_CMV_binder	10x Full	KLGGALQAK	Pearson	0.5140589418692657
1132	TCR	3	Pearson_A0301_RLRAEAQVK_EMNA-3A_EBV_binder	10x Full	RLRAEAQVK	Pearson	0.4203056860787119
1133	TCR	3	Pearson_A1101_IVTDFSVIK_EBNA-3B_EBV_binder	10x Full	IVTDFSVIK	Pearson	0.3191779443184768
1134	TCR	3	Pearson_A1101_AVFDRKSDAK_EBNA-3B_EBV_binder	10x Full	AVFDRKSDAK	Pearson	0.3825148953004759
1135	TCR	3	Pearson_B0801_RAKFKQLL_BZLF1_EBV_binder	10x Full	RAKFKQLL	Pearson	0.6173547164823046
1136	RNA	3	MSLE_A0201_ELAGIGILTV_MART-1_Cancer_binder	10x Full	ELAGIGILTV	MSLE	0.0793869766415158
1137	RNA	3	MSLE_A0201_GILGFVFTL_Flu-MP_Influenza_binder	10x Full	GILGFVFTL	MSLE	1.2157277256797427
1138	RNA	3	MSLE_A0201_GLCTLVAML_BMLF1_EBV_binder	10x Full	GLCTLVAML	MSLE	0.1656521527948795
1139	RNA	3	MSLE_A0301_KLGGALQAK_IE-1_CMV_binder	10x Full	KLGGALQAK	MSLE	1.1826014219371408
1140	RNA	3	MSLE_A0301_RLRAEAQVK_EMNA-3A_EBV_binder	10x Full	RLRAEAQVK	MSLE	0.8652073392260076
1141	RNA	3	MSLE_A1101_IVTDFSVIK_EBNA-3B_EBV_binder	10x Full	IVTDFSVIK	MSLE	3.938237850263237
1142	RNA	3	MSLE_A1101_AVFDRKSDAK_EBNA-3B_EBV_binder	10x Full	AVFDRKSDAK	MSLE	0.9275459869206416
1143	RNA	3	MSLE_B0801_RAKFKQLL_BZLF1_EBV_binder	10x Full	RAKFKQLL	MSLE	1.199522907387045
1144	RNA	3	Pearson_A0201_ELAGIGILTV_MART-1_Cancer_binder	10x Full	ELAGIGILTV	Pearson	0.0162405708680679
1145	RNA	3	Pearson_A0201_GILGFVFTL_Flu-MP_Influenza_binder	10x Full	GILGFVFTL	Pearson	0.51315825480828
1146	RNA	3	Pearson_A0201_GLCTLVAML_BMLF1_EBV_binder	10x Full	GLCTLVAML	Pearson	0.0207527666428879
1147	RNA	3	Pearson_A0301_KLGGALQAK_IE-1_CMV_binder	10x Full	KLGGALQAK	Pearson	0.6057872709663086
1148	RNA	3	Pearson_A0301_RLRAEAQVK_EMNA-3A_EBV_binder	10x Full	RLRAEAQVK	Pearson	0.5403616835464115
1149	RNA	3	Pearson_A1101_IVTDFSVIK_EBNA-3B_EBV_binder	10x Full	IVTDFSVIK	Pearson	-0.024504375422605
1150	RNA	3	Pearson_A1101_AVFDRKSDAK_EBNA-3B_EBV_binder	10x Full	AVFDRKSDAK	Pearson	0.4855092192178181
1151	RNA	3	Pearson_B0801_RAKFKQLL_BZLF1_EBV_binder	10x Full	RAKFKQLL	Pearson	0.5555550932937157
1152	mvTCR	4	MSLE_A0201_ELAGIGILTV_MART-1_Cancer_binder	10x Full	ELAGIGILTV	MSLE	0.075179769519932
1153	mvTCR	4	MSLE_A0201_GILGFVFTL_Flu-MP_Influenza_binder	10x Full	GILGFVFTL	MSLE	1.5572360278120163
1154	mvTCR	4	MSLE_A0201_GLCTLVAML_BMLF1_EBV_binder	10x Full	GLCTLVAML	MSLE	0.2270770627934245
1155	mvTCR	4	MSLE_A0301_KLGGALQAK_IE-1_CMV_binder	10x Full	KLGGALQAK	MSLE	0.8521735624151495
1156	mvTCR	4	MSLE_A0301_RLRAEAQVK_EMNA-3A_EBV_binder	10x Full	RLRAEAQVK	MSLE	0.6557820485090905
1157	mvTCR	4	MSLE_A1101_IVTDFSVIK_EBNA-3B_EBV_binder	10x Full	IVTDFSVIK	MSLE	1.0887867359153285
1158	mvTCR	4	MSLE_A1101_AVFDRKSDAK_EBNA-3B_EBV_binder	10x Full	AVFDRKSDAK	MSLE	0.8207181312439821
1159	mvTCR	4	MSLE_B0801_RAKFKQLL_BZLF1_EBV_binder	10x Full	RAKFKQLL	MSLE	0.9106953961960064
1160	mvTCR	4	Pearson_A0201_ELAGIGILTV_MART-1_Cancer_binder	10x Full	ELAGIGILTV	Pearson	0.2220584181606197
1161	mvTCR	4	Pearson_A0201_GILGFVFTL_Flu-MP_Influenza_binder	10x Full	GILGFVFTL	Pearson	0.6016183364514792
1162	mvTCR	4	Pearson_A0201_GLCTLVAML_BMLF1_EBV_binder	10x Full	GLCTLVAML	Pearson	0.661767459914171
1163	mvTCR	4	Pearson_A0301_KLGGALQAK_IE-1_CMV_binder	10x Full	KLGGALQAK	Pearson	0.6342458844850053
1164	mvTCR	4	Pearson_A0301_RLRAEAQVK_EMNA-3A_EBV_binder	10x Full	RLRAEAQVK	Pearson	0.5960645982446287
1165	mvTCR	4	Pearson_A1101_IVTDFSVIK_EBNA-3B_EBV_binder	10x Full	IVTDFSVIK	Pearson	0.386509061237697
1166	mvTCR	4	Pearson_A1101_AVFDRKSDAK_EBNA-3B_EBV_binder	10x Full	AVFDRKSDAK	Pearson	0.5961981887179763
1167	mvTCR	4	Pearson_B0801_RAKFKQLL_BZLF1_EBV_binder	10x Full	RAKFKQLL	Pearson	0.6773411436398794
1168	TCR	4	MSLE_A0201_ELAGIGILTV_MART-1_Cancer_binder	10x Full	ELAGIGILTV	MSLE	0.0872032978627667
1169	TCR	4	MSLE_A0201_GILGFVFTL_Flu-MP_Influenza_binder	10x Full	GILGFVFTL	MSLE	1.0793498001794737
1170	TCR	4	MSLE_A0201_GLCTLVAML_BMLF1_EBV_binder	10x Full	GLCTLVAML	MSLE	0.2878093103957432
1171	TCR	4	MSLE_A0301_KLGGALQAK_IE-1_CMV_binder	10x Full	KLGGALQAK	MSLE	1.1160731848546954
1172	TCR	4	MSLE_A0301_RLRAEAQVK_EMNA-3A_EBV_binder	10x Full	RLRAEAQVK	MSLE	0.8520750940949416
1173	TCR	4	MSLE_A1101_IVTDFSVIK_EBNA-3B_EBV_binder	10x Full	IVTDFSVIK	MSLE	1.0078591811105335
1174	TCR	4	MSLE_A1101_AVFDRKSDAK_EBNA-3B_EBV_binder	10x Full	AVFDRKSDAK	MSLE	1.015332243843707
1175	TCR	4	MSLE_B0801_RAKFKQLL_BZLF1_EBV_binder	10x Full	RAKFKQLL	MSLE	1.6191085222447026
1176	TCR	4	Pearson_A0201_ELAGIGILTV_MART-1_Cancer_binder	10x Full	ELAGIGILTV	Pearson	0.0339282019852727
1177	TCR	4	Pearson_A0201_GILGFVFTL_Flu-MP_Influenza_binder	10x Full	GILGFVFTL	Pearson	0.6635789030454493
1178	TCR	4	Pearson_A0201_GLCTLVAML_BMLF1_EBV_binder	10x Full	GLCTLVAML	Pearson	0.4715846830604429
1179	TCR	4	Pearson_A0301_KLGGALQAK_IE-1_CMV_binder	10x Full	KLGGALQAK	Pearson	0.4120601112035403
1180	TCR	4	Pearson_A0301_RLRAEAQVK_EMNA-3A_EBV_binder	10x Full	RLRAEAQVK	Pearson	0.3697077641567164
1181	TCR	4	Pearson_A1101_IVTDFSVIK_EBNA-3B_EBV_binder	10x Full	IVTDFSVIK	Pearson	0.3571551156772198
1182	TCR	4	Pearson_A1101_AVFDRKSDAK_EBNA-3B_EBV_binder	10x Full	AVFDRKSDAK	Pearson	0.2866722238521788
1183	TCR	4	Pearson_B0801_RAKFKQLL_BZLF1_EBV_binder	10x Full	RAKFKQLL	Pearson	0.4527899443102831
1184	RNA	4	MSLE_A0201_ELAGIGILTV_MART-1_Cancer_binder	10x Full	ELAGIGILTV	MSLE	0.0796477624215495
1185	RNA	4	MSLE_A0201_GILGFVFTL_Flu-MP_Influenza_binder	10x Full	GILGFVFTL	MSLE	1.8318186098543552
1186	RNA	4	MSLE_A0201_GLCTLVAML_BMLF1_EBV_binder	10x Full	GLCTLVAML	MSLE	0.4120858570646152
1187	RNA	4	MSLE_A0301_KLGGALQAK_IE-1_CMV_binder	10x Full	KLGGALQAK	MSLE	0.803294531207407
1188	RNA	4	MSLE_A0301_RLRAEAQVK_EMNA-3A_EBV_binder	10x Full	RLRAEAQVK	MSLE	0.6104408852447982
1189	RNA	4	MSLE_A1101_IVTDFSVIK_EBNA-3B_EBV_binder	10x Full	IVTDFSVIK	MSLE	0.8391577903039495
1190	RNA	4	MSLE_A1101_AVFDRKSDAK_EBNA-3B_EBV_binder	10x Full	AVFDRKSDAK	MSLE	0.7594849898115141
1191	RNA	4	MSLE_B0801_RAKFKQLL_BZLF1_EBV_binder	10x Full	RAKFKQLL	MSLE	1.5586172628764716
1192	RNA	4	Pearson_A0201_ELAGIGILTV_MART-1_Cancer_binder	10x Full	ELAGIGILTV	Pearson	0.2315395937085923
1193	RNA	4	Pearson_A0201_GILGFVFTL_Flu-MP_Influenza_binder	10x Full	GILGFVFTL	Pearson	0.5669377174619727
1194	RNA	4	Pearson_A0201_GLCTLVAML_BMLF1_EBV_binder	10x Full	GLCTLVAML	Pearson	0.0725184314689695
1195	RNA	4	Pearson_A0301_KLGGALQAK_IE-1_CMV_binder	10x Full	KLGGALQAK	Pearson	0.6652746931225837
1196	RNA	4	Pearson_A0301_RLRAEAQVK_EMNA-3A_EBV_binder	10x Full	RLRAEAQVK	Pearson	0.6310713716732403
1197	RNA	4	Pearson_A1101_IVTDFSVIK_EBNA-3B_EBV_binder	10x Full	IVTDFSVIK	Pearson	0.3982737215040006
1198	RNA	4	Pearson_A1101_AVFDRKSDAK_EBNA-3B_EBV_binder	10x Full	AVFDRKSDAK	Pearson	0.5299935557336257
1199	RNA	4	Pearson_B0801_RAKFKQLL_BZLF1_EBV_binder	10x Full	RAKFKQLL	Pearson	0.6180530834416027
