# Supplementary material for: Multi-modal generative modeling for joint analysis of single-cell T cell receptor and gene expression data
Source: Nat Commun. 2024 Jul 3;15:5577. doi: 10.1038/s41467-024-49806-9 (PMC11220149; doi:10.1038/s41467-024-49806-9)
Supplement: Supplementary file 9 — Source Data [file 41467_2024_49806_MOESM9_ESM.zip › SourceData/3d_pvalues.csv]

	model	metric	RNA	TCR
0	mvTCR	MSLE	0.04520499829684233	0.18207311600101056
1	TCR	MSLE	0.3533076870974321
2	RNA	MSLE		0.6466923129025679
3	mvTCR	Pearson	0.005954433773294231	3.2425221977677343e-10
4	TCR	Pearson	0.9993738811867451
5	RNA	Pearson		0.0006261188132549417
