# Supplementary material for: Multi-modal generative modeling for joint analysis of single-cell T cell receptor and gene expression data
Source: Nat Commun. 2024 Jul 3;15:5577. doi: 10.1038/s41467-024-49806-9 (PMC11220149; doi:10.1038/s41467-024-49806-9)
Supplement: Supplementary file 9 — Source Data [file 41467_2024_49806_MOESM9_ESM.zip › SourceData/3e.csv]

	size	split	metric	score	donor
0	100	0	F1-Score	0.3293556777513308	D1
1	500	0	F1-Score	0.479753459121489	D1
2	1000	0	F1-Score	0.3115884828687879	D1
3	2500	0	F1-Score	0.8694473229660212	D1
4	5000	0	F1-Score	0.8554530587280202	D1
5	100	1	F1-Score	0.6535830534281297	D1
6	500	1	F1-Score	0.8610576111945598	D1
7	1000	1	F1-Score	0.8765293226430779	D1
8	2500	1	F1-Score	0.815224978325294	D1
9	5000	1	F1-Score	0.8584445975782579	D1
10	100	2	F1-Score	0.7038251724510827	D1
11	500	2	F1-Score	0.7522008060325425	D1
12	1000	2	F1-Score	0.7506484077801525	D1
13	2500	2	F1-Score	0.7539170077554413	D1
14	5000	2	F1-Score	0.7745840597215977	D1
15	100	3	F1-Score	0.7164974754888811	D1
16	500	3	F1-Score	0.7798959267732485	D1
17	1000	3	F1-Score	0.8053226156654203	D1
18	2500	3	F1-Score	0.8497025716451766	D1
19	5000	3	F1-Score	0.5363835721948159	D1
20	100	4	F1-Score	0.6484617555828549	D1
21	500	4	F1-Score	0.7883529588246553	D1
22	1000	4	F1-Score	0.7329707217218013	D1
23	2500	4	F1-Score	0.8617511078495814	D1
24	5000	4	F1-Score	0.8405530921716257	D1
25	100	0	F1-Score	0.8532545098609502	D2
26	500	0	F1-Score	0.8828002820973441	D2
27	1000	0	F1-Score	0.8182628412560554	D2
28	2500	0	F1-Score	0.7748034004511727	D2
29	5000	0	F1-Score	0.8956188232826345	D2
30	10000	0	F1-Score	0.896898952832892	D2
31	15000	0	F1-Score	0.8785976318473974	D2
32	100	1	F1-Score	0.666676721878721	D2
33	500	1	F1-Score	0.5374344432729236	D2
34	1000	1	F1-Score	0.6196268838601573	D2
35	2500	1	F1-Score	0.6879450761781394	D2
36	5000	1	F1-Score	0.6269632892841339	D2
37	10000	1	F1-Score	0.6170677928359413	D2
38	15000	1	F1-Score	0.7768485766859087	D2
39	100	2	F1-Score	0.7485465641854676	D2
40	500	2	F1-Score	0.7425131847801133	D2
41	1000	2	F1-Score	0.7929532286983576	D2
42	2500	2	F1-Score	0.7974669475205118	D2
43	5000	2	F1-Score	0.7923290511472785	D2
44	10000	2	F1-Score	0.6875759911705158	D2
45	15000	2	F1-Score	0.7908145933895211	D2
46	100	3	F1-Score	0.8094881164245692	D2
47	500	3	F1-Score	0.8498220736625925	D2
48	1000	3	F1-Score	0.7843013818065595	D2
49	2500	3	F1-Score	0.874024219413559	D2
50	5000	3	F1-Score	0.8999047725403323	D2
51	10000	3	F1-Score	0.8759845101778175	D2
52	15000	3	F1-Score	0.8925597735237791	D2
53	100	4	F1-Score	0.9129633574696788	D2
54	500	4	F1-Score	0.811344503059047	D2
55	1000	4	F1-Score	0.7609459860013166	D2
56	2500	4	F1-Score	0.6725896485007613	D2
57	5000	4	F1-Score	0.8268769277233793	D2
58	10000	4	F1-Score	0.8487766682579833	D2
59	15000	4	F1-Score	0.8195305590881659	D2
60	100	0	F1-Score	0.8997489048205375	D3
61	500	0	F1-Score	0.8999523672142976	D3
62	1000	0	F1-Score	0.8992608168392034	D3
63	2500	0	F1-Score	0.9001063564452911	D3
64	5000	0	F1-Score	0.8998624951380253	D3
65	10000	0	F1-Score	0.8988944271056475	D3
66	100	1	F1-Score	0.8967681712235923	D3
67	500	1	F1-Score	0.8965527572982442	D3
68	1000	1	F1-Score	0.8961262678259815	D3
69	2500	1	F1-Score	0.8976535340454711	D3
70	5000	1	F1-Score	0.8962176301820648	D3
71	10000	1	F1-Score	0.8972566965985014	D3
72	100	2	F1-Score	0.8829720965764337	D3
73	500	2	F1-Score	0.8848917111889499	D3
74	1000	2	F1-Score	0.8845196944426673	D3
75	2500	2	F1-Score	0.8843922918825864	D3
76	5000	2	F1-Score	0.8838823435250651	D3
77	10000	2	F1-Score	0.8859975552857265	D3
78	100	3	F1-Score	0.8938094974005529	D3
79	500	3	F1-Score	0.8933166648430855	D3
80	1000	3	F1-Score	0.89423478990408	D3
81	2500	3	F1-Score	0.8952162352504814	D3
82	5000	3	F1-Score	0.894769811682823	D3
83	10000	3	F1-Score	0.892995704383741	D3
84	100	4	F1-Score	0.8995250368625156	D3
85	500	4	F1-Score	0.8992725411895502	D3
86	1000	4	F1-Score	0.9002279385241793	D3
87	2500	4	F1-Score	0.9000296326538676	D3
88	5000	4	F1-Score	0.8992725411895502	D3
89	10000	4	F1-Score	0.8996425450319294	D3
90	100	0	F1-Score	0.7503947059767646	D4
91	500	0	F1-Score	0.7730081498518976	D4
92	1000	0	F1-Score	0.7080340181557573	D4
93	2500	0	F1-Score	0.7558248438491598	D4
94	100	1	F1-Score	0.7984507919945509	D4
95	500	1	F1-Score	0.759708372956573	D4
96	1000	1	F1-Score	0.8026991580076227	D4
97	2500	1	F1-Score	0.8042144011162518	D4
98	100	2	F1-Score	0.7801318481473063	D4
99	500	2	F1-Score	0.5934325537443893	D4
100	1000	2	F1-Score	0.7477488902980343	D4
101	2500	2	F1-Score	0.7915461072087577	D4
102	100	3	F1-Score	0.8047472012060637	D4
103	500	3	F1-Score	0.8118521370812477	D4
104	1000	3	F1-Score	0.808622997817562	D4
105	2500	3	F1-Score	0.8080207932229495	D4
106	100	4	F1-Score	0.7680494753665486	D4
107	500	4	F1-Score	0.7600215600215601	D4
108	1000	4	F1-Score	0.7569060501170594	D4
109	2500	4	F1-Score	0.7716419851804467	D4
110	100	0	F1-Score	0.8583336247142703	10x Full
111	500	0	F1-Score	0.8492369460401573	10x Full
112	1000	0	F1-Score	0.8852066150413629	10x Full
113	2500	0	F1-Score	0.8988762929885435	10x Full
114	5000	0	F1-Score	0.7342121199085845	10x Full
115	10000	0	F1-Score	0.8665042853667719	10x Full
116	15000	0	F1-Score	0.862040229515548	10x Full
117	100	1	F1-Score	0.7741336295974527	10x Full
118	500	1	F1-Score	0.8815551933552147	10x Full
119	1000	1	F1-Score	0.8949284677839414	10x Full
120	2500	1	F1-Score	0.9002460384626421	10x Full
121	5000	1	F1-Score	0.877632194404907	10x Full
122	10000	1	F1-Score	0.8336257508845241	10x Full
123	15000	1	F1-Score	0.8598431585663626	10x Full
124	100	2	F1-Score	0.7604489741574588	10x Full
125	500	2	F1-Score	0.7911615309569382	10x Full
126	1000	2	F1-Score	0.7609066856600055	10x Full
127	2500	2	F1-Score	0.7189971787539471	10x Full
128	5000	2	F1-Score	0.8473847434802885	10x Full
129	10000	2	F1-Score	0.6985232921274303	10x Full
130	15000	2	F1-Score	0.8187455146186873	10x Full
131	100	3	F1-Score	0.8320689352490548	10x Full
132	500	3	F1-Score	0.851806175945348	10x Full
133	1000	3	F1-Score	0.8172616169625918	10x Full
134	2500	3	F1-Score	0.8631300344949825	10x Full
135	5000	3	F1-Score	0.8168805373401927	10x Full
136	10000	3	F1-Score	0.7954583611743933	10x Full
137	15000	3	F1-Score	0.7948186699273516	10x Full
138	100	4	F1-Score	0.8055533472545077	10x Full
139	500	4	F1-Score	0.8162914555674656	10x Full
140	1000	4	F1-Score	0.8523304147256232	10x Full
141	2500	4	F1-Score	0.8342133159464817	10x Full
142	5000	4	F1-Score	0.8063175223637654	10x Full
143	10000	4	F1-Score	0.8345233438374905	10x Full
144	15000	4	F1-Score	0.8302419317160858	10x Full
145	100	0	F1-Score	0.6100188772943993	Minervina
146	500	0	F1-Score	0.709141239498879	Minervina
147	1000	0	F1-Score	0.7292796460001751	Minervina
148	2500	0	F1-Score	0.7615964560211262	Minervina
149	5000	0	F1-Score	0.746239130870045	Minervina
150	100	1	F1-Score	0.6617713696477315	Minervina
151	500	1	F1-Score	0.6628022579146701	Minervina
152	1000	1	F1-Score	0.7961010876044033	Minervina
153	2500	1	F1-Score	0.8115010706101088	Minervina
154	5000	1	F1-Score	0.8067956277594233	Minervina
155	100	2	F1-Score	0.6830863025391537	Minervina
156	500	2	F1-Score	0.7335570707560146	Minervina
157	1000	2	F1-Score	0.7518971109876282	Minervina
158	2500	2	F1-Score	0.7756419100344076	Minervina
159	5000	2	F1-Score	0.783947930036329	Minervina
160	100	3	F1-Score	0.6609058340574804	Minervina
161	500	3	F1-Score	0.6965224175650372	Minervina
162	1000	3	F1-Score	0.7528060103529763	Minervina
163	2500	3	F1-Score	0.7776866761447931	Minervina
164	5000	3	F1-Score	0.8071172317404621	Minervina
165	100	4	F1-Score	0.5776670403403465	Minervina
166	500	4	F1-Score	0.7403199447636728	Minervina
167	1000	4	F1-Score	0.7535905084457372	Minervina
168	2500	4	F1-Score	0.787623875307103	Minervina
169	5000	4	F1-Score	0.8179759642579908	Minervina
