# Supplementary material for: Multi-modal generative modeling for joint analysis of single-cell T cell receptor and gene expression data
Source: Nat Commun. 2024 Jul 3;15:5577. doi: 10.1038/s41467-024-49806-9 (PMC11220149; doi:10.1038/s41467-024-49806-9)
Supplement: Supplementary file 9 — Source Data [file 41467_2024_49806_MOESM9_ESM.zip › SourceData/4d.csv]

cell_id	ifn response_score	leiden_moe_cd8te
AAACCTGAGAAACCTA-MH9179824	0.2806094	0
AAACCTGGTTGAGTTC-MH9179824	0.09135115	0
AAAGTAGTCCATGAAC-MH9179824	-0.2700283	0
AACCATGGTGTTTGGT-MH9179824	0.22501905	7
AACGTTGAGTACGACG-MH9179824	-0.037775993	0
AACGTTGCATTGGGCC-MH9179824	-0.039910123	0
AACTGGTGTCGGCACT-MH9179824	-0.062578216	0
AAGGCAGGTCGAGTTT-MH9179824	-0.20018761	0
AAGGTTCAGCTGATAA-MH9179824	-0.046306316	5
AAGTCTGAGCACACAG-MH9179824	-0.08135938	0
AAGTCTGTCCTCGCAT-MH9179824	-0.0882583	0
ACACTGAGTATCAGTC-MH9179824	0.41126916	7
ACATGGTTCTAACGGT-MH9179824	-0.22422516	0
ACCCACTAGCGCCTTG-MH9179824	0.05872486	10
ACGCCGAGTGCACTTA-MH9179824	-0.022686498	0
ACGCCGAGTTTGGCGC-MH9179824	-0.10228109	8
ACGCCGATCCGTAGGC-MH9179824	0.49839374	0
ACGGCCATCTTACCTA-MH9179824	-0.25788355	2
ACTGATGGTTGTCGCG-MH9179824	0.024764119	5
ACTGCTCCAGTATGCT-MH9179824	-0.2925158	17
ACTTTCACATATGAGA-MH9179824	-0.16980903	0
AGCATACTCGGATGTT-MH9179824	-0.13819043	0
AGCGTATTCGTACCGG-MH9179824	0.14047964	0
AGCTCCTTCAGTTGAC-MH9179824	0.21480647	7
AGGCCACAGGCTACGA-MH9179824	-0.13046871	0
AGGCCACTCCTTCAAT-MH9179824	0.016118597	2
AGTGGGAAGACTAGAT-MH9179824	0.06381067	0
AGTGTCAAGGTCGGAT-MH9179824	-0.17063005	0
AGTGTCAGTGGGTCAA-MH9179824	0.014430132	26
ATAGACCTCCTGTACC-MH9179824	-0.083061546	0
ATCGAGTCAGGGTACA-MH9179824	0.117970295	26
ATGAGGGAGCGAGAAA-MH9179824	0.0126716215	24
ATGCGATTCTTAGCCC-MH9179824	0.12552723	19
ATTATCCGTAGAAAGG-MH9179824	0.5026402	6
ATTCTACGTGTGGTTT-MH9179824	-0.019461231	0
CAACCAACAATGAATG-MH9179824	2.0595791	10
CAACCAACACAGTCGC-MH9179824	-0.2329667	0
CAACCAAGTGCTGTAT-MH9179824	-0.15446801	0
CACAAACAGATCACGG-MH9179824	0.22505353	28
CACAGTAAGGCATTGG-MH9179824	-0.028595664	0
CACAGTATCGGCGCAT-MH9179824	-0.2459715	0
CACATAGGTCCAAGTT-MH9179824	0.20254785	11
CAGCTGGTCGGATGGA-MH9179824	-0.0075610513	0
CAGTCCTCAAGTCTGT-MH9179824	0.0109917205	0
CATATTCGTACTTCTT-MH9179824	-0.12842886	13
CATATTCGTCCCGACA-MH9179824	-0.26819688	0
CATCGGGTCATGCTCC-MH9179824	-0.2080818	5
CATGCCTGTAGCTAAA-MH9179824	-0.06108055	2
CATGGCGAGAGTACAT-MH9179824	0.20830958	3
CATTCGCTCACGCGGT-MH9179824	0.34445524	9
CCATTCGTCGTTTAGG-MH9179824	-0.26491562	0
CCGTGGAAGATGTCGG-MH9179824	-0.18001859	10
CCGTGGATCATAGCAC-MH9179824	-0.119705185	11
CCTACACAGGCTAGGT-MH9179824	-0.07105882	2
CCTCAGTTCACTATTC-MH9179824	-0.120691754	21
CCTTTCTTCTCTGAGA-MH9179824	-0.042462472	0
CGAATGTCAAATCCGT-MH9179824	-0.1458279	0
CGACTTCCATTGAGCT-MH9179824	-0.09008401	0
CGACTTCTCTCGAGTA-MH9179824	0.08642456	16
CGAGAAGGTAAAGGAG-MH9179824	0.19513686	0
CGAGCACGTTTGTTTC-MH9179824	0.0143868765	0
CGATGTAAGCGTTTAC-MH9179824	-0.33437338	0
CGATTGACATTGTGCA-MH9179824	-0.1322817	0
CGCCAAGAGCTAAGAT-MH9179824	0.17331026	6
CGCTGGAAGAAACGAG-MH9179824	-0.004709243	11
CGCTTCAGTCAAACTC-MH9179824	-0.23317605	21
CGGCTAGTCCTTTCTC-MH9179824	-0.077303626	0
CGTGAGCAGTTACCCA-MH9179824	-0.17372614	0
CGTGTCTCAAGTTGTC-MH9179824	-0.283772	2
CGTTAGAAGATATGGT-MH9179824	0.098449275	11
CGTTGGGAGGCCCTTG-MH9179824	0.008674614	7
CGTTGGGTCGGAATCT-MH9179824	-0.08547973	0
CTAATGGTCCCAACGG-MH9179824	-0.10887611	8
CTACACCAGCGATTCT-MH9179824	-0.19022824	26
CTAGAGTAGAGCTGCA-MH9179824	0.18386897	0
CTAGTGAGTAGCCTCG-MH9179824	-0.28799677	0
CTCATTATCGAGAGCA-MH9179824	0.17338668	0
CTCCTAGCAATCAGAA-MH9179824	-0.0537087	10
CTCGAGGGTGCACCAC-MH9179824	-0.10033632	10
CTCGTCAGTGCCTGCA-MH9179824	-0.07282242	26
CTGATAGTCTTCGGTC-MH9179824	0.24716666	0
CTGCTGTTCTTTAGGG-MH9179824	-0.20122164	33
CTGTGCTCACCGTTGG-MH9179824	0.03863628	0
CTGTTTATCGCAAGCC-MH9179824	-0.12581778	14
CTTACCGTCATGCAAC-MH9179824	-0.07637848	0
CTTCTCTTCCGCAAGC-MH9179824	-0.0062004533	0
CTTGGCTAGAGCTTCT-MH9179824	0.0031200978	28
GAAACTCCATTGCGGC-MH9179824	0.8708801	0
GAAACTCTCTTGGGTA-MH9179824	0.013662945	26
GAACATCGTACAGTGG-MH9179824	-0.07542151	19
GACCTGGAGACTCGGA-MH9179824	0.025244053	0
GATCTAGGTGTTTGTG-MH9179824	-0.081957065	0
GATGAGGTCCTTTACA-MH9179824	0.1619727	11
GATTCAGAGGCAGGTT-MH9179824	-0.27007082	11
GCAATCAGTAATCGTC-MH9179824	0.010011727	0
GCAGCCAAGCGATTCT-MH9179824	0.078608476	0
GCAGTTAAGTCCTCCT-MH9179824	-0.26026806	0
GCATGCGTCTGGTTCC-MH9179824	-0.09439948	0
GCCTCTACATCACGAT-MH9179824	-0.15980734	11
GCGCAACTCTGCGACG-MH9179824	0.072030745	5
GCTCCTACACAGTCGC-MH9179824	-0.265386	11
GCTGCGATCACAGGCC-MH9179824	0.48382518	17
GCTGCTTCATGACGGA-MH9179824	0.28260753	21
GCTTGAACATGTCTCC-MH9179824	-0.15706722	0
GGCCGATGTGCAGACA-MH9179824	0.10861289	0
GGCGTGTCACGCCAGT-MH9179824	0.04038932	6
GGGATGAGTATTCTCT-MH9179824	0.051084593	15
GGGCATCTCTCTGCTG-MH9179824	-0.07502856	6
GGTGCGTGTCTTGTCC-MH9179824	0.039184682	0
GGTGCGTGTTAGAACA-MH9179824	-0.015920117	0
GTACTTTTCTTCGGTC-MH9179824	-0.25039974	26
GTAGTCATCATTCACT-MH9179824	0.15052894	14
GTATCTTCAGGTGGAT-MH9179824	-0.090121165	0
GTCGGGTTCAGGTTCA-MH9179824	0.22101511	0
GTGCATAGTAGCGTAG-MH9179824	-0.25634515	5
GTGGGTCAGGAATCGC-MH9179824	-0.11106244	0
GTGGGTCAGTCATCCA-MH9179824	-0.05406249	10
GTTCGGGGTTGTTTGG-MH9179824	0.11736231	0
GTTTCTAAGTCCCACG-MH9179824	-0.3117702	0
GTTTCTACACGTCTCT-MH9179824	-0.27780953	26
TAAGCGTCAATGTAAG-MH9179824	-0.11972703	7
TACAGTGGTCTAGCCG-MH9179824	-0.041311733	11
TACCTTATCATAAAGG-MH9179824	0.38918632	28
TACGGATGTTGAGGTG-MH9179824	0.013358452	0
TACTCATCAATTCCTT-MH9179824	0.102608666	0
TACTCGCCAGTACACT-MH9179824	-0.31695318	7
TAGGCATGTCTAGGTT-MH9179824	-0.15038154	0
TCAATCTCACACGCTG-MH9179824	0.14422171	26
TCAGCTCAGGACCACA-MH9179824	-0.06934155	0
TCAGGATAGCTGAACG-MH9179824	-0.06905258	2
TCAGGTAAGCGATTCT-MH9179824	-0.14495319	22
TCCACACAGAATTCCC-MH9179824	-0.27830043	0
TCGGGACTCTTAGAGC-MH9179824	-0.37981188	28
TCTCATAAGAACTGTA-MH9179824	-0.37981188	0
TCTCATAAGCACACAG-MH9179824	0.24438357	11
TCTCATAAGGATGGTC-MH9179824	-0.2585347	21
TCTCTAATCAGTTTGG-MH9179824	0.34053108	23
TCTTTCCAGCTTCGCG-MH9179824	-0.001755661	0
TCTTTCCTCTGTCTAT-MH9179824	-0.036672346	0
TGAAAGACACACGCTG-MH9179824	-0.2157256	0
TGACTTTTCAAACCAC-MH9179824	0.5669045	0
TGAGCCGAGCTATGCT-MH9179824	0.07810881	49
TGAGGGAAGCACAGGT-MH9179824	-0.027789861	0
TGAGGGAGTTACGCGC-MH9179824	0.15958127	0
TGCGCAGCAAGCCTAT-MH9179824	-0.22258833	0
TGGGCGTTCCTTAATC-MH9179824	-0.12385346	0
TGGTTAGTCTTAACCT-MH9179824	0.43128487	3
TGGTTCCTCTTACCGC-MH9179824	-0.020979784	12
TGTATTCTCTCTGAGA-MH9179824	-0.044919115	0
TGTCCCACAGTCGTGC-MH9179824	-0.058956694	0
TTAACTCCAAGGCTCC-MH9179824	-0.014524883	0
TTAGGACAGGCAGTCA-MH9179824	-0.17694877	11
TTCGGTCCAATAGAGT-MH9179824	-0.19571304	0
TTCTACACAATGGAAT-MH9179824	-0.056338113	0
TTCTCAAAGGGAAACA-MH9179824	0.060089566	0
TTGAACGGTCTAGCGC-MH9179824	0.09631011	0
TTGACTTAGTACGTAA-MH9179824	0.44833523	0
TTGACTTCATAGTAAG-MH9179824	0.16533464	0
TTGGAACTCACTTACT-MH9179824	-0.094347544	0
TTGTAGGCAAACGCGA-MH9179824	-0.0002760789	0
TTTATGCGTAGAGGAA-MH9179824	-0.116948515	0
AAACGGGCAATCACAC-MH9143327	0.23686056	10
AAACGGGGTATGGTTC-MH9143327	-0.37981188	0
AAAGATGCAATTCCTT-MH9143327	-0.091885075	2
AAAGATGGTCGCGAAA-MH9143327	-0.06281895	0
AAAGTAGGTGTAATGA-MH9143327	0.1751684	17
AACACGTAGCTACCTA-MH9143327	-0.13144405	23
AACACGTGTACTCTCC-MH9143327	-0.0777232	23
AACCATGAGCTGAACG-MH9143327	-0.13574411	6
AACTGGTAGTACTTGC-MH9143327	0.19558115	8
AACTGGTCACGACGAA-MH9143327	0.3082154	18
ACCGTAACAGAAGCAC-MH9143327	0.04315514	10
ACGATACCAAGTTAAG-MH9143327	0.5671605	12
ACGATGTAGATGTAAC-MH9143327	0.13549846	11
ACGCCAGGTACCGTTA-MH9143327	-0.12789343	23
ACGGAGAAGTTCGCGC-MH9143327	0.0048666243	2
ACTGATGGTAAAGGAG-MH9143327	0.5433052	0
ACTGATGGTACCCAAT-MH9143327	0.09972664	0
ACTGATGGTAGCACGA-MH9143327	0.4327992	14
ACTGATGTCAAACGGG-MH9143327	-0.12168451	8
ACTGCTCAGAGGGCTT-MH9143327	0.0075051016	16
ACTGCTCGTGACCAAG-MH9143327	-0.13049786	20
ACTGTCCGTGCAGGTA-MH9143327	-0.006202423	6
ACTTGTTCAAACCTAC-MH9143327	0.17270294	18
AGAATAGCAATTGCTG-MH9143327	-0.1725647	6
AGACGTTTCGCACTCT-MH9143327	-0.095548205	2
AGAGCGACAGGTGCCT-MH9143327	-0.11779171	0
AGATTGCAGTGGCACA-MH9143327	0.021756819	3
AGCATACGTCCAGTTA-MH9143327	0.17226152	10
AGCGGTCCAGCTTCGG-MH9143327	0.22814079	23
AGCGGTCTCTAGAGTC-MH9143327	0.093897045	23
AGCGTATGTTCAGACT-MH9143327	0.34315613	9
AGCTTGATCAGTCCCT-MH9143327	0.10757852	12
AGGTCATGTACCGAGA-MH9143327	-0.2364035	12
AGTGGGATCCAGGGCT-MH9143327	-0.027355386	12
ATAGACCCATCAGTAC-MH9143327	0.071738146	0
ATCACGACACTTCGAA-MH9143327	0.21180464	8
ATCATCTTCCCTGACT-MH9143327	0.007029936	14
ATCATCTTCCGATATG-MH9143327	-0.22465648	2
ATCATCTTCCTCAACC-MH9143327	0.18493293	20
ATCTGCCGTGTGACGA-MH9143327	0.10617292	20
ATGGGAGAGCCCAACC-MH9143327	0.033212166	12
ATGTGTGCACGCCAGT-MH9143327	-0.14597757	10
ATGTGTGGTAAGTTCC-MH9143327	0.32666594	12
ATTGGACTCGCAAGCC-MH9143327	0.046952486	12
CAACTAGAGATAGGAG-MH9143327	0.75669223	0
CAACTAGCAATACGCT-MH9143327	-0.03235121	47
CAAGGCCTCTCGAGTA-MH9143327	0.016505344	2
CAAGTTGGTTTGACTG-MH9143327	-0.07450853	0
CAAGTTGTCCTTGGTC-MH9143327	0.26805025	23
CACACTCAGTACGCGA-MH9143327	0.549627	10
CACAGGCCACTAAGTC-MH9143327	-0.041290097	8
CACATTTAGTTAAGTG-MH9143327	0.23808879	10
CACATTTGTTCCTCCA-MH9143327	0.1483669	0
CACCACTCATATACCG-MH9143327	-0.0038553844	0
CACCACTTCGCGATCG-MH9143327	0.159668	0
CACCACTTCGTAGATC-MH9143327	0.34916204	10
CACCTTGAGATATACG-MH9143327	0.038258467	0
CAGCCGACAGATCCAT-MH9143327	0.06711929	0
CAGCGACCATCATCCC-MH9143327	-0.06774957	20
CAGCGACTCTGGGCCA-MH9143327	-0.12757963	0
CAGCTAATCATAGCAC-MH9143327	0.28158435	9
CAGGTGCAGTGGTCCC-MH9143327	-0.02191828	2
CAGGTGCTCTCTAAGG-MH9143327	0.18469135	0
CAGTAACAGTGTTAGA-MH9143327	0.04839005	24
CATCAAGGTAGCGTAG-MH9143327	0.21634997	8
CATCAGATCTTGTCAT-MH9143327	0.2382373	12
CCCAATCGTAGGCATG-MH9143327	-0.0040993765	16
CCCTCCTCAGCTGTTA-MH9143327	-0.11618888	20
CCGTACTGTGTGGTTT-MH9143327	-0.14868838	20
CCGTGGACAGGATTGG-MH9143327	-0.22129515	23
CCGTGGATCTATGTGG-MH9143327	0.23086122	0
CCTAAAGCAGGGAGAG-MH9143327	0.13660055	0
CCTACACCAAGTTAAG-MH9143327	0.004755334	20
CCTCTGAAGAGGTTAT-MH9143327	-0.13621071	5
CCTCTGAAGATGTGTA-MH9143327	0.08149113	19
CCTCTGACAAGTCTAC-MH9143327	0.24099375	0
CCTTACGGTCTAGAGG-MH9143327	-0.009965226	14
CGACCTTCATGCCTTC-MH9143327	-0.18613064	2
CGACTTCTCCTCAATT-MH9143327	-0.17084731	2
CGAGCACAGGATTCGG-MH9143327	0.59915036	18
CGAGCACCAAGAAGAG-MH9143327	0.27353308	11
CGAGCCACAAGTTGTC-MH9143327	0.14375493	8
CGAGCCAGTTTGACAC-MH9143327	-0.027516702	18
CGATCGGGTTTGACAC-MH9143327	-0.030828528	16
CGATGGCGTTGGTAAA-MH9143327	-0.021711476	0
CGATGTACAGGTCTCG-MH9143327	0.0483879	18
CGATGTAGTTGAACTC-MH9143327	0.035826	0
CGCGGTATCACCTCGT-MH9143327	0.23833801	23
CGCTATCTCACTTATC-MH9143327	0.2509235	12
CGGACACAGCGTTTAC-MH9143327	-0.22811157	2
CGGACTGCATTCGACA-MH9143327	-0.1428846	0
CGTCACTGTACATGTC-MH9143327	0.48789486	2
CGTCACTGTTGATTCG-MH9143327	-0.08481637	2
CGTCTACCAGTGGAGT-MH9143327	0.2599326	24
CGTGAGCAGCCACCTG-MH9143327	-0.1519208	11
CGTGTCTCATCTACGA-MH9143327	-0.036218632	8
CGTTCTGGTCTGCCAG-MH9143327	-0.045070246	2
CTAAGACGTAGCAAAT-MH9143327	0.2446835	2
CTACACCAGTTAACGA-MH9143327	-0.14547081	2
CTACATTCAACTGCGC-MH9143327	-0.24502291	18
CTACATTTCTGCGTAA-MH9143327	0.2082449	18
CTAGTGAGTTATCCGA-MH9143327	0.16072	12
CTCATTATCTTAGCCC-MH9143327	0.8959805	0
CTCGGAGAGGGTTTCT-MH9143327	0.20057939	18
CTCGTCATCCGCGGTA-MH9143327	-0.15752165	0
CTGAAACCAAGAAGAG-MH9143327	0.77581877	0
CTGATAGGTAAGTGGC-MH9143327	-0.15843743	2
CTGATCCTCGCTAGCG-MH9143327	0.36793593	0
CTGCGGATCGACCAGC-MH9143327	-0.027058585	12
CTGCTGTAGACAAGCC-MH9143327	-0.20654596	12
CTGTTTAAGGGCACTA-MH9143327	0.27312672	10
CTTAACTAGCGACGTA-MH9143327	0.15608802	9
CTTACCGGTGCGATAG-MH9143327	-0.082613654	12
CTTAGGAGTAAGAGGA-MH9143327	-0.047879066	0
GAAACTCAGTGAACGC-MH9143327	0.24528834	12
GAAACTCTCAGCTGGC-MH9143327	-0.029768938	2
GAATGAATCGTAGGAG-MH9143327	0.25556484	2
GACACGCAGTCTCGGC-MH9143327	-0.0031651102	12
GACACGCGTTTGTGTG-MH9143327	0.06461698	18
GACCAATTCTGCTTGC-MH9143327	0.78709906	0
GACCTGGGTGTTGAGG-MH9143327	-0.041745123	20
GACTAACCAATGGAAT-MH9143327	0.50772357	0
GAGCAGAGTCCGAGTC-MH9143327	-0.21666232	0
GAGCAGATCAGTTTGG-MH9143327	0.14613335	2
GAGTCCGCACATGTGT-MH9143327	-0.0250287	9
GAGTCCGCAGGCTGAA-MH9143327	0.022039665	23
GAGTCCGTCAGCTGGC-MH9143327	0.22564416	0
GAGTCCGTCATCATTC-MH9143327	0.07952676	9
GATCGCGGTCCTAGCG-MH9143327	0.32714343	0
GATCGTATCTACCTGC-MH9143327	-0.03736213	9
GATTCAGTCGAGGTAG-MH9143327	0.4727079	23
GCAAACTCACTTACGA-MH9143327	-0.022485862	10
GCACATAAGCCGGTAA-MH9143327	-0.13974288	0
GCACTCTGTATAATGG-MH9143327	0.016940616	0
GCACTCTTCCTTAATC-MH9143327	0.1690566	10
GCAGTTATCCTTTCGG-MH9143327	-0.19284867	10
GCATACAAGACCGGAT-MH9143327	-0.07569231	0
GCATACACATGTCCTC-MH9143327	-0.02869421	8
GCATGATGTCATCCCT-MH9143327	0.028389506	20
GCATGATTCCTTGGTC-MH9143327	0.13518508	20
GCCAAATAGGACTGGT-MH9143327	0.5855606	0
GCCAAATGTATATGGA-MH9143327	0.11419419	2
GCGAGAATCTGACCTC-MH9143327	0.1602605	2
GCGCCAAAGCTGGAAC-MH9143327	-0.10626969	0
GCTCTGTAGAAACGCC-MH9143327	0.025873423	0
GCTCTGTGTATAGGGC-MH9143327	-0.10303771	28
GCTGCGAAGCCACGCT-MH9143327	0.011620099	0
GCTGGGTCATAAAGGT-MH9143327	0.11243352	0
GGACAGACAGATGGCA-MH9143327	-0.15103148	0
GGACAGAGTCATCGGC-MH9143327	0.22800909	23
GGCGTGTCAAATTGCC-MH9143327	-0.20888151	23
GGCTCGAGTCGCCATG-MH9143327	0.23035173	0
GGGATGAGTCGCATCG-MH9143327	0.03077874	20
GGGCATCGTCAGAAGC-MH9143327	0.21569636	47
GGGCATCTCCAAGTAC-MH9143327	0.35001898	12
GTAACGTAGATGCGAC-MH9143327	0.11086553	2
GTACGTATCAGGCGAA-MH9143327	0.94774544	5
GTACGTATCCCTTGCA-MH9143327	-0.10680837	23
GTAGGCCGTGTGAATA-MH9143327	0.12524094	2
GTAGTCACACAAGCCC-MH9143327	0.038626865	0
GTAGTCATCTCGATGA-MH9143327	-0.22078733	18
GTATTCTCATCCGGGT-MH9143327	0.059882276	12
GTGCATAAGACACGAC-MH9143327	-0.2770257	33
GTGCTTCAGCGCCTTG-MH9143327	0.014256578	9
GTGCTTCCATCTACGA-MH9143327	0.17848241	12
GTGTGCGCAGCCTATA-MH9143327	0.61234653	6
GTTAAGCAGTGTGAAT-MH9143327	-0.15422715	6
GTTCTCGTCACTTCAT-MH9143327	0.25131735	12
GTTTCTAGTACATGTC-MH9143327	0.24219409	2
TAAACCGAGAAGGACA-MH9143327	0.3976958	0
TAAGAGAAGGGAACGG-MH9143327	-0.09297083	17
TAAGTGCGTGAGTGAC-MH9143327	0.3135102	0
TACCTTACAAGTACCT-MH9143327	-0.06992932	20
TACTTACAGCTGTCTA-MH9143327	-0.11274981	8
TACTTACCACCGTTGG-MH9143327	-0.02121864	12
TAGGCATAGGTTCCTA-MH9143327	0.14340763	2
TAGGCATGTACAGTGG-MH9143327	-0.09093061	0
TATCAGGAGCTATGCT-MH9143327	0.27170998	14
TATCAGGCATGCATGT-MH9143327	-0.21422452	20
TATGCCCAGATCCCAT-MH9143327	-0.3182152	12
TATTACCTCTCGCATC-MH9143327	0.08337951	10
TCAACGATCTGATTCT-MH9143327	0.25172907	0
TCAGATGAGGGTTCCC-MH9143327	0.34705612	18
TCAGGATAGAAGAAGC-MH9143327	-0.11534604	18
TCATTTGTCGGGAGTA-MH9143327	-0.0027859316	2
TCGAGGCGTATATGAG-MH9143327	-0.14376634	12
TCGCGTTCATATGCTG-MH9143327	-0.2667201	9
TCGCGTTGTAGCGCAA-MH9143327	0.37385496	0
TCGGTAAAGCAATCTC-MH9143327	0.4501787	23
TCGGTAATCACAAACC-MH9143327	0.31138012	2
TCGTACCCAGGAATGC-MH9143327	0.1280596	0
TCTATTGAGGCACATG-MH9143327	0.16947462	8
TCTATTGCATCCGGGT-MH9143327	0.10847384	47
TCTCTAATCCGCGTTT-MH9143327	0.25166893	47
TCTGAGACAAGACGTG-MH9143327	0.21809728	2
TCTGGAACAATCAGAA-MH9143327	0.027606124	8
TGAAAGACACATGTGT-MH9143327	-0.24864237	10
TGACAACCACGGATAG-MH9143327	0.1148837	2
TGACAACTCCATGAGT-MH9143327	-0.041196063	20
TGACGGCTCTACTTAC-MH9143327	0.03543839	0
TGACTTTTCACGCGGT-MH9143327	-0.24003461	5
TGACTTTTCGATGAGG-MH9143327	-0.07809593	18
TGCCCTACACATCCAA-MH9143327	-0.09825282	20
TGCCCTAGTTGTCTTT-MH9143327	0.29386842	16
TGCGGGTTCTAACGGT-MH9143327	0.12566654	20
TGGACGCAGCCCTAAT-MH9143327	0.14348733	12
TGGCCAGCACAGAGGT-MH9143327	0.08944071	9
TGGGAAGGTGATGTGG-MH9143327	0.047617674	2
TGTCCCAAGGATATAC-MH9143327	-0.07360099	9
TGTCCCAGTCCGCTGA-MH9143327	-0.2040927	20
TGTTCCGGTATCAGTC-MH9143327	0.07059537	20
TTAACTCAGTTATCGC-MH9143327	0.21491118	18
TTAGTTCAGGTGTTAA-MH9143327	-0.1641031	16
TTATGCTAGACCTTTG-MH9143327	-0.034833457	10
TTATGCTTCACTTATC-MH9143327	0.39775723	2
TTCCCAGGTCCTCTTG-MH9143327	0.47833374	0
TTCCCAGTCCTTGGTC-MH9143327	0.5995915	5
TTCGAAGGTGCCTGCA-MH9143327	-0.1262671	9
TTCGGTCTCAGATAAG-MH9143327	0.35683054	12
TTCTCAAAGTGCAAGC-MH9143327	0.014823618	18
TTGACTTGTCTTGTCC-MH9143327	-0.14660501	23
TTGGCAACAATCTACG-MH9143327	0.28307188	9
TTTACTGAGCATCATC-MH9143327	0.09878097	19
TTTCCTCAGCGTCAAG-MH9143327	-0.31666732	9
AAACCTGCAGGTGGAT-MH9143326	0.5589315	9
AAACGGGCACAGACTT-MH9143326	0.43067575	8
AAAGATGAGAGCTGGT-MH9143326	1.2756591	9
AAAGATGCATGGTCTA-MH9143326	0.8268493	8
AAAGATGGTTCAGGCC-MH9143326	0.04103118	0
AAAGTAGGTGAACCTT-MH9143326	0.33469403	2
AAAGTAGTCGTAGGAG-MH9143326	0.29250574	8
AAATGCCTCAGAAATG-MH9143326	0.44057631	8
AACACGTAGGTAAACT-MH9143326	0.09855693	10
AACCGCGGTATGAAAC-MH9143326	0.21826951	0
AACCGCGGTTGGGACA-MH9143326	0.36901912	0
AACGTTGGTTAAGACA-MH9143326	-0.24071996	14
AACGTTGTCCAAGTAC-MH9143326	0.7435399	16
AACTCCCTCATGCAAC-MH9143326	1.0937002	9
AACTCTTCAATGGACG-MH9143326	0.32087663	29
AACTCTTCACGAAATA-MH9143326	0.72851634	9
AACTCTTTCCAATGGT-MH9143326	0.3107437	8
AACTGGTCATCAGTCA-MH9143326	0.17614643	9
AACTGGTGTCGAAAGC-MH9143326	0.59838295	3
AACTTTCAGCCTTGAT-MH9143326	-0.030666169	10
AACTTTCTCAGGTTCA-MH9143326	0.30206016	0
AAGACCTAGGATGGTC-MH9143326	0.47428918	8
AAGACCTGTATCACCA-MH9143326	0.9519811	8
AAGACCTTCGGTTCGG-MH9143326	0.2779695	9
AAGCCGCGTCCGAATT-MH9143326	0.8091396	5
AAGCCGCTCTGTTGAG-MH9143326	0.084290996	0
AAGGAGCCATTACGAC-MH9143326	0.7361517	3
AAGGTTCAGCTGATAA-MH9143326	0.9812858	0
AAGGTTCCACGCATCG-MH9143326	0.14692006	19
AAGTCTGTCAGTGCAT-MH9143326	0.023610052	9
ACACCCTTCCAGAAGG-MH9143326	0.6912188	9
ACACCCTTCCGATATG-MH9143326	0.19064605	3
ACACCGGAGAATGTTG-MH9143326	0.19344439	20
ACACTGAAGCAGCGTA-MH9143326	0.26223022	0
ACACTGAGTGGTACAG-MH9143326	0.30464867	21
ACACTGATCTTCTGGC-MH9143326	0.8744476	9
ACAGCCGTCTACCTGC-MH9143326	0.12902771	9
ACATCAGCACATGACT-MH9143326	0.121313736	6
ACATCAGCACCCAGTG-MH9143326	0.03756778	9
ACCAGTATCGATCCCT-MH9143326	0.17932563	10
ACCCACTGTGACAAAT-MH9143326	0.27890947	0
ACCCACTGTTTGTTTC-MH9143326	0.65207416	12
ACCGTAAGTCCGTCAG-MH9143326	0.3671881	6
ACCGTAATCAGGCGAA-MH9143326	0.48732847	8
ACCTTTAGTTATGCGT-MH9143326	0.5751611	9
ACCTTTATCCTAGGGC-MH9143326	-0.051193696	30
ACGAGCCAGAGGGATA-MH9143326	0.25890657	9
ACGAGGATCTAACTGG-MH9143326	0.5502198	6
ACGATACAGGTGCACA-MH9143326	0.12239898	2
ACGATGTGTAAAGGAG-MH9143326	0.23495151	9
ACGATGTTCCCACTTG-MH9143326	0.4143573	0
ACGCAGCTCTAGCACA-MH9143326	0.5830595	17
ACGCCAGAGGGAGTAA-MH9143326	0.42734727	8
ACGCCGACACATCTTT-MH9143326	0.08249377	11
ACGCCGATCGTAGGTT-MH9143326	0.40781808	0
ACGGAGACAAGGACAC-MH9143326	0.54110885	6
ACGGAGAGTTAGATGA-MH9143326	0.40474948	14
ACGGCCATCTACTATC-MH9143326	0.7140872	29
ACGGGCTCAGGACGTA-MH9143326	0.2571977	8
ACGGGTCAGGTGTGGT-MH9143326	0.35723108	14
ACGGGTCCAAGTAGTA-MH9143326	-0.10853591	17
ACTATCTAGTGTCCCG-MH9143326	0.49669307	9
ACTGAGTTCCGCATCT-MH9143326	0.12981012	6
ACTGATGAGAGTCGGT-MH9143326	0.9847344	9
ACTGTCCCAGCCTATA-MH9143326	0.58334607	0
ACTGTCCGTCCTAGCG-MH9143326	0.45908862	3
ACTGTCCTCCGCTGTT-MH9143326	0.22669148	0
ACTTACTAGGATGGTC-MH9143326	0.25962248	26
ACTTACTTCTTAACCT-MH9143326	0.32513055	22
ACTTGTTGTCTCCCTA-MH9143326	0.48236233	2
AGACGTTCAGATCTGT-MH9143326	1.2505164	10
AGACGTTCATCTATGG-MH9143326	0.0101775965	0
AGACGTTTCGCAGGCT-MH9143326	0.018151343	9
AGACGTTTCGTTGACA-MH9143326	0.05756431	9
AGAGTGGAGCCCAGCT-MH9143326	0.6042573	8
AGAGTGGGTGTTCTTT-MH9143326	0.36537975	6
AGAGTGGTCAGAGACG-MH9143326	0.14380683	9
AGATTGCAGAAGAAGC-MH9143326	0.19906777	9
AGCAGCCCACTATCTT-MH9143326	0.39708686	10
AGCATACTCGAATCCA-MH9143326	0.103612036	0
AGCGTATAGTGTACCT-MH9143326	0.39728594	9
AGCGTATTCGTTACAG-MH9143326	0.24938837	14
AGCTCCTCACCATCCT-MH9143326	0.5455272	9
AGGCCACGTGAAGGCT-MH9143326	-0.18893895	0
AGGCCACTCAACACTG-MH9143326	0.22704867	20
AGGCCACTCTATCCTA-MH9143326	0.04743968	0
AGGGATGTCCAGTATG-MH9143326	0.15642585	9
AGGGTGAAGTCCAGGA-MH9143326	0.5139459	9
AGTAGTCAGGCCCTCA-MH9143326	0.10934104	8
AGTCTTTCAAGTAGTA-MH9143326	0.868963	0
AGTGAGGAGAGAACAG-MH9143326	0.1734138	8
AGTGAGGAGCCTTGAT-MH9143326	-0.04927458	9
AGTGGGAAGTCTCGGC-MH9143326	0.67920715	0
ATCATCTTCATAGCAC-MH9143326	0.3713779	9
ATCCGAAAGAACTGTA-MH9143326	0.6584812	9
ATCCGAAAGTGAATTG-MH9143326	0.5342603	8
ATCCGAAGTAGGCTGA-MH9143326	0.47231358	9
ATGCGATCAATAGCGG-MH9143326	0.14495188	10
ATGGGAGAGGCCCTTG-MH9143326	-0.120552234	8
ATGTGTGAGTGGGATC-MH9143326	0.51681566	9
ATGTGTGCAGCTGTTA-MH9143326	0.5701431	9
ATGTGTGTCAGGTTCA-MH9143326	0.4177502	8
ATTACTCAGATGCGAC-MH9143326	-0.2464691	8
ATTACTCCACCAGGCT-MH9143326	0.8112707	0
ATTACTCGTATAAACG-MH9143326	0.9344593	9
ATTACTCTCAACGAAA-MH9143326	0.36247385	9
ATTACTCTCTGGTGTA-MH9143326	0.40486342	8
ATTATCCTCTAACTCT-MH9143326	0.3525335	8
ATTCTACGTAATCACC-MH9143326	0.8129011	10
ATTGGACCATAACCTG-MH9143326	0.34176323	20
ATTGGTGAGGAATGGA-MH9143326	0.7583656	12
ATTTCTGTCTATGTGG-MH9143326	0.8731399	14
CAACCAACACATTCGA-MH9143326	0.26061475	9
CAACCTCTCATGCATG-MH9143326	0.7334141	10
CAACTAGTCACTTCAT-MH9143326	0.21941575	0
CAACTAGTCTTTAGGG-MH9143326	0.41994974	10
CAAGATCAGTCACGCC-MH9143326	0.24007785	0
CAAGATCTCGCTAGCG-MH9143326	-0.059988454	20
CAAGGCCAGTGTTAGA-MH9143326	0.069519885	8
CAAGTTGGTCCGCTGA-MH9143326	0.031539876	0
CACACAACACTCGACG-MH9143326	0.42583248	5
CACACAATCACATGCA-MH9143326	-0.02900587	0
CACACAATCCAGGGCT-MH9143326	0.031224698	0
CACACCTTCAGCGACC-MH9143326	0.7151048	10
CACACCTTCGCAAGCC-MH9143326	0.58797365	9
CACACCTTCTGATTCT-MH9143326	-0.13982087	8
CACACTCTCTGCGGCA-MH9143326	1.0434731	9
CACAGGCCAAGCCTAT-MH9143326	0.5341337	3
CACCACTAGTCATGCT-MH9143326	0.8754105	9
CACCACTTCATGTCCC-MH9143326	0.1116164	2
CACCACTTCGGAAACG-MH9143326	0.438815	0
CACCACTTCTCTAAGG-MH9143326	-0.06825983	34
CACCTTGAGATCGGGT-MH9143326	0.7163432	8
CACCTTGTCTGATTCT-MH9143326	0.63763946	0
CACTCCACATCCGCGA-MH9143326	-0.10838202	10
CAGATCACAGCTCCGA-MH9143326	-0.06932266	2
CAGCAGCTCGGCGCTA-MH9143326	0.15093088	18
CAGCATAAGAAACGCC-MH9143326	0.6643497	0
CAGCATAAGTGGTAAT-MH9143326	0.45696688	8
CAGCATACAAACCCAT-MH9143326	0.5606451	0
CAGCTAAGTAAAGTCA-MH9143326	0.48392195	9
CAGGTGCAGCCTCGTG-MH9143326	0.24958284	30
CAGTCCTAGCCAGGAT-MH9143326	0.21969931	19
CAGTCCTGTCAAGCGA-MH9143326	0.35287413	8
CAGTCCTGTGTGGCTC-MH9143326	0.8282015	9
CAGTCCTTCGGAGCAA-MH9143326	0.30810112	8
CATATTCAGCATCATC-MH9143326	0.90636796	9
CATATTCGTCGAAAGC-MH9143326	-0.1873628	9
CATCAAGCAGGACCCT-MH9143326	0.33104378	0
CATCGGGGTTCCGTCT-MH9143326	0.38256043	9
CATCGGGTCATAAAGG-MH9143326	-0.25342226	8
CATGACAGTCGATTGT-MH9143326	0.30845714	0
CATGCCTAGCCAGAAC-MH9143326	0.4638122	2
CATGCCTGTAGCACGA-MH9143326	0.24890998	0
CATGCCTGTAGCCTAT-MH9143326	0.20484303	8
CATGCCTGTGCAGGTA-MH9143326	0.71861196	5
CATGCCTGTTCTGTTT-MH9143326	0.15780073	5
CATGCCTTCGGATGGA-MH9143326	0.93052125	11
CATGCCTTCGTATCAG-MH9143326	0.19844015	0
CATTATCCATGTCTCC-MH9143326	0.25384593	6
CATTCGCCAGGTCGTC-MH9143326	-0.14556032	9
CCAATCCTCGTACGGC-MH9143326	-0.25081563	0
CCACCTACAGGGATTG-MH9143326	0.5351422	8
CCACGGAAGACCCACC-MH9143326	0.021773253	5
CCACTACAGAGGTTGC-MH9143326	0.17689429	9
CCACTACAGTTTCCTT-MH9143326	0.6587291	9
CCACTACGTGGCAAAC-MH9143326	0.29083163	8
CCCAATCAGGAGCGAG-MH9143326	0.21033412	2
CCCAATCCATTGGGCC-MH9143326	0.0011062052	9
CCCAATCTCTCGCATC-MH9143326	0.49978307	0
CCCTCCTCATAGACTC-MH9143326	0.48820844	0
CCGTGGAAGTTGCAGG-MH9143326	-0.14533833	9
CCTAAAGAGCCAACAG-MH9143326	0.8993537	6
CCTACCAGTCCGAAGA-MH9143326	0.26315334	20
CCTACCATCCACGACG-MH9143326	0.25992557	9
CCTACCATCGTAGATC-MH9143326	0.05542524	0
CCTATTAGTAGGGACT-MH9143326	0.6513774	10
CCTCAGTAGCTCAACT-MH9143326	0.7239356	14
CCTCAGTCATCACCCT-MH9143326	0.29939434	9
CCTCAGTGTCAAAGAT-MH9143326	0.24698262	17
CCTCAGTGTGTGACCC-MH9143326	0.24253683	8
CCTCAGTTCGCATGAT-MH9143326	0.42676494	8
CCTCTGAAGTCTCGGC-MH9143326	0.40011728	0
CCTTACGCACGCATCG-MH9143326	0.70820886	8
CCTTACGCATACTACG-MH9143326	0.1229625	34
CCTTACGTCAGTTAGC-MH9143326	0.656603	7
CCTTACGTCATGCATG-MH9143326	0.3949303	2
CCTTCCCGTGTTGAGG-MH9143326	0.16542296	8
CCTTCGATCGCGGATC-MH9143326	1.1683345	14
CCTTTCTGTTGTGGCC-MH9143326	0.15451604	0
CGAACATGTACATCCA-MH9143326	0.22481577	18
CGAACATTCAACACAC-MH9143326	0.66935974	2
CGACCTTTCGCAAGCC-MH9143326	0.9736541	9
CGACTTCAGGCTACGA-MH9143326	0.31755668	9
CGACTTCCAAGCGTAG-MH9143326	0.23980144	8
CGACTTCCACTCAGGC-MH9143326	0.49349695	8
CGACTTCGTGAGTATA-MH9143326	1.1929039	0
CGAGCACAGTGTCTCA-MH9143326	0.25260353	20
CGAGCACGTCGCGAAA-MH9143326	0.42499128	6
CGAGCCAAGTTACGGG-MH9143326	0.36112642	0
CGAGCCACACCATCCT-MH9143326	1.0015287	9
CGATGGCTCTCTGCTG-MH9143326	0.53051347	20
CGATGTAGTACCGGCT-MH9143326	0.7101657	12
CGCCAAGTCAAGGCTT-MH9143326	0.7434286	2
CGCGGTACAGAGCCAA-MH9143326	3.349021	17
CGCGTTTTCTCTTATG-MH9143326	0.21006666	0
CGCTATCAGTAATCCC-MH9143326	0.21056066	9
CGCTATCTCCGCATCT-MH9143326	-0.0231058	9
CGCTGGACATATGAGA-MH9143326	0.30175605	20
CGCTGGAGTAAAGTCA-MH9143326	0.44568342	0
CGCTGGATCTGTGCAA-MH9143326	0.26483044	20
CGCTTCACAAACCTAC-MH9143326	0.3776745	0
CGCTTCACATTGTGCA-MH9143326	0.19306435	19
CGCTTCATCCGAATGT-MH9143326	0.69827676	9
CGGACTGAGCTGGAAC-MH9143326	0.21524106	6
CGGACTGGTTCTGGTA-MH9143326	0.001625536	6
CGGACTGTCATGTGGT-MH9143326	0.3955896	8
CGGACTGTCTTGTCAT-MH9143326	0.6757861	13
CGGAGCTCAGACGCAA-MH9143326	0.13910466	9
CGGCTAGAGGTGCTTT-MH9143326	0.22129188	7
CGGCTAGCATCGGGTC-MH9143326	0.22209296	19
CGGGTCAAGGATGGTC-MH9143326	0.3484788	18
CGTAGGCCAGCCACCA-MH9143326	0.8587141	0
CGTAGGCTCTTTAGTC-MH9143326	0.17998512	10
CGTCAGGGTCTAAAGA-MH9143326	0.3229661	5
CGTCAGGTCACCGTAA-MH9143326	0.23162489	14
CGTCCATGTGCCTTGG-MH9143326	-0.016026268	10
CGTCTACGTAAACGCG-MH9143326	-0.13086033	9
CGTGAGCAGAGGTTAT-MH9143326	0.9053248	14
CGTGAGCTCGATGAGG-MH9143326	0.60776633	13
CGTGTCTAGGTGCTAG-MH9143326	1.029668	6
CGTGTCTTCAGAGACG-MH9143326	0.116043426	19
CGTTGGGGTAAAGTCA-MH9143326	0.6393041	7
CTAATGGCATAGTAAG-MH9143326	0.3990151	24
CTACACCTCAGCGACC-MH9143326	0.6536849	8
CTACACCTCGAACGGA-MH9143326	0.6157401	10
CTACATTCAAGTCTAC-MH9143326	0.7299749	9
CTACATTTCTTGAGGT-MH9143326	0.17979293	2
CTACCCACAACGATCT-MH9143326	0.42901054	9
CTACCCACATGCCTAA-MH9143326	0.2620951	0
CTAGAGTCACCAGCAC-MH9143326	0.4516134	2
CTAGCCTAGCGAGAAA-MH9143326	0.77810645	0
CTAGCCTGTGATGATA-MH9143326	0.18859978	9
CTAGCCTTCACAATGC-MH9143326	-0.027637698	0
CTCACACAGGGTATCG-MH9143326	0.74182886	2
CTCAGAAAGCGATATA-MH9143326	-0.0029770562	26
CTCAGAAGTAACGCGA-MH9143326	0.4628061	10
CTCATTAGTTTGGGCC-MH9143326	0.83158606	9
CTCATTATCTCTTATG-MH9143326	0.26750422	10
CTCCTAGAGCACAGGT-MH9143326	1.4866806	8
CTCCTAGAGCCACGTC-MH9143326	0.56369746	0
CTCCTAGGTACTTGAC-MH9143326	0.56453484	0
CTCCTAGGTATAATGG-MH9143326	0.73657	34
CTCGAAACACAGGAGT-MH9143326	0.3964466	8
CTCGGAGCACCACGTG-MH9143326	0.1619012	0
CTCGGGACAATGGAAT-MH9143326	0.14072268	10
CTCGGGACAGCTCGCA-MH9143326	0.39238745	9
CTCGGGAGTACAGACG-MH9143326	0.11946518	9
CTCGTACCATGTCCTC-MH9143326	0.48474735	0
CTCGTACGTATCACCA-MH9143326	0.4409537	9
CTGAAGTCACTAAGTC-MH9143326	0.498221	8
CTGAAGTCAGCGTCCA-MH9143326	-0.070252456	9
CTGATAGGTTATCCGA-MH9143326	0.3085486	9
CTGCGGAAGCTAGTGG-MH9143326	0.62214017	8
CTGCGGACAATAAGCA-MH9143326	0.49338165	8
CTGCTGTAGAGGTACC-MH9143326	0.7762722	0
CTGGTCTGTACAGTGG-MH9143326	0.7627612	8
CTGTTTAAGAGTACCG-MH9143326	0.033342242	30
CTGTTTACACGCGAAA-MH9143326	0.3054374	9
CTGTTTAGTTGTCGCG-MH9143326	0.8031117	2
CTTAACTAGTGCGTGA-MH9143326	0.33105046	9
CTTAACTAGTGTTTGC-MH9143326	0.23790754	28
CTTACCGTCATGCAAC-MH9143326	-0.088304095	2
CTTCTCTTCGGAATCT-MH9143326	0.073208064	9
CTTGGCTGTTGATTCG-MH9143326	0.7380667	6
CTTGGCTGTTGTCGCG-MH9143326	0.56211376	3
CTTGGCTGTTGTTTGG-MH9143326	0.85908985	19
GAAACTCAGCGATGAC-MH9143326	0.3512454	21
GAAACTCCAATGTAAG-MH9143326	-0.017111015	7
GAACATCGTTACAGAA-MH9143326	0.079256676	14
GAACCTATCTGCAAGT-MH9143326	0.7479531	11
GAAGCAGAGTAACCCT-MH9143326	0.3094619	0
GAAGCAGGTAAGGGAA-MH9143326	0.40990108	0
GAATAAGCAGATCCAT-MH9143326	0.42806873	0
GAATGAACACATCTTT-MH9143326	0.061215725	16
GACACGCTCGTAGGTT-MH9143326	0.754123	6
GACAGAGAGAGGTAGA-MH9143326	-0.08586114	0
GACAGAGCAAGGACAC-MH9143326	1.0386186	9
GACCAATAGCGTTTAC-MH9143326	0.41853604	20
GACCAATGTACATCCA-MH9143326	0.55567557	8
GACCTGGCAATTGCTG-MH9143326	0.3089587	0
GACGCGTCAGGGAGAG-MH9143326	0.52896136	6
GACGCGTCAGTCACTA-MH9143326	0.5141368	26
GACGCGTTCCCATTAT-MH9143326	-0.0248103	10
GACGGCTCAAGCCCAC-MH9143326	0.18255581	8
GACGTGCGTAGTAGTA-MH9143326	0.8275993	3
GACGTGCGTCGCATCG-MH9143326	0.18809135	3
GACGTGCTCTGCCAGG-MH9143326	0.07329307	10
GACGTTACATCGTCGG-MH9143326	0.3087597	9
GACGTTACATTTGCTT-MH9143326	1.4662042	9
GACTAACCACATGACT-MH9143326	0.21743219	9
GACTAACTCATAAAGG-MH9143326	0.19799095	9
GAGCAGAAGCCGGTAA-MH9143326	0.53330904	8
GAGGTGAAGGCAGGTT-MH9143326	0.33850914	9
GAGTCCGAGAACTGTA-MH9143326	0.25588188	0
GAGTCCGAGAAGCCCA-MH9143326	0.30446884	2
GAGTCCGAGACGCAAC-MH9143326	0.109596714	8
GAGTCCGCAACTGCGC-MH9143326	0.03581865	9
GATCGATCACAGGAGT-MH9143326	0.3343108	18
GATCTAGAGGAATGGA-MH9143326	-0.008577183	0
GATCTAGCACCGAATT-MH9143326	-0.012473134	9
GATCTAGGTAGGGTAC-MH9143326	-0.19066805	8
GATGAAACAATAGAGT-MH9143326	0.34049982	9
GATGAGGTCTTTCCTC-MH9143326	0.049887232	9
GATTCAGTCATTGCCC-MH9143326	0.4240848	10
GCAATCACAATCGAAA-MH9143326	0.2988727	0
GCAATCACACGTCAGC-MH9143326	0.4773105	8
GCAATCAGTCTCTCTG-MH9143326	0.11508185	8
GCAATCATCAGGCCCA-MH9143326	0.27709883	9
GCACATAAGGCATGGT-MH9143326	0.43833673	9
GCACATACACCAACCG-MH9143326	0.12496293	7
GCACATAGTTCACGGC-MH9143326	1.3019419	10
GCATACAAGAGGGATA-MH9143326	1.0614386	9
GCATGCGCAGCCACCA-MH9143326	0.013726716	8
GCATGTACAATCGGTT-MH9143326	0.16431603	24
GCCTCTATCGCTGATA-MH9143326	0.32806203	8
GCGAGAAAGACTACAA-MH9143326	0.22301221	0
GCGAGAAAGTTGAGTA-MH9143326	0.6966142	14
GCGCAACCAAGGGTCA-MH9143326	0.34975645	0
GCGCAACTCTTACCTA-MH9143326	0.57882327	9
GCGCAGTGTCAGCTAT-MH9143326	0.12595955	8
GCGCAGTGTGTTCGAT-MH9143326	0.043069117	0
GCGGGTTCACCTATCC-MH9143326	0.5043353	2
GCGGGTTCATGCAATC-MH9143326	0.49096215	0
GCTCCTAAGACATAAC-MH9143326	0.40467808	0
GCTCCTAAGGAGTCTG-MH9143326	0.50573295	20
GCTCCTAGTTAAAGTG-MH9143326	0.34494945	8
GCTCTGTTCAAACAAG-MH9143326	-0.10658598	10
GCTGCAGGTAAGTAGT-MH9143326	0.2764238	20
GCTGCGACAGCCAGAA-MH9143326	0.7097932	8
GCTGCGAGTAATTGGA-MH9143326	0.10635065	0
GCTGCTTAGCCTATGT-MH9143326	0.7362511	0
GCTTCCAAGAGGTTAT-MH9143326	0.9452231	31
GCTTCCAGTGTGGTTT-MH9143326	0.5653307	9
GCTTGAATCAGCGACC-MH9143326	0.9177893	9
GGAACTTCAGCGTAAG-MH9143326	0.53464663	8
GGAATAAGTCTCGTTC-MH9143326	0.20600384	0
GGAATAATCCTGCTTG-MH9143326	0.46918064	9
GGACAAGGTAACGTTC-MH9143326	-0.24863255	0
GGACATTAGGTAAACT-MH9143326	-0.17522752	15
GGACATTGTCTGGTCG-MH9143326	0.2836126	5
GGACATTTCTCCAACC-MH9143326	0.1555346	8
GGAGCAACACAGCGTC-MH9143326	0.18847649	9
GGATGTTCATAGTAAG-MH9143326	-0.30912384	8
GGATTACCACACAGAG-MH9143326	0.6543117	29
GGCAATTCATGCAACT-MH9143326	0.4663216	0
GGCCGATTCCACGTGG-MH9143326	-0.05383777	0
GGCTGGTTCTTTAGGG-MH9143326	0.42833245	2
GGGACCTTCAGTCAGT-MH9143326	0.569103	22
GGGCATCGTAAGAGGA-MH9143326	0.23573232	9
GGGCATCTCACTATTC-MH9143326	0.12475603	0
GGGCATCTCATGCAAC-MH9143326	0.46692476	39
GGGTCTGAGGGAAACA-MH9143326	0.2652164	0
GGGTTGCAGAGTCGGT-MH9143326	0.4993543	9
GGGTTGCGTGCAGTAG-MH9143326	0.7973613	12
GGTATTGCATCCGTGG-MH9143326	0.02434794	0
GGTATTGTCGCCTGTT-MH9143326	0.11591522	0
GGTGCGTGTACCCAAT-MH9143326	-0.0054541407	8
GGTGCGTGTCTAAACC-MH9143326	0.6436834	30
GTAACGTAGAGAGCTC-MH9143326	0.48034927	9
GTACGTAAGCCACTAT-MH9143326	0.4047158	14
GTACGTAAGCTGTCTA-MH9143326	-0.102967724	0
GTACTCCCAAGTCTAC-MH9143326	-0.28371477	0
GTACTCCTCAGTCCCT-MH9143326	0.23632038	14
GTACTTTGTTAAAGTG-MH9143326	0.43357575	14
GTACTTTTCCGTCAAA-MH9143326	0.41519812	0
GTAGGCCCAATGGATA-MH9143326	0.21010222	5
GTAGTCATCTGTTGAG-MH9143326	0.3759347	8
GTATTCTCAAGCTGTT-MH9143326	0.7838964	0
GTCAAGTCAAGCTGTT-MH9143326	0.43412971	19
GTCAAGTTCTGGGCCA-MH9143326	0.061472993	0
GTCACAATCGAGGTAG-MH9143326	0.16862729	6
GTCACGGGTACCGTTA-MH9143326	0.044753093	0
GTCCTCAGTAGCCTAT-MH9143326	0.26220706	19
GTCGGGTCATAGGATA-MH9143326	0.15764648	10
GTCTTCGTCTTTAGTC-MH9143326	-0.026020573	9
GTGAAGGCAGATCCAT-MH9143326	0.31773946	8
GTGCAGCCACCCAGTG-MH9143326	0.07605552	18
GTGCAGCTCAGGCAAG-MH9143326	0.34297633	9
GTGCAGCTCCAAAGTC-MH9143326	0.5078213	6
GTGCTTCTCTGCAAGT-MH9143326	0.10540027	0
GTGGGTCAGGTAAACT-MH9143326	0.9470521	9
GTGGGTCCAGTACACT-MH9143326	0.40410438	33
GTGGGTCTCGGCCGAT-MH9143326	-0.06760518	8
GTGTGCGAGAAGGCCT-MH9143326	0.41354984	8
GTGTGCGCAGCTTAAC-MH9143326	-0.11894732	0
GTGTTAGAGGAATGGA-MH9143326	0.23219651	9
GTGTTAGGTCCTCTTG-MH9143326	0.43951035	7
GTTAAGCCAAGCCGTC-MH9143326	0.41779402	9
GTTAAGCGTTACGCGC-MH9143326	0.33134723	8
GTTAAGCTCCACTCCA-MH9143326	0.5210551	9
GTTACAGAGTGCTGCC-MH9143326	-0.0070960596	10
GTTACAGCAATCTACG-MH9143326	0.6319601	2
GTTCGGGTCTCGCATC-MH9143326	0.5440921	12
GTTCTCGTCTCTAGGA-MH9143326	0.75933415	0
TAAGAGAAGTTCGCAT-MH9143326	0.588342	9
TAAGAGATCTCTTGAT-MH9143326	0.31753895	30
TAAGTGCCAGAAGCAC-MH9143326	0.18927115	7
TAAGTGCGTAGCTGCC-MH9143326	0.17988054	10
TACACGAGTCCGACGT-MH9143326	0.6081905	14
TACAGTGCACGGCGTT-MH9143326	-0.2590169	14
TACCTATCAAGGTTCT-MH9143326	0.21467027	0
TACCTATCACGTGAGA-MH9143326	0.26644975	0
TACCTTAGTTATCGGT-MH9143326	0.4873061	0
TACGGGCAGACGCACA-MH9143326	0.09471442	9
TACTCATCATTGAGCT-MH9143326	0.070950046	24
TACTTGTGTCGAACAG-MH9143326	0.397157	6
TAGAGCTAGAGATGAG-MH9143326	0.088739425	8
TAGAGCTGTAGCGTGA-MH9143326	0.86208147	19
TAGCCGGAGTGAACAT-MH9143326	0.16437148	9
TAGCCGGCATCTCGCT-MH9143326	-0.32420504	9
TAGCCGGCATGGAATA-MH9143326	0.09394152	30
TAGGCATGTTAGTGGG-MH9143326	0.52386594	10
TAGTGGTTCTAGAGTC-MH9143326	0.030672591	14
TAGTGGTTCTCGCATC-MH9143326	0.1734029	9
TAGTTGGAGACCACGA-MH9143326	0.13296193	10
TAGTTGGAGGCGTACA-MH9143326	0.7596655	3
TATCAGGGTACCAGTT-MH9143326	0.6604978	24
TATGCCCTCCCTAACC-MH9143326	0.35976806	6
TATTACCGTGGTCTCG-MH9143326	0.098018765	8
TCAACGAAGTCTCGGC-MH9143326	0.021576568	2
TCAATCTAGGTAGCCA-MH9143326	0.2569898	8
TCACGAAAGTAGTGCG-MH9143326	0.2569205	8
TCACGAATCAAACAAG-MH9143326	0.37011713	8
TCACGAATCCAACCAA-MH9143326	1.0231361	9
TCAGATGCATTGGCGC-MH9143326	0.17488153	0
TCAGATGGTAAACGCG-MH9143326	-0.22202487	9
TCAGCAATCTGGCGTG-MH9143326	0.8039575	2
TCAGCTCTCCCTCTTT-MH9143326	0.5721223	9
TCAGGATAGTGTCCAT-MH9143326	-0.19810393	20
TCAGGTAAGCCTATGT-MH9143326	0.18651463	20
TCCACACCACTCGACG-MH9143326	0.28652024	7
TCGAGGCAGTCCATAC-MH9143326	0.20333248	2
TCGCGAGGTTGATTGC-MH9143326	0.5769772	0
TCGCGTTCAGATAATG-MH9143326	0.3798946	9
TCGCGTTGTTACGGAG-MH9143326	0.018560143	0
TCGGGACGTCACCCAG-MH9143326	0.3324246	0
TCGTACCGTCCAGTAT-MH9143326	1.194752	6
TCGTACCTCCAGAAGG-MH9143326	0.2226062	11
TCTATTGCACACGCTG-MH9143326	0.27704662	9
TCTATTGCATTATCTC-MH9143326	0.2769497	9
TCTCATATCTTCATGT-MH9143326	0.002900456	14
TCTGAGAAGCTCCTTC-MH9143326	0.6469465	0
TCTGAGAGTAGCGCAA-MH9143326	0.41511446	9
TCTGGAATCAAGCCTA-MH9143326	0.31480053	0
TCTGGAATCAGGCGAA-MH9143326	0.23074631	0
TCTGGAATCCGCATAA-MH9143326	0.24174923	0
TCTTCGGCATCCAACA-MH9143326	0.18313877	0
TGACAACAGCTAAGAT-MH9143326	0.08434761	6
TGACAACCAGATGAGC-MH9143326	0.9438208	9
TGACAACCAGTCAGAG-MH9143326	0.0077073416	12
TGACAACCATCGGACC-MH9143326	0.090501584	3
TGACTAGCAGCCTGTG-MH9143326	0.25123706	5
TGACTAGCATATGAGA-MH9143326	0.035494003	8
TGAGAGGGTGGTACAG-MH9143326	0.14818184	8
TGAGCATCAACACGCC-MH9143326	0.1309808	8
TGAGGGAGTCCGAAGA-MH9143326	-0.059209924	18
TGATTTCTCCTGCAGG-MH9143326	0.21330008	2
TGATTTCTCGGTGTTA-MH9143326	1.1668347	33
TGCACCTTCATGTGGT-MH9143326	0.337441	10
TGCCAAAAGGAACTGC-MH9143326	0.22564974	9
TGCCAAACAAAGCAAT-MH9143326	0.6222444	3
TGCCAAAGTAGCGATG-MH9143326	0.18494718	7
TGCCCATAGATGAGAG-MH9143326	0.119304135	10
TGCCCTAAGAAACCTA-MH9143326	0.4079354	0
TGCCCTACACAAGACG-MH9143326	0.28876373	9
TGCGCAGAGACTAAGT-MH9143326	0.19413342	9
TGCGCAGGTAAACGCG-MH9143326	0.08710255	9
TGCGCAGTCCAGGGCT-MH9143326	0.16274698	8
TGCGCAGTCGCCGTGA-MH9143326	0.16048111	24
TGCGGGTAGGGCTTGA-MH9143326	-0.11953348	8
TGCGGGTGTCTTCAAG-MH9143326	0.28734708	14
TGCGGGTTCAGGATCT-MH9143326	0.47901744	5
TGCGTGGGTCTGATTG-MH9143326	0.13934055	2
TGCGTGGTCACGGTTA-MH9143326	0.15558136	0
TGCTACCAGATCACGG-MH9143326	0.5248225	0
TGCTACCGTATAAACG-MH9143326	0.025500698	2
TGCTGCTAGGGCTTGA-MH9143326	-0.14642198	9
TGCTGCTGTAGTACCT-MH9143326	0.35228798	9
TGCTGCTGTGCAGGTA-MH9143326	0.40785706	9
TGGACGCTCGCTTAGA-MH9143326	0.25415918	8
TGGCCAGAGCGTAATA-MH9143326	-0.0074733454	9
TGGCGCAAGGTGACCA-MH9143326	0.5152395	9
TGGCGCATCTGCCCTA-MH9143326	0.44689387	6
TGGCTGGAGACGCAAC-MH9143326	0.6622932	10
TGGGAAGAGAGTTGGC-MH9143326	-0.21681648	14
TGGGCGTAGATAGTCA-MH9143326	0.39113808	8
TGGTTAGTCCACGTTC-MH9143326	0.47781298	5
TGTATTCTCACGCATA-MH9143326	0.17580682	26
TGTATTCTCCCTGACT-MH9143326	0.66834867	9
TGTCCCAAGAGAGCTC-MH9143326	0.2757775	9
TGTCCCAGTCTTCTCG-MH9143326	0.05795998	9
TGTGGTACAATGGAAT-MH9143326	0.20780472	9
TGTGGTAGTCCAGTTA-MH9143326	0.3796066	0
TGTGTTTAGATAGCAT-MH9143326	0.63755155	0
TGTGTTTAGCTAGTTC-MH9143326	0.5667285	34
TGTTCCGAGGCCCTCA-MH9143326	0.34013933	0
TGTTCCGGTGCAGACA-MH9143326	0.19587903	9
TTAACTCAGCGTAATA-MH9143326	0.325384	14
TTAACTCTCCAGTAGT-MH9143326	0.12392799	0
TTCCCAGTCATATCGG-MH9143326	0.2177368	0
TTCCCAGTCTCTGCTG-MH9143326	0.48062092	9
TTCGGTCTCTGTCTAT-MH9143326	0.37390965	9
TTCGGTCTCTGTTTGT-MH9143326	0.1530652	9
TTCTACATCAGCATGT-MH9143326	0.7533863	9
TTCTCCTCATCACAAC-MH9143326	0.90494305	10
TTCTCCTGTGGGTCAA-MH9143326	0.59538394	8
TTCTTAGCAGCTCGCA-MH9143326	0.19041999	9
TTGAACGAGGAGTACC-MH9143326	0.2131173	0
TTGCGTCAGCGTTTAC-MH9143326	0.054749098	8
TTGCGTCCAATCCAAC-MH9143326	0.49834046	10
TTGGAACCAATCAGAA-MH9143326	0.7520952	3
TTGGCAACAGCGATCC-MH9143326	0.17964421	9
TTGGCAACATAAAGGT-MH9143326	0.2636451	2
TTGGCAATCACGATGT-MH9143326	0.7419768	2
TTGGCAATCTGCCCTA-MH9143326	0.31118488	26
TTGTAGGAGATGAGAG-MH9143326	0.32801324	9
TTGTAGGCATCACCCT-MH9143326	0.36787927	0
TTTATGCTCAGTTGAC-MH9143326	-0.07893669	34
TTTCCTCCAATAGCGG-MH9143326	0.5452302	20
TTTCCTCGTACTCGCG-MH9143326	0.36546987	20
TTTCCTCGTAGAGCTG-MH9143326	0.7428571	0
TTTCCTCGTGGGTCAA-MH9143326	0.14928363	6
TTTGCGCAGGCAGGTT-MH9143326	0.5334268	9
TTTGGTTGTTCAACCA-MH9143326	0.1330539	9
TTTGGTTTCTCCAACC-MH9143326	0.142777	9
TTTGTCAGTACCGGCT-MH9143326	0.801064	0
AAACGGGAGAATCTCC-MH9143325	0.038207293	8
AAACGGGAGTGGGATC-MH9143325	0.40742874	22
AAACGGGGTAACGTTC-MH9143325	0.18334909	24
AAAGCAAAGGATCGCA-MH9143325	0.6915717	7
AAAGTAGTCCAGTATG-MH9143325	0.7120019	3
AAATGCCTCCGTAGGC-MH9143325	0.26813608	3
AACCGCGCAATCACAC-MH9143325	0.69271755	0
AACCGCGGTAATAGCA-MH9143325	0.45400256	26
AACTCAGAGTTGTAGA-MH9143325	0.39918625	33
AACTCCCTCTCCGGTT-MH9143325	0.20860714	8
AACTGGTAGGATATAC-MH9143325	0.1457399	3
AACTGGTCAACTGCTA-MH9143325	0.26662883	33
AACTTTCAGTGTGAAT-MH9143325	0.57110184	3
AAGACCTCAAGCCCAC-MH9143325	0.034050673	22
AAGCCGCAGCTAACTC-MH9143325	0.84735936	22
AAGCCGCCAAGCCGCT-MH9143325	0.09822593	3
AAGCCGCTCATGTGGT-MH9143325	0.6450468	22
AAGGAGCCAATCTACG-MH9143325	0.46421492	12
AAGGAGCTCACTCCTG-MH9143325	-0.06566264	0
AATCCAGGTATAGTAG-MH9143325	0.16590245	22
AATCCAGTCCTTCAAT-MH9143325	0.09817032	24
AATCGGTTCCTGCCAT-MH9143325	0.21897344	3
ACACCGGGTCCGAACC-MH9143325	0.32229704	19
ACACTGAAGAGGTACC-MH9143325	0.33201033	3
ACACTGATCGTGGACC-MH9143325	0.56522113	2
ACAGCCGTCCATTCTA-MH9143325	0.24504334	22
ACAGCTACAAGTACCT-MH9143325	0.97883594	22
ACATGGTGTACATGTC-MH9143325	0.6414942	26
ACCAGTACACCGTTGG-MH9143325	0.5439951	3
ACCCACTAGTGTTTGC-MH9143325	0.2324609	34
ACCCACTCATAAAGGT-MH9143325	0.32294676	24
ACCTTTACATGTTGAC-MH9143325	0.61025375	24
ACCTTTATCACCATAG-MH9143325	0.91835934	22
ACGAGCCTCACTCTTA-MH9143325	0.36269513	3
ACGATACAGGGCATGT-MH9143325	0.46952137	3
ACGATACCACGGTAGA-MH9143325	0.6518328	10
ACGATGTTCGTTACAG-MH9143325	0.21586323	3
ACGCCAGAGTCACGCC-MH9143325	0.3500582	22
ACGCCAGGTGGGTATG-MH9143325	0.72739357	2
ACGCCGACACTGTTAG-MH9143325	0.55952364	6
ACGGAGAGTTGATTCG-MH9143325	0.46530208	26
ACGGCCAAGCCCTAAT-MH9143325	0.31254104	33
ACGGCCAGTACTCAAC-MH9143325	0.51036924	0
ACGGGTCAGTGAAGTT-MH9143325	0.43818805	8
ACTGAGTGTTAGATGA-MH9143325	0.39483294	3
ACTGATGGTACAAGTA-MH9143325	0.48839834	22
ACTGCTCAGCCCAACC-MH9143325	0.24165876	26
ACTGCTCCACCCATTC-MH9143325	0.32451376	3
ACTGTCCTCCAAGTAC-MH9143325	0.14807495	18
ACTTACTAGTACTTGC-MH9143325	0.30852526	3
ACTTGTTGTACAGTGG-MH9143325	0.6830331	22
AGAATAGCACGAGGTA-MH9143325	0.16921443	22
AGAGTGGTCTTCAACT-MH9143325	0.32925877	33
AGATCTGCATGGATGG-MH9143325	0.5153791	22
AGATTGCCAGACGCTC-MH9143325	0.7564304	22
AGCAGCCGTCGTCTTC-MH9143325	1.100625	26
AGCCTAACACCACCAG-MH9143325	0.5746207	18
AGCCTAAGTCACTTCC-MH9143325	0.30549377	33
AGCTCTCAGCCAACAG-MH9143325	0.20022906	16
AGCTCTCCAAATCCGT-MH9143325	0.20166394	22
AGGCCACCAAAGGCGT-MH9143325	-0.0255294	3
AGGGTGATCCACGACG-MH9143325	0.4829061	22
AGGTCCGAGAACAACT-MH9143325	0.19139102	22
AGGTCCGCACAACGCC-MH9143325	0.125116	22
AGGTCCGCAGCTGCTG-MH9143325	0.1636398	24
AGTAGTCCAAGGGTCA-MH9143325	0.11278599	33
AGTAGTCTCTACCTGC-MH9143325	0.045562122	7
AGTGAGGCAATAACGA-MH9143325	0.4402925	22
AGTGAGGTCTCAACTT-MH9143325	0.36145914	22
AGTGGGATCTGCGTAA-MH9143325	0.7725041	3
AGTTGGTCAAGGACTG-MH9143325	0.10807611	0
ATAGACCAGAGCCTAG-MH9143325	0.25770402	3
ATAGACCCACATCCAA-MH9143325	2.1420193	22
ATCACGAAGGTGGGTT-MH9143325	0.7127836	22
ATCACGATCCATGCTC-MH9143325	0.8718832	18
ATCATGGTCAAGGCTT-MH9143325	0.5808284	22
ATCATGGTCCCAAGTA-MH9143325	0.6011584	3
ATCATGGTCTGCCCTA-MH9143325	-0.09368578	12
ATCGAGTTCCAATGGT-MH9143325	0.4407684	18
ATCGAGTTCGCTGATA-MH9143325	0.45766324	3
ATGTGTGAGAAGGCCT-MH9143325	0.7846532	24
ATGTGTGGTGTGCCTG-MH9143325	0.85937697	22
ATGTGTGGTTAAGAAC-MH9143325	0.4695789	22
ATTACTCTCTCAAACG-MH9143325	0.634552	0
ATTATCCCAGTGAGTG-MH9143325	0.46870166	24
ATTATCCTCATTCACT-MH9143325	0.91273814	3
ATTGGACTCCAAAGTC-MH9143325	0.7618558	24
ATTTCTGAGAGTAAGG-MH9143325	0.091039866	22
CAACCAAGTATGCTTG-MH9143325	0.67471945	3
CAACCTCTCCCTTGCA-MH9143325	0.33137047	3
CAAGAAATCAGGTTCA-MH9143325	0.77724147	22
CAAGATCGTAAATGAC-MH9143325	0.7285849	0
CAAGATCTCAGCTTAG-MH9143325	-0.004069298	33
CAAGGCCCAAGTCATC-MH9143325	0.41840455	22
CACAAACGTTTGACTG-MH9143325	0.49253902	12
CACACAAAGGACATTA-MH9143325	1.0201801	22
CACACAACATTACCTT-MH9143325	0.061588004	18
CACACAATCGTTGACA-MH9143325	0.28712755	22
CACACCTAGATGAGAG-MH9143325	0.72932	12
CACAGGCAGTGGTAAT-MH9143325	0.119432725	0
CACCAGGCAAAGTCAA-MH9143325	0.52485377	22
CACCTTGTCTCTGTCG-MH9143325	1.3193886	0
CACTCCAGTAGGAGTC-MH9143325	0.22421397	24
CACTCCATCACGGTTA-MH9143325	0.49102873	8
CAGAATCAGAACTGTA-MH9143325	0.07923272	24
CAGAGAGCAGTGGAGT-MH9143325	0.44300172	18
CAGATCAAGACCGGAT-MH9143325	0.049693055	3
CAGATCACAGTCAGCC-MH9143325	0.48040962	22
CAGATCATCGCCCTTA-MH9143325	0.41208348	5
CAGCAGCGTAAATGTG-MH9143325	0.23566355	3
CAGCATACACCGATAT-MH9143325	0.5136762	0
CAGCTAACAATGGATA-MH9143325	0.3225336	22
CAGCTAAGTCACACGC-MH9143325	-0.015068506	24
CAGCTGGGTCAAGCGA-MH9143325	0.56465566	3
CAGGTGCAGACGCTTT-MH9143325	1.086622	22
CAGGTGCCAGGTCGTC-MH9143325	0.4231987	33
CAGTAACGTTCGAATC-MH9143325	0.5280228	22
CAGTCCTAGCAATATG-MH9143325	1.0000095	22
CATATGGAGCGTGTCC-MH9143325	0.8187234	22
CATCAGAAGAAACGCC-MH9143325	0.63216823	22
CATCCACAGTGATCGG-MH9143325	0.26664576	16
CATCCACTCCTATGTT-MH9143325	0.37401426	8
CATCGAAGTCCAGTGC-MH9143325	0.04016272	0
CATGACAAGGTGCTTT-MH9143325	0.21729557	26
CATGACATCATCGATG-MH9143325	0.3134373	3
CATGACATCGCATGGC-MH9143325	0.61631423	22
CATGCCTCAAGCCGCT-MH9143325	0.25736755	18
CATTCGCTCCAGTAGT-MH9143325	0.5192338	3
CCACCTAAGAAGGTTT-MH9143325	0.5755895	25
CCACGGACAGATCTGT-MH9143325	0.4247536	20
CCACGGAGTACCGGCT-MH9143325	-0.09050045	22
CCACGGAGTCAGCTAT-MH9143325	0.31663105	0
CCACTACTCGTTGACA-MH9143325	1.2770048	16
CCATGTCGTTACCGAT-MH9143325	0.6905482	18
CCATTCGGTCATGCAT-MH9143325	0.2419783	24
CCATTCGGTGATGTCT-MH9143325	0.36479637	3
CCCAATCGTTACGGAG-MH9143325	0.6973427	33
CCGGTAGAGATAGGAG-MH9143325	-0.21922705	24
CCGGTAGAGGTTCCTA-MH9143325	-0.05259636	24
CCGGTAGCAGGTCTCG-MH9143325	0.509237	24
CCGTACTAGGTGCTAG-MH9143325	0.14912756	24
CCGTGGATCCATGAAC-MH9143325	0.16766909	33
CCTAAAGGTTGATTCG-MH9143325	0.107540354	24
CCTAAAGTCTGCTGCT-MH9143325	0.90388554	18
CCTACCAGTCTCTTAT-MH9143325	0.4275933	3
CCTACCAGTTAGGGTG-MH9143325	0.6565341	22
CCTAGCTTCGTACGGC-MH9143325	0.085396565	0
CCTATTATCATGGTCA-MH9143325	0.62955767	22
CCTATTATCCACGACG-MH9143325	0.2793735	0
CCTCAGTTCACAATGC-MH9143325	0.47108305	22
CCTCAGTTCACCATAG-MH9143325	0.26126105	3
CCTTCCCAGGCGCTCT-MH9143325	0.4459619	22
CCTTCGAAGAAACGAG-MH9143325	0.05914038	22
CCTTCGAGTCTCACCT-MH9143325	0.45213154	22
CCTTCGATCACAGGCC-MH9143325	0.5937614	22
CGAACATCATGTCTCC-MH9143325	0.68321097	3
CGAACATTCGGATGGA-MH9143325	0.40176234	22
CGAATGTAGAGTCGGT-MH9143325	0.48486412	3
CGAATGTGTCTCATCC-MH9143325	0.3900082	33
CGACCTTTCCCTGACT-MH9143325	-0.0053120577	22
CGACTTCCACCCAGTG-MH9143325	0.22557478	22
CGAGAAGGTGCAGACA-MH9143325	0.51704496	33
CGAGCCAAGCACAGGT-MH9143325	0.32830518	24
CGAGCCAAGCTAAACA-MH9143325	0.17180006	33
CGAGCCACATGGGACA-MH9143325	0.7628367	24
CGATCGGGTACCGGCT-MH9143325	0.550531	24
CGATGGCCACAACTGT-MH9143325	0.5636599	22
CGATGTAGTACCATCA-MH9143325	1.1454686	26
CGATGTAGTGCACTTA-MH9143325	0.90267956	24
CGATTGAGTACCGTAT-MH9143325	0.28161415	22
CGCCAAGTCGACAGCC-MH9143325	0.29651952	3
CGCCAAGTCTAACTGG-MH9143325	0.56111664	22
CGCGGTACAAGCTGAG-MH9143325	-0.037213698	22
CGCGTTTAGCACCGTC-MH9143325	0.030119093	22
CGCGTTTCAATCTACG-MH9143325	0.29675677	0
CGCGTTTTCCCTCTTT-MH9143325	-0.116053805	22
CGCGTTTTCTATCCCG-MH9143325	0.5785081	22
CGCTGGATCCTGCCAT-MH9143325	0.4451159	22
CGGACACCAAATACAG-MH9143325	0.3037529	22
CGGAGCTTCATTTGGG-MH9143325	1.287548	6
CGGAGTCGTATCTGCA-MH9143325	0.22365275	0
CGGAGTCGTCAAACTC-MH9143325	0.08131908	22
CGGAGTCTCCTCCTAG-MH9143325	0.26717067	3
CGGGTCAAGCGTGAGT-MH9143325	-0.08661127	22
CGGGTCAGTGTGTGCC-MH9143325	0.117755726	0
CGGTTAACACGAGGTA-MH9143325	0.29144177	24
CGGTTAAGTGACCAAG-MH9143325	0.6390242	3
CGGTTAATCTTTACAC-MH9143325	0.17219111	3
CGTAGCGGTCGAACAG-MH9143325	0.24125892	22
CGTAGCGTCACTTACT-MH9143325	0.36492237	22
CGTAGGCCAAGCGTAG-MH9143325	0.6889915	22
CGTAGGCGTGCTGTAT-MH9143325	0.79082984	22
CGTCACTCACCTCGGA-MH9143325	0.25536478	22
CGTCAGGTCCGTTGCT-MH9143325	0.2963797	3
CGTCCATAGCTGTCTA-MH9143325	0.29452813	22
CGTCCATGTCACTTCC-MH9143325	0.7991358	22
CGTCTACGTCGGCTCA-MH9143325	-0.22123995	22
CGTGTAAAGCTAAACA-MH9143325	0.25434938	22
CGTTAGAAGATATACG-MH9143325	0.5430771	35
CGTTCTGAGGTGATAT-MH9143325	0.830849	22
CTAACTTCACCAGATT-MH9143325	0.5648792	3
CTAACTTTCAACACAC-MH9143325	0.77510554	22
CTAACTTTCGGATGGA-MH9143325	0.77416307	22
CTAACTTTCTTGTCAT-MH9143325	0.6379067	8
CTAATGGGTACAGTGG-MH9143325	0.7532296	3
CTACCCAAGAGACGAA-MH9143325	0.27346468	8
CTACCCATCCACGCAG-MH9143325	0.47240168	8
CTAGAGTTCATCGATG-MH9143325	0.04196413	22
CTAGCCTGTCAGAATA-MH9143325	0.3923354	0
CTAGTGAGTTCGTTGA-MH9143325	0.57426417	3
CTAGTGATCTGAGGGA-MH9143325	0.8012317	3
CTCACACAGTTATCGC-MH9143325	0.15707868	26
CTCACACCATAGTAAG-MH9143325	0.88563716	22
CTCACACGTTGCTCCT-MH9143325	0.5740705	3
CTCATTACAAAGTCAA-MH9143325	0.025407303	8
CTCGAGGAGCAGCGTA-MH9143325	0.13598281	24
CTCGAGGCAGGAATCG-MH9143325	0.5355099	0
CTCGTACTCCACTCCA-MH9143325	0.44598114	22
CTCTACGGTCTCTTTA-MH9143325	0.40339944	33
CTCTACGGTGCAACGA-MH9143325	0.07576734	0
CTCTACGTCGCCAAAT-MH9143325	0.40790907	22
CTGAAACAGGGTGTTG-MH9143325	-0.30509114	33
CTGAAGTAGACAAGCC-MH9143325	0.60439456	3
CTGCTGTAGAGGTACC-MH9143325	0.42851686	22
CTGGTCTGTCATTAGC-MH9143325	0.40778384	24
CTGTTTAAGATCTGAA-MH9143325	0.15413627	22
CTGTTTACACTGTCGG-MH9143325	0.67239887	9
CTGTTTATCCCTTGCA-MH9143325	0.7558381	22
CTTAACTAGTGGTAAT-MH9143325	0.31172094	0
CTTAACTGTGTGCCTG-MH9143325	0.565243	12
CTTACCGCACATCCGG-MH9143325	0.06717816	24
CTTACCGTCTCCAACC-MH9143325	1.2033687	3
CTTCTCTCAATAGAGT-MH9143325	0.14295486	3
GAACATCTCACTCCTG-MH9143325	1.0944176	22
GAACGGACATGTTCCC-MH9143325	0.16744521	22
GAAGCAGAGCTCCTTC-MH9143325	-0.21918248	3
GAATAAGGTATTCTCT-MH9143325	0.086472355	3
GAATAAGGTCTCTCTG-MH9143325	0.85403687	22
GAATGAAGTTCAGACT-MH9143325	0.122245125	3
GAATGAATCTGGCGAC-MH9143325	0.069848575	18
GACAGAGGTCCAGTGC-MH9143325	1.0428199	0
GACCAATGTTCAACCA-MH9143325	0.9993339	24
GACCTGGGTCTGGAGA-MH9143325	0.19960718	22
GACCTGGTCGCAAACT-MH9143325	0.572609	3
GACGCGTAGGAGCGAG-MH9143325	0.4567012	3
GACGCGTTCAACGGGA-MH9143325	-0.07690301	22
GACGGCTCATTTCAGG-MH9143325	0.6197469	0
GACGTGCGTGAGTGAC-MH9143325	0.11047332	22
GACGTTAAGAGGTACC-MH9143325	0.60178584	8
GACGTTATCACGCATA-MH9143325	0.2675023	33
GACTAACCAACTGCGC-MH9143325	0.32673034	3
GAGCAGAAGTCAAGGC-MH9143325	0.48670322	24
GAGCAGATCTACTATC-MH9143325	0.58703923	22
GAGGTGAAGACTTTCG-MH9143325	0.17454517	22
GAGGTGACATGGGAAC-MH9143325	0.14558658	3
GAGGTGAGTTAAAGTG-MH9143325	0.46316618	3
GAGTCCGGTGACTACT-MH9143325	0.6777047	0
GAGTCCGGTGGTAACG-MH9143325	0.8438853	33
GAGTCCGTCCCTGACT-MH9143325	0.7949167	22
GATCAGTCAGATCTGT-MH9143325	0.23288167	2
GATCAGTGTGCAGTAG-MH9143325	0.57663274	0
GATCGCGGTGCCTGTG-MH9143325	0.8582385	3
GATCGTACAAAGGTGC-MH9143325	0.17137413	24
GATCGTACACAAGCCC-MH9143325	0.021577334	22
GATCTAGAGGGTCGAT-MH9143325	0.95239955	8
GATGAAATCTGAAAGA-MH9143325	0.6183126	22
GATGAGGTCAGAGGTG-MH9143325	0.55538756	3
GATGAGGTCTTCCTTC-MH9143325	0.9439697	6
GATTCAGCACTCTGTC-MH9143325	0.46434402	3
GATTCAGTCTATGTGG-MH9143325	0.19020443	22
GCAAACTAGTATTGGA-MH9143325	0.1782255	3
GCAATCAAGCTCCCAG-MH9143325	0.6788886	22
GCAGCCACATTACCTT-MH9143325	0.41550627	24
GCATACAAGACTGGGT-MH9143325	0.43991402	24
GCATACAAGGACACCA-MH9143325	0.24501406	24
GCATGATAGTCTTGCA-MH9143325	0.52763206	18
GCATGATCAAGACGTG-MH9143325	0.7074619	3
GCATGCGGTTCCGGCA-MH9143325	0.51999325	3
GCATGTAGTGCCTGTG-MH9143325	0.47503686	22
GCCAAATCAGATGGGT-MH9143325	0.43652615	22
GCGACCAGTTCCCGAG-MH9143325	0.79460627	22
GCGCAACCAGCATGAG-MH9143325	0.0793838	0
GCGCAGTGTGTTCGAT-MH9143325	0.24118926	3
GCGCCAACAATCGAAA-MH9143325	0.3313649	22
GCGCGATTCAAGGCTT-MH9143325	0.4446411	3
GCGGGTTGTTTGACAC-MH9143325	0.03598002	24
GCTCCTAGTCACAAGG-MH9143325	0.04239155	3
GCTGCAGAGAACAACT-MH9143325	0.4193144	22
GCTGCAGCACAACGCC-MH9143325	0.28514895	33
GCTGCAGTCTGGAGCC-MH9143325	0.14136717	0
GCTGGGTTCGAATGCT-MH9143325	0.39943546	22
GCTTCCACACGCCAGT-MH9143325	0.14381559	24
GCTTGAAAGGTGGGTT-MH9143325	0.04167739	3
GGAATAACACGGACAA-MH9143325	0.035148006	3
GGAATAAGTCACCTAA-MH9143325	-0.024936972	22
GGACAGACACACTGCG-MH9143325	0.85441124	3
GGACAGACATACGCCG-MH9143325	0.45422173	24
GGACAGATCTATCGCC-MH9143325	0.4414506	22
GGACGTCAGCTATGCT-MH9143325	0.2841503	7
GGATTACAGACTACAA-MH9143325	0.58902603	11
GGATTACCACATGTGT-MH9143325	0.29530796	22
GGCCGATAGAACTCGG-MH9143325	0.566479	24
GGCGACTAGTTTAGGA-MH9143325	0.67803985	22
GGCGACTCACAGGCCT-MH9143325	0.64394367	22
GGCGACTTCGCCCTTA-MH9143325	1.0826995	10
GGCGTGTCAAGTTGTC-MH9143325	-0.0010347414	22
GGCGTGTGTTGACGTT-MH9143325	0.016731804	22
GGCTGGTCATCTACGA-MH9143325	-0.14057156	24
GGCTGGTGTTCAGCGC-MH9143325	0.19029517	22
GGCTGGTTCGCTTAGA-MH9143325	0.19054335	22
GGGAATGGTCCCTACT-MH9143325	0.42835984	26
GGGAATGTCCGGGTGT-MH9143325	0.503399	22
GGGACCTTCCGTCATC-MH9143325	0.47059855	3
GGGAGATGTCCGACGT-MH9143325	0.4098667	22
GGGATGAGTACCATCA-MH9143325	0.86564034	0
GGGCATCCAAACTGCT-MH9143325	-0.112691894	0
GGGCATCGTCTTCGTC-MH9143325	0.047511306	0
GGGTCTGCAAGACACG-MH9143325	0.98396015	3
GGGTTGCCACACAGAG-MH9143325	0.4487983	22
GGGTTGCTCACTTCAT-MH9143325	0.7693064	21
GGTGAAGAGTCGCCGT-MH9143325	0.06303946	22
GGTGAAGTCATAGCAC-MH9143325	0.2926151	24
GGTGCGTCACAACTGT-MH9143325	0.82844275	22
GGTGCGTTCGCTAGCG-MH9143325	0.21457992	24
GTACGTAAGCGAAGGG-MH9143325	0.24580492	0
GTACTTTCACAGCCCA-MH9143325	0.15866001	12
GTACTTTGTCTCCATC-MH9143325	0.06734724	22
GTAGGCCCATCTGGTA-MH9143325	0.18070494	6
GTAGTCAAGCCTCGTG-MH9143325	0.016907258	24
GTATTCTAGCAGCGTA-MH9143325	0.17731442	3
GTATTCTTCAATAAGG-MH9143325	0.3145351	22
GTCACGGCAATAACGA-MH9143325	0.28852507	3
GTCATTTCATAGACTC-MH9143325	0.17069863	3
GTCCTCACACCTCGGA-MH9143325	0.56285	22
GTCCTCACATGACGGA-MH9143325	0.32608262	33
GTCCTCATCTTCGGTC-MH9143325	0.3219661	26
GTCGGGTCAGCAGTTT-MH9143325	0.1456403	8
GTCGGGTCAGTATGCT-MH9143325	0.788826	18
GTCGTAACAGCTATTG-MH9143325	0.03240836	22
GTCTCGTTCCATGCTC-MH9143325	0.24635366	18
GTCTTCGAGGAGTAGA-MH9143325	0.09858693	24
GTCTTCGGTCTAGTCA-MH9143325	0.30815327	22
GTCTTCGTCTTTACAC-MH9143325	0.36013803	12
GTGAAGGAGAGCTATA-MH9143325	0.052025724	24
GTGAAGGGTTGACGTT-MH9143325	0.5593335	3
GTGCAGCAGTGTCCCG-MH9143325	0.96752995	7
GTGCATAGTGGCGAAT-MH9143325	0.34780994	19
GTGCATATCCTTTCGG-MH9143325	0.5434603	24
GTGCTTCTCTAAGCCA-MH9143325	0.9438989	10
GTGTGCGAGCGAGAAA-MH9143325	0.28458002	3
GTGTGCGAGGATCGCA-MH9143325	1.0145085	0
GTGTGCGAGGATGGAA-MH9143325	0.33721837	3
GTGTTAGCAGTATGCT-MH9143325	0.43256328	22
GTTAAGCCACGAAAGC-MH9143325	0.83639324	3
GTTACAGCAAACTGCT-MH9143325	0.9517812	3
GTTCATTTCTTCTGGC-MH9143325	0.38125932	24
GTTTCTAAGAGACTAT-MH9143325	0.13088815	24
GTTTCTAAGTCAATAG-MH9143325	0.30443123	22
GTTTCTATCGGATGGA-MH9143325	-0.23182827	22
TAAACCGCACATTAGC-MH9143325	0.3434084	0
TAAACCGCAGCTTCGG-MH9143325	0.24542041	12
TAAGTGCAGCGCTTAT-MH9143325	0.7693669	8
TAAGTGCCATGGGAAC-MH9143325	0.12547833	22
TAAGTGCTCCGTAGTA-MH9143325	-0.07789151	0
TACACGATCTTGCAAG-MH9143325	0.15168692	0
TACAGTGGTAAGAGGA-MH9143325	0.055513877	24
TACAGTGGTGACAAAT-MH9143325	0.07757267	22
TACCTATGTCGGCATC-MH9143325	0.2958344	22
TACGGATTCTCGTATT-MH9143325	1.1141894	22
TACGGGCAGAGACGAA-MH9143325	0.7188707	22
TACGGGCAGTCCGGTC-MH9143325	0.38159695	33
TACGGTAAGAAACCAT-MH9143325	0.9233699	22
TACTCGCAGCTTTGGT-MH9143325	-0.10958318	34
TACTTACTCGAACTGT-MH9143325	0.4663065	24
TACTTGTGTCGGGTCT-MH9143325	0.18722162	3
TAGACCAGTTCGGGCT-MH9143325	0.35268998	22
TAGCCGGAGATGCCAG-MH9143325	0.2751631	22
TAGGCATCAGTCTTCC-MH9143325	0.3629359	10
TAGTTGGCAACCGCCA-MH9143325	0.2834782	24
TAGTTGGCATGCGCAC-MH9143325	0.1613854	0
TATCAGGTCCCATTAT-MH9143325	0.60330033	22
TATCTCAAGTATGACA-MH9143325	0.7920496	3
TATGCCCTCTTACCTA-MH9143325	1.0355504	22
TATTACCTCGAGAGCA-MH9143325	0.17740117	18
TCAATCTAGCTCAACT-MH9143325	0.49403414	22
TCAATCTCATCTACGA-MH9143325	0.61496705	24
TCAATCTGTATATGAG-MH9143325	0.19865625	18
TCACAAGCAAGCCCAC-MH9143325	0.38994893	8
TCACGAATCACATGCA-MH9143325	0.7980763	3
TCACGAATCGTAGATC-MH9143325	0.38436037	12
TCAGATGGTGACAAAT-MH9143325	0.21179043	22
TCAGCAACAAGCCTAT-MH9143325	0.6631435	22
TCAGCTCAGACCTAGG-MH9143325	0.25799078	0
TCAGCTCAGTGAAGTT-MH9143325	0.0073357224	0
TCAGCTCCACATGACT-MH9143325	0.5045055	3
TCAGGATAGATGAGAG-MH9143325	0.0073920707	22
TCAGGTATCATCATTC-MH9143325	0.27631378	22
TCATTACGTTACGACT-MH9143325	0.37213862	22
TCATTACTCATGTGGT-MH9143325	0.27488557	22
TCATTTGGTAAGGGCT-MH9143325	0.94937533	3
TCCACACTCGAGAACG-MH9143325	0.26011062	7
TCCACACTCTACCTGC-MH9143325	0.42844474	22
TCGAGGCCACACCGAC-MH9143325	0.3032745	33
TCGCGAGCAATGACCT-MH9143325	0.47878614	3
TCGCGAGTCGCCAGCA-MH9143325	0.55088645	3
TCGCGTTGTCAAACTC-MH9143325	0.5107626	3
TCGGTAAAGGGTCTCC-MH9143325	0.4729806	3
TCGGTAAGTGCGATAG-MH9143325	0.9527371	22
TCGTACCTCTGTCTAT-MH9143325	0.30242336	3
TCGTACCTCTTAGCCC-MH9143325	0.068354435	3
TCGTAGAAGTTGAGTA-MH9143325	-0.12355329	22
TCTCATACAGCGTAAG-MH9143325	0.40486044	22
TCTCTAACAAAGCGGT-MH9143325	0.13481371	0
TCTGAGAAGGTGACCA-MH9143325	0.47358382	26
TCTGAGAGTGAAATCA-MH9143325	0.049390454	18
TCTGAGAGTTTGCATG-MH9143325	0.4721407	22
TCTGGAAAGACTTGAA-MH9143325	0.2426179	22
TCTGGAACAATGTTGC-MH9143325	0.18142718	18
TGAAAGACACAGGAGT-MH9143325	0.091251306	22
TGAAAGATCAGCGACC-MH9143325	0.045511782	22
TGACAACTCCTAAGTG-MH9143325	1.3984715	24
TGACGGCGTTCCTCCA-MH9143325	0.47407007	0
TGACTTTAGTGTACTC-MH9143325	0.7703523	22
TGACTTTTCGGAATCT-MH9143325	0.5114906	3
TGAGAGGGTAGCAAAT-MH9143325	0.87617296	22
TGAGCATCACGAAAGC-MH9143325	0.20467949	33
TGAGCCGAGCTGCCCA-MH9143325	-0.013425861	3
TGAGCCGCAAACGTGG-MH9143325	0.10700969	33
TGAGGGATCGAGAGCA-MH9143325	-0.06353394	8
TGCACCTTCTAGCACA-MH9143325	0.18959546	22
TGCCAAAGTACGCACC-MH9143325	0.40665758	3
TGCCCATAGTGTTTGC-MH9143325	0.48331913	3
TGCCCATTCCTTAATC-MH9143325	0.10708991	24
TGCGCAGAGACCACGA-MH9143325	0.16308591	3
TGCGCAGAGCACGCCT-MH9143325	0.08676853	3
TGCGCAGGTTTAGCTG-MH9143325	2.096507	3
TGCGGGTAGACACTAA-MH9143325	1.1160924	16
TGCGTGGGTTAAGATG-MH9143325	0.7916238	3
TGCTACCTCGTTACGA-MH9143325	1.0974026	33
TGCTGCTAGCGTGAGT-MH9143325	0.20718984	0
TGGACGCCAGTCTTCC-MH9143325	0.053482182	8
TGGACGCTCCAAATGC-MH9143325	0.44968674	22
TGGCCAGAGGATATAC-MH9143325	1.0061722	24
TGGTTAGCACAAGCCC-MH9143325	0.7136274	22
TGGTTCCCACCCATGG-MH9143325	0.5082245	22
TGGTTCCCACGGTTTA-MH9143325	0.18763152	33
TGGTTCCCATCCAACA-MH9143325	0.122189626	0
TGTATTCGTTCCACAA-MH9143325	0.50479186	8
TGTATTCTCGCCAAAT-MH9143325	-0.07089966	0
TGTTCCGCATTTGCCC-MH9143325	0.37464148	22
TTAACTCCAAGTCATC-MH9143325	0.32375455	22
TTAGTTCCATCGTCGG-MH9143325	-0.032126322	19
TTATGCTAGTACGCCC-MH9143325	0.009196754	22
TTCCCAGCACGACTCG-MH9143325	0.57943624	22
TTCGAAGGTAGAGGAA-MH9143325	0.51664954	16
TTCTACAGTCTAGCCG-MH9143325	0.36133635	18
TTCTCAATCTAACTGG-MH9143325	0.25754642	22
TTCTCCTAGCTAGTGG-MH9143325	0.91256976	18
TTCTCCTTCGAGGTAG-MH9143325	0.8469321	22
TTCTTAGAGGATATAC-MH9143325	0.859783	22
TTCTTAGCATTCGACA-MH9143325	0.06994633	22
TTGAACGCACCTCGGA-MH9143325	0.39167017	22
TTGACTTAGCAGGCTA-MH9143325	0.39464918	22
TTGACTTCAACTGCTA-MH9143325	0.22174163	3
TTGCCGTAGTCGTACT-MH9143325	-0.005067234	7
TTGCCGTCAATAGCGG-MH9143325	0.008268282	24
TTGCCGTTCGATAGAA-MH9143325	0.4318068	0
TTGCGTCTCCACGTGG-MH9143325	0.2778606	0
TTGTAGGAGCTAAGAT-MH9143325	1.3084954	3
TTGTAGGGTACTCTCC-MH9143325	0.47737536	26
TTGTAGGTCAACACCA-MH9143325	0.086777784	22
TTTACTGAGTACGTAA-MH9143325	0.47785908	22
TTTACTGGTAGCGTCC-MH9143325	0.6548133	3
TTTACTGTCTTATCTG-MH9143325	0.4702587	24
TTTATGCTCGCCAGCA-MH9143325	0.09701309	22
TTTCCTCTCCTGTACC-MH9143325	0.09105972	3
TTTGCGCGTAGCGTCC-MH9143325	0.15599185	3
TTTGGTTAGTACGCCC-MH9143325	0.23782693	3
TTTGGTTCAGCTCGCA-MH9143325	0.46129617	22
TTTGTCAAGATAGTCA-MH9143325	-0.1625367	0
TTTGTCAGTTATGCGT-MH9143325	-0.066811256	0
TTTGTCATCATAGCAC-MH9143325	0.13075455	3
AAATGCCCATCTACGA-MH9143320	0.1077448	0
AACACGTAGCAGGCTA-MH9143320	-0.27020192	2
AACTCAGCAGACTCGC-MH9143320	0.046810344	14
AACTCAGGTGTCGCTG-MH9143320	0.13829486	7
AACTCCCTCTTTAGTC-MH9143320	0.38538936	0
AAGACCTTCTAACCGA-MH9143320	0.17996863	6
AATCGGTTCAGGTAAA-MH9143320	0.018422699	2
ACACCAAGTTGGTAAA-MH9143320	-0.20663747	0
ACCGTAATCCTTCAAT-MH9143320	-0.15025187	8
ACGATACTCTGCGGCA-MH9143320	0.024395866	8
ACGATGTAGTATCGAA-MH9143320	-0.07270193	3
ACGCAGCAGGATGGTC-MH9143320	-0.27196202	0
ACGCAGCGTACAGTTC-MH9143320	0.07196017	14
ACGGAGAAGCAACGGT-MH9143320	0.047084704	14
ACGGAGAGTTCACCTC-MH9143320	-0.24722393	5
ACTATCTGTCTAGTCA-MH9143320	0.05774394	8
ACTGAACGTATTAGCC-MH9143320	-0.057992067	10
ACTGTCCCAGCTCGCA-MH9143320	0.030360373	0
ACTGTCCGTTGCGCAC-MH9143320	0.007220921	2
ACTTACTCATCTATGG-MH9143320	-0.078268476	0
ACTTTCACAACACCCG-MH9143320	-0.06469865	10
ACTTTCAGTTGCGTTA-MH9143320	0.2007033	10
AGAGCTTTCATCGGAT-MH9143320	-0.20643297	10
AGAGCTTTCCTATGTT-MH9143320	0.33956507	43
AGAGTGGCACTATCTT-MH9143320	-0.04385089	8
AGAGTGGGTAGGGACT-MH9143320	0.28369114	24
AGCAGCCTCTCCCTGA-MH9143320	0.013567246	6
AGCCTAAAGAGTCTGG-MH9143320	0.018988699	8
AGCCTAAGTAGAAGGA-MH9143320	0.09180706	19
AGCGTATCATCGGGTC-MH9143320	0.21664637	7
AGGGTGACAAATACAG-MH9143320	0.06349525	10
AGTGGGACAATAACGA-MH9143320	0.26757315	3
ATCGAGTAGCGATAGC-MH9143320	-0.13887729	14
ATCTGCCCAGAGCCAA-MH9143320	-0.10380765	12
ATGAGGGTCAAGATCC-MH9143320	0.2507116	2
ATTGGTGGTGTTGAGG-MH9143320	0.40520427	25
CAAGAAACATTGCGGC-MH9143320	-0.25255647	5
CACACCTTCAGGCAAG-MH9143320	-0.010075067	10
CACACTCAGACGCACA-MH9143320	-0.03489651	8
CAGCATACAAACTGCT-MH9143320	0.32546028	11
CAGCATAGTTAAGACA-MH9143320	-0.004216536	8
CAGCTGGCAGCTGGCT-MH9143320	-0.18962546	11
CATCGAAGTTCCGTCT-MH9143320	0.036961388	8
CATCGGGCAATGGATA-MH9143320	-0.01262956	11
CATGACATCCACTGGG-MH9143320	-0.0050946274	21
CATGGCGGTCTTCGTC-MH9143320	0.0806094	33
CATTCGCTCCTTGACC-MH9143320	-0.0031153853	14
CCGGGATAGCCAGGAT-MH9143320	-0.05211141	0
CCTAGCTGTTGTACAC-MH9143320	0.18287997	33
CCTCAGTTCACATACG-MH9143320	0.11494682	2
CCTTCGAGTCTCACCT-MH9143320	-0.31912374	10
CGAGCCAGTGTGAAAT-MH9143320	-0.13308814	0
CGATGGCAGAAGGTGA-MH9143320	0.19426452	29
CGGACGTTCTGCTTGC-MH9143320	0.09588116	23
CGGAGCTGTACGCACC-MH9143320	0.027504869	7
CGGAGCTTCGGAAATA-MH9143320	-0.008448297	33
CGGCTAGTCATTGCCC-MH9143320	0.14191715	6
CGGTTAAGTTCTGAAC-MH9143320	0.07981912	7
CGTGAGCGTCTACCTC-MH9143320	-0.11398757	8
CGTGTCTAGATGCGAC-MH9143320	-0.2485143	14
CGTGTCTAGGCCCGTT-MH9143320	0.11433599	14
CGTGTCTGTCGAAAGC-MH9143320	0.017541125	0
CGTTAGAGTCTAGTGT-MH9143320	0.23928005	14
CTACACCTCTCTAGGA-MH9143320	-0.11139351	14
CTCGAGGCACGAAAGC-MH9143320	0.3041217	14
CTCGAGGTCACGGTTA-MH9143320	0.1401003	10
CTCTAATGTGAGGCTA-MH9143320	-0.029588444	11
CTGTTTAGTCTTGATG-MH9143320	0.117442586	6
CTTAGGAAGCACAGGT-MH9143320	-0.21985182	14
CTTCTCTAGACACTAA-MH9143320	-0.06867685	5
GAAACTCCAATGTTGC-MH9143320	-0.1518211	14
GAAGCAGCATCTATGG-MH9143320	0.8464284	14
GACCAATTCCATGCTC-MH9143320	-0.11764181	8
GACGCGTGTTACCAGT-MH9143320	-0.24478473	0
GACTAACTCTGGTTCC-MH9143320	-0.037730537	14
GATCGTACAAGCGATG-MH9143320	-0.17071673	8
GATGAAATCACGCATA-MH9143320	-0.2951388	5
GATGAGGTCTCTGAGA-MH9143320	0.22357218	10
GCAATCAGTCTAACGT-MH9143320	-0.24869065	14
GCACATACACATTTCT-MH9143320	-0.3342987	10
GCAGCCAAGTAGTGCG-MH9143320	0.10533857	33
GCGCAACTCCCAACGG-MH9143320	0.054406974	7
GCGCCAAGTTACCAGT-MH9143320	-0.10910303	9
GCGCGATTCAATACCG-MH9143320	-0.2434422	15
GCGGGTTGTTGAGTTC-MH9143320	0.31677872	2
GCTCCTATCACTTCAT-MH9143320	-0.056698177	2
GCTGCAGAGTGCTGCC-MH9143320	0.07713671	2
GCTGCGATCAGAGACG-MH9143320	0.20329472	14
GCTGCTTCAGCGAACA-MH9143320	-0.14546667	2
GGAACTTCACCTGGTG-MH9143320	0.07572107	27
GGAATAATCGGCCGAT-MH9143320	-0.14475325	33
GGACAAGGTGTGTGCC-MH9143320	0.6034349	0
GGACGTCTCACGCGGT-MH9143320	0.06098128	0
GGCAATTGTGATGCCC-MH9143320	0.06838564	2
GGGATGATCCAATGGT-MH9143320	-0.044977624	13
GTAGGCCGTACCGTAT-MH9143320	-0.26952547	19
GTATTCTAGTACGCGA-MH9143320	-0.0532845	7
GTCAAGTTCCCTCTTT-MH9143320	-0.10381921	10
GTCGGGTGTGGTACAG-MH9143320	-0.2271457	33
GTCGGGTTCCCTTGTG-MH9143320	-0.09698811	6
GTCTCGTGTCACTTCC-MH9143320	-0.1896061	14
GTGCAGCAGGAATGGA-MH9143320	0.16895963	8
GTGCAGCGTAGAGTGC-MH9143320	0.2049087	14
GTGGGTCAGCCCAGCT-MH9143320	0.16285272	8
GTGGGTCGTTTGACTG-MH9143320	0.028646333	7
TAAGTGCTCTCCGGTT-MH9143320	-0.008261229	14
TACGGGCTCACCACCT-MH9143320	-0.07708866	20
TAGAGCTAGTAAGTAC-MH9143320	-0.10843784	10
TAGTTGGCAATAGCGG-MH9143320	0.07463545	0
TATCAGGAGTACGATA-MH9143320	-0.13330775	25
TATCAGGTCTCCGGTT-MH9143320	-0.07291196	0
TATTACCTCTGAGGGA-MH9143320	-0.0015940714	2
TCAACGAAGGTGGGTT-MH9143320	-0.20325452	14
TCAGCAATCCTTCAAT-MH9143320	-0.007823654	14
TCATTACGTCACCTAA-MH9143320	0.2519604	8
TCGAGGCGTAGAAAGG-MH9143320	-0.30040944	6
TCGCGTTGTAACGACG-MH9143320	-0.09613078	0
TCGGGACAGCGTCAAG-MH9143320	0.33593288	8
TCGGTAAGTCTAGAGG-MH9143320	-0.124516815	8
TCTCATAAGAAGAAGC-MH9143320	0.09635507	23
TCTCATATCGGAAACG-MH9143320	0.054870836	10
TCTGAGAGTACTCGCG-MH9143320	0.15284094	2
TGACTAGTCCCTCAGT-MH9143320	0.027478525	0
TGACTTTAGAAGGTTT-MH9143320	-0.15296642	10
TGACTTTCAATGTTGC-MH9143320	0.14984505	0
TGAGAGGGTTCGTTGA-MH9143320	0.023622416	10
TGATTTCGTCCGAAGA-MH9143320	0.07762667	0
TGCGGGTCACCTTGTC-MH9143320	-0.004088151	10
TGGACGCTCACCTTAT-MH9143320	0.01395974	33
TGGCCAGTCGAATGCT-MH9143320	0.4310526	10
TGGGAAGCAATCTGCA-MH9143320	0.14747642	30
TGTATTCGTCGAACAG-MH9143320	-0.23060615	10
TGTATTCTCCTTTCTC-MH9143320	-0.23989235	33
TGTGGTACAACCGCCA-MH9143320	-0.119923756	10
TGTGGTAGTCTCTCTG-MH9143320	0.1919676	8
TGTGTTTAGCTTCGCG-MH9143320	0.039680324	14
TGTTCCGGTAATTGGA-MH9143320	-0.21725895	14
TTCCCAGTCAACGGGA-MH9143320	0.3516995	2
TTCTCAAAGCGATCCC-MH9143320	-0.27749562	7
TTCTCAAGTTGTCGCG-MH9143320	0.3887351	14
TTCTCAAGTTTCCACC-MH9143320	-0.23436704	11
TTCTCCTGTTCCCTTG-MH9143320	-0.0027486482	14
TTGGCAATCTAGCACA-MH9143320	-0.018349273	2
TTGTAGGCAGTATCTG-MH9143320	-0.18272774	10
TTTCCTCAGATAGCAT-MH9143320	-0.1284268	10
AAAGATGGTAGCCTCG-MH9143274	-0.2372646	5
AAAGCAACATCAGTCA-MH9143274	-0.25213626	5
AAATGCCGTACAGACG-MH9143274	0.12366699	2
AAATGCCTCCCTTGCA-MH9143274	-0.31538522	5
AACACGTAGAGTAATC-MH9143274	-0.03897137	2
AACACGTAGGGCTCTC-MH9143274	-0.2165925	49
AACACGTCACATGTGT-MH9143274	-0.19121572	15
AACACGTGTTGCCTCT-MH9143274	-0.37981188	2
AACCGCGAGAGTCGGT-MH9143274	-0.25855643	15
AACGTTGCAACACGCC-MH9143274	-0.14606191	5
AACGTTGGTAAAGGAG-MH9143274	0.071462154	5
AACTCAGGTACGACCC-MH9143274	-0.25726837	2
AACTCAGTCACCCGAG-MH9143274	-0.1284342	5
AACTGGTAGATGGCGT-MH9143274	-0.10186181	15
AACTTTCCACCTGGTG-MH9143274	0.31816906	5
AACTTTCTCTGCGGCA-MH9143274	-0.37981188	5
AAGCCGCAGCGATTCT-MH9143274	-0.2663234	2
AAGCCGCAGCGTCTAT-MH9143274	-0.09814911	9
AAGCCGCGTTTGGGCC-MH9143274	-0.06611746	5
AAGGAGCTCTGAGTGT-MH9143274	-0.26723102	5
AAGGCAGAGGTAGCTG-MH9143274	-0.2350553	5
AAGGCAGGTGGTCCGT-MH9143274	-0.026785798	5
AAGTCTGAGGAGCGAG-MH9143274	0.027919063	15
AAGTCTGGTGCGGTAA-MH9143274	0.09253461	0
AAGTCTGGTGTGCCTG-MH9143274	-0.25593504	15
AATCCAGAGCCACGTC-MH9143274	0.04530699	5
AATCGGTAGTCATCCA-MH9143274	-0.15665984	5
ACACCGGTCTTCCTTC-MH9143274	-0.108380996	2
ACAGCCGTCTAACCGA-MH9143274	-0.11871424	9
ACAGCTAGTGTATGGG-MH9143274	-0.31268233	5
ACAGCTATCGGCATCG-MH9143274	-0.32628214	15
ACCCACTAGGCGTACA-MH9143274	-0.06919849	5
ACCTTTAAGGATGGAA-MH9143274	0.07298165	49
ACCTTTACAGGAACGT-MH9143274	-0.12655552	5
ACGATACCATGAGCGA-MH9143274	-0.37981188	49
ACGCAGCCATCCAACA-MH9143274	-0.2496808	5
ACGGAGAAGAGTGAGA-MH9143274	-0.14090152	5
ACGGCCAAGGATGGAA-MH9143274	-0.22523068	2
ACGGGTCAGAATAGGG-MH9143274	-0.09329144	5
ACTATCTCATGCCCGA-MH9143274	-0.022179864	2
ACTGAACTCTGCCAGG-MH9143274	-0.3217646	5
ACTGAGTTCTGTCCGT-MH9143274	0.17356004	5
ACTGATGAGACTAGGC-MH9143274	-0.15142798	5
ACTGATGCAGATGGCA-MH9143274	-0.16394386	27
ACTGCTCCACCACCAG-MH9143274	-0.20758033	0
ACTGTCCTCGGACAAG-MH9143274	-0.27531806	49
ACTGTCCTCTTACCTA-MH9143274	-0.18630473	15
ACTTGTTCAAGCGCTC-MH9143274	-0.2515607	5
ACTTGTTGTGGAAAGA-MH9143274	0.08322305	5
AGAATAGCATGTAAGA-MH9143274	-0.11664048	5
AGACGTTGTATTAGCC-MH9143274	-0.32772174	5
AGAGCGAAGAGAGCTC-MH9143274	-0.24536452	2
AGAGCGACATGAGCGA-MH9143274	-0.24031879	15
AGAGCTTGTACTCAAC-MH9143274	-0.24965926	5
AGATCTGCATCATCCC-MH9143274	0.01654607	5
AGATTGCTCAGGCCCA-MH9143274	-0.15249875	5
AGCATACCACCATGTA-MH9143274	-0.19017519	15
AGCGGTCAGTGGAGTC-MH9143274	-0.1965854	5
AGCTCCTCAAACGTGG-MH9143274	-0.1646094	5
AGCTTGAGTATAAACG-MH9143274	-0.26387656	2
AGGCCACAGTTAGGTA-MH9143274	-0.1937146	5
AGGCCACCATATGCTG-MH9143274	-0.30461854	5
AGGCCACTCGGTTCGG-MH9143274	-0.25859132	10
AGGGATGAGGCGTACA-MH9143274	0.026622836	15
AGGTCATAGTCGTACT-MH9143274	-0.19804394	5
AGGTCATTCAGTTGAC-MH9143274	-0.07069705	5
AGGTCCGAGCGTAGTG-MH9143274	-0.13157962	5
AGTAGTCCATGTAAGA-MH9143274	-0.1508223	15
AGTAGTCGTACTCTCC-MH9143274	-0.17846066	5
AGTCTTTGTATATCCG-MH9143274	-0.09302451	10
ATCATCTCACATTCGA-MH9143274	-0.20904629	5
ATCATGGAGCCTATGT-MH9143274	-0.18351929	5
ATCCACCCACCGGAAA-MH9143274	0.054728024	8
ATCGAGTTCAGATAAG-MH9143274	-0.13949364	5
ATCTACTAGGCGCTCT-MH9143274	-0.23461321	49
ATGCGATCATAGGATA-MH9143274	-0.25224632	11
ATGCGATGTGAGGCTA-MH9143274	-0.15528084	15
ATGTGTGTCTGAGGGA-MH9143274	-0.26113257	5
ATTACTCCACCCAGTG-MH9143274	-0.20897238	49
ATTATCCCACTGAAGG-MH9143274	-0.3216768	6
ATTATCCGTTGCGCAC-MH9143274	-0.23238975	9
ATTGGTGCAGATTGCT-MH9143274	-0.019064251	5
CAACCAAAGGGTGTGT-MH9143274	-0.2968841	0
CAACCAACACATGACT-MH9143274	-0.18402264	5
CAACTAGAGCGTTCCG-MH9143274	-0.21310487	5
CAAGAAACAAAGGCGT-MH9143274	-0.052656736	2
CAAGATCTCTACGAGT-MH9143274	-0.11568227	15
CACAAACCACGTCAGC-MH9143274	0.10252754	3
CACACCTTCCTATGTT-MH9143274	-0.2547876	9
CACACTCAGACTTTCG-MH9143274	-0.23185009	5
CACACTCCATCTGGTA-MH9143274	-0.24709515	15
CACACTCTCAACACCA-MH9143274	-0.29089552	2
CACAGGCTCATGCTCC-MH9143274	-0.06387446	5
CACAGGCTCGTTGACA-MH9143274	-0.19839947	2
CACAGTACACCGTTGG-MH9143274	-0.32212645	9
CACAGTAGTCGTGGCT-MH9143274	-0.37981188	15
CACATTTTCTCCAACC-MH9143274	-0.26566848	5
CACCAGGAGCGTGTCC-MH9143274	-0.22192687	27
CACCAGGTCGCCAGCA-MH9143274	0.04217273	2
CACTCCACATTTGCTT-MH9143274	-0.31955335	6
CAGAGAGAGGGTGTGT-MH9143274	-0.31834608	5
CAGCAGCCACGGTAAG-MH9143274	-0.07032312	0
CAGCAGCCATAGAAAC-MH9143274	0.1382524	5
CAGCGACTCAGGATCT-MH9143274	-0.15241387	5
CAGCTAATCAGCTCTC-MH9143274	-0.083145924	5
CAGCTGGAGTGTTAGA-MH9143274	-0.20906432	5
CAGGTGCAGCACAGGT-MH9143274	-0.022166431	9
CAGGTGCGTCTCAACA-MH9143274	0.13397622	5
CATATTCTCTTTCCTC-MH9143274	-0.31534746	5
CATCAGACAAACTGCT-MH9143274	-0.07353339	5
CATCAGATCCGTAGGC-MH9143274	0.17559253	5
CATCGAAGTGATAAAC-MH9143274	0.035269957	2
CATGACACAGTAGAGC-MH9143274	-0.2433224	0
CATGCCTCAAACTGTC-MH9143274	-0.059057184	15
CATGGCGGTCTAGTCA-MH9143274	-0.08820753	5
CCACCTAAGGGTATCG-MH9143274	-0.2117774	5
CCACTACCAATCACAC-MH9143274	-0.31873316	15
CCACTACGTAGCGATG-MH9143274	0.05268951	5
CCACTACTCCGAATGT-MH9143274	-0.32654497	5
CCACTACTCTCCGGTT-MH9143274	-0.32587808	2
CCATGTCGTATATCCG-MH9143274	0.026628675	5
CCATGTCGTTACCGAT-MH9143274	-0.3209212	5
CCATTCGGTACGAAAT-MH9143274	-0.10266177	5
CCCAGTTTCATTCACT-MH9143274	0.7292116	2
CCGGTAGCATGAAGTA-MH9143274	0.44771177	5
CCGTACTTCATTTGGG-MH9143274	-0.030600306	5
CCGTGGAGTCCGTCAG-MH9143274	0.21464117	15
CCTAAAGCAAAGAATC-MH9143274	-0.2317726	49
CCTACACTCGTACCGG-MH9143274	-0.14607103	5
CCTAGCTAGACTCGGA-MH9143274	-0.08216391	5
CCTATTAAGGATGCGT-MH9143274	-0.31877372	5
CCTCTGAAGATTACCC-MH9143274	-0.08401716	2
CCTTACGAGAATAGGG-MH9143274	-0.19877355	15
CCTTACGAGGCAATTA-MH9143274	-0.20052028	5
CGACCTTGTCAATGTC-MH9143274	-0.12970077	2
CGACTTCAGAACAATC-MH9143274	-0.18157297	49
CGACTTCAGCTAGTCT-MH9143274	-0.3199314	5
CGAGAAGGTGTCCTCT-MH9143274	-0.06670468	2
CGAGCCATCCGAGCCA-MH9143274	-0.20324458	0
CGATGGCTCGACCAGC-MH9143274	-0.16589928	15
CGCGGTAGTTCTGTTT-MH9143274	0.16293699	15
CGCGTTTAGAGTAATC-MH9143274	-0.28585154	15
CGCGTTTGTAGCTGCC-MH9143274	-0.32623324	15
CGCTATCCAAATTGCC-MH9143274	-0.19083491	15
CGCTGGAAGGAGCGAG-MH9143274	-0.2165441	5
CGGACACAGTCTCAAC-MH9143274	-0.1403392	15
CGGGTCATCGCCAGCA-MH9143274	-0.37981188	15
CGGTTAACAACCGCCA-MH9143274	-0.32615334	2
CGTCCATAGACTACAA-MH9143274	-0.21259291	15
CGTGTAATCGGACAAG-MH9143274	0.092162944	49
CGTGTCTAGTGGGTTG-MH9143274	-0.17800266	5
CGTTAGACATCATCCC-MH9143274	-0.20375086	49
CGTTAGAGTACCGGCT-MH9143274	-0.19353922	15
CGTTGGGCATTACCTT-MH9143274	-0.085707575	5
CTAATGGTCACTTCAT-MH9143274	-0.13920148	5
CTAATGGTCTACTATC-MH9143274	-0.37981188	2
CTACCCAAGCTGGAAC-MH9143274	-0.22185794	49
CTAGCCTAGAAGGACA-MH9143274	0.3052669	5
CTCAGAAAGCCCAGCT-MH9143274	-0.048337836	5
CTCAGAATCCGTTGCT-MH9143274	-0.16704218	5
CTCATTATCAAGGTAA-MH9143274	-0.013865359	5
CTCGAGGTCGCCCTTA-MH9143274	0.16961029	15
CTCGAGGTCTACGAGT-MH9143274	0.011117489	2
CTCGGGATCAGCTGGC-MH9143274	-0.1271113	5
CTCGTACAGTTCGCAT-MH9143274	-0.37981188	5
CTCGTCAGTCTAACGT-MH9143274	-0.37981188	2
CTCTACGTCAACACCA-MH9143274	-0.24967968	0
CTGAAACGTACAGACG-MH9143274	-0.15568942	15
CTGAAACTCCGAATGT-MH9143274	-0.31322104	5
CTGAAGTCAGTATCTG-MH9143274	-0.22520626	5
CTGATAGAGAGCTGGT-MH9143274	-0.37981188	49
CTGATCCGTATCAGTC-MH9143274	-0.19139986	0
CTGCTGTTCGCGTTTC-MH9143274	0.13336898	5
CTGTTTATCCCTAACC-MH9143274	-0.20925505	2
CTTACCGAGAATGTGT-MH9143274	-0.37981188	49
CTTACCGAGCGCCTTG-MH9143274	-0.22678712	10
CTTACCGGTGAGCGAT-MH9143274	-0.37981188	2
CTTACCGGTGCAGGTA-MH9143274	-0.19888496	49
CTTACCGTCCCACTTG-MH9143274	-0.22869852	5
CTTCTCTGTTCGTGAT-MH9143274	-0.012516131	49
CTTTGCGAGCTAGTCT-MH9143274	-0.33368447	5
GAAACTCCAGGAACGT-MH9143274	-0.086346135	5
GAAACTCTCTTCGAGA-MH9143274	-0.13079861	5
GAAATGAAGATCCTGT-MH9143274	-0.07748118	5
GAACATCGTATCTGCA-MH9143274	-0.37981188	2
GAACCTACAGTGACAG-MH9143274	-0.05407207	5
GAACCTAGTCGACTGC-MH9143274	-0.27673402	5
GAACGGAAGAAACCTA-MH9143274	-0.2545369	0
GACACGCAGACCTTTG-MH9143274	-0.07960408	5
GACACGCAGGCTAGAC-MH9143274	-0.09588921	5
GACCAATAGATGAGAG-MH9143274	-0.28312138	2
GACCAATAGTACGCCC-MH9143274	-0.26714206	15
GACCTGGTCTTGAGGT-MH9143274	-0.18772733	5
GACGCGTCACAGGAGT-MH9143274	0.17088212	6
GACGCGTGTGTTTGGT-MH9143274	-0.37981188	15
GACGCGTTCCTCCTAG-MH9143274	-0.3204269	5
GACGGCTAGGAATTAC-MH9143274	-0.28748327	5
GACGTGCAGAGGACGG-MH9143274	-0.071497135	0
GACGTGCAGATGCGAC-MH9143274	0.009322197	5
GACTACAGTTGCGTTA-MH9143274	-0.20622025	5
GACTACATCCGTCAAA-MH9143274	-0.22147088	9
GACTGCGTCGGTTAAC-MH9143274	-0.25719315	2
GAGCAGAGTTGTACAC-MH9143274	-0.29001057	5
GAGGTGATCCTCAACC-MH9143274	-0.27198616	0
GAGTCCGGTGGGTCAA-MH9143274	-0.20297734	5
GAGTCCGTCCACGACG-MH9143274	-0.27478558	5
GATCAGTAGCCGGTAA-MH9143274	-0.16556254	5
GATCAGTGTATCACCA-MH9143274	-0.16960512	5
GATCAGTGTGTAAGTA-MH9143274	-0.26848277	5
GATCGATAGTCGTTTG-MH9143274	-0.22306265	2
GATCGATTCACGCATA-MH9143274	-0.3088984	2
GATCGTAAGATGCGAC-MH9143274	-0.2673434	5
GATCTAGTCACCGTAA-MH9143274	-0.19882111	5
GATGAAACATAAAGGT-MH9143274	-0.113244414	15
GATGAGGAGATGTCGG-MH9143274	-0.37981188	2
GATTCAGGTCCGTCAG-MH9143274	-0.17965911	15
GCAAACTAGAAACCTA-MH9143274	-0.27109563	5
GCAAACTAGCACCGTC-MH9143274	-0.22717936	5
GCAATCACACCCATTC-MH9143274	-0.20355639	49
GCACATATCCAGTAGT-MH9143274	-0.240349	11
GCACTCTGTGAACCTT-MH9143274	-0.32508156	9
GCACTCTTCGTAGATC-MH9143274	0.07635947	49
GCACTCTTCTCTGAGA-MH9143274	-0.33340442	5
GCAGTTAAGAACAACT-MH9143274	-0.057617392	2
GCAGTTAAGCCATCGC-MH9143274	0.0013598767	5
GCATGTAGTTCAGTAC-MH9143274	-0.21152094	2
GCCAAATAGCCCTAAT-MH9143274	-0.37981188	15
GCCAAATGTCGGATCC-MH9143274	-0.30645952	5
GCCTCTAGTCTAAAGA-MH9143274	0.04198229	5
GCGCAACCATCATCCC-MH9143274	-0.19732185	2
GCGCAGTAGGAGTACC-MH9143274	-0.15386562	5
GCTCCTAAGGAGTTGC-MH9143274	-0.22090025	5
GCTGCTTAGAGACGAA-MH9143274	-0.28742963	10
GCTGGGTCAAGCTGAG-MH9143274	-0.12626263	11
GCTTCCATCTTCGGTC-MH9143274	-0.11770252	5
GGAAAGCGTTCTGGTA-MH9143274	-0.1050701	5
GGACAAGCACCCATTC-MH9143274	-0.15708569	5
GGACAGACATACAGCT-MH9143274	-0.15070528	5
GGATGTTGTCTCTCTG-MH9143274	0.2818443	2
GGCTGGTAGTCTCCTC-MH9143274	-0.2689111	15
GGCTGGTGTATCACCA-MH9143274	-0.06113297	2
GGGACCTTCTGCGTAA-MH9143274	-0.12645243	9
GGGATGATCAGTTGAC-MH9143274	-0.31047824	15
GGGTCTGAGTACTTGC-MH9143274	-0.1857761	5
GGGTCTGCAGATAATG-MH9143274	0.21804585	5
GGTGCGTTCATTGCCC-MH9143274	-0.20879324	5
GTAACGTCATGCCTTC-MH9143274	-0.31713828	5
GTAACGTGTAGTAGTA-MH9143274	-0.039786823	5
GTACGTAGTAAGGATT-MH9143274	-0.015706602	5
GTACTCCAGGCTCAGA-MH9143274	-0.14939791	15
GTACTCCGTAAGTTCC-MH9143274	0.25688896	5
GTAGGCCCAGTGACAG-MH9143274	-0.37981188	5
GTAGTCACAACACGCC-MH9143274	0.047770455	5
GTATTCTCAAGAGGCT-MH9143274	-0.122206315	15
GTATTCTCATCGGGTC-MH9143274	-0.3170323	5
GTCACGGAGCGCTTAT-MH9143274	-0.25219434	5
GTCACGGTCATCTGTT-MH9143274	-0.21054438	15
GTCATTTGTGGTACAG-MH9143274	-0.17207521	5
GTCCTCAAGTTGAGTA-MH9143274	-0.3025092	49
GTCGGGTTCTCTGAGA-MH9143274	-0.12670156	5
GTCTCGTTCGGAGCAA-MH9143274	-0.24471018	5
GTCTCGTTCGTACGGC-MH9143274	-0.31173423	5
GTCTTCGGTTCCTCCA-MH9143274	0.06832604	5
GTGAAGGGTCCGTTAA-MH9143274	-0.060453113	5
GTGCGGTGTCTTGCGG-MH9143274	-0.057491925	2
GTGCGGTTCCTGCCAT-MH9143274	-0.12473325	5
GTGCTTCCAGATCGGA-MH9143274	-0.31054723	5
GTGGGTCTCAGTGTTG-MH9143274	-0.07565155	2
GTGTGCGCATCACCCT-MH9143274	-0.37981188	5
GTGTTAGGTGTAATGA-MH9143274	-0.11881265	5
GTTCATTAGGAACTGC-MH9143274	-0.0805653	5
GTTCATTAGGACACCA-MH9143274	-0.17900309	2
GTTTCTAAGACCGGAT-MH9143274	-0.2405233	2
TAAGAGAAGTGGTAGC-MH9143274	-0.17465305	15
TACACGACATGCCACG-MH9143274	-0.17030731	5
TACCTATTCAGGCGAA-MH9143274	-0.19031586	5
TACCTTACAATGGAAT-MH9143274	-0.18474135	5
TACCTTACATTGTGCA-MH9143274	0.0156068	2
TACGGGCAGAGAGCTC-MH9143274	-0.24059954	15
TACGGGCCAACTGCGC-MH9143274	-0.26382178	2
TACGGTAAGGAGCGTT-MH9143274	-0.2139218	5
TACTCATGTTCCGTCT-MH9143274	-0.22216353	5
TACTCGCTCTGCGTAA-MH9143274	-0.37981188	5
TAGACCATCGCGGATC-MH9143274	0.017744048	11
TAGTGGTTCATCGCTC-MH9143274	-0.20483841	2
TATTACCCAATGAAAC-MH9143274	0.14165017	5
TATTACCCATTCTTAC-MH9143274	-0.32371905	5
TCAATCTCAGATCGGA-MH9143274	-0.08373749	2
TCAGATGGTGCCTGCA-MH9143274	-0.22978352	5
TCAGCAAAGCCGATTT-MH9143274	0.07782427	5
TCAGCAACAGCTATTG-MH9143274	-0.30147278	5
TCAGGATAGTACGCGA-MH9143274	-0.1775335	2
TCAGGTACACCGAATT-MH9143274	-0.24861045	11
TCATTTGGTCACTGGC-MH9143274	-0.07139022	0
TCATTTGGTTAAGTAG-MH9143274	-0.16377085	5
TCATTTGTCGAGGTAG-MH9143274	-0.11371303	2
TCCACACTCAGTTGAC-MH9143274	-0.37981188	5
TCCACACTCGAACTGT-MH9143274	-0.23473832	5
TCCCGATGTAGCGTAG-MH9143274	-0.20553702	5
TCCCGATTCTGCCAGG-MH9143274	-0.18366387	5
TCGCGAGCATTCCTCG-MH9143274	-0.1328473	0
TCGCGTTCATCGATTG-MH9143274	-0.2591412	2
TCGTACCCATCTGGTA-MH9143274	-0.21948233	5
TCGTACCCATGCCTAA-MH9143274	-0.30978274	5
TCTCTAAAGAAACGAG-MH9143274	0.040108472	2
TCTCTAATCGAATGCT-MH9143274	-0.061418712	5
TCTGAGAAGACTGTAA-MH9143274	-0.30516356	5
TCTTCGGCACCAACCG-MH9143274	0.17610466	49
TCTTCGGGTCGCATAT-MH9143274	-0.0817044	5
TCTTTCCAGTCTCAAC-MH9143274	-0.23724107	15
TGAAAGAGTGACCAAG-MH9143274	-0.24135841	5
TGACGGCAGGGTCGAT-MH9143274	-0.32970873	5
TGACGGCGTCTTGCGG-MH9143274	-0.37981188	5
TGACTTTTCAGCCTAA-MH9143274	-0.32933104	49
TGAGAGGGTCTCCCTA-MH9143274	-0.32304654	5
TGAGAGGTCAGCAACT-MH9143274	-0.21451136	2
TGAGCATAGCGCCTCA-MH9143274	-0.32099235	5
TGAGCCGAGAGTGACC-MH9143274	-0.0390387	2
TGAGGGAAGACCCACC-MH9143274	-0.06517759	2
TGCGTGGCAATAAGCA-MH9143274	-0.03211143	5
TGCGTGGTCCAGGGCT-MH9143274	-0.019359156	10
TGCTACCGTCTCGTTC-MH9143274	-0.29905197	5
TGCTACCGTTGTACAC-MH9143274	-0.116314955	5
TGGACGCGTAGTAGTA-MH9143274	-0.13298096	5
TGGCCAGTCAGCAACT-MH9143274	-0.21126103	49
TGGCGCAAGCGGATCA-MH9143274	0.2610776	5
TGGTTAGTCTTTAGTC-MH9143274	-0.37981188	5
TGGTTCCTCCGTCATC-MH9143274	-0.22940685	15
TGTATTCAGCGTGTCC-MH9143274	-0.3313064	6
TGTATTCCAAAGTCAA-MH9143274	-0.13587959	5
TGTGTTTTCACATAGC-MH9143274	-0.23890063	2
TGTGTTTTCCTACAGA-MH9143274	-0.3287069	49
TTAACTCAGGGTATCG-MH9143274	-0.22283472	6
TTAACTCGTTCAACCA-MH9143274	-0.33292964	5
TTAGGACTCTGAAAGA-MH9143274	-0.2136254	9
TTAGTTCCATCTACGA-MH9143274	0.0244256	15
TTATGCTAGAGAGCTC-MH9143274	0.023469595	27
TTCGAAGGTCAGAGGT-MH9143274	0.07925921	5
TTCTCAATCGGCATCG-MH9143274	0.00046133524	5
TTCTCCTTCTCCGGTT-MH9143274	-0.028817393	15
TTCTTAGAGAAGCCCA-MH9143274	-0.17179583	49
TTCTTAGAGTCGCCGT-MH9143274	-0.2714994	11
TTGCCGTTCGAATCCA-MH9143274	-0.3303252	15
TTGGAACGTTTGTGTG-MH9143274	-0.18993998	5
TTGGCAAGTCCGAATT-MH9143274	-0.091525026	5
TTTATGCAGCCAACAG-MH9143274	-0.08004547	5
TTTGCGCGTGCTGTAT-MH9143274	-0.33000413	5
TTTGGTTGTTACCGAT-MH9143274	-0.19278872	5
AAACGGGCAGACGCAA-MH9179821	0.12052409	0
AAAGATGGTCAGAATA-MH9179821	1.0966841	0
AACGTTGAGATGTTAG-MH9179821	0.73581475	0
AACTCCCTCATGCAAC-MH9179821	0.7360578	2
AACTTTCTCTCAAGTG-MH9179821	0.6470488	0
AACTTTCTCTTGCATT-MH9179821	0.74357516	10
AAGACCTGTACCTACA-MH9179821	0.90703845	0
AAGGTTCCATCATCCC-MH9179821	0.3621404	0
ACACCAAAGGTGCAAC-MH9179821	0.9116564	0
ACACCGGAGTGAACAT-MH9179821	1.9749682	10
ACACCGGTCTTGACGA-MH9179821	0.60821795	2
ACACTGATCTTGTTTG-MH9179821	1.2076302	24
ACATCAGTCCCTGACT-MH9179821	0.83648485	0
ACATCAGTCTCCCTGA-MH9179821	1.2351613	0
ACCGTAAGTGAAATCA-MH9179821	0.6287256	10
ACCGTAATCTACTATC-MH9179821	0.9848258	2
ACGGGCTGTTTCCACC-MH9179821	0.415056	0
ACGGGCTTCTGCGACG-MH9179821	1.0801476	0
ACTATCTAGGCGTACA-MH9179821	1.4307113	10
AGAGTGGCAAAGTGCG-MH9179821	0.4707081	2
AGATCTGCACCATCCT-MH9179821	0.58536166	0
AGCAGCCCAATCCAAC-MH9179821	1.0696666	10
AGCAGCCCAGAGTGTG-MH9179821	1.1934351	0
AGCATACAGTCGTTTG-MH9179821	0.77717894	0
AGCGGTCAGCTAGTTC-MH9179821	1.3202634	0
AGGGATGCACGCTTTC-MH9179821	0.6733623	0
AGGGATGCATCATCCC-MH9179821	0.7672354	0
AGTTGGTCACTAGTAC-MH9179821	1.282676	0
ATTGGTGCATTTCAGG-MH9179821	0.74251485	2
CAACTAGCATAGACTC-MH9179821	0.9548098	2
CAAGAAATCACTGGGC-MH9179821	0.08766626	2
CACAGTACATCAGTCA-MH9179821	0.98895085	0
CACCACTAGTGAAGTT-MH9179821	0.63412833	2
CAGCGACCATCTACGA-MH9179821	0.972771	0
CAGCTGGAGCTGCGAA-MH9179821	0.6655191	0
CATGACAAGGCATGGT-MH9179821	0.754776	2
CATGGCGGTAAACACA-MH9179821	1.0279408	0
CCAGCGACATCCGGGT-MH9179821	1.4185812	10
CCAGCGAGTGTGACCC-MH9179821	0.45069984	2
CCATGTCGTCAGCTAT-MH9179821	0.5480797	25
CCTTCCCGTCGTTGTA-MH9179821	0.968508	0
CGAACATTCACTATTC-MH9179821	0.9051101	2
CGAATGTAGAGACTAT-MH9179821	0.791187	0
CGATGTAAGAATTCCC-MH9179821	1.2568789	0
CGGAGCTAGCAAATCA-MH9179821	0.8669115	2
CGGCTAGGTGACAAAT-MH9179821	1.1032381	0
CGGGTCACACAACTGT-MH9179821	1.2429264	0
CGTCACTCAGACACTT-MH9179821	1.1046903	2
CTAAGACGTCTAACGT-MH9179821	0.7960982	0
CTACCCAAGATCGATA-MH9179821	0.63196075	0
CTAGTGACACACCGCA-MH9179821	0.59142077	2
CTCAGAAGTGGGTCAA-MH9179821	0.39522538	0
CTCGAGGAGTCAATAG-MH9179821	1.2504864	24
CTCGGAGTCTCTAGGA-MH9179821	1.3028693	2
CTCGTCAGTATGAAAC-MH9179821	0.6102686	0
CTCTGGTTCAACGGGA-MH9179821	1.0171732	14
CTGAAACTCAAGGTAA-MH9179821	0.9792335	0
CTTACCGGTACCATCA-MH9179821	1.058566	2
CTTCTCTTCTGGTATG-MH9179821	1.5558993	14
GAACCTACACAGGTTT-MH9179821	1.0210478	0
GAACCTACACGCATCG-MH9179821	0.71254385	2
GAAGCAGGTGGTACAG-MH9179821	0.9432277	2
GACCAATTCATTTGGG-MH9179821	0.6684732	24
GACTAACCAAACCTAC-MH9179821	0.6085695	0
GACTACATCGCCGTGA-MH9179821	1.0939727	0
GAGCAGAGTATCACCA-MH9179821	0.53626126	11
GATCAGTGTTCATGGT-MH9179821	1.3841839	2
GATGCTACAGGTCTCG-MH9179821	1.1742121	2
GCACTCTAGGATGTAT-MH9179821	0.9707869	33
GCGCGATCAGTAGAGC-MH9179821	0.7664954	0
GCTCCTACATTACCTT-MH9179821	1.0978756	0
GGAAAGCAGATATACG-MH9179821	0.5840778	2
GGACAAGAGGTGTTAA-MH9179821	0.66960377	2
GGATGTTCAAGCGATG-MH9179821	1.2489114	2
GGTATTGAGCTCCTCT-MH9179821	0.24015158	0
GTCATTTTCGAATGCT-MH9179821	1.5193356	0
GTCCTCAAGCGATCCC-MH9179821	1.2537898	0
GTGAAGGTCAGCATGT-MH9179821	0.29510027	10
GTGCTTCGTCTTCTCG-MH9179821	0.29609498	10
GTTCATTCAGTAAGCG-MH9179821	1.0861119	2
TACGGATAGCCACGCT-MH9179821	0.5835114	2
TACGGGCTCTTACCTA-MH9179821	0.5729068	3
TACTTACGTTTCCACC-MH9179821	0.75754476	22
TAGCCGGCACGAGGTA-MH9179821	1.338186	14
TAGGCATCACTTCTGC-MH9179821	0.6567496	0
TAGTTGGCAAAGTCAA-MH9179821	0.77267385	0
TATGCCCGTGAGCGAT-MH9179821	0.4206829	10
TCATTACTCCTAGTGA-MH9179821	1.1552296	33
TCATTTGTCTCACATT-MH9179821	0.8411469	0
TCGCGTTTCTCTGCTG-MH9179821	1.4525841	2
TGGGAAGAGTGAACAT-MH9179821	0.71893287	0
TGTGTTTCAAGCTGAG-MH9179821	0.3901317	0
TTATGCTTCTTTAGTC-MH9179821	0.9631059	10
TTTCCTCTCACGATGT-MH9179821	1.7497784	10
AAACCTGTCCGCATAA-MH9179823	0.10722334	0
AAACGGGAGCCACTAT-MH9179823	0.39307845	21
AAACGGGAGCGAAGGG-MH9179823	-0.10868275	14
AAAGATGGTATAATGG-MH9179823	-0.045828268	26
AAAGATGGTATATGAG-MH9179823	-0.2763871	24
AAAGCAAAGACATAAC-MH9179823	-0.22134753	26
AAAGTAGGTTCAGACT-MH9179823	0.2037959	21
AAAGTAGTCGTTACAG-MH9179823	0.29153216	7
[truncated: 19,277 more rows]
