# Supplementary material for: Multi-modal generative modeling for joint analysis of single-cell T cell receptor and gene expression data
Source: Nat Commun. 2024 Jul 3;15:5577. doi: 10.1038/s41467-024-49806-9 (PMC11220149; doi:10.1038/s41467-024-49806-9)
Supplement: Supplementary file 9 — Source Data [file 41467_2024_49806_MOESM9_ESM.zip › SourceData/4d_pvalues.csv]

cluster	p_value
0	0.04246053888233618
1	1.0
2	0.0020335962757884233
3	3.992435633371649e-109
4	0.9962611107382697
5	1.0
6	0.9995189106205694
7	0.9313151855021087
8	3.7340907206347924e-16
9	0.9654178551894541
10	0.937718526510909
11	1.0
12	6.654994985091206e-86
13	9.500020767011563e-78
14	2.2862832383126084e-13
15	1.0
16	1.0
17	2.679595242537686e-29
18	0.9999999997353588
19	0.37356958284770936
20	0.5481591224183908
21	0.9999994991891816
22	6.977270994079232e-48
23	1.0
24	0.0012140738146387566
25	4.184267189113708e-06
26	0.9208715193888443
27	1.0
28	0.9987510617445686
29	0.9999975419547938
30	0.9999999999909162
31	5.281665295343357e-37
32	1.0
33	0.05786517046735208
34	0.00035682721451644556
35	8.05401292904748e-21
36	0.8509241190894269
37	1.0
38	0.8865392300475752
39	0.002751225556876446
40	0.7361224958038302
41	0.8516668827917504
42	9.419521776484906e-27
43	0.03811747066222827
44	0.9999999999999997
45	0.04574597879245746
46	0.9381403088224649
47	0.1912170169435648
48	0.37652031385426066
49	0.9999999999255228
50	1.7410786795079236e-09
51	0.9987392019398692
52	0.9999999574801751
