# Supplementary material for: Multi-modal generative modeling for joint analysis of single-cell T cell receptor and gene expression data
Source: Nat Commun. 2024 Jul 3;15:5577. doi: 10.1038/s41467-024-49806-9 (PMC11220149; doi:10.1038/s41467-024-49806-9)
Supplement: Supplementary file 9 — Source Data [file 41467_2024_49806_MOESM9_ESM.zip › SourceData/4e.csv]

leiden_moe_cd8te	Asymptomatic	Critical	Healthy	LPS	Mild	Moderate	Non_covid	Severe
3	1.0	62.0	0.0	1.0	27.0	834.0	0.0	154.0
8	0.0	60.0	2.0	1.0	26.0	518.0	33.0	133.0
12	0.0	9.0	2.0	0.0	29.0	47.0	0.0	605.0
13	1.0	1.0	3.0	1.0	3.0	652.0	1.0	5.0
14	0.0	32.0	4.0	1.0	139.0	220.0	1.0	213.0
17	2.0	62.0	0.0	0.0	268.0	187.0	1.0	7.0
22	0.0	2.0	1.0	0.0	4.0	140.0	0.0	192.0
25	0.0	275.0	0.0	0.0	0.0	21.0	0.0	11.0
31	0.0	8.0	0.0	0.0	0.0	183.0	0.0	2.0
34	0.0	36.0	0.0	0.0	34.0	66.0	0.0	6.0
35	0.0	0.0	0.0	0.0	1.0	138.0	0.0	2.0
42	0.0	0.0	0.0	0.0	0.0	62.0	0.0	0.0
50	0.0	0.0	0.0	0.0	0.0	23.0	0.0	0.0
