# Supplementary material for: Multi-modal generative modeling for joint analysis of single-cell T cell receptor and gene expression data
Source: Nat Commun. 2024 Jul 3;15:5577. doi: 10.1038/s41467-024-49806-9 (PMC11220149; doi:10.1038/s41467-024-49806-9)
Supplement: Supplementary file 9 — Source Data [file 41467_2024_49806_MOESM9_ESM.zip › SourceData/4f.csv]

cluster	SARS-CoV	Influenza	Human Herpesvirus	Yellow Fever	Others	No Match	model
3	0.11214087117701575	0.0009267840593141798	0.0963855421686747	0.0027803521779425394	0.0027803521779425394	0.7849860982391104	mvTCR
8	0.09573091849935317	0.040103492884864166	0.16429495472186287	0.03492884864165589	0.029754204398447608	0.6351875808538163	mvTCR
12	0.05635838150289017	0.0	0.01878612716763006	0.011560693641618497	0.005780346820809248	0.9075144508670521	mvTCR
13	0.035982008995502246	0.0014992503748125937	0.029985007496251874	0.005997001499250375	0.0	0.9265367316341829	mvTCR
14	0.12295081967213115	0.0	0.06557377049180328	0.02459016393442623	0.004918032786885246	0.7819672131147541	mvTCR
17	0.127134724857685	0.0018975332068311196	0.17077798861480076	0.007590132827324478	0.003795066413662239	0.6888045540796964	mvTCR
22	0.9056047197640118	0.0	0.038348082595870206	0.0029498525073746312	0.02064896755162242	0.03244837758112096	mvTCR
25	0.009771986970684038	0.0	0.0	0.0	0.0	0.990228013029316	mvTCR
31	0.0051813471502590676	0.0	0.0	0.0	0.0	0.9948186528497409	mvTCR
34	0.02112676056338028	0.0	0.09154929577464789	0.02112676056338028	0.0	0.8661971830985915	mvTCR
35	0.0	0.0	0.014184397163120567	0.0	0.0	0.9858156028368794	mvTCR
42	0.04838709677419355	0.0	0.016129032258064516	0.9193548387096774	0.03225806451612903	-0.016129032258064502	mvTCR
50	0.08695652173913043	0.0	0.0	0.0	0.0	0.9130434782608696	mvTCR
