# Supplementary material for: Multi-modal generative modeling for joint analysis of single-cell T cell receptor and gene expression data
Source: Nat Commun. 2024 Jul 3;15:5577. doi: 10.1038/s41467-024-49806-9 (PMC11220149; doi:10.1038/s41467-024-49806-9)
Supplement: Supplementary file 9 — Source Data [file 41467_2024_49806_MOESM9_ESM.zip › SourceData/4g.csv]

cell_id	leiden_moe_cd8te	days_from_onset_numeric
ACGCCGAGTTTGGCGC-MH9179824	8	8.0
ACTGCTCCAGTATGCT-MH9179824	17	8.0
CATGGCGAGAGTACAT-MH9179824	3	8.0
CTAATGGTCCCAACGG-MH9179824	8	8.0
CTGTTTATCGCAAGCC-MH9179824	14	8.0
GCTGCGATCACAGGCC-MH9179824	17	8.0
GTAGTCATCATTCACT-MH9179824	14	8.0
TCAGGTAAGCGATTCT-MH9179824	22	8.0
TGGTTAGTCTTAACCT-MH9179824	3	8.0
TGGTTCCTCTTACCGC-MH9179824	12	8.0
AAAGTAGGTGTAATGA-MH9143327	17	8.0
AACTGGTAGTACTTGC-MH9143327	8	8.0
ACGATACCAAGTTAAG-MH9143327	12	8.0
ACTGATGGTAGCACGA-MH9143327	14	8.0
ACTGATGTCAAACGGG-MH9143327	8	8.0
AGATTGCAGTGGCACA-MH9143327	3	8.0
AGCTTGATCAGTCCCT-MH9143327	12	8.0
AGGTCATGTACCGAGA-MH9143327	12	8.0
AGTGGGATCCAGGGCT-MH9143327	12	8.0
ATCACGACACTTCGAA-MH9143327	8	8.0
ATCATCTTCCCTGACT-MH9143327	14	8.0
ATGGGAGAGCCCAACC-MH9143327	12	8.0
ATGTGTGGTAAGTTCC-MH9143327	12	8.0
ATTGGACTCGCAAGCC-MH9143327	12	8.0
CACAGGCCACTAAGTC-MH9143327	8	8.0
CATCAAGGTAGCGTAG-MH9143327	8	8.0
CATCAGATCTTGTCAT-MH9143327	12	8.0
CCTTACGGTCTAGAGG-MH9143327	14	8.0
CGAGCCACAAGTTGTC-MH9143327	8	8.0
CGCTATCTCACTTATC-MH9143327	12	8.0
CGTGTCTCATCTACGA-MH9143327	8	8.0
CTAGTGAGTTATCCGA-MH9143327	12	8.0
CTGCGGATCGACCAGC-MH9143327	12	8.0
CTGCTGTAGACAAGCC-MH9143327	12	8.0
CTTACCGGTGCGATAG-MH9143327	12	8.0
GAAACTCAGTGAACGC-MH9143327	12	8.0
GACACGCAGTCTCGGC-MH9143327	12	8.0
GCATACACATGTCCTC-MH9143327	8	8.0
GGGCATCTCCAAGTAC-MH9143327	12	8.0
GTATTCTCATCCGGGT-MH9143327	12	8.0
GTGCTTCCATCTACGA-MH9143327	12	8.0
GTTCTCGTCACTTCAT-MH9143327	12	8.0
TAAGAGAAGGGAACGG-MH9143327	17	8.0
TACTTACAGCTGTCTA-MH9143327	8	8.0
TACTTACCACCGTTGG-MH9143327	12	8.0
TATCAGGAGCTATGCT-MH9143327	14	8.0
TATGCCCAGATCCCAT-MH9143327	12	8.0
TCGAGGCGTATATGAG-MH9143327	12	8.0
TCTATTGAGGCACATG-MH9143327	8	8.0
TCTGGAACAATCAGAA-MH9143327	8	8.0
TGGACGCAGCCCTAAT-MH9143327	12	8.0
TTCGGTCTCAGATAAG-MH9143327	12	8.0
AAACGGGCACAGACTT-MH9143326	8	22.0
AAAGATGCATGGTCTA-MH9143326	8	22.0
AAAGTAGTCGTAGGAG-MH9143326	8	22.0
AAATGCCTCAGAAATG-MH9143326	8	22.0
AACGTTGGTTAAGACA-MH9143326	14	22.0
AACTCTTTCCAATGGT-MH9143326	8	22.0
AACTGGTGTCGAAAGC-MH9143326	3	22.0
AAGACCTAGGATGGTC-MH9143326	8	22.0
AAGACCTGTATCACCA-MH9143326	8	22.0
AAGGAGCCATTACGAC-MH9143326	3	22.0
ACACCCTTCCGATATG-MH9143326	3	22.0
ACCCACTGTTTGTTTC-MH9143326	12	22.0
ACCGTAATCAGGCGAA-MH9143326	8	22.0
ACGCAGCTCTAGCACA-MH9143326	17	22.0
ACGCCAGAGGGAGTAA-MH9143326	8	22.0
ACGGAGAGTTAGATGA-MH9143326	14	22.0
ACGGGCTCAGGACGTA-MH9143326	8	22.0
ACGGGTCAGGTGTGGT-MH9143326	14	22.0
ACGGGTCCAAGTAGTA-MH9143326	17	22.0
ACTGTCCGTCCTAGCG-MH9143326	3	22.0
ACTTACTTCTTAACCT-MH9143326	22	22.0
AGAGTGGAGCCCAGCT-MH9143326	8	22.0
AGCGTATTCGTTACAG-MH9143326	14	22.0
AGTAGTCAGGCCCTCA-MH9143326	8	22.0
AGTGAGGAGAGAACAG-MH9143326	8	22.0
ATCCGAAAGTGAATTG-MH9143326	8	22.0
ATGGGAGAGGCCCTTG-MH9143326	8	22.0
ATGTGTGTCAGGTTCA-MH9143326	8	22.0
ATTACTCAGATGCGAC-MH9143326	8	22.0
ATTACTCTCTGGTGTA-MH9143326	8	22.0
ATTATCCTCTAACTCT-MH9143326	8	22.0
ATTGGTGAGGAATGGA-MH9143326	12	22.0
ATTTCTGTCTATGTGG-MH9143326	14	22.0
CAAGGCCAGTGTTAGA-MH9143326	8	22.0
CACACCTTCTGATTCT-MH9143326	8	22.0
CACAGGCCAAGCCTAT-MH9143326	3	22.0
CACCACTTCTCTAAGG-MH9143326	34	22.0
CACCTTGAGATCGGGT-MH9143326	8	22.0
CAGCATAAGTGGTAAT-MH9143326	8	22.0
CAGTCCTGTCAAGCGA-MH9143326	8	22.0
CAGTCCTTCGGAGCAA-MH9143326	8	22.0
CATCGGGTCATAAAGG-MH9143326	8	22.0
CATGCCTGTAGCCTAT-MH9143326	8	22.0
CCACCTACAGGGATTG-MH9143326	8	22.0
CCACTACGTGGCAAAC-MH9143326	8	22.0
CCTCAGTAGCTCAACT-MH9143326	14	22.0
CCTCAGTGTCAAAGAT-MH9143326	17	22.0
CCTCAGTGTGTGACCC-MH9143326	8	22.0
CCTCAGTTCGCATGAT-MH9143326	8	22.0
CCTTACGCACGCATCG-MH9143326	8	22.0
CCTTACGCATACTACG-MH9143326	34	22.0
CCTTCCCGTGTTGAGG-MH9143326	8	22.0
CCTTCGATCGCGGATC-MH9143326	14	22.0
CGACTTCCAAGCGTAG-MH9143326	8	22.0
CGACTTCCACTCAGGC-MH9143326	8	22.0
CGATGTAGTACCGGCT-MH9143326	12	22.0
CGCGGTACAGAGCCAA-MH9143326	17	22.0
CGGACTGTCATGTGGT-MH9143326	8	22.0
CGTCAGGTCACCGTAA-MH9143326	14	22.0
CGTGAGCAGAGGTTAT-MH9143326	14	22.0
CTACACCTCAGCGACC-MH9143326	8	22.0
CTCCTAGAGCACAGGT-MH9143326	8	22.0
CTCCTAGGTATAATGG-MH9143326	34	22.0
CTCGAAACACAGGAGT-MH9143326	8	22.0
CTGAAGTCACTAAGTC-MH9143326	8	22.0
CTGCGGAAGCTAGTGG-MH9143326	8	22.0
CTGCGGACAATAAGCA-MH9143326	8	22.0
CTGGTCTGTACAGTGG-MH9143326	8	22.0
CTTGGCTGTTGTCGCG-MH9143326	3	22.0
GAACATCGTTACAGAA-MH9143326	14	22.0
GACCAATGTACATCCA-MH9143326	8	22.0
GACGGCTCAAGCCCAC-MH9143326	8	22.0
GACGTGCGTAGTAGTA-MH9143326	3	22.0
GACGTGCGTCGCATCG-MH9143326	3	22.0
GAGCAGAAGCCGGTAA-MH9143326	8	22.0
GAGTCCGAGACGCAAC-MH9143326	8	22.0
GATCTAGGTAGGGTAC-MH9143326	8	22.0
GCAATCACACGTCAGC-MH9143326	8	22.0
GCAATCAGTCTCTCTG-MH9143326	8	22.0
GCATGCGCAGCCACCA-MH9143326	8	22.0
GCCTCTATCGCTGATA-MH9143326	8	22.0
GCGAGAAAGTTGAGTA-MH9143326	14	22.0
GCGCAGTGTCAGCTAT-MH9143326	8	22.0
GCTCCTAGTTAAAGTG-MH9143326	8	22.0
GCTGCGACAGCCAGAA-MH9143326	8	22.0
GGAACTTCAGCGTAAG-MH9143326	8	22.0
GGACATTTCTCCAACC-MH9143326	8	22.0
GGATGTTCATAGTAAG-MH9143326	8	22.0
GGGACCTTCAGTCAGT-MH9143326	22	22.0
GGGTTGCGTGCAGTAG-MH9143326	12	22.0
GGTGCGTGTACCCAAT-MH9143326	8	22.0
GTACGTAAGCCACTAT-MH9143326	14	22.0
GTACTCCTCAGTCCCT-MH9143326	14	22.0
GTACTTTGTTAAAGTG-MH9143326	14	22.0
GTAGTCATCTGTTGAG-MH9143326	8	22.0
GTGAAGGCAGATCCAT-MH9143326	8	22.0
GTGGGTCTCGGCCGAT-MH9143326	8	22.0
GTGTGCGAGAAGGCCT-MH9143326	8	22.0
GTTAAGCGTTACGCGC-MH9143326	8	22.0
GTTCGGGTCTCGCATC-MH9143326	12	22.0
TACACGAGTCCGACGT-MH9143326	14	22.0
TACAGTGCACGGCGTT-MH9143326	14	22.0
TAGAGCTAGAGATGAG-MH9143326	8	22.0
TAGTGGTTCTAGAGTC-MH9143326	14	22.0
TAGTTGGAGGCGTACA-MH9143326	3	22.0
TATTACCGTGGTCTCG-MH9143326	8	22.0
TCAATCTAGGTAGCCA-MH9143326	8	22.0
TCACGAAAGTAGTGCG-MH9143326	8	22.0
TCACGAATCAAACAAG-MH9143326	8	22.0
TCTCATATCTTCATGT-MH9143326	14	22.0
TGACAACCAGTCAGAG-MH9143326	12	22.0
TGACAACCATCGGACC-MH9143326	3	22.0
TGACTAGCATATGAGA-MH9143326	8	22.0
TGAGAGGGTGGTACAG-MH9143326	8	22.0
TGAGCATCAACACGCC-MH9143326	8	22.0
TGCCAAACAAAGCAAT-MH9143326	3	22.0
TGCGCAGTCCAGGGCT-MH9143326	8	22.0
TGCGGGTAGGGCTTGA-MH9143326	8	22.0
TGCGGGTGTCTTCAAG-MH9143326	14	22.0
TGGACGCTCGCTTAGA-MH9143326	8	22.0
TGGGAAGAGAGTTGGC-MH9143326	14	22.0
TGGGCGTAGATAGTCA-MH9143326	8	22.0
TGTGTTTAGCTAGTTC-MH9143326	34	22.0
TTAACTCAGCGTAATA-MH9143326	14	22.0
TTCTCCTGTGGGTCAA-MH9143326	8	22.0
TTGCGTCAGCGTTTAC-MH9143326	8	22.0
TTGGAACCAATCAGAA-MH9143326	3	22.0
TTTATGCTCAGTTGAC-MH9143326	34	22.0
AAACGGGAGAATCTCC-MH9143325	8	7.0
AAACGGGAGTGGGATC-MH9143325	22	7.0
AAAGTAGTCCAGTATG-MH9143325	3	7.0
AAATGCCTCCGTAGGC-MH9143325	3	7.0
AACTCCCTCTCCGGTT-MH9143325	8	7.0
AACTGGTAGGATATAC-MH9143325	3	7.0
AACTTTCAGTGTGAAT-MH9143325	3	7.0
AAGACCTCAAGCCCAC-MH9143325	22	7.0
AAGCCGCAGCTAACTC-MH9143325	22	7.0
AAGCCGCCAAGCCGCT-MH9143325	3	7.0
AAGCCGCTCATGTGGT-MH9143325	22	7.0
AAGGAGCCAATCTACG-MH9143325	12	7.0
AATCCAGGTATAGTAG-MH9143325	22	7.0
AATCGGTTCCTGCCAT-MH9143325	3	7.0
ACACTGAAGAGGTACC-MH9143325	3	7.0
ACAGCCGTCCATTCTA-MH9143325	22	7.0
ACAGCTACAAGTACCT-MH9143325	22	7.0
ACCAGTACACCGTTGG-MH9143325	3	7.0
ACCCACTAGTGTTTGC-MH9143325	34	7.0
ACCTTTATCACCATAG-MH9143325	22	7.0
ACGAGCCTCACTCTTA-MH9143325	3	7.0
ACGATACAGGGCATGT-MH9143325	3	7.0
ACGATGTTCGTTACAG-MH9143325	3	7.0
ACGCCAGAGTCACGCC-MH9143325	22	7.0
ACGGGTCAGTGAAGTT-MH9143325	8	7.0
ACTGAGTGTTAGATGA-MH9143325	3	7.0
ACTGATGGTACAAGTA-MH9143325	22	7.0
ACTGCTCCACCCATTC-MH9143325	3	7.0
ACTTACTAGTACTTGC-MH9143325	3	7.0
ACTTGTTGTACAGTGG-MH9143325	22	7.0
AGAATAGCACGAGGTA-MH9143325	22	7.0
AGATCTGCATGGATGG-MH9143325	22	7.0
AGATTGCCAGACGCTC-MH9143325	22	7.0
AGCTCTCCAAATCCGT-MH9143325	22	7.0
AGGCCACCAAAGGCGT-MH9143325	3	7.0
AGGGTGATCCACGACG-MH9143325	22	7.0
AGGTCCGAGAACAACT-MH9143325	22	7.0
AGGTCCGCACAACGCC-MH9143325	22	7.0
AGTGAGGCAATAACGA-MH9143325	22	7.0
AGTGAGGTCTCAACTT-MH9143325	22	7.0
AGTGGGATCTGCGTAA-MH9143325	3	7.0
ATAGACCAGAGCCTAG-MH9143325	3	7.0
ATAGACCCACATCCAA-MH9143325	22	7.0
ATCACGAAGGTGGGTT-MH9143325	22	7.0
ATCATGGTCAAGGCTT-MH9143325	22	7.0
ATCATGGTCCCAAGTA-MH9143325	3	7.0
ATCATGGTCTGCCCTA-MH9143325	12	7.0
ATCGAGTTCGCTGATA-MH9143325	3	7.0
ATGTGTGGTGTGCCTG-MH9143325	22	7.0
ATGTGTGGTTAAGAAC-MH9143325	22	7.0
ATTATCCTCATTCACT-MH9143325	3	7.0
ATTTCTGAGAGTAAGG-MH9143325	22	7.0
CAACCAAGTATGCTTG-MH9143325	3	7.0
CAACCTCTCCCTTGCA-MH9143325	3	7.0
CAAGAAATCAGGTTCA-MH9143325	22	7.0
CAAGGCCCAAGTCATC-MH9143325	22	7.0
CACAAACGTTTGACTG-MH9143325	12	7.0
CACACAAAGGACATTA-MH9143325	22	7.0
CACACAATCGTTGACA-MH9143325	22	7.0
CACACCTAGATGAGAG-MH9143325	12	7.0
CACCAGGCAAAGTCAA-MH9143325	22	7.0
CACTCCATCACGGTTA-MH9143325	8	7.0
CAGATCAAGACCGGAT-MH9143325	3	7.0
CAGATCACAGTCAGCC-MH9143325	22	7.0
CAGCAGCGTAAATGTG-MH9143325	3	7.0
CAGCTAACAATGGATA-MH9143325	22	7.0
CAGCTGGGTCAAGCGA-MH9143325	3	7.0
CAGGTGCAGACGCTTT-MH9143325	22	7.0
CAGTAACGTTCGAATC-MH9143325	22	7.0
CAGTCCTAGCAATATG-MH9143325	22	7.0
CATATGGAGCGTGTCC-MH9143325	22	7.0
CATCAGAAGAAACGCC-MH9143325	22	7.0
CATCCACTCCTATGTT-MH9143325	8	7.0
CATGACATCATCGATG-MH9143325	3	7.0
CATGACATCGCATGGC-MH9143325	22	7.0
CATTCGCTCCAGTAGT-MH9143325	3	7.0
CCACGGAGTACCGGCT-MH9143325	22	7.0
CCATTCGGTGATGTCT-MH9143325	3	7.0
CCTACCAGTCTCTTAT-MH9143325	3	7.0
CCTACCAGTTAGGGTG-MH9143325	22	7.0
CCTATTATCATGGTCA-MH9143325	22	7.0
CCTCAGTTCACAATGC-MH9143325	22	7.0
CCTCAGTTCACCATAG-MH9143325	3	7.0
CCTTCCCAGGCGCTCT-MH9143325	22	7.0
CCTTCGAAGAAACGAG-MH9143325	22	7.0
CCTTCGAGTCTCACCT-MH9143325	22	7.0
CCTTCGATCACAGGCC-MH9143325	22	7.0
CGAACATCATGTCTCC-MH9143325	3	7.0
CGAACATTCGGATGGA-MH9143325	22	7.0
CGAATGTAGAGTCGGT-MH9143325	3	7.0
CGACCTTTCCCTGACT-MH9143325	22	7.0
CGACTTCCACCCAGTG-MH9143325	22	7.0
CGATGGCCACAACTGT-MH9143325	22	7.0
CGATTGAGTACCGTAT-MH9143325	22	7.0
CGCCAAGTCGACAGCC-MH9143325	3	7.0
CGCCAAGTCTAACTGG-MH9143325	22	7.0
CGCGGTACAAGCTGAG-MH9143325	22	7.0
CGCGTTTAGCACCGTC-MH9143325	22	7.0
CGCGTTTTCCCTCTTT-MH9143325	22	7.0
CGCGTTTTCTATCCCG-MH9143325	22	7.0
CGCTGGATCCTGCCAT-MH9143325	22	7.0
CGGACACCAAATACAG-MH9143325	22	7.0
CGGAGTCGTCAAACTC-MH9143325	22	7.0
CGGAGTCTCCTCCTAG-MH9143325	3	7.0
CGGGTCAAGCGTGAGT-MH9143325	22	7.0
CGGTTAAGTGACCAAG-MH9143325	3	7.0
CGGTTAATCTTTACAC-MH9143325	3	7.0
CGTAGCGGTCGAACAG-MH9143325	22	7.0
CGTAGCGTCACTTACT-MH9143325	22	7.0
CGTAGGCCAAGCGTAG-MH9143325	22	7.0
CGTAGGCGTGCTGTAT-MH9143325	22	7.0
CGTCACTCACCTCGGA-MH9143325	22	7.0
CGTCAGGTCCGTTGCT-MH9143325	3	7.0
CGTCCATAGCTGTCTA-MH9143325	22	7.0
CGTCCATGTCACTTCC-MH9143325	22	7.0
CGTCTACGTCGGCTCA-MH9143325	22	7.0
CGTGTAAAGCTAAACA-MH9143325	22	7.0
CGTTCTGAGGTGATAT-MH9143325	22	7.0
CTAACTTCACCAGATT-MH9143325	3	7.0
CTAACTTTCAACACAC-MH9143325	22	7.0
CTAACTTTCGGATGGA-MH9143325	22	7.0
CTAACTTTCTTGTCAT-MH9143325	8	7.0
CTAATGGGTACAGTGG-MH9143325	3	7.0
CTACCCAAGAGACGAA-MH9143325	8	7.0
CTACCCATCCACGCAG-MH9143325	8	7.0
CTAGAGTTCATCGATG-MH9143325	22	7.0
CTAGTGAGTTCGTTGA-MH9143325	3	7.0
CTAGTGATCTGAGGGA-MH9143325	3	7.0
CTCACACCATAGTAAG-MH9143325	22	7.0
CTCACACGTTGCTCCT-MH9143325	3	7.0
CTCATTACAAAGTCAA-MH9143325	8	7.0
CTCGTACTCCACTCCA-MH9143325	22	7.0
CTCTACGTCGCCAAAT-MH9143325	22	7.0
CTGAAGTAGACAAGCC-MH9143325	3	7.0
CTGCTGTAGAGGTACC-MH9143325	22	7.0
CTGTTTAAGATCTGAA-MH9143325	22	7.0
CTGTTTATCCCTTGCA-MH9143325	22	7.0
CTTAACTGTGTGCCTG-MH9143325	12	7.0
CTTACCGTCTCCAACC-MH9143325	3	7.0
CTTCTCTCAATAGAGT-MH9143325	3	7.0
GAACATCTCACTCCTG-MH9143325	22	7.0
GAACGGACATGTTCCC-MH9143325	22	7.0
GAAGCAGAGCTCCTTC-MH9143325	3	7.0
GAATAAGGTATTCTCT-MH9143325	3	7.0
GAATAAGGTCTCTCTG-MH9143325	22	7.0
GAATGAAGTTCAGACT-MH9143325	3	7.0
GACCTGGGTCTGGAGA-MH9143325	22	7.0
GACCTGGTCGCAAACT-MH9143325	3	7.0
GACGCGTAGGAGCGAG-MH9143325	3	7.0
GACGCGTTCAACGGGA-MH9143325	22	7.0
GACGTGCGTGAGTGAC-MH9143325	22	7.0
GACGTTAAGAGGTACC-MH9143325	8	7.0
GACTAACCAACTGCGC-MH9143325	3	7.0
GAGCAGATCTACTATC-MH9143325	22	7.0
GAGGTGAAGACTTTCG-MH9143325	22	7.0
GAGGTGACATGGGAAC-MH9143325	3	7.0
GAGGTGAGTTAAAGTG-MH9143325	3	7.0
GAGTCCGTCCCTGACT-MH9143325	22	7.0
GATCGCGGTGCCTGTG-MH9143325	3	7.0
GATCGTACACAAGCCC-MH9143325	22	7.0
GATCTAGAGGGTCGAT-MH9143325	8	7.0
GATGAAATCTGAAAGA-MH9143325	22	7.0
GATGAGGTCAGAGGTG-MH9143325	3	7.0
GATTCAGCACTCTGTC-MH9143325	3	7.0
GATTCAGTCTATGTGG-MH9143325	22	7.0
GCAAACTAGTATTGGA-MH9143325	3	7.0
GCAATCAAGCTCCCAG-MH9143325	22	7.0
GCATGATCAAGACGTG-MH9143325	3	7.0
GCATGCGGTTCCGGCA-MH9143325	3	7.0
GCATGTAGTGCCTGTG-MH9143325	22	7.0
GCCAAATCAGATGGGT-MH9143325	22	7.0
GCGACCAGTTCCCGAG-MH9143325	22	7.0
GCGCAGTGTGTTCGAT-MH9143325	3	7.0
GCGCCAACAATCGAAA-MH9143325	22	7.0
GCGCGATTCAAGGCTT-MH9143325	3	7.0
GCTCCTAGTCACAAGG-MH9143325	3	7.0
GCTGCAGAGAACAACT-MH9143325	22	7.0
GCTGGGTTCGAATGCT-MH9143325	22	7.0
GCTTGAAAGGTGGGTT-MH9143325	3	7.0
GGAATAACACGGACAA-MH9143325	3	7.0
GGAATAAGTCACCTAA-MH9143325	22	7.0
GGACAGACACACTGCG-MH9143325	3	7.0
GGACAGATCTATCGCC-MH9143325	22	7.0
GGATTACCACATGTGT-MH9143325	22	7.0
GGCGACTAGTTTAGGA-MH9143325	22	7.0
GGCGACTCACAGGCCT-MH9143325	22	7.0
GGCGTGTCAAGTTGTC-MH9143325	22	7.0
GGCGTGTGTTGACGTT-MH9143325	22	7.0
GGCTGGTGTTCAGCGC-MH9143325	22	7.0
GGCTGGTTCGCTTAGA-MH9143325	22	7.0
GGGAATGTCCGGGTGT-MH9143325	22	7.0
GGGACCTTCCGTCATC-MH9143325	3	7.0
GGGAGATGTCCGACGT-MH9143325	22	7.0
GGGTCTGCAAGACACG-MH9143325	3	7.0
GGGTTGCCACACAGAG-MH9143325	22	7.0
GGTGAAGAGTCGCCGT-MH9143325	22	7.0
GGTGCGTCACAACTGT-MH9143325	22	7.0
GTACTTTCACAGCCCA-MH9143325	12	7.0
GTACTTTGTCTCCATC-MH9143325	22	7.0
GTATTCTAGCAGCGTA-MH9143325	3	7.0
GTATTCTTCAATAAGG-MH9143325	22	7.0
GTCACGGCAATAACGA-MH9143325	3	7.0
GTCATTTCATAGACTC-MH9143325	3	7.0
GTCCTCACACCTCGGA-MH9143325	22	7.0
GTCGGGTCAGCAGTTT-MH9143325	8	7.0
GTCGTAACAGCTATTG-MH9143325	22	7.0
GTCTTCGGTCTAGTCA-MH9143325	22	7.0
GTCTTCGTCTTTACAC-MH9143325	12	7.0
GTGAAGGGTTGACGTT-MH9143325	3	7.0
GTGTGCGAGCGAGAAA-MH9143325	3	7.0
GTGTGCGAGGATGGAA-MH9143325	3	7.0
GTGTTAGCAGTATGCT-MH9143325	22	7.0
GTTAAGCCACGAAAGC-MH9143325	3	7.0
GTTACAGCAAACTGCT-MH9143325	3	7.0
GTTTCTAAGTCAATAG-MH9143325	22	7.0
GTTTCTATCGGATGGA-MH9143325	22	7.0
TAAACCGCAGCTTCGG-MH9143325	12	7.0
TAAGTGCAGCGCTTAT-MH9143325	8	7.0
TAAGTGCCATGGGAAC-MH9143325	22	7.0
TACAGTGGTGACAAAT-MH9143325	22	7.0
TACCTATGTCGGCATC-MH9143325	22	7.0
TACGGATTCTCGTATT-MH9143325	22	7.0
TACGGGCAGAGACGAA-MH9143325	22	7.0
TACGGTAAGAAACCAT-MH9143325	22	7.0
TACTCGCAGCTTTGGT-MH9143325	34	7.0
TACTTGTGTCGGGTCT-MH9143325	3	7.0
TAGACCAGTTCGGGCT-MH9143325	22	7.0
TAGCCGGAGATGCCAG-MH9143325	22	7.0
TATCAGGTCCCATTAT-MH9143325	22	7.0
TATCTCAAGTATGACA-MH9143325	3	7.0
TATGCCCTCTTACCTA-MH9143325	22	7.0
TCAATCTAGCTCAACT-MH9143325	22	7.0
TCACAAGCAAGCCCAC-MH9143325	8	7.0
TCACGAATCACATGCA-MH9143325	3	7.0
TCACGAATCGTAGATC-MH9143325	12	7.0
TCAGATGGTGACAAAT-MH9143325	22	7.0
TCAGCAACAAGCCTAT-MH9143325	22	7.0
TCAGCTCCACATGACT-MH9143325	3	7.0
TCAGGATAGATGAGAG-MH9143325	22	7.0
TCAGGTATCATCATTC-MH9143325	22	7.0
TCATTACGTTACGACT-MH9143325	22	7.0
TCATTACTCATGTGGT-MH9143325	22	7.0
TCATTTGGTAAGGGCT-MH9143325	3	7.0
TCCACACTCTACCTGC-MH9143325	22	7.0
TCGCGAGCAATGACCT-MH9143325	3	7.0
TCGCGAGTCGCCAGCA-MH9143325	3	7.0
TCGCGTTGTCAAACTC-MH9143325	3	7.0
TCGGTAAAGGGTCTCC-MH9143325	3	7.0
TCGGTAAGTGCGATAG-MH9143325	22	7.0
TCGTACCTCTGTCTAT-MH9143325	3	7.0
TCGTACCTCTTAGCCC-MH9143325	3	7.0
TCGTAGAAGTTGAGTA-MH9143325	22	7.0
TCTCATACAGCGTAAG-MH9143325	22	7.0
TCTGAGAGTTTGCATG-MH9143325	22	7.0
TCTGGAAAGACTTGAA-MH9143325	22	7.0
TGAAAGACACAGGAGT-MH9143325	22	7.0
TGAAAGATCAGCGACC-MH9143325	22	7.0
TGACTTTAGTGTACTC-MH9143325	22	7.0
TGACTTTTCGGAATCT-MH9143325	3	7.0
TGAGAGGGTAGCAAAT-MH9143325	22	7.0
TGAGCCGAGCTGCCCA-MH9143325	3	7.0
TGAGGGATCGAGAGCA-MH9143325	8	7.0
TGCACCTTCTAGCACA-MH9143325	22	7.0
TGCCAAAGTACGCACC-MH9143325	3	7.0
TGCCCATAGTGTTTGC-MH9143325	3	7.0
TGCGCAGAGACCACGA-MH9143325	3	7.0
TGCGCAGAGCACGCCT-MH9143325	3	7.0
TGCGCAGGTTTAGCTG-MH9143325	3	7.0
TGCGTGGGTTAAGATG-MH9143325	3	7.0
TGGACGCCAGTCTTCC-MH9143325	8	7.0
TGGACGCTCCAAATGC-MH9143325	22	7.0
TGGTTAGCACAAGCCC-MH9143325	22	7.0
TGGTTCCCACCCATGG-MH9143325	22	7.0
TGTATTCGTTCCACAA-MH9143325	8	7.0
TGTTCCGCATTTGCCC-MH9143325	22	7.0
TTAACTCCAAGTCATC-MH9143325	22	7.0
TTATGCTAGTACGCCC-MH9143325	22	7.0
TTCCCAGCACGACTCG-MH9143325	22	7.0
TTCTCAATCTAACTGG-MH9143325	22	7.0
TTCTCCTTCGAGGTAG-MH9143325	22	7.0
TTCTTAGAGGATATAC-MH9143325	22	7.0
TTCTTAGCATTCGACA-MH9143325	22	7.0
TTGAACGCACCTCGGA-MH9143325	22	7.0
TTGACTTAGCAGGCTA-MH9143325	22	7.0
TTGACTTCAACTGCTA-MH9143325	3	7.0
TTGTAGGAGCTAAGAT-MH9143325	3	7.0
TTGTAGGTCAACACCA-MH9143325	22	7.0
TTTACTGAGTACGTAA-MH9143325	22	7.0
TTTACTGGTAGCGTCC-MH9143325	3	7.0
TTTATGCTCGCCAGCA-MH9143325	22	7.0
TTTCCTCTCCTGTACC-MH9143325	3	7.0
TTTGCGCGTAGCGTCC-MH9143325	3	7.0
TTTGGTTAGTACGCCC-MH9143325	3	7.0
TTTGGTTCAGCTCGCA-MH9143325	22	7.0
TTTGTCATCATAGCAC-MH9143325	3	7.0
AACTCAGCAGACTCGC-MH9143320	14	15.0
ACCGTAATCCTTCAAT-MH9143320	8	15.0
ACGATACTCTGCGGCA-MH9143320	8	15.0
ACGATGTAGTATCGAA-MH9143320	3	15.0
ACGCAGCGTACAGTTC-MH9143320	14	15.0
ACGGAGAAGCAACGGT-MH9143320	14	15.0
ACTATCTGTCTAGTCA-MH9143320	8	15.0
AGAGTGGCACTATCTT-MH9143320	8	15.0
AGCCTAAAGAGTCTGG-MH9143320	8	15.0
AGTGGGACAATAACGA-MH9143320	3	15.0
ATCGAGTAGCGATAGC-MH9143320	14	15.0
ATCTGCCCAGAGCCAA-MH9143320	12	15.0
CACACTCAGACGCACA-MH9143320	8	15.0
CAGCATAGTTAAGACA-MH9143320	8	15.0
CATCGAAGTTCCGTCT-MH9143320	8	15.0
CATTCGCTCCTTGACC-MH9143320	14	15.0
CGTGAGCGTCTACCTC-MH9143320	8	15.0
CGTGTCTAGATGCGAC-MH9143320	14	15.0
CGTGTCTAGGCCCGTT-MH9143320	14	15.0
CGTTAGAGTCTAGTGT-MH9143320	14	15.0
CTACACCTCTCTAGGA-MH9143320	14	15.0
CTCGAGGCACGAAAGC-MH9143320	14	15.0
CTTAGGAAGCACAGGT-MH9143320	14	15.0
GAAACTCCAATGTTGC-MH9143320	14	15.0
GAAGCAGCATCTATGG-MH9143320	14	15.0
GACCAATTCCATGCTC-MH9143320	8	15.0
GACTAACTCTGGTTCC-MH9143320	14	15.0
GATCGTACAAGCGATG-MH9143320	8	15.0
GCAATCAGTCTAACGT-MH9143320	14	15.0
GCTGCGATCAGAGACG-MH9143320	14	15.0
GTCTCGTGTCACTTCC-MH9143320	14	15.0
GTGCAGCAGGAATGGA-MH9143320	8	15.0
GTGCAGCGTAGAGTGC-MH9143320	14	15.0
GTGGGTCAGCCCAGCT-MH9143320	8	15.0
TAAGTGCTCTCCGGTT-MH9143320	14	15.0
TCAACGAAGGTGGGTT-MH9143320	14	15.0
TCAGCAATCCTTCAAT-MH9143320	14	15.0
TCATTACGTCACCTAA-MH9143320	8	15.0
TCGGGACAGCGTCAAG-MH9143320	8	15.0
TCGGTAAGTCTAGAGG-MH9143320	8	15.0
TGTGGTAGTCTCTCTG-MH9143320	8	15.0
TGTGTTTAGCTTCGCG-MH9143320	14	15.0
TGTTCCGGTAATTGGA-MH9143320	14	15.0
TTCTCAAGTTGTCGCG-MH9143320	14	15.0
TTCTCCTGTTCCCTTG-MH9143320	14	15.0
ATCCACCCACCGGAAA-MH9143274	8	21.0
CACAAACCACGTCAGC-MH9143274	3	21.0
CTCTGGTTCAACGGGA-MH9179821	14	9.0
CTTCTCTTCTGGTATG-MH9179821	14	9.0
TACGGGCTCTTACCTA-MH9179821	3	9.0
TACTTACGTTTCCACC-MH9179821	22	9.0
TAGCCGGCACGAGGTA-MH9179821	14	9.0
AAACGGGAGCGAAGGG-MH9179823	14	9.0
AAATGCCTCGCCAGCA-MH9179823	3	9.0
AAGCCGCAGCTAACAA-MH9179823	8	9.0
ACAGCCGCATCACAAC-MH9179823	14	9.0
ACCTTTATCTCGTATT-MH9179823	3	9.0
ACGATGTTCGTAGGAG-MH9179823	8	9.0
ACGGAGAGTAATTGGA-MH9179823	17	9.0
ACTTGTTGTTCTGTTT-MH9179823	8	9.0
AGAATAGTCGGCGGTT-MH9179823	17	9.0
ATCGAGTTCGCCTGAG-MH9179823	34	9.0
CAGGTGCTCATAAAGG-MH9179823	12	9.0
CATCGGGCATAGACTC-MH9179823	8	9.0
CATGGCGAGGGAGTAA-MH9179823	14	9.0
CCGGTAGTCTTTACGT-MH9179823	3	9.0
CGATGTAAGTTAAGTG-MH9179823	8	9.0
CGCGTTTCATCGGTTA-MH9179823	22	9.0
CGGACTGTCGCGGATC-MH9179823	14	9.0
CGGAGTCGTCATGCAT-MH9179823	34	9.0
CTGCTGTCAACGATCT-MH9179823	8	9.0
GACAGAGTCACAGTAC-MH9179823	14	9.0
GACGTTAAGTAGCCGA-MH9179823	8	9.0
GCACTCTGTGGAAAGA-MH9179823	3	9.0
GGACAGAGTCAGCTAT-MH9179823	8	9.0
GGATGTTCAATAGAGT-MH9179823	8	9.0
GGGATGATCAGCACAT-MH9179823	3	9.0
GGGCACTCACGTCAGC-MH9179823	12	9.0
GTACTTTAGCTTTGGT-MH9179823	3	9.0
GTAGGCCGTCCGAAGA-MH9179823	14	9.0
TCCACACGTATAGTAG-MH9179823	3	9.0
TCGTACCGTACAGACG-MH9179823	14	9.0
TGCCCTAGTATCTGCA-MH9179823	14	9.0
TGCGCAGCAAGGTGTG-MH9179823	14	9.0
TTTACTGTCCTAGGGC-MH9179823	14	9.0
TTTGCGCCAGGATCGA-MH9179823	3	9.0
TTTGGTTTCCAGAAGG-MH9179823	12	9.0
AAACCTGCAAGCCCAC-MH8919327	34	6.0
AAAGATGCAGGCAGTA-MH8919327	12	6.0
AAAGATGGTTCCATGA-MH8919327	12	6.0
AAAGATGTCGTAGGAG-MH8919327	12	6.0
AAAGCAAAGAGCCTAG-MH8919327	3	6.0
AAAGCAATCCACGTGG-MH8919327	12	6.0
AAAGCAATCCAGATCA-MH8919327	12	6.0
AAAGCAATCCAGTAGT-MH8919327	12	6.0
AAAGTAGAGGATTCGG-MH8919327	14	6.0
AAAGTAGTCTTCAACT-MH8919327	12	6.0
AACACGTAGAGTTGGC-MH8919327	14	6.0
AACACGTAGGACTGGT-MH8919327	12	6.0
AACACGTTCCTTTCGG-MH8919327	14	6.0
AACACGTTCTTTAGTC-MH8919327	12	6.0
AACCATGCAGTAGAGC-MH8919327	12	6.0
AACCATGTCATACGGT-MH8919327	12	6.0
AACCGCGGTAGCTCCG-MH8919327	12	6.0
AACGTTGAGAACTCGG-MH8919327	12	6.0
AACGTTGCAGTCAGCC-MH8919327	8	6.0
AACTCAGTCGGCCGAT-MH8919327	12	6.0
AACTCAGTCGGCGGTT-MH8919327	8	6.0
AACTCTTAGAGCTATA-MH8919327	12	6.0
AACTCTTAGGTGTGGT-MH8919327	12	6.0
AACTCTTTCCTCCTAG-MH8919327	14	6.0
AACTCTTTCCTTGGTC-MH8919327	12	6.0
AACTGGTAGACAAGCC-MH8919327	12	6.0
AACTGGTAGGGATCTG-MH8919327	12	6.0
AACTGGTTCACGCGGT-MH8919327	12	6.0
AACTTTCAGGGATACC-MH8919327	14	6.0
AACTTTCTCGATAGAA-MH8919327	12	6.0
AAGACCTAGCGTTGCC-MH8919327	12	6.0
AAGACCTAGTGCCAGA-MH8919327	12	6.0
AAGACCTGTGATAAGT-MH8919327	12	6.0
AAGCCGCAGATGGGTC-MH8919327	12	6.0
AAGCCGCAGCTCCTTC-MH8919327	14	6.0
AAGCCGCCAAAGTCAA-MH8919327	12	6.0
AAGCCGCGTCACACGC-MH8919327	12	6.0
AAGGAGCCAGCTGCTG-MH8919327	14	6.0
AAGGAGCCATAGAAAC-MH8919327	12	6.0
AAGGCAGTCTAAGCCA-MH8919327	12	6.0
AAGGTTCCAAGTAATG-MH8919327	12	6.0
AAGGTTCCACGGCCAT-MH8919327	8	6.0
AAGGTTCGTAGCGTGA-MH8919327	14	6.0
AAGGTTCTCAAGGCTT-MH8919327	12	6.0
AAGGTTCTCGATAGAA-MH8919327	12	6.0
AAGGTTCTCTTGTACT-MH8919327	12	6.0
AAGTCTGCAAATTGCC-MH8919327	14	6.0
AAGTCTGGTATAGTAG-MH8919327	12	6.0
AATCCAGAGAAACGCC-MH8919327	12	6.0
AATCCAGCACTGTGTA-MH8919327	12	6.0
AATCCAGGTCTGCAAT-MH8919327	12	6.0
AATCGGTAGAATCTCC-MH8919327	12	6.0
AATCGGTAGGCTACGA-MH8919327	12	6.0
AATCGGTCAAGTTGTC-MH8919327	22	6.0
AATCGGTGTTACCAGT-MH8919327	14	6.0
ACACCAACATGCCCGA-MH8919327	12	6.0
ACACCCTGTGTGCGTC-MH8919327	14	6.0
ACACCGGAGCGTAATA-MH8919327	12	6.0
ACACCGGTCACGATGT-MH8919327	14	6.0
ACACCGGTCCTTGACC-MH8919327	12	6.0
ACACTGAAGAGTAATC-MH8919327	8	6.0
ACAGCCGGTGAACCTT-MH8919327	14	6.0
ACATACGCATACAGCT-MH8919327	12	6.0
ACATCAGGTAGGCTGA-MH8919327	3	6.0
ACATCAGGTGCTTCTC-MH8919327	12	6.0
ACATCAGTCCGCGCAA-MH8919327	12	6.0
ACATGGTGTATTCGTG-MH8919327	12	6.0
ACCAGTAAGGAATTAC-MH8919327	8	6.0
ACCAGTACACGAAAGC-MH8919327	12	6.0
ACCCACTTCCAGGGCT-MH8919327	8	6.0
ACCGTAAGTAGCTAAA-MH8919327	12	6.0
ACCTTTAAGCCCAACC-MH8919327	12	6.0
ACCTTTACACAACTGT-MH8919327	12	6.0
ACGAGCCGTAGAAAGG-MH8919327	12	6.0
ACGAGCCTCAAACCAC-MH8919327	12	6.0
ACGAGGAGTTTGCATG-MH8919327	12	6.0
ACGATACCACACTGCG-MH8919327	14	6.0
ACGATACGTCGGCTCA-MH8919327	12	6.0
ACGATGTAGAGTGACC-MH8919327	8	6.0
ACGATGTAGCTGCAAG-MH8919327	12	6.0
ACGATGTCAGCAGTTT-MH8919327	12	6.0
ACGATGTGTGTTAAGA-MH8919327	12	6.0
ACGCAGCCAGCCTGTG-MH8919327	12	6.0
ACGCAGCCAGTAAGCG-MH8919327	14	6.0
ACGCCAGGTCCTAGCG-MH8919327	8	6.0
ACGCCAGGTTCGAATC-MH8919327	12	6.0
ACGCCGAAGACTGTAA-MH8919327	3	6.0
ACGCCGAAGAGTAATC-MH8919327	12	6.0
ACGCCGAGTGAGGGTT-MH8919327	22	6.0
ACGGAGACAGTATAAG-MH8919327	14	6.0
ACGGAGACAGTCAGAG-MH8919327	14	6.0
ACGGCCATCGATCCCT-MH8919327	12	6.0
ACGGGCTCAATCCAAC-MH8919327	12	6.0
ACGGGCTTCCTCAACC-MH8919327	12	6.0
ACGGGTCAGATCCTGT-MH8919327	14	6.0
ACGGGTCTCCGCGCAA-MH8919327	12	6.0
ACGTCAACAAGAGTCG-MH8919327	12	6.0
ACGTCAAGTACCCAAT-MH8919327	14	6.0
ACGTCAAGTACGAAAT-MH8919327	12	6.0
ACGTCAAGTTGGTAAA-MH8919327	14	6.0
ACGTCAATCCGCAAGC-MH8919327	12	6.0
ACGTCAATCTGCAAGT-MH8919327	12	6.0
ACTATCTAGCCAGTTT-MH8919327	12	6.0
ACTATCTAGCTTTGGT-MH8919327	3	6.0
ACTATCTCAGACAGGT-MH8919327	12	6.0
ACTGAACTCCTAGTGA-MH8919327	3	6.0
ACTGAACTCTTCATGT-MH8919327	12	6.0
ACTGAGTAGTTAACGA-MH8919327	14	6.0
ACTGAGTCATCATCCC-MH8919327	12	6.0
ACTGATGAGACCGGAT-MH8919327	12	6.0
ACTGCTCAGGATGGTC-MH8919327	8	6.0
ACTGCTCGTTCCCGAG-MH8919327	12	6.0
ACTGCTCTCCATTCTA-MH8919327	14	6.0
ACTGTCCGTATGAAAC-MH8919327	12	6.0
ACTGTCCGTCTAGGTT-MH8919327	8	6.0
ACTTACTCACGGTAAG-MH8919327	12	6.0
ACTTACTGTGCTCTTC-MH8919327	12	6.0
ACTTGTTGTTGACGTT-MH8919327	12	6.0
ACTTTCAAGGCCCTCA-MH8919327	12	6.0
ACTTTCAGTGTCCTCT-MH8919327	12	6.0
AGAATAGAGCACACAG-MH8919327	12	6.0
AGAATAGGTCTAGTCA-MH8919327	12	6.0
AGAATAGGTTAGTGGG-MH8919327	12	6.0
AGACGTTGTCCTAGCG-MH8919327	12	6.0
AGACGTTGTTACCGAT-MH8919327	14	6.0
AGAGCGAAGAGGTAGA-MH8919327	12	6.0
AGAGCGAAGGTAGCTG-MH8919327	8	6.0
AGAGTGGGTAGGAGTC-MH8919327	12	6.0
AGATCTGTCTCAACTT-MH8919327	12	6.0
AGCAGCCAGTGGGTTG-MH8919327	12	6.0
AGCATACCATCGATGT-MH8919327	12	6.0
AGCATACGTTAAGGGC-MH8919327	8	6.0
AGCATACTCGCCAGCA-MH8919327	14	6.0
AGCATACTCGGAAACG-MH8919327	14	6.0
AGCCTAACACCAGGTC-MH8919327	12	6.0
AGCCTAAGTCATTAGC-MH8919327	3	6.0
AGCCTAATCCTAGGGC-MH8919327	3	6.0
AGCGGTCAGATCCTGT-MH8919327	8	6.0
AGCGGTCAGATGTTAG-MH8919327	14	6.0
AGCGGTCGTAGATTAG-MH8919327	14	6.0
AGCGTATAGAGTCGGT-MH8919327	12	6.0
AGCGTATAGCTAACTC-MH8919327	14	6.0
AGCTCCTAGACTAGAT-MH8919327	12	6.0
AGCTCCTAGCTGAACG-MH8919327	8	6.0
AGCTCCTAGTTATCGC-MH8919327	14	6.0
AGCTCCTCAGGGTTAG-MH8919327	12	6.0
AGCTCCTGTTGGGACA-MH8919327	14	6.0
AGCTCCTTCATGTCCC-MH8919327	8	6.0
AGCTTGACACGACGAA-MH8919327	22	6.0
AGCTTGATCACCGGGT-MH8919327	12	6.0
AGGCCACAGTTTGCGT-MH8919327	12	6.0
AGGCCACTCGGCATCG-MH8919327	12	6.0
AGGCCGTTCGTCTGAA-MH8919327	12	6.0
AGGCCGTTCGTTTAGG-MH8919327	8	6.0
AGGGAGTCAGTAGAGC-MH8919327	12	6.0
AGGGAGTTCAAACGGG-MH8919327	12	6.0
AGGGATGAGCCACGCT-MH8919327	12	6.0
AGGGATGCATCGGTTA-MH8919327	14	6.0
AGGGTGAGTATTCTCT-MH8919327	12	6.0
AGGGTGAGTGCACCAC-MH8919327	8	6.0
AGGTCATAGGCGCTCT-MH8919327	14	6.0
AGGTCATAGTAACCCT-MH8919327	3	6.0
AGGTCATCAATGGATA-MH8919327	12	6.0
AGGTCATGTTAAGAAC-MH8919327	12	6.0
AGGTCATTCCAAACTG-MH8919327	22	6.0
AGGTCCGTCCAAACTG-MH8919327	12	6.0
AGTAGTCGTCCGTCAG-MH8919327	12	6.0
AGTCTTTAGGCCCTCA-MH8919327	12	6.0
AGTCTTTCACACCGAC-MH8919327	12	6.0
AGTCTTTCACTCTGTC-MH8919327	12	6.0
AGTCTTTTCAACGGGA-MH8919327	14	6.0
AGTGAGGCAGCATGAG-MH8919327	12	6.0
AGTGAGGGTATTACCG-MH8919327	12	6.0
AGTGAGGGTTGCGTTA-MH8919327	12	6.0
AGTGGGACAATAAGCA-MH8919327	12	6.0
AGTGGGATCGCCGTGA-MH8919327	12	6.0
AGTGTCAAGTCATGCT-MH8919327	12	6.0
AGTGTCACAGGAATCG-MH8919327	14	6.0
AGTGTCATCGCTTAGA-MH8919327	3	6.0
ATAACGCAGATGCCAG-MH8919327	12	6.0
ATAACGCAGTGTACGG-MH8919327	12	6.0
ATAACGCTCAGCTGGC-MH8919327	12	6.0
ATAGACCAGCGAGAAA-MH8919327	14	6.0
ATAGACCCATTAGGCT-MH8919327	12	6.0
ATAGACCGTGTGCCTG-MH8919327	12	6.0
ATAGACCTCGTATCAG-MH8919327	12	6.0
ATCACGAAGTGCTGCC-MH8919327	14	6.0
ATCATCTAGAGTCTGG-MH8919327	14	6.0
ATCATCTGTGAAATCA-MH8919327	12	6.0
ATCATGGTCAGAGACG-MH8919327	12	6.0
ATCCACCCAAGCCTAT-MH8919327	12	6.0
ATCCGAAAGTCCGGTC-MH8919327	12	6.0
ATCCGAATCAGAGCTT-MH8919327	12	6.0
ATCCGAATCCAGTAGT-MH8919327	12	6.0
ATCCGAATCGGCGGTT-MH8919327	12	6.0
ATCGAGTAGCGATGAC-MH8919327	12	6.0
ATCGAGTCAGCTCGAC-MH8919327	3	6.0
ATCTACTAGATGCGAC-MH8919327	12	6.0
ATCTACTGTTGCCTCT-MH8919327	14	6.0
ATCTGCCGTGGTAACG-MH8919327	3	6.0
ATCTGCCTCACCAGGC-MH8919327	12	6.0
ATGAGGGGTTGTACAC-MH8919327	12	6.0
ATGCGATAGAGACTTA-MH8919327	12	6.0
ATGCGATCATCCTTGC-MH8919327	12	6.0
ATGTGTGCATCGATGT-MH8919327	12	6.0
ATGTGTGCATGTAAGA-MH8919327	8	6.0
ATGTGTGTCGGCGCTA-MH8919327	22	6.0
ATTACTCCAACGCACC-MH8919327	8	6.0
ATTACTCGTAGCGCAA-MH8919327	14	6.0
ATTGGTGAGACAAGCC-MH8919327	12	6.0
ATTGGTGAGGCATTGG-MH8919327	14	6.0
ATTGGTGAGTACGCCC-MH8919327	14	6.0
ATTGGTGCAGATAATG-MH8919327	12	6.0
CAACCAAAGAATCTCC-MH8919327	3	6.0
CAACCAAAGACGCTTT-MH8919327	12	6.0
CAACCAACATTAACCG-MH8919327	12	6.0
CAACCAAGTAGCGCAA-MH8919327	12	6.0
CAACCAAGTGTTTGGT-MH8919327	12	6.0
CAACTAGAGCAGCGTA-MH8919327	14	6.0
CAACTAGGTTTCCACC-MH8919327	12	6.0
CAACTAGTCTGTTGAG-MH8919327	12	6.0
CAAGAAAGTAAACGCG-MH8919327	14	6.0
CAAGATCTCAGTCAGT-MH8919327	12	6.0
CAAGGCCAGCACCGCT-MH8919327	12	6.0
CAAGGCCCACTAAGTC-MH8919327	12	6.0
CAAGGCCTCTTGTCAT-MH8919327	14	6.0
CAAGTTGAGCACCGCT-MH8919327	3	6.0
CAAGTTGGTGCTAGCC-MH8919327	12	6.0
CACAAACCAAGACACG-MH8919327	12	6.0
CACAAACTCCGTCAAA-MH8919327	12	6.0
CACAAACTCTACGAGT-MH8919327	12	6.0
CACACAACATTATCTC-MH8919327	3	6.0
CACACAAGTACCAGTT-MH8919327	12	6.0
CACACTCCACCTCGTT-MH8919327	12	6.0
CACACTCGTGCCTGTG-MH8919327	22	6.0
CACACTCTCGGTGTCG-MH8919327	8	6.0
CACAGGCAGACTACAA-MH8919327	12	6.0
CACAGGCAGCATGGCA-MH8919327	12	6.0
CACAGGCAGTTGAGTA-MH8919327	12	6.0
CACAGGCTCAACGGGA-MH8919327	14	6.0
CACAGTACATCACGAT-MH8919327	12	6.0
CACAGTATCCACGACG-MH8919327	12	6.0
CACATAGCAATCTACG-MH8919327	3	6.0
CACATAGCATGAGCGA-MH8919327	12	6.0
CACATTTCACTACAGT-MH8919327	14	6.0
CACATTTCAGACAGGT-MH8919327	12	6.0
CACATTTTCTCTTATG-MH8919327	12	6.0
CACCACTAGCCACGTC-MH8919327	12	6.0
CACCACTCACAGTCGC-MH8919327	12	6.0
CACCACTTCTTAACCT-MH8919327	8	6.0
CACCACTTCTTCCTTC-MH8919327	12	6.0
CACCAGGCACATTCGA-MH8919327	12	6.0
CACCAGGGTAAATACG-MH8919327	12	6.0
CACCAGGGTGGTAACG-MH8919327	12	6.0
CACCAGGTCCATGAAC-MH8919327	14	6.0
CACCTTGCAAACCCAT-MH8919327	8	6.0
CACCTTGCAAGCGAGT-MH8919327	12	6.0
CACTCCATCAACTCTT-MH8919327	12	6.0
CAGAATCAGAGTGAGA-MH8919327	12	6.0
CAGAATCCAAGCGCTC-MH8919327	12	6.0
CAGAGAGGTCTCTCTG-MH8919327	8	6.0
CAGAGAGTCCTTGACC-MH8919327	14	6.0
CAGATCAGTAAGCACG-MH8919327	12	6.0
CAGCAGCGTGGGTATG-MH8919327	12	6.0
CAGCATAGTCTAGTGT-MH8919327	12	6.0
CAGCCGAGTCATGCAT-MH8919327	14	6.0
CAGCGACCAGGAACGT-MH8919327	12	6.0
CAGCGACGTATGAATG-MH8919327	12	6.0
CAGCGACTCGCAAGCC-MH8919327	12	6.0
CAGCGACTCGGTCTAA-MH8919327	12	6.0
CAGCTAAGTGGTCCGT-MH8919327	12	6.0
CAGCTAATCTTCTGGC-MH8919327	14	6.0
CAGCTGGAGAGGTTAT-MH8919327	14	6.0
CAGCTGGGTATAATGG-MH8919327	12	6.0
CAGGTGCGTAATTGGA-MH8919327	12	6.0
CAGGTGCTCAGGTTCA-MH8919327	12	6.0
CAGTAACGTACAGCAG-MH8919327	12	6.0
CAGTAACGTAGGACAC-MH8919327	12	6.0
CAGTCCTAGGTGCACA-MH8919327	12	6.0
CAGTCCTGTAAGTGTA-MH8919327	12	6.0
CAGTCCTTCTCAACTT-MH8919327	14	6.0
CATATGGAGCTAGTTC-MH8919327	12	6.0
CATATGGCAAGCGATG-MH8919327	12	6.0
CATATTCAGCTGCGAA-MH8919327	14	6.0
CATATTCGTTACTGAC-MH8919327	12	6.0
CATATTCTCATCATTC-MH8919327	8	6.0
CATATTCTCCAGTATG-MH8919327	12	6.0
CATCAGAAGACAAAGG-MH8919327	12	6.0
CATCAGAGTCTGGAGA-MH8919327	12	6.0
CATCAGATCCGCATCT-MH8919327	12	6.0
CATCCACAGAGTACCG-MH8919327	14	6.0
CATCCACCACAGCCCA-MH8919327	8	6.0
CATCGAAGTAGCGATG-MH8919327	14	6.0
CATCGAATCGCACTCT-MH8919327	12	6.0
CATCGGGCATGAAGTA-MH8919327	12	6.0
CATCGGGTCGCGTTTC-MH8919327	14	6.0
CATGACAGTAGCAAAT-MH8919327	3	6.0
CATGACAGTTATCACG-MH8919327	12	6.0
CATGCCTAGGATGGTC-MH8919327	12	6.0
CATGCCTCAGCGTCCA-MH8919327	22	6.0
CATGCCTCATGTCTCC-MH8919327	14	6.0
CATGGCGCATGCCTTC-MH8919327	12	6.0
CATGGCGGTAATCGTC-MH8919327	12	6.0
CATGGCGGTACTTGAC-MH8919327	3	6.0
CCACCTAAGAATTGTG-MH8919327	12	6.0
CCACCTAGTTACCGAT-MH8919327	8	6.0
CCACGGAGTCTAAAGA-MH8919327	12	6.0
CCACTACTCATAGCAC-MH8919327	8	6.0
CCATTCGTCAGAGACG-MH8919327	12	6.0
CCCAATCGTTGTGGAG-MH8919327	8	6.0
CCCAGTTTCTGTTTGT-MH8919327	12	6.0
CCCTCCTCAATCCGAT-MH8919327	14	6.0
CCCTCCTGTATCGCAT-MH8919327	14	6.0
CCCTCCTGTCTAGCGC-MH8919327	12	6.0
CCCTCCTTCTTACCGC-MH8919327	8	6.0
CCGGGATGTGAGCGAT-MH8919327	14	6.0
CCGGGATGTTCGCTAA-MH8919327	3	6.0
CCGGTAGCAATGAAAC-MH8919327	14	6.0
CCGGTAGTCTACTTAC-MH8919327	12	6.0
CCGTACTAGCATCATC-MH8919327	3	6.0
CCGTGGAAGTGTACTC-MH8919327	14	6.0
CCGTGGACAGTCACTA-MH8919327	12	6.0
CCGTGGAGTTCCAACA-MH8919327	12	6.0
CCGTTCAAGCCAGGAT-MH8919327	14	6.0
CCTAAAGCATGTAAGA-MH8919327	12	6.0
CCTACACGTGCTTCTC-MH8919327	12	6.0
CCTACACTCTTCGAGA-MH8919327	22	6.0
CCTACCAGTAGAAGGA-MH8919327	3	6.0
CCTAGCTCAATCTGCA-MH8919327	12	6.0
CCTAGCTTCTAACTCT-MH8919327	12	6.0
CCTATTAGTCCCTACT-MH8919327	12	6.0
CCTATTATCCGCGGTA-MH8919327	12	6.0
CCTCAGTGTTACCGAT-MH8919327	12	6.0
CCTCTGACAAGCTGAG-MH8919327	14	6.0
CCTCTGAGTTAAGAAC-MH8919327	12	6.0
CCTCTGATCGAGAACG-MH8919327	14	6.0
CCTTACGAGCGATTCT-MH8919327	12	6.0
CCTTACGCAACGATGG-MH8919327	12	6.0
CCTTACGCACGAAACG-MH8919327	3	6.0
CCTTCCCCAAGTACCT-MH8919327	12	6.0
CCTTCCCTCAAACAAG-MH8919327	12	6.0
CCTTCGACATGCATGT-MH8919327	12	6.0
CCTTCGACATGCCCGA-MH8919327	12	6.0
CCTTTCTAGCAGCCTC-MH8919327	22	6.0
CGAACATAGAAACCTA-MH8919327	8	6.0
CGAACATAGTATCGAA-MH8919327	8	6.0
CGAATGTCATGGTCTA-MH8919327	12	6.0
CGACCTTAGCTCAACT-MH8919327	8	6.0
CGACCTTTCAGTCCCT-MH8919327	3	6.0
CGACCTTTCGCTGATA-MH8919327	14	6.0
CGACTTCTCCAAGTAC-MH8919327	14	6.0
CGAGAAGGTTGATTGC-MH8919327	12	6.0
CGAGCACTCTGCCAGG-MH8919327	12	6.0
CGAGCCACAAGACGTG-MH8919327	12	6.0
CGAGCCAGTAGGCATG-MH8919327	12	6.0
CGATCGGGTATTCTCT-MH8919327	8	6.0
CGATGTAAGAACAACT-MH8919327	12	6.0
CGATGTACAAGGACTG-MH8919327	12	6.0
CGATGTACAATACGCT-MH8919327	14	6.0
CGATTGAAGGTTCCTA-MH8919327	14	6.0
CGATTGATCCGCATAA-MH8919327	12	6.0
CGCCAAGCAAAGAATC-MH8919327	12	6.0
CGCGGTAAGCCAGGAT-MH8919327	12	6.0
CGCGGTACACGGCGTT-MH8919327	17	6.0
CGCGTTTAGATGTGGC-MH8919327	12	6.0
CGCTATCAGACTAAGT-MH8919327	12	6.0
CGCTATCAGCAATATG-MH8919327	12	6.0
CGCTGGAAGTCCGGTC-MH8919327	12	6.0
CGCTGGACACTGTCGG-MH8919327	12	6.0
CGCTTCAAGAAGCCCA-MH8919327	12	6.0
CGCTTCAAGATAGCAT-MH8919327	12	6.0
CGCTTCAGTAGGCATG-MH8919327	14	6.0
CGCTTCATCAAGGCTT-MH8919327	12	6.0
CGCTTCATCATGTAGC-MH8919327	12	6.0
CGCTTCATCCACGACG-MH8919327	12	6.0
CGGACACTCATTTGGG-MH8919327	12	6.0
CGGACGTAGAGGTTGC-MH8919327	12	6.0
CGGACGTGTGACAAAT-MH8919327	12	6.0
CGGACGTTCACTATTC-MH8919327	8	6.0
CGGACTGAGTCTCAAC-MH8919327	8	6.0
CGGACTGTCTTGCCGT-MH8919327	14	6.0
CGGAGCTCAGATGGGT-MH8919327	8	6.0
CGGAGTCCACAAGACG-MH8919327	12	6.0
CGGAGTCCATCGATTG-MH8919327	12	6.0
CGGAGTCTCACGGTTA-MH8919327	12	6.0
CGGCTAGCAGATTGCT-MH8919327	12	6.0
CGGCTAGGTGGTCCGT-MH8919327	14	6.0
CGGCTAGTCCGCGCAA-MH8919327	12	6.0
CGGCTAGTCTATCGCC-MH8919327	12	6.0
CGGGTCACAAACGCGA-MH8919327	12	6.0
CGGGTCACAACTGCGC-MH8919327	12	6.0
CGGGTCAGTCTTGCGG-MH8919327	12	6.0
CGGTTAAAGGTTCCTA-MH8919327	12	6.0
CGGTTAAAGTTGAGAT-MH8919327	12	6.0
CGGTTAACAGTATGCT-MH8919327	14	6.0
CGTAGCGCAGCTGTGC-MH8919327	12	6.0
CGTAGGCAGGAGCGTT-MH8919327	12	6.0
CGTAGGCCAGACAGGT-MH8919327	12	6.0
CGTCACTCAATCGGTT-MH8919327	12	6.0
CGTCACTTCTGCGGCA-MH8919327	8	6.0
CGTCAGGCACTCGACG-MH8919327	12	6.0
CGTCAGGCAGTAACGG-MH8919327	17	6.0
CGTCTACGTAAGCACG-MH8919327	12	6.0
CGTGAGCCAGCATACT-MH8919327	12	6.0
CGTGAGCGTGCAACGA-MH8919327	3	6.0
CGTGTAAAGGTTACCT-MH8919327	12	6.0
CGTGTAACATCTCCCA-MH8919327	8	6.0
CGTGTCTAGGGATACC-MH8919327	12	6.0
CGTGTCTTCTACCAGA-MH8919327	12	6.0
CGTTAGACAATGTTGC-MH8919327	12	6.0
CGTTAGACACCCAGTG-MH8919327	12	6.0
CGTTGGGTCAGTTCGA-MH8919327	12	6.0
CGTTGGGTCTTTAGGG-MH8919327	8	6.0
CTAACTTAGTGTACCT-MH8919327	8	6.0
CTAACTTTCGGCGGTT-MH8919327	12	6.0
CTAAGACAGTGAACAT-MH8919327	3	6.0
CTAATGGAGCCAGGAT-MH8919327	12	6.0
CTAATGGAGCTCCCAG-MH8919327	22	6.0
CTAATGGAGGTGCACA-MH8919327	12	6.0
CTACATTTCACATAGC-MH8919327	12	6.0
CTACATTTCGGATGGA-MH8919327	12	6.0
CTACCCAAGTGGAGAA-MH8919327	12	6.0
CTACGTCTCGTCTGCT-MH8919327	12	6.0
CTAGAGTCAATGGTCT-MH8919327	14	6.0
CTAGCCTCATTATCTC-MH8919327	12	6.0
CTAGCCTGTCTCTTAT-MH8919327	14	6.0
CTAGTGAAGGTGATAT-MH8919327	12	6.0
CTAGTGAAGTGAACGC-MH8919327	14	6.0
CTCACACAGACTAGAT-MH8919327	12	6.0
CTCACACGTACTTAGC-MH8919327	12	6.0
CTCAGAACAGGGTACA-MH8919327	12	6.0
CTCATTACAATGCCAT-MH8919327	8	6.0
CTCATTAGTTCTGAAC-MH8919327	14	6.0
CTCCTAGGTCTCTCTG-MH8919327	3	6.0
CTCGAAACAACCGCCA-MH8919327	12	6.0
CTCGAAACAATCTGCA-MH8919327	12	6.0
CTCGAAACAATGGAAT-MH8919327	34	6.0
CTCGAGGGTCCATGAT-MH8919327	12	6.0
CTCGAGGGTCCTGCTT-MH8919327	12	6.0
CTCGTACGTACAAGTA-MH8919327	14	6.0
CTCGTACTCACTCTTA-MH8919327	12	6.0
CTCGTCAGTTGTTTGG-MH8919327	12	6.0
CTCTAATCATGGATGG-MH8919327	12	6.0
CTCTAATGTTACTGAC-MH8919327	12	6.0
CTCTACGGTCCAGTTA-MH8919327	12	6.0
CTCTACGTCATTCACT-MH8919327	12	6.0
CTCTACGTCTGTACGA-MH8919327	12	6.0
CTCTGGTTCTGCTGCT-MH8919327	12	6.0
CTGAAACAGAATAGGG-MH8919327	12	6.0
CTGAAACAGCGAGAAA-MH8919327	12	6.0
CTGATAGCAGATGGGT-MH8919327	14	6.0
CTGATAGCAGTATGCT-MH8919327	14	6.0
CTGATCCCAACACGCC-MH8919327	12	6.0
CTGATCCTCAAACGGG-MH8919327	12	6.0
CTGATCCTCGAATGCT-MH8919327	12	6.0
CTGCCTACAACGATGG-MH8919327	14	6.0
CTGCCTATCCCAAGTA-MH8919327	8	6.0
CTGCGGAAGATAGGAG-MH8919327	12	6.0
CTGCGGATCCACGTTC-MH8919327	12	6.0
CTGCTGTCAAACAACA-MH8919327	14	6.0
CTGCTGTTCCTCGCAT-MH8919327	12	6.0
CTGGTCTCATAGACTC-MH8919327	12	6.0
CTGGTCTGTATAATGG-MH8919327	12	6.0
CTGTGCTAGATCCGAG-MH8919327	12	6.0
CTGTGCTAGGATGTAT-MH8919327	8	6.0
CTGTGCTCATCACCCT-MH8919327	8	6.0
CTGTTTAAGTGTACTC-MH8919327	12	6.0
CTGTTTAGTAACGACG-MH8919327	14	6.0
CTTAACTGTAACGCGA-MH8919327	14	6.0
CTTAACTGTTACGGAG-MH8919327	8	6.0
CTTAACTTCAGTGTTG-MH8919327	12	6.0
CTTAACTTCTCTTATG-MH8919327	12	6.0
CTTAGGATCGCCAGCA-MH8919327	14	6.0
CTTCTCTCAACACCCG-MH8919327	12	6.0
CTTGGCTCACGCTTTC-MH8919327	3	6.0
CTTTGCGAGATGTTAG-MH8919327	8	6.0
GAAACTCAGGGTCGAT-MH8919327	14	6.0
GAAACTCTCGCTTGTC-MH8919327	34	6.0
GAAATGAAGACCCACC-MH8919327	12	6.0
GAAATGAAGGGATACC-MH8919327	12	6.0
GAAATGAGTGGTCCGT-MH8919327	12	6.0
GAAATGAGTTCGTCTC-MH8919327	12	6.0
GAACATCCAATGAAAC-MH8919327	12	6.0
GAACATCGTAGTAGTA-MH8919327	12	6.0
GAACATCGTGGTCTCG-MH8919327	8	6.0
GAACATCTCTTCCTTC-MH8919327	12	6.0
GAACCTACAGCCAATT-MH8919327	14	6.0
GAAGCAGCAAGTCTAC-MH8919327	14	6.0
GAAGCAGTCTGAGGGA-MH8919327	14	6.0
GAATAAGAGCGATCCC-MH8919327	3	6.0
GAATAAGGTGCTTCTC-MH8919327	12	6.0
GAATGAAAGAGCCTAG-MH8919327	12	6.0
GAATGAATCAAAGTAG-MH8919327	12	6.0
GAATGAATCAGCTTAG-MH8919327	12	6.0
GACAGAGCATCGTCGG-MH8919327	12	6.0
GACAGAGGTTCGAATC-MH8919327	12	6.0
GACAGAGTCTTGGGTA-MH8919327	12	6.0
GACCAATCACTAGTAC-MH8919327	12	6.0
GACCAATTCTGCTTGC-MH8919327	8	6.0
GACCTGGAGCACCGTC-MH8919327	22	6.0
GACCTGGTCGGAAACG-MH8919327	8	6.0
GACCTGGTCTCTGTCG-MH8919327	12	6.0
GACCTGGTCTGGAGCC-MH8919327	12	6.0
GACGGCTAGTAACCCT-MH8919327	14	6.0
GACGGCTTCGGTTAAC-MH8919327	12	6.0
GACGTGCGTAATCGTC-MH8919327	12	6.0
GACGTGCGTAGAAAGG-MH8919327	12	6.0
GACGTGCGTCATGCAT-MH8919327	14	6.0
GACGTGCTCAAACCGT-MH8919327	12	6.0
GACGTGCTCAAGAAGT-MH8919327	12	6.0
GACGTTAAGTACGACG-MH8919327	12	6.0
GACGTTAGTTTGTTGG-MH8919327	12	6.0
GACGTTATCGGCGGTT-MH8919327	12	6.0
GACTAACAGTGAAGAG-MH8919327	12	6.0
GACTAACGTCCTGCTT-MH8919327	12	6.0
GACTAACGTTCACCTC-MH8919327	12	6.0
GACTACAAGCTCCTCT-MH8919327	14	6.0
GACTACAAGGCGACAT-MH8919327	12	6.0
GACTACACACCGAATT-MH8919327	14	6.0
GACTACAGTTCTCATT-MH8919327	12	6.0
GACTACAGTTCTGAAC-MH8919327	12	6.0
GACTACAGTTGAGGTG-MH8919327	14	6.0
GACTACATCCAAACTG-MH8919327	12	6.0
GACTACATCGTACCGG-MH8919327	14	6.0
GACTACATCTCGCATC-MH8919327	14	6.0
GACTGCGAGATGCCAG-MH8919327	8	6.0
GAGGTGAAGCAGGTCA-MH8919327	12	6.0
GAGGTGAAGGCAAAGA-MH8919327	8	6.0
GAGGTGAGTGACCAAG-MH8919327	12	6.0
GAGTCCGAGGCCATAG-MH8919327	14	6.0
GAGTCCGAGTGATCGG-MH8919327	12	6.0
GATCAGTCAAAGAATC-MH8919327	3	6.0
GATCAGTCATTCCTCG-MH8919327	12	6.0
GATCAGTGTATCAGTC-MH8919327	14	6.0
GATCAGTGTCGATTGT-MH8919327	12	6.0
GATCGATAGGTGATAT-MH8919327	12	6.0
GATCGCGAGCGTTCCG-MH8919327	12	6.0
GATCGTAAGGGCTTCC-MH8919327	14	6.0
GATCGTACAAACCTAC-MH8919327	14	6.0
GATGAAACACATTCGA-MH8919327	12	6.0
GATGAGGAGACGCACA-MH8919327	12	6.0
GATGAGGAGAGCTATA-MH8919327	14	6.0
GATGAGGAGATGCCTT-MH8919327	12	6.0
GATGAGGGTTCCCGAG-MH8919327	12	6.0
GATGAGGTCTATGTGG-MH8919327	14	6.0
GATTCAGAGACCTTTG-MH8919327	12	6.0
GCAAACTCACGAGAGT-MH8919327	12	6.0
GCAAACTTCTCTAAGG-MH8919327	12	6.0
GCAATCATCTTTACAC-MH8919327	14	6.0
GCACATATCTCCGGTT-MH8919327	3	6.0
GCACATATCTGGCGAC-MH8919327	14	6.0
GCAGCCATCTTCGGTC-MH8919327	12	6.0
GCAGTTACAAATACAG-MH8919327	12	6.0
GCAGTTACACATCTTT-MH8919327	12	6.0
GCATGATAGTCATGCT-MH8919327	14	6.0
GCATGTACAGTATGCT-MH8919327	12	6.0
GCATGTATCGTCCAGG-MH8919327	8	6.0
GCCAAATCAAAGCAAT-MH8919327	12	6.0
GCCAAATTCCAGTATG-MH8919327	14	6.0
GCCTCTACAGCTGTGC-MH8919327	3	6.0
GCCTCTACATCGATTG-MH8919327	12	6.0
GCCTCTAGTTATTCTC-MH8919327	14	6.0
GCGACCAGTGAGTATA-MH8919327	12	6.0
GCGCAACAGAATGTGT-MH8919327	14	6.0
GCGCAACTCCGCAGTG-MH8919327	12	6.0
GCGCAGTAGGCTAGAC-MH8919327	12	6.0
GCGCCAAAGCTACCTA-MH8919327	12	6.0
GCGCCAATCGAGAGCA-MH8919327	12	6.0
GCGCGATTCACAACGT-MH8919327	12	6.0
GCGCGATTCGCCAAAT-MH8919327	12	6.0
GCGCGATTCTGCGGCA-MH8919327	14	6.0
GCGGGTTTCAGAGACG-MH8919327	12	6.0
GCGGGTTTCATTATCC-MH8919327	12	6.0
GCTCCTATCCGCATCT-MH8919327	8	6.0
GCTCCTATCTACTATC-MH8919327	12	6.0
GCTCTGTGTGTGAATA-MH8919327	12	6.0
GCTGCAGAGATCTGCT-MH8919327	22	6.0
GCTGCAGCATGTTGAC-MH8919327	14	6.0
GCTGCAGGTACACCGC-MH8919327	14	6.0
GCTGCAGTCTGAAAGA-MH8919327	22	6.0
GCTGCGACAAGTCTAC-MH8919327	12	6.0
GCTGCGACACCGCTAG-MH8919327	14	6.0
GCTGCGATCTACGAGT-MH8919327	12	6.0
GCTGCTTTCCAAATGC-MH8919327	12	6.0
GCTGGGTGTATGGTTC-MH8919327	8	6.0
GCTTCCAAGCGGCTTC-MH8919327	14	6.0
GCTTCCAAGTACGATA-MH8919327	12	6.0
GCTTGAAAGGAATCGC-MH8919327	8	6.0
GGAAAGCAGCCATCGC-MH8919327	14	6.0
GGAAAGCAGTTATCGC-MH8919327	12	6.0
GGAACTTAGCTAACAA-MH8919327	17	6.0
GGAACTTCATGGAATA-MH8919327	12	6.0
GGAACTTGTAGGAGTC-MH8919327	12	6.0
GGAATAAAGTTGAGAT-MH8919327	12	6.0
GGAATAAGTAAGTTCC-MH8919327	12	6.0
GGAATAAGTGAGGCTA-MH8919327	12	6.0
GGAATAAGTTTCCACC-MH8919327	12	6.0
GGAATAATCGTATCAG-MH8919327	14	6.0
GGACAAGGTACCAGTT-MH8919327	12	6.0
GGACAGAAGTAGATGT-MH8919327	12	6.0
GGACAGAGTAGGGTAC-MH8919327	12	6.0
GGACAGATCGCCAGCA-MH8919327	12	6.0
GGACGTCAGAACAACT-MH8919327	12	6.0
GGAGCAAAGCACAGGT-MH8919327	12	6.0
GGATGTTAGTGTCCAT-MH8919327	3	6.0
GGATGTTCACTATCTT-MH8919327	12	6.0
GGATGTTTCTCTTATG-MH8919327	12	6.0
GGATTACCAAGTAGTA-MH8919327	12	6.0
GGATTACCATAGACTC-MH8919327	12	6.0
GGCAATTAGTGTTGAA-MH8919327	12	6.0
GGCAATTTCACCATAG-MH8919327	14	6.0
GGCAATTTCGGCTACG-MH8919327	8	6.0
GGCCGATAGACATAAC-MH8919327	14	6.0
GGCCGATCATAAGACA-MH8919327	14	6.0
GGCCGATGTGTCCTCT-MH8919327	12	6.0
GGCCGATTCACAGGCC-MH8919327	12	6.0
GGCCGATTCCGCATAA-MH8919327	12	6.0
GGCCGATTCCTTGACC-MH8919327	12	6.0
GGCGACTAGGAACTGC-MH8919327	3	6.0
GGCGACTGTCTCCACT-MH8919327	12	6.0
GGCGACTGTTTGTTGG-MH8919327	12	6.0
GGCGTGTCAAGAAAGG-MH8919327	12	6.0
GGCTGGTGTACCGTAT-MH8919327	12	6.0
GGCTGGTGTCTTTCAT-MH8919327	12	6.0
GGCTGGTTCGTGGGAA-MH8919327	12	6.0
GGGAATGAGCGTAATA-MH8919327	12	6.0
GGGACCTAGCTGCCCA-MH8919327	8	6.0
GGGACCTTCCTCGCAT-MH8919327	12	6.0
GGGACCTTCGAATGGG-MH8919327	12	6.0
GGGACCTTCTGGAGCC-MH8919327	12	6.0
GGGAGATAGATATGGT-MH8919327	14	6.0
GGGAGATAGGCTCTTA-MH8919327	14	6.0
GGGATGATCGGCGGTT-MH8919327	12	6.0
GGGATGATCTGGCGAC-MH8919327	12	6.0
GGGCATCCAGGACCCT-MH8919327	12	6.0
GGGCATCCAGGCGATA-MH8919327	14	6.0
GGGCATCTCTACGAGT-MH8919327	12	6.0
GGGTCTGAGTCTCGGC-MH8919327	12	6.0
GGGTCTGCATGTCCTC-MH8919327	12	6.0
GGGTCTGTCCAAGTAC-MH8919327	12	6.0
GGGTTGCCAGTCAGAG-MH8919327	12	6.0
GGGTTGCTCAATACCG-MH8919327	14	6.0
GGTGAAGCAGCTCGCA-MH8919327	12	6.0
GGTGAAGGTAGTAGTA-MH8919327	8	6.0
GGTGCGTAGTGTTTGC-MH8919327	14	6.0
GGTGCGTGTAGGCTGA-MH8919327	12	6.0
GGTGCGTTCGTACGGC-MH8919327	14	6.0
GTAACGTCACTTAAGC-MH8919327	12	6.0
GTAACGTGTACTTGAC-MH8919327	12	6.0
GTAACTGAGGCGCTCT-MH8919327	14	6.0
GTAACTGCACAGTCGC-MH8919327	14	6.0
GTACGTACATTTCACT-MH8919327	12	6.0
GTACGTAGTAAACGCG-MH8919327	12	6.0
GTACTCCTCTCTGAGA-MH8919327	14	6.0
GTACTTTAGAGCCCAA-MH8919327	12	6.0
GTACTTTGTCATATGC-MH8919327	12	6.0
GTACTTTGTCTCCACT-MH8919327	14	6.0
GTACTTTGTTCCACGG-MH8919327	12	6.0
GTAGGCCCAGACGCAA-MH8919327	22	6.0
GTATCTTAGGGAAACA-MH8919327	12	6.0
GTATCTTGTCCGTTAA-MH8919327	12	6.0
GTATTCTGTCATCGGC-MH8919327	8	6.0
GTCAAGTAGTTACCCA-MH8919327	8	6.0
GTCAAGTGTACTTAGC-MH8919327	12	6.0
GTCAAGTTCACATAGC-MH8919327	14	6.0
GTCACAAAGGATTCGG-MH8919327	12	6.0
GTCACAAAGGCGACAT-MH8919327	8	6.0
GTCACGGCACTAGTAC-MH8919327	12	6.0
GTCACGGGTACAGACG-MH8919327	8	6.0
GTCATTTAGACGACGT-MH8919327	14	6.0
GTCATTTGTGACCAAG-MH8919327	12	6.0
GTCCTCAGTCTAGAGG-MH8919327	12	6.0
GTCCTCAGTTAAGATG-MH8919327	14	6.0
GTCGGGTGTCTCTCGT-MH8919327	12	6.0
GTCGGGTGTTACGACT-MH8919327	12	6.0
GTCTCGTTCAGATAAG-MH8919327	8	6.0
GTCTCGTTCTAACGGT-MH8919327	14	6.0
GTCTTCGAGTAGTGCG-MH8919327	12	6.0
GTCTTCGGTAGCTCCG-MH8919327	12	6.0
GTGAAGGCATGGTCAT-MH8919327	12	6.0
GTGCAGCGTAGGAGTC-MH8919327	14	6.0
GTGCAGCGTGAGGGTT-MH8919327	12	6.0
GTGCAGCTCAGTACGT-MH8919327	3	6.0
GTGCAGCTCGTAGGTT-MH8919327	8	6.0
GTGCATAAGTCAATAG-MH8919327	22	6.0
GTGCATAAGTCACGCC-MH8919327	12	6.0
GTGCATAAGTGAATTG-MH8919327	12	6.0
GTGCATATCGCAAGCC-MH8919327	12	6.0
GTGCGGTAGTTATCGC-MH8919327	12	6.0
GTGCGGTCATATGAGA-MH8919327	12	6.0
GTGCTTCCATCACAAC-MH8919327	12	6.0
GTGCTTCTCGACCAGC-MH8919327	12	6.0
GTGGGTCCAGTCACTA-MH8919327	12	6.0
GTGTGCGGTCGAACAG-MH8919327	12	6.0
GTTAAGCAGCTAGGCA-MH8919327	12	6.0
GTTACAGAGCGCTTAT-MH8919327	12	6.0
GTTACAGCAATCGGTT-MH8919327	12	6.0
GTTACAGGTAAAGTCA-MH8919327	12	6.0
GTTACAGGTAAGTGGC-MH8919327	3	6.0
GTTACAGGTGGGTATG-MH8919327	8	6.0
GTTACAGTCGCGTAGC-MH8919327	12	6.0
GTTCATTTCGCAAGCC-MH8919327	14	6.0
GTTCTCGAGTCGTACT-MH8919327	12	6.0
GTTCTCGAGTGTGAAT-MH8919327	12	6.0
GTTTCTAAGGAATGGA-MH8919327	8	6.0
GTTTCTACAGACAAGC-MH8919327	14	6.0
GTTTCTAGTGTAACGG-MH8919327	12	6.0
TAAACCGCAATGTAAG-MH8919327	12	6.0
TAAACCGCAGTAAGCG-MH8919327	12	6.0
TAAACCGTCAGCTGGC-MH8919327	8	6.0
TAAGAGAGTCCTCTTG-MH8919327	12	6.0
TAAGAGAGTGGTACAG-MH8919327	12	6.0
TAAGAGATCGTAGGAG-MH8919327	12	6.0
TAAGCGTTCCACGTGG-MH8919327	14	6.0
TAAGTGCCAAACCTAC-MH8919327	12	6.0
TAAGTGCGTGCCTGGT-MH8919327	12	6.0
TACACGACACGCATCG-MH8919327	14	6.0
TACACGAGTTAGATGA-MH8919327	14	6.0
TACAGTGAGATGCCAG-MH8919327	14	6.0
TACCTATAGATTACCC-MH8919327	12	6.0
TACCTATGTTGATTCG-MH8919327	12	6.0
TACCTTACATCTGGTA-MH8919327	12	6.0
TACGGATAGGTGTTAA-MH8919327	12	6.0
TACGGGCAGTACGCGA-MH8919327	12	6.0
TACGGGCTCGCCGTGA-MH8919327	12	6.0
TACGGTAGTTTAGCTG-MH8919327	3	6.0
TACTCATCAAGCTGAG-MH8919327	12	6.0
TACTCGCAGCAGGCTA-MH8919327	12	6.0
TACTCGCCAAGCCATT-MH8919327	12	6.0
TACTCGCGTGCCTTGG-MH8919327	12	6.0
TACTCGCTCACTCCTG-MH8919327	8	6.0
TACTTACTCTTACCTA-MH8919327	12	6.0
TACTTGTAGAGCAATT-MH8919327	22	6.0
TACTTGTAGGAACTGC-MH8919327	12	6.0
TACTTGTCAACACGCC-MH8919327	12	6.0
TACTTGTTCTCGATGA-MH8919327	12	6.0
TAGACCAAGGACCACA-MH8919327	14	6.0
TAGACCACAGACAAGC-MH8919327	22	6.0
TAGACCAGTTCCACGG-MH8919327	12	6.0
TAGAGCTGTGGACGAT-MH8919327	14	6.0
TAGAGCTTCCACTGGG-MH8919327	8	6.0
TAGCCGGAGAAACGCC-MH8919327	14	6.0
TAGCCGGCAAGTAATG-MH8919327	12	6.0
TAGCCGGTCTTTAGGG-MH8919327	14	6.0
TAGGCATAGGCAATTA-MH8919327	8	6.0
TAGGCATAGTAGATGT-MH8919327	12	6.0
TAGGCATCAATAGCGG-MH8919327	12	6.0
TAGGCATCAGCGATCC-MH8919327	3	6.0
TAGGCATTCCGCGGTA-MH8919327	8	6.0
TAGTGGTAGAGTGAGA-MH8919327	14	6.0
TAGTGGTAGGTGTGGT-MH8919327	8	6.0
TAGTTGGCATTAACCG-MH8919327	8	6.0
TAGTTGGTCAACGAAA-MH8919327	12	6.0
TATCAGGAGGCTCATT-MH8919327	3	6.0
TATCTCATCGTCCGTT-MH8919327	14	6.0
TATGCCCTCCGTAGTA-MH8919327	12	6.0
TATTACCAGGACGAAA-MH8919327	12	6.0
TATTACCGTATTACCG-MH8919327	22	6.0
TATTACCTCAACACTG-MH8919327	12	6.0
TCAACGACAGACGCCT-MH8919327	8	6.0
TCAATCTAGTGTCCCG-MH8919327	12	6.0
TCAATCTGTAAACGCG-MH8919327	8	6.0
TCAATCTTCGCTAGCG-MH8919327	12	6.0
TCACAAGAGTTAAGTG-MH8919327	14	6.0
TCACAAGTCATGGTCA-MH8919327	8	6.0
TCACAAGTCCGTACAA-MH8919327	8	6.0
TCACGAACACATGTGT-MH8919327	14	6.0
TCACGAAGTAGCTCCG-MH8919327	12	6.0
TCACGAATCTGTTGAG-MH8919327	3	6.0
TCAGATGGTTCTGAAC-MH8919327	12	6.0
TCAGCAAGTACTCGCG-MH8919327	14	6.0
TCAGCTCCAATTGCTG-MH8919327	14	6.0
TCAGCTCTCACGACTA-MH8919327	12	6.0
TCAGCTCTCGAGCCCA-MH8919327	12	6.0
TCAGGATGTCGCATAT-MH8919327	14	6.0
TCAGGTACATCAGTCA-MH8919327	12	6.0
TCAGGTAGTGCCTGCA-MH8919327	12	6.0
TCAGGTATCTTGACGA-MH8919327	14	6.0
TCATTACGTGCGGTAA-MH8919327	14	6.0
TCATTTGCACTATCTT-MH8919327	8	6.0
TCATTTGCAGGAATGC-MH8919327	12	6.0
TCATTTGGTTGTGGAG-MH8919327	8	6.0
TCCCGATGTCGATTGT-MH8919327	12	6.0
TCGAGGCAGTGCGTGA-MH8919327	22	6.0
TCGCGAGAGCTTCGCG-MH8919327	12	6.0
TCGCGAGGTGTCTGAT-MH8919327	12	6.0
TCGCGTTAGCGGCTTC-MH8919327	12	6.0
TCGCGTTGTCACACGC-MH8919327	12	6.0
TCGGGACAGTCCTCCT-MH8919327	12	6.0
TCGGGACCATGCAACT-MH8919327	14	6.0
TCGGTAAAGATCACGG-MH8919327	12	6.0
TCGTAGAAGAGCTATA-MH8919327	12	6.0
TCGTAGAGTATGCTTG-MH8919327	12	6.0
TCGTAGATCAAGATCC-MH8919327	12	6.0
TCTATTGCAGGGTTAG-MH8919327	12	6.0
TCTATTGTCCTAGAAC-MH8919327	12	6.0
TCTCATAAGATGGCGT-MH8919327	12	6.0
TCTCTAAGTATATGAG-MH8919327	12	6.0
TCTGAGACAATTCCTT-MH8919327	12	6.0
TCTGAGACACCCATGG-MH8919327	14	6.0
TCTGAGATCGTTGACA-MH8919327	14	6.0
TCTGGAAAGAGTAATC-MH8919327	3	6.0
TCTGGAAGTAAGCACG-MH8919327	12	6.0
TCTTCGGGTGAGTGAC-MH8919327	12	6.0
TCTTTCCCACTAGTAC-MH8919327	12	6.0
TCTTTCCCAGCTGCAC-MH8919327	14	6.0
TGAAAGATCAACTCTT-MH8919327	14	6.0
TGAAAGATCGCCATAA-MH8919327	12	6.0
TGAAAGATCGTGTAGT-MH8919327	8	6.0
TGACAACGTGGTTTCA-MH8919327	12	6.0
TGACAACGTTAAGATG-MH8919327	14	6.0
TGACAACTCACAATGC-MH8919327	12	6.0
TGACAACTCCCAGGTG-MH8919327	12	6.0
TGACGGCCAATAGAGT-MH8919327	12	6.0
TGACGGCTCACCTCGT-MH8919327	12	6.0
TGACGGCTCCTCAACC-MH8919327	3	6.0
TGACTAGCACACTGCG-MH8919327	12	6.0
TGACTAGTCACGGTTA-MH8919327	12	6.0
TGACTAGTCAGCTTAG-MH8919327	12	6.0
TGACTAGTCTTAACCT-MH8919327	12	6.0
TGACTTTCAATAGCGG-MH8919327	12	6.0
TGAGAGGAGGAGTAGA-MH8919327	14	6.0
TGAGAGGAGTATGACA-MH8919327	3	6.0
TGAGAGGCAGCTTAAC-MH8919327	12	6.0
TGAGAGGTCAGTGTTG-MH8919327	12	6.0
TGAGCATAGCTGATAA-MH8919327	12	6.0
TGAGCCGGTCTCACCT-MH8919327	12	6.0
TGAGGGAAGTGAACAT-MH8919327	12	6.0
TGAGGGACACTAAGTC-MH8919327	14	6.0
TGAGGGATCCGAGCCA-MH8919327	12	6.0
TGATTTCCAAGACACG-MH8919327	12	6.0
TGCACCTGTGATGTCT-MH8919327	14	6.0
TGCACCTGTTAAGATG-MH8919327	12	6.0
TGCCAAACAAGTCTAC-MH8919327	12	6.0
TGCCAAATCGGTCTAA-MH8919327	14	6.0
TGCCCATAGTCTCAAC-MH8919327	12	6.0
TGCCCTAAGATATACG-MH8919327	8	6.0
TGCCCTAAGCTAAGAT-MH8919327	12	6.0
TGCCCTAAGGTCATCT-MH8919327	14	6.0
TGCCCTAGTGTTAAGA-MH8919327	8	6.0
TGCGCAGAGCTCCTTC-MH8919327	14	6.0
TGCGCAGAGTGTGGCA-MH8919327	12	6.0
TGCGCAGCAGCCTGTG-MH8919327	12	6.0
TGCGGGTCAGCTGCAC-MH8919327	12	6.0
TGCGGGTCAGGAATCG-MH8919327	14	6.0
TGCGGGTCATGGGACA-MH8919327	12	6.0
TGCGGGTTCTGTCAAG-MH8919327	8	6.0
TGCTACCTCGCCTGAG-MH8919327	3	6.0
TGCTGCTGTGTGTGCC-MH8919327	12	6.0
TGGACGCCATGTCGAT-MH8919327	12	6.0
TGGACGCTCAGGCCCA-MH8919327	12	6.0
TGGCCAGCAATGACCT-MH8919327	12	6.0
TGGCCAGGTAGAGCTG-MH8919327	12	6.0
TGGCCAGTCCGAACGC-MH8919327	12	6.0
TGGCGCACAATGTTGC-MH8919327	12	6.0
TGGCGCATCCTAGGGC-MH8919327	12	6.0
TGGCTGGAGATTACCC-MH8919327	12	6.0
TGGGAAGTCATCATTC-MH8919327	14	6.0
TGGGCGTCAAGCCGTC-MH8919327	12	6.0
TGGGCGTTCGCACTCT-MH8919327	12	6.0
TGGTTAGCAGCTGTAT-MH8919327	17	6.0
TGGTTAGCATTTCAGG-MH8919327	12	6.0
TGGTTCCCACTGTCGG-MH8919327	12	6.0
TGGTTCCTCATAACCG-MH8919327	12	6.0
TGTATTCGTAGAGCTG-MH8919327	12	6.0
TGTATTCGTCTAAAGA-MH8919327	22	6.0
TGTATTCGTGATAAAC-MH8919327	12	6.0
TGTATTCGTTGCGTTA-MH8919327	8	6.0
TGTGGTAAGAGTGACC-MH8919327	14	6.0
TGTGGTAAGCGATTCT-MH8919327	12	6.0
TGTGGTAAGGTACTCT-MH8919327	12	6.0
TGTGGTAAGGTAGCCA-MH8919327	12	6.0
TGTGGTAAGTACGTAA-MH8919327	8	6.0
TGTGGTACAGTAGAGC-MH8919327	14	6.0
TTAACTCAGGTAGCCA-MH8919327	12	6.0
TTAACTCCAAGAAGAG-MH8919327	12	6.0
TTAACTCGTCTAGGTT-MH8919327	3	6.0
TTAGGACAGACCGGAT-MH8919327	8	6.0
TTAGGACCAATAGCGG-MH8919327	22	6.0
TTAGGCACAAATCCGT-MH8919327	12	6.0
TTAGGCACAGGGAGAG-MH8919327	14	6.0
TTAGGCACATTACCTT-MH8919327	14	6.0
TTAGTTCCACACGCTG-MH8919327	12	6.0
TTAGTTCTCTTGCAAG-MH8919327	12	6.0
TTATGCTCATATGCTG-MH8919327	12	6.0
TTATGCTGTAAGCACG-MH8919327	12	6.0
TTATGCTTCCTGCCAT-MH8919327	12	6.0
TTATGCTTCTTGACGA-MH8919327	12	6.0
TTCCCAGCAGGCAGTA-MH8919327	12	6.0
TTCCCAGGTTGAACTC-MH8919327	12	6.0
TTCGAAGAGCTGAAAT-MH8919327	12	6.0
TTCGAAGCAAACCTAC-MH8919327	12	6.0
TTCGAAGGTCGTCTTC-MH8919327	3	6.0
TTCGAAGGTGTTTGTG-MH8919327	12	6.0
TTCGGTCCAATCACAC-MH8919327	12	6.0
TTCGGTCTCTGTTGAG-MH8919327	14	6.0
TTCTACAAGAGTGACC-MH8919327	12	6.0
TTCTACAAGATGCCTT-MH8919327	22	6.0
TTCTACAGTCCCGACA-MH8919327	12	6.0
TTCTACAGTCCGCTGA-MH8919327	12	6.0
TTCTACATCGGCATCG-MH8919327	12	6.0
TTCTCAATCATATCGG-MH8919327	12	6.0
TTCTCAATCTGTCTCG-MH8919327	12	6.0
TTCTCCTAGATAGTCA-MH8919327	12	6.0
TTCTCCTCAGGACCCT-MH8919327	22	6.0
TTCTCCTTCATAGCAC-MH8919327	14	6.0
TTCTTAGAGTGTCCCG-MH8919327	12	6.0
TTCTTAGGTCCTCCAT-MH8919327	8	6.0
TTCTTAGTCAACACCA-MH8919327	12	6.0
TTCTTAGTCACATACG-MH8919327	14	6.0
TTCTTAGTCGGAATCT-MH8919327	12	6.0
TTGAACGGTACGAAAT-MH8919327	22	6.0
TTGAACGGTCTGGTCG-MH8919327	12	6.0
TTGAACGGTGGTCTCG-MH8919327	12	6.0
TTGAACGTCGTTGCCT-MH8919327	12	6.0
TTGACTTGTCGGATCC-MH8919327	12	6.0
TTGACTTTCACTCTTA-MH8919327	22	6.0
TTGCGTCTCAGAGACG-MH8919327	8	6.0
TTGGAACCAGGTCGTC-MH8919327	8	6.0
TTGGAACGTATAGGGC-MH8919327	14	6.0
TTGGCAATCCTAAGTG-MH8919327	12	6.0
TTGTAGGTCCATTCTA-MH8919327	14	6.0
TTTATGCCATGTTCCC-MH8919327	8	6.0
TTTATGCGTCTAAACC-MH8919327	12	6.0
TTTCCTCAGCCGGTAA-MH8919327	3	6.0
TTTCCTCGTATTCGTG-MH8919327	12	6.0
TTTCCTCTCACCGGGT-MH8919327	8	6.0
TTTCCTCTCTGTCCGT-MH8919327	14	6.0
TTTGGTTCAAGCTGAG-MH8919327	12	6.0
TTTGTCAAGCGTAATA-MH8919327	12	6.0
TTTGTCAGTCGCGTGT-MH8919327	12	6.0
TTTGTCAGTGGGTATG-MH8919327	12	6.0
TTTGTCATCGGCATCG-MH8919327	12	6.0
ACCAGTATCATATCGG-MH9143370	8
ACGTCAAGTACCGGCT-MH9143420	17	11.0
CAAGATCGTATTAGCC-MH9143420	3	11.0
GCGACCAGTAAAGTCA-MH9143420	3	11.0
TCGTACCCACTCGACG-MH9143420	3	11.0
TGAGCCGAGAAGGCCT-MH9143420	14	11.0
AAATGCCTCGCGCCAA-MH9143371	14	1.0
ACGGAGACAAGAGGCT-MH9143371	14	1.0
AGCTTGACAAGCTGAG-MH9143371	8	1.0
CAACCAAGTCTCACCT-MH9143371	3	1.0
CACCTTGAGATGTAAC-MH9143371	17	1.0
CAGTCCTGTTGTTTGG-MH9143371	14	1.0
CATATGGAGTGTTAGA-MH9143371	14	1.0
CCATGTCAGTGTCTCA-MH9143371	3	1.0
GAATAAGTCCGTTGTC-MH9143371	14	1.0
GACGCGTGTGGTCCGT-MH9143371	14	1.0
GCATACACAAGGTTCT-MH9143371	14	1.0
GCGACCAGTATGAATG-MH9143371	17	1.0
GCTCTGTCAGTTCATG-MH9143371	8	1.0
TACTCGCGTCGATTGT-MH9143371	14	1.0
TCTTTCCCAGAAGCAC-MH9143371	3	1.0
TGAGCCGAGAAACGCC-MH9143371	14	1.0
TTTGCGCAGGGTATCG-MH9143371	14	1.0
TTTGGTTAGGATTCGG-MH9143371	34	1.0
AAACGGGAGAAGAAGC-MH9143323	17	8.0
AAACGGGTCGGTGTTA-MH9143323	22	8.0
AAAGATGTCGGCTTGG-MH9143323	8	8.0
AAAGTAGAGCATCATC-MH9143323	17	8.0
AAATGCCAGACTAGAT-MH9143323	22	8.0
AACACGTGTAGAGTGC-MH9143323	17	8.0
AACCATGCATATACCG-MH9143323	22	8.0
AACCGCGGTATGAAAC-MH9143323	14	8.0
AACGTTGCAAGCTGAG-MH9143323	8	8.0
AACGTTGGTTCCAACA-MH9143323	3	8.0
AACTCAGGTAGAAGGA-MH9143323	17	8.0
AACTCCCCACTGTTAG-MH9143323	22	8.0
AACTCTTCAGGTCCAC-MH9143323	17	8.0
AACTGGTGTAGGACAC-MH9143323	3	8.0
AAGGTTCCACCTATCC-MH9143323	22	8.0
AAGGTTCGTCTTGCGG-MH9143323	3	8.0
AAGTCTGGTAAGCACG-MH9143323	3	8.0
AATCGGTGTGTGGCTC-MH9143323	8	8.0
ACACCAAAGCAGATCG-MH9143323	17	8.0
ACACCAACAGCAGTTT-MH9143323	17	8.0
ACACCGGAGGAATGGA-MH9143323	8	8.0
ACACTGAAGTTACCCA-MH9143323	22	8.0
ACACTGAGTATCACCA-MH9143323	3	8.0
ACAGCCGCACAGGTTT-MH9143323	22	8.0
ACAGCCGGTACAGACG-MH9143323	17	8.0
ACATCAGAGGTCGGAT-MH9143323	17	8.0
ACCAGTATCTACTCAT-MH9143323	22	8.0
ACCCACTAGCTCTCGG-MH9143323	22	8.0
ACCCACTAGTTCGATC-MH9143323	17	8.0
ACCCACTCAAAGCGGT-MH9143323	3	8.0
ACCGTAAGTTATGTGC-MH9143323	17	8.0
ACCTTTAAGTCGTACT-MH9143323	17	8.0
ACGAGGATCTCAACTT-MH9143323	8	8.0
ACGATACAGCGAAGGG-MH9143323	3	8.0
ACGATACTCAACGAAA-MH9143323	17	8.0
ACGATGTCACAACTGT-MH9143323	8	8.0
ACGATGTGTTACAGAA-MH9143323	3	8.0
ACGATGTTCCCTCTTT-MH9143323	3	8.0
ACGCAGCAGAAACCTA-MH9143323	17	8.0
ACGCCAGAGCGATATA-MH9143323	22	8.0
ACGCCAGAGCTGAACG-MH9143323	17	8.0
ACGCCGAGTGGGTCAA-MH9143323	17	8.0
ACGGCCAGTTCTGAAC-MH9143323	22	8.0
ACGGGTCAGGTGACCA-MH9143323	22	8.0
ACTATCTAGTACGATA-MH9143323	8	8.0
ACTGAACAGCCCGAAA-MH9143323	22	8.0
ACTGAGTCAGGGTACA-MH9143323	17	8.0
ACTGCTCAGGGTCGAT-MH9143323	22	8.0
ACTGCTCGTAGGCTGA-MH9143323	8	8.0
ACTGCTCTCCCTAACC-MH9143323	8	8.0
ACTGTCCTCAACGGGA-MH9143323	8	8.0
ACTTGTTAGAGCTGGT-MH9143323	3	8.0
ACTTGTTCACCGGAAA-MH9143323	3	8.0
ACTTTCAGTATGAAAC-MH9143323	8	8.0
AGAGCTTTCTTTAGGG-MH9143323	22	8.0
AGATTGCAGACACGAC-MH9143323	3	8.0
AGATTGCAGGCAGTCA-MH9143323	17	8.0
AGCAGCCGTAGCGTCC-MH9143323	22	8.0
AGCAGCCTCACCGGGT-MH9143323	17	8.0
AGCATACTCTGAGGGA-MH9143323	8	8.0
AGCTCCTAGATCACGG-MH9143323	17	8.0
AGCTCTCAGACTAAGT-MH9143323	8	8.0
AGCTTGATCTGTCCGT-MH9143323	17	8.0
AGGTCCGAGTCGAGTG-MH9143323	3	8.0
AGTAGTCAGACCTTTG-MH9143323	17	8.0
AGTCTTTCACTCTGTC-MH9143323	17	8.0
AGTGAGGAGTATCGAA-MH9143323	8	8.0
AGTGGGACAAACGCGA-MH9143323	17	8.0
AGTGGGATCCTATGTT-MH9143323	17	8.0
ATAACGCTCTACTATC-MH9143323	8	8.0
ATAAGAGGTGTGAATA-MH9143323	17	8.0
ATAGACCTCCTACAGA-MH9143323	17	8.0
ATCATCTAGACGCAAC-MH9143323	22	8.0
ATCCACCCATCACAAC-MH9143323	3	8.0
ATCCGAATCCTATGTT-MH9143323	3	8.0
ATCCGAATCTCTGCTG-MH9143323	22	8.0
ATCGAGTCAAGGACAC-MH9143323	3	8.0
ATCTACTTCACGCATA-MH9143323	22	8.0
ATCTGCCGTTAAGAAC-MH9143323	22	8.0
ATGCGATTCTTAGAGC-MH9143323	17	8.0
ATGGGAGGTCCATGAT-MH9143323	8	8.0
ATTACTCGTTCAGTAC-MH9143323	17	8.0
ATTATCCCAATCACAC-MH9143323	3	8.0
ATTATCCTCGTAGGAG-MH9143323	17	8.0
ATTGGACAGGTCATCT-MH9143323	17	8.0
CAACCAATCCCTAATT-MH9143323	17	8.0
CAACCAATCCTGTACC-MH9143323	3	8.0
CAACTAGAGTTCGCAT-MH9143323	3	8.0
CAACTAGCAGGCTGAA-MH9143323	22	8.0
CAAGAAATCCACGACG-MH9143323	22	8.0
CAAGAAATCTGCAAGT-MH9143323	22	8.0
CAAGATCAGTTTAGGA-MH9143323	3	8.0
CAAGTTGGTTAAAGTG-MH9143323	3	8.0
CACACTCTCGCACTCT-MH9143323	3	8.0
CACACTCTCTTGTTTG-MH9143323	8	8.0
CACAGGCCAGATTGCT-MH9143323	8	8.0
CACAGGCGTAGCGCTC-MH9143323	22	8.0
CACATAGGTTAGGGTG-MH9143323	17	8.0
CACATTTCATGATCCA-MH9143323	17	8.0
CACCACTGTACCATCA-MH9143323	17	8.0
CACCACTTCTTGTTTG-MH9143323	3	8.0
CACCTTGTCACAAACC-MH9143323	22	8.0
CACCTTGTCCGAACGC-MH9143323	17	8.0
CAGAGAGAGTACGATA-MH9143323	17	8.0
CAGATCAAGAATCTCC-MH9143323	17	8.0
CAGATCAGTAAACCTC-MH9143323	17	8.0
CAGATCAGTTCCAACA-MH9143323	17	8.0
CAGATCATCCGTTGTC-MH9143323	22	8.0
CAGATCATCTCGCATC-MH9143323	3	8.0
CAGCAGCGTGCGGTAA-MH9143323	22	8.0
CAGCAGCTCAAACGGG-MH9143323	3	8.0
CAGCATATCACCACCT-MH9143323	8	8.0
CAGCCGAAGGTAGCTG-MH9143323	22	8.0
CAGCCGAGTAATCACC-MH9143323	22	8.0
CAGCGACAGAAGGTTT-MH9143323	17	8.0
CAGCGACAGTGAAGAG-MH9143323	17	8.0
CAGGTGCAGACTGTAA-MH9143323	3	8.0
CAGTAACGTTGAGGTG-MH9143323	17	8.0
CATATGGAGGTGATTA-MH9143323	3	8.0
CATATGGGTCGAACAG-MH9143323	3	8.0
CATATTCTCGTAGGTT-MH9143323	22	8.0
CATCAAGTCGGGAGTA-MH9143323	22	8.0
CATCAGACAATCAGAA-MH9143323	3	8.0
CATCGAAGTCACAAGG-MH9143323	17	8.0
CATGACACAAATACAG-MH9143323	22	8.0
CATGGCGAGGCGACAT-MH9143323	22	8.0
CATGGCGGTCAGAATA-MH9143323	17	8.0
CATGGCGGTTCGAATC-MH9143323	3	8.0
CCAATCCGTGGGTCAA-MH9143323	17	8.0
CCAATCCGTGTCCTCT-MH9143323	17	8.0
CCAATCCTCCTTGCCA-MH9143323	17	8.0
CCACGGACAAATACAG-MH9143323	17	8.0
CCACGGACAGATGAGC-MH9143323	22	8.0
CCACTACCACTATCTT-MH9143323	17	8.0
CCCAATCGTTCAGCGC-MH9143323	8	8.0
CCCAGTTGTATCTGCA-MH9143323	17	8.0
CCCTCCTAGATATGGT-MH9143323	22	8.0
CCGGGATCAGATAATG-MH9143323	17	8.0
CCTAAAGAGAATCTCC-MH9143323	22	8.0
CCTACACCAAGCTGGA-MH9143323	17	8.0
CCTACCAAGCTCCTCT-MH9143323	8	8.0
CCTACCAGTCTTGATG-MH9143323	17	8.0
CCTACCAGTTCATGGT-MH9143323	17	8.0
CCTAGCTAGGATGGAA-MH9143323	8	8.0
CCTATTAAGGATGGTC-MH9143323	8	8.0
CCTATTAGTCCCGACA-MH9143323	3	8.0
CCTATTATCTTCATGT-MH9143323	3	8.0
CCTCAGTCATGGTCAT-MH9143323	17	8.0
CCTCTGAAGTTAAGTG-MH9143323	22	8.0
CCTTACGCACGACTCG-MH9143323	8	8.0
CCTTACGCAGCCTTGG-MH9143323	22	8.0
CCTTCCCAGTTAGCGG-MH9143323	17	8.0
CCTTCGAGTACCGTAT-MH9143323	3	8.0
CCTTCGAGTCAAAGCG-MH9143323	22	8.0
CGAATGTAGAGTCTGG-MH9143323	22	8.0
CGAATGTAGTATTGGA-MH9143323	8	8.0
CGAGAAGAGTATGACA-MH9143323	22	8.0
CGAGAAGTCATCACCC-MH9143323	3	8.0
CGAGAAGTCTCAAACG-MH9143323	3	8.0
CGAGCCAAGTTAAGTG-MH9143323	22	8.0
CGAGCCACACGAAAGC-MH9143323	3	8.0
CGATCGGAGACAGGCT-MH9143323	17	8.0
CGATCGGGTCCAGTTA-MH9143323	3	8.0
CGATGGCTCGCCAAAT-MH9143323	22	8.0
CGATGTAGTCCTGCTT-MH9143323	8	8.0
CGCCAAGAGCCCAGCT-MH9143323	17	8.0
CGCGGTACAAGCGTAG-MH9143323	8	8.0
CGCGGTATCTAACGGT-MH9143323	3	8.0
CGCGGTATCTTCGAGA-MH9143323	8	8.0
CGCTATCCACATAACC-MH9143323	3	8.0
CGCTATCGTAGCGTCC-MH9143323	22	8.0
CGCTATCTCGCCCTTA-MH9143323	17	8.0
CGCTTCAAGTTAAGTG-MH9143323	22	8.0
CGCTTCACAAGTACCT-MH9143323	8	8.0
CGCTTCAGTGCCTGTG-MH9143323	17	8.0
CGCTTCAGTTGCCTCT-MH9143323	17	8.0
CGGACACCAGGCTCAC-MH9143323	22	8.0
CGGACTGAGCTGCCCA-MH9143323	14	8.0
CGGACTGAGTGTACTC-MH9143323	17	8.0
CGGACTGCAACGATCT-MH9143323	22	8.0
CGGCTAGCAACTGCTA-MH9143323	3	8.0
CGGCTAGCATTCTTAC-MH9143323	8	8.0
CGGGTCAAGGGCATGT-MH9143323	3	8.0
CGTAGGCAGTCCATAC-MH9143323	17	8.0
CGTCACTCAAACAACA-MH9143323	17	8.0
CGTCAGGGTGCACCAC-MH9143323	17	8.0
CGTCAGGTCAGCCTAA-MH9143323	3	8.0
CGTCCATCACAGCCCA-MH9143323	8	8.0
CGTGTAAGTCTTCGTC-MH9143323	17	8.0
CGTGTAATCTCCGGTT-MH9143323	22	8.0
CGTGTCTAGTAAGTAC-MH9143323	17	8.0
CGTGTCTCATTTGCTT-MH9143323	22	8.0
CGTTAGAAGACTTGAA-MH9143323	17	8.0
CGTTAGAGTGTCCTCT-MH9143323	8	8.0
CGTTAGATCGTCTGAA-MH9143323	22	8.0
CGTTCTGGTGGGTCAA-MH9143323	8	8.0
CGTTGGGCAATGGTCT-MH9143323	3	8.0
CTAACTTCATGTAAGA-MH9143323	22	8.0
CTAAGACAGCACCGCT-MH9143323	22	8.0
CTACGTCCAGGGTATG-MH9143323	8	8.0
CTACGTCGTAAACACA-MH9143323	17	8.0
CTACGTCGTACAGTTC-MH9143323	22	8.0
CTAGCCTGTGTAACGG-MH9143323	22	8.0
CTAGCCTTCACATGCA-MH9143323	17	8.0
CTAGTGAAGGAGTAGA-MH9143323	22	8.0
CTCATTATCGTCACGG-MH9143323	22	8.0
CTCCTAGGTAGCTTGT-MH9143323	22	8.0
CTCCTAGTCATTGCGA-MH9143323	3	8.0
CTCGAGGCAGCTGCTG-MH9143323	22	8.0
CTCGGGATCAGTTTGG-MH9143323	8	8.0
CTCGTCACACATTAGC-MH9143323	17	8.0
CTCTAATAGCCCAACC-MH9143323	22	8.0
CTCTAATGTCTCCATC-MH9143323	8	8.0
CTGATAGAGGAATCGC-MH9143323	17	8.0
CTGATAGAGTGGCACA-MH9143323	17	8.0
CTGATAGGTCTGGTCG-MH9143323	17	8.0
CTGCCTACACGAAAGC-MH9143323	22	8.0
CTGCCTACATACAGCT-MH9143323	22	8.0
CTGCCTAGTGCCTGTG-MH9143323	3	8.0
CTGCCTATCATGGTCA-MH9143323	22	8.0
CTGCCTATCCAAACAC-MH9143323	17	8.0
CTGCGGATCGTATCAG-MH9143323	17	8.0
CTGTGCTAGCAAATCA-MH9143323	22	8.0
CTGTGCTCACCTGGTG-MH9143323	22	8.0
CTGTTTACACCAGCAC-MH9143323	17	8.0
CTTACCGGTACTTGAC-MH9143323	17	8.0
CTTACCGTCGGCTACG-MH9143323	22	8.0
CTTCTCTCATCCTTGC-MH9143323	3	8.0
CTTTGCGTCCGTTGCT-MH9143323	8	8.0
GAAATGATCCTTAATC-MH9143323	22	8.0
GAACATCAGAAACCAT-MH9143323	3	8.0
GAACATCAGGGATCTG-MH9143323	22	8.0
GAACATCCACAAGCCC-MH9143323	8	8.0
GAACCTAAGCCCAACC-MH9143323	22	8.0
GAACCTAGTATTACCG-MH9143323	3	8.0
GACAGAGAGCAGGTCA-MH9143323	3	8.0
GACAGAGCACATAACC-MH9143323	3	8.0
GACCAATCAAGGGTCA-MH9143323	14	8.0
GACCAATGTCACTTCC-MH9143323	8	8.0
GACCTGGAGGTGTTAA-MH9143323	17	8.0
GACCTGGTCGTCTGCT-MH9143323	8	8.0
GACCTGGTCTGCAAGT-MH9143323	8	8.0
GACTAACTCGGCTACG-MH9143323	8	8.0
GACTACAAGCCAGTAG-MH9143323	8	8.0
GACTGCGGTTATGTGC-MH9143323	3	8.0
GAGCAGACAGGCGATA-MH9143323	17	8.0
GAGCAGAGTCATATGC-MH9143323	17	8.0
GAGGTGAGTATCACCA-MH9143323	3	8.0
GAGTCCGGTAATAGCA-MH9143323	3	8.0
GAGTCCGGTTTAGCTG-MH9143323	22	8.0
GAGTCCGTCTAACTGG-MH9143323	17	8.0
GATCGCGGTCAGAGGT-MH9143323	22	8.0
GATCGTACAAACTGCT-MH9143323	3	8.0
GATCGTAGTGGCAAAC-MH9143323	8	8.0
GATCGTAGTGGTGTAG-MH9143323	17	8.0
GATCGTATCAGTCCCT-MH9143323	17	8.0
GATCTAGCAAGGACTG-MH9143323	22	8.0
GATGAAAGTGTTAAGA-MH9143323	22	8.0
GATGAGGCAATAACGA-MH9143323	3	8.0
GATGAGGCACTTCGAA-MH9143323	3	8.0
GATGAGGCATCGTCGG-MH9143323	17	8.0
GATGAGGGTGTATGGG-MH9143323	17	8.0
GATGCTAGTAGGGACT-MH9143323	17	8.0
GCACTCTCAAAGCAAT-MH9143323	3	8.0
GCACTCTGTAGCACGA-MH9143323	22	8.0
GCACTCTTCAGCTCTC-MH9143323	22	8.0
GCACTCTTCATCGCTC-MH9143323	8	8.0
GCAGCCACATATGAGA-MH9143323	17	8.0
GCAGTTACACCATCCT-MH9143323	22	8.0
GCATACAGTGAAATCA-MH9143323	22	8.0
GCATGATAGTGGGATC-MH9143323	8	8.0
GCATGATTCACTCCTG-MH9143323	22	8.0
GCATGATTCTGTCAAG-MH9143323	8	8.0
GCATGTAGTGCTGTAT-MH9143323	8	8.0
GCCAAATGTACGCTGC-MH9143323	17	8.0
GCCAAATTCATAACCG-MH9143323	8	8.0
GCCAAATTCGAATCCA-MH9143323	3	8.0
GCCTCTATCTGCTTGC-MH9143323	17	8.0
GCGACCAGTAAGTAGT-MH9143323	8	8.0
GCGAGAAAGCACGCCT-MH9143323	3	8.0
GCGCAACAGCGACGTA-MH9143323	3	8.0
GCGCAGTTCGAGAGCA-MH9143323	3	8.0
GCGCCAACACCGGAAA-MH9143323	22	8.0
GCGCCAAGTATCAGTC-MH9143323	17	8.0
GCGGGTTCATCGGACC-MH9143323	8	8.0
GCTCCTAAGAAACGCC-MH9143323	8	8.0
GCTCCTAAGTACGACG-MH9143323	17	8.0
GCTCTGTCATTACCTT-MH9143323	22	8.0
GCTGCAGCAATCGAAA-MH9143323	8	8.0
GCTGCAGGTCAGGACA-MH9143323	3	8.0
GCTGCGAGTACCGAGA-MH9143323	8	8.0
GCTGCGATCTTGAGAC-MH9143323	22	8.0
GGAACTTCACATAACC-MH9143323	17	8.0
GGAACTTCATGCTGGC-MH9143323	22	8.0
GGAATAATCTATCGCC-MH9143323	22	8.0
GGACGTCTCTTGTACT-MH9143323	8	8.0
GGAGCAAAGCCCAATT-MH9143323	22	8.0
GGATGTTGTTCGTTGA-MH9143323	8	8.0
GGATTACAGGCCATAG-MH9143323	17	8.0
GGATTACTCCGTAGGC-MH9143323	17	8.0
GGATTACTCTACTCAT-MH9143323	3	8.0
GGCTGGTGTAGTGAAT-MH9143323	22	8.0
GGGAATGGTGACGGTA-MH9143323	8	8.0
GGGACCTAGTCTCGGC-MH9143323	17	8.0
GGGACCTGTAGAGTGC-MH9143323	3	8.0
GGGATGAAGCCAACAG-MH9143323	8	8.0
GGGCACTGTCCGTTAA-MH9143323	3	8.0
GGGCATCTCAACTCTT-MH9143323	17	8.0
GGGCATCTCAGTCAGT-MH9143323	17	8.0
GGGTTGCCATGCCCGA-MH9143323	3	8.0
GGGTTGCTCTGCGTAA-MH9143323	17	8.0
GGTATTGCATTAACCG-MH9143323	22	8.0
GGTATTGGTTCGGCAC-MH9143323	22	8.0
GGTATTGTCAACTCTT-MH9143323	8	8.0
GGTATTGTCTGCGGCA-MH9143323	8	8.0
GGTGAAGTCTAGAGTC-MH9143323	3	8.0
GGTGCGTAGGCAGTCA-MH9143323	8	8.0
GGTGCGTCAACAACCT-MH9143323	8	8.0
GGTGTTAAGCAATCTC-MH9143323	22	8.0
GTAACGTTCACCACCT-MH9143323	22	8.0
GTAACTGAGATAGGAG-MH9143323	3	8.0
GTACTCCGTCATACTG-MH9143323	3	8.0
GTACTTTAGAGACTTA-MH9143323	22	8.0
GTAGGCCTCCAGAGGA-MH9143323	17	8.0
GTCAAGTCAAGTAGTA-MH9143323	22	8.0
GTCAAGTCATTGCGGC-MH9143323	22	8.0
GTCACAACAGGGTACA-MH9143323	3	8.0
GTCACAAGTAGCCTAT-MH9143323	8	8.0
GTCACGGCACTGTCGG-MH9143323	8	8.0
GTCACGGGTCCAAGTT-MH9143323	17	8.0
GTCCTCACACAACGTT-MH9143323	22	8.0
GTCGGGTCATTCTTAC-MH9143323	17	8.0
GTCGGGTTCCCTCAGT-MH9143323	22	8.0
GTCGTAAAGTACTTGC-MH9143323	3	8.0
GTCTCGTGTCGCATAT-MH9143323	8	8.0
GTCTTCGCAAGAGTCG-MH9143323	22	8.0
GTCTTCGCACGAGGTA-MH9143323	22	8.0
GTCTTCGCATAAGACA-MH9143323	22	8.0
GTGCAGCGTGGACGAT-MH9143323	8	8.0
GTGCGGTCACACGCTG-MH9143323	3	8.0
GTGCGGTCACGTAAGG-MH9143323	22	8.0
GTGCTTCGTGTTTGGT-MH9143323	17	8.0
GTGTGCGAGCTAGCCC-MH9143323	17	8.0
GTTCATTTCGGTCTAA-MH9143323	22	8.0
TAAACCGAGTATGACA-MH9143323	8	8.0
TAAGTGCAGGTGATTA-MH9143323	22	8.0
TAAGTGCCACTAGTAC-MH9143323	17	8.0
TACACGAAGCGATATA-MH9143323	17	8.0
TACACGAGTCATGCAT-MH9143323	22	8.0
TACACGATCGTACCGG-MH9143323	17	8.0
TACCTATCACAGACAG-MH9143323	22	8.0
TACCTATTCCTTAATC-MH9143323	22	8.0
TACCTTAGTCTAAAGA-MH9143323	8	8.0
TACGGATAGCAAATCA-MH9143323	3	8.0
TACGGATTCCAGTAGT-MH9143323	8	8.0
TACGGTATCTGCTGTC-MH9143323	8	8.0
TACTCATCATTACCTT-MH9143323	17	8.0
TACTCATGTCTAGTCA-MH9143323	17	8.0
TACTCGCTCACATAGC-MH9143323	3	8.0
TACTTACCACATAACC-MH9143323	17	8.0
TACTTGTAGCTGCAAG-MH9143323	22	8.0
TACTTGTGTTAAAGTG-MH9143323	8	8.0
TAGACCATCCTCTAGC-MH9143323	22	8.0
TAGGCATAGGCAATTA-MH9143323	17	8.0
TAGGCATGTCGAACAG-MH9143323	17	8.0
TAGGCATTCAAGAAGT-MH9143323	17	8.0
TATCAGGCAAGTCTAC-MH9143323	22	8.0
TATCTCACACAAGCCC-MH9143323	22	8.0
TATCTCACACCACCAG-MH9143323	8	8.0
TATCTCATCGTCCAGG-MH9143323	8	8.0
TATGCCCGTCTAAAGA-MH9143323	17	8.0
TATTACCAGCGCTTAT-MH9143323	8	8.0
TATTACCCATAGACTC-MH9143323	8	8.0
TCAACGACATCTCCCA-MH9143323	22	8.0
TCAACGATCAGCAACT-MH9143323	22	8.0
TCACAAGGTTTCCACC-MH9143323	8	8.0
TCACAAGTCTTTACAC-MH9143323	22	8.0
TCACGAAAGGGTATCG-MH9143323	8	8.0
TCACGAATCACTTACT-MH9143323	22	8.0
TCAGATGTCATGGTCA-MH9143323	22	8.0
TCAGCTCAGCTAGCCC-MH9143323	22	8.0
TCAGCTCGTCAAGCGA-MH9143323	8	8.0
TCAGCTCGTTTGTTTC-MH9143323	22	8.0
TCAGCTCTCCCAGGTG-MH9143323	3	8.0
TCAGGATTCGCCTGAG-MH9143323	17	8.0
TCATTACAGAGCTTCT-MH9143323	3	8.0
TCATTACCAGTGGGAT-MH9143323	3	8.0
TCCACACGTAGTGAAT-MH9143323	22	8.0
TCCCGATGTTCCACTC-MH9143323	17	8.0
TCGAGGCTCTCGGACG-MH9143323	17	8.0
TCGGGACAGTGCGTGA-MH9143323	17	8.0
TCGGGACGTCATATCG-MH9143323	8	8.0
TCGGTAAGTACGCACC-MH9143323	17	8.0
TCGTACCTCGCATGAT-MH9143323	22	8.0
TCGTAGAGTGAAGGCT-MH9143323	8	8.0
TCTCATAGTCTAAAGA-MH9143323	22	8.0
TCTCTAAAGCACCGCT-MH9143323	3	8.0
TCTCTAAGTCTAAACC-MH9143323	17	8.0
TCTCTAATCAGTCCCT-MH9143323	3	8.0
TCTCTAATCATTGCCC-MH9143323	22	8.0
TCTGGAACACTTAAGC-MH9143323	17	8.0
TCTTCGGAGGCGATAC-MH9143323	17	8.0
TCTTCGGCAACAACCT-MH9143323	8	8.0
TCTTTCCTCTCTAAGG-MH9143323	22	8.0
TGACGGCTCAACGGCC-MH9143323	3	8.0
TGACTAGAGGGATGGG-MH9143323	8	8.0
TGACTAGCAAGAGTCG-MH9143323	22	8.0
TGACTAGTCACTATTC-MH9143323	17	8.0
TGACTAGTCGGATGTT-MH9143323	22	8.0
TGACTTTAGCCCAGCT-MH9143323	3	8.0
TGACTTTCATGCGCAC-MH9143323	22	8.0
TGACTTTGTGGTCTCG-MH9143323	22	8.0
TGAGAGGCACACAGAG-MH9143323	22	8.0
TGAGCATCAGCTGTAT-MH9143323	17	8.0
TGAGCATCATCGATGT-MH9143323	22	8.0
TGAGCATTCAAAGACA-MH9143323	12	8.0
TGAGCCGAGCTTTGGT-MH9143323	17	8.0
TGAGGGAAGAGGGATA-MH9143323	8	8.0
TGAGGGAAGGCTAGAC-MH9143323	8	8.0
TGAGGGACAATGTAAG-MH9143323	17	8.0
TGCACCTGTGTTTGGT-MH9143323	17	8.0
TGCCCATCATGCCTTC-MH9143323	8	8.0
TGCTACCAGATAGTCA-MH9143323	3	8.0
TGCTACCAGGGATACC-MH9143323	8	8.0
TGCTACCGTACATCCA-MH9143323	17	8.0
TGCTGCTAGGTACTCT-MH9143323	8	8.0
TGGACGCAGGCATGGT-MH9143323	3	8.0
TGGCTGGAGGGTCGAT-MH9143323	8	8.0
TGGGAAGAGGAATTAC-MH9143323	22	8.0
TGGGAAGTCTGTCAAG-MH9143323	22	8.0
TGGGCGTCAACTGCGC-MH9143323	8	8.0
TGGGCGTTCTTCATGT-MH9143323	22	8.0
TGTCCCACATGTTCCC-MH9143323	22	8.0
TGTCCCAGTAAGGGCT-MH9143323	22	8.0
TGTGGTAGTTGCTCCT-MH9143323	17	8.0
TGTGGTATCTGCTGCT-MH9143323	22	8.0
TGTTCCGCATCCGGGT-MH9143323	17	8.0
TTAACTCGTCTGCCAG-MH9143323	17	8.0
TTCGGTCCAGCTGTTA-MH9143323	3	8.0
TTCTCCTTCACAGTAC-MH9143323	17	8.0
TTGAACGAGGATGCGT-MH9143323	3	8.0
TTGCCGTCAGCCAGAA-MH9143323	17	8.0
TTGCCGTCATCATCCC-MH9143323	17	8.0
TTGCCGTTCAAACAAG-MH9143323	3	8.0
TTGCCGTTCTTTAGGG-MH9143323	22	8.0
TTGCGTCTCGTGGTCG-MH9143323	3	8.0
TTGGCAAGTAGAAGGA-MH9143323	14	8.0
TTGTAGGGTATAGTAG-MH9143323	17	8.0
TTTATGCAGCAGGTCA-MH9143323	8	8.0
TTTATGCCAAATTGCC-MH9143323	17	8.0
TTTATGCTCAAGAAGT-MH9143323	17	8.0
TTTCCTCCAGATGGGT-MH9143323	22	8.0
TTTGCGCGTTGATTCG-MH9143323	17	8.0
TTTGTCAAGTTCGCAT-MH9143323	22	8.0
TTTGTCACATACGCCG-MH9143323	17	8.0
AAGCCGCAGACTACAA-MH9143277	17	26.0
AAGGCAGCATCCTTGC-MH9143277	34	26.0
ACACCAATCACTCCTG-MH9143277	34	26.0
ACCCACTTCCAGATCA-MH9143277	3	26.0
ACGAGGATCCAGGGCT-MH9143277	17	26.0
ACGATACTCACAGTAC-MH9143277	17	26.0
ACGGCCATCTGACCTC-MH9143277	34	26.0
ACTATCTCACGAGGTA-MH9143277	17	26.0
ACTTGTTGTGACTACT-MH9143277	17	26.0
AGAGCTTTCCAAACTG-MH9143277	17	26.0
AGATCTGGTGCACGAA-MH9143277	34	26.0
AGCGTATCAGACGTAG-MH9143277	34	26.0
AGCGTATGTTCAGCGC-MH9143277	17	26.0
AGGTCCGCAAGTCTAC-MH9143277	17	26.0
AGTGAGGAGCCGATTT-MH9143277	3	26.0
ATGGGAGCACCTCGGA-MH9143277	14	26.0
ATTGGACAGTGAATTG-MH9143277	17	26.0
CAACCTCGTGAGGGAG-MH9143277	17	26.0
CAAGAAATCCTTTACA-MH9143277	17	26.0
CAAGTTGAGTATCTCG-MH9143277	34	26.0
CACATTTGTGACGGTA-MH9143277	34	26.0
CACATTTTCCACGACG-MH9143277	14	26.0
CAGTCCTCAGGAATGC-MH9143277	17	26.0
CATATGGTCAAAGACA-MH9143277	3	26.0
CATCAAGTCATTCACT-MH9143277	3	26.0
[truncated: 2,248 more rows]
