# Supplementary material for: Multi-modal generative modeling for joint analysis of single-cell T cell receptor and gene expression data
Source: Nat Commun. 2024 Jul 3;15:5577. doi: 10.1038/s41467-024-49806-9 (PMC11220149; doi:10.1038/s41467-024-49806-9)
Supplement: Supplementary file 9 — Source Data [file 41467_2024_49806_MOESM9_ESM.zip › SourceData/4h.csv]

cd8te_assignment_moe	mean_KLRK1	mean_KLRD1	mean_KLRC4	mean_GZMB	mean_GZMM	mean_CD8A	mean_CD8B	mean_MT-CO1	mean_MT-CO3	mean_MT-CYB	mean_IL7R	frac_KLRK1	frac_KLRD1	frac_KLRC4	frac_GZMB	frac_GZMM	frac_CD8A	frac_CD8B	frac_MT-CO1	frac_MT-CO3	frac_MT-CYB	frac_IL7R
Bystander	1.2780937785177477	1.7336402936352024	0.5118979779073803	2.7410995751630205	1.7280578517670446	2.062962404468222	1.2512988227586264	3.0414451715766275	2.40120734244509	1.9944922643510956	0.6587409522035371	0.6153846153846154	0.7513671162960263	0.2847247539190667	0.9125045570543201	0.7652205614290922	0.7816259569814072	0.5322639445862195	0.9168793292016041	0.8297484506015311	0.7557418884433103	0.3029529711994167
Covid	0.8309349205265654	1.42142914346558	0.30615332286725655	2.4291004052663103	1.54333288840791	1.3861288012183728	0.8427297262910832	3.543413901265631	2.8538142575069947	2.4032620875600803	1.2256223193984082	0.4115691489361702	0.598404255319149	0.16356382978723405	0.8663563829787234	0.7127659574468085	0.5226063829787234	0.3796542553191489	0.9780585106382979	0.9275265957446809	0.8590425531914894	0.49867021276595747
