# Supplementary material for: Multi-modal generative modeling for joint analysis of single-cell T cell receptor and gene expression data
Source: Nat Commun. 2024 Jul 3;15:5577. doi: 10.1038/s41467-024-49806-9 (PMC11220149; doi:10.1038/s41467-024-49806-9)
Supplement: Supplementary file 9 — Source Data [file 41467_2024_49806_MOESM9_ESM.zip › SourceData/5b.csv]

	Method	Label	F1-Score	k
0	mvTCR + scArches	Tissue	0.9379400742769759	1
1	mvTCR + scArches	Cancer	0.6697754804074151	1
2	mvTCR + scArches	Cell Type	0.44959241731786054	1
3	mvTCR + scArches	Tissue	0.9553719008264463	3
4	mvTCR + scArches	Cancer	0.7152928446897215	3
5	mvTCR + scArches	Cell Type	0.4756939606781141	3
6	mvTCR + scArches	Tissue	0.9614999096242011	5
7	mvTCR + scArches	Cancer	0.7384192254590873	5
8	mvTCR + scArches	Cell Type	0.49601029189339807	5
9	mvTCR + scArches	Tissue	0.9674889723901324	10
10	mvTCR + scArches	Cancer	0.7645721427697526	10
11	mvTCR + scArches	Cell Type	0.5135321365507461	10
12	mvTCR + scArches	Tissue	0.9771807735879591	30
13	mvTCR + scArches	Cancer	0.7934323798863026	30
14	mvTCR + scArches	Cell Type	0.5215390856392018	30
15	mvTCR + scArches	Tissue	0.9803326825962796	50
16	mvTCR + scArches	Cancer	0.803014873804145	50
17	mvTCR + scArches	Cell Type	0.5226695227449129	50
18	mvTCR + scArches	Tissue	0.9852605889342025	100
19	mvTCR + scArches	Cancer	0.812957998604631	100
20	mvTCR + scArches	Cell Type	0.5196754350972359	100
21	mvTCR + scArches	Tissue	0.9911244492688844	300
22	mvTCR + scArches	Cancer	0.8285002810158044	300
23	mvTCR + scArches	Cell Type	0.515948643029848	300
24	mvTCR + scArches	Tissue	0.9933741080530071	500
25	mvTCR + scArches	Cancer	0.832568181625159	500
26	mvTCR + scArches	Cell Type	0.5125835897371578	500
27	mvTCR + scArches	Tissue	0.9952624717815013	1000
28	mvTCR + scArches	Cancer	0.8260299955267116	1000
29	mvTCR + scArches	Cell Type	0.507542170542827	1000
30	mvTCR (unconditional)	Tissue	0.8898257448004497	1
31	mvTCR (unconditional)	Cancer	0.5367297235429276	1
32	mvTCR (unconditional)	Cell Type	0.4523965808248573	1
33	mvTCR (unconditional)	Tissue	0.9048312192416996	3
34	mvTCR (unconditional)	Cancer	0.5745995754042241	3
35	mvTCR (unconditional)	Cell Type	0.48178575171542226	3
36	mvTCR (unconditional)	Tissue	0.9127255836358319	5
37	mvTCR (unconditional)	Cancer	0.5991225625390312	5
38	mvTCR (unconditional)	Cell Type	0.5008760031277903	5
39	mvTCR (unconditional)	Tissue	0.9226783035592526	10
40	mvTCR (unconditional)	Cancer	0.6373277423943998	10
41	mvTCR (unconditional)	Cell Type	0.5168765214451906	10
42	mvTCR (unconditional)	Tissue	0.9382969072857695	30
43	mvTCR (unconditional)	Cancer	0.6879577403618313	30
44	mvTCR (unconditional)	Cell Type	0.5288356551280261	30
45	mvTCR (unconditional)	Tissue	0.942772545542749	50
46	mvTCR (unconditional)	Cancer	0.7028116275326465	50
47	mvTCR (unconditional)	Cell Type	0.52781280875804	50
48	mvTCR (unconditional)	Tissue	0.9501661129568107	100
49	mvTCR (unconditional)	Cancer	0.7254001808587444	100
50	mvTCR (unconditional)	Cell Type	0.5260631868561817	100
51	mvTCR (unconditional)	Tissue	0.9613463055482513	300
52	mvTCR (unconditional)	Cancer	0.7567933409032261	300
53	mvTCR (unconditional)	Cell Type	0.5210555091685827	300
54	mvTCR (unconditional)	Tissue	0.9663744602904619	500
55	mvTCR (unconditional)	Cancer	0.7669610898474647	500
56	mvTCR (unconditional)	Cell Type	0.5181973455550731	500
57	mvTCR (unconditional)	Tissue	0.9698619419406367	1000
58	mvTCR (unconditional)	Cancer	0.7710208446320449	1000
59	mvTCR (unconditional)	Cell Type	0.5089035471222566	1000
