# Supplementary material for: Multi-modal generative modeling for joint analysis of single-cell T cell receptor and gene expression data
Source: Nat Commun. 2024 Jul 3;15:5577. doi: 10.1038/s41467-024-49806-9 (PMC11220149; doi:10.1038/s41467-024-49806-9)
Supplement: Supplementary file 9 — Source Data [file 41467_2024_49806_MOESM9_ESM.zip › SourceData/5c.csv]

	num_samples	time_mvTCR	time_CoNGA	time_tessa
0	300	14.034776	43.704534	468.117998
1	1000	16.342088	100.961826	2857.621913
2	3000	27.267607	377.710788	10413.803009
3	10000	58.6435	1527.247334	54196.988069
4	30000	165.558368	7593.094902	389578.448223
5	100000	544.950237	73516.793039
6	300000	1772.720954
7	722461	4791.180278
