# Supplementary material for: Multi-modal generative modeling for joint analysis of single-cell T cell receptor and gene expression data
Source: Nat Commun. 2024 Jul 3;15:5577. doi: 10.1038/s41467-024-49806-9 (PMC11220149; doi:10.1038/s41467-024-49806-9)
Supplement: Supplementary file 9 — Source Data [file 41467_2024_49806_MOESM9_ESM.zip › SourceData/s10.csv]

	model	split	metric	score	donor	dataset
0	Harmony	0	F1-Score	0.5926396157033823	10x Full	10x
1	Harmony	0	NMI	0.2506417960373957	10x Full	10x
2	Harmony	1	F1-Score	0.5886165761789784	10x Full	10x
3	Harmony	1	NMI	0.2658722350749207	10x Full	10x
4	Harmony	2	F1-Score	0.4325471641063217	10x Full	10x
5	Harmony	2	NMI	0.2754904156203426	10x Full	10x
6	Harmony	3	F1-Score	0.513638154995223	10x Full	10x
7	Harmony	3	NMI	0.2781944169380823	10x Full	10x
8	Harmony	4	F1-Score	0.7001284400476475	10x Full	10x
9	Harmony	4	NMI	0.179280439899768	10x Full	10x
10	Harmony-mvTCR	0	F1-Score	0.8524901238470993	10x Full	10x
11	Harmony-mvTCR	0	NMI	0.4621552071697483	10x Full	10x
12	Harmony-RNA	0	F1-Score	0.8334622105808739	10x Full	10x
13	Harmony-RNA	0	NMI	0.3945783706155157	10x Full	10x
14	Harmony-mvTCR	1	F1-Score	0.7739898394556796	10x Full	10x
15	Harmony-mvTCR	1	NMI	0.4943695984075476	10x Full	10x
16	Harmony-RNA	1	F1-Score	0.7741802320645801	10x Full	10x
17	Harmony-RNA	1	NMI	0.41025698786621	10x Full	10x
18	Harmony-mvTCR	2	F1-Score	0.7685484587304761	10x Full	10x
19	Harmony-mvTCR	2	NMI	0.4392923064871843	10x Full	10x
20	Harmony-RNA	2	F1-Score	0.544628899146366	10x Full	10x
21	Harmony-RNA	2	NMI	0.4197133607376274	10x Full	10x
22	Harmony-mvTCR	3	F1-Score	0.8194854003493341	10x Full	10x
23	Harmony-mvTCR	3	NMI	0.4608230629983049	10x Full	10x
24	Harmony-RNA	3	F1-Score	0.7276850622882745	10x Full	10x
25	Harmony-RNA	3	NMI	0.4237758712711396	10x Full	10x
26	Harmony-mvTCR	4	F1-Score	0.8175348336294896	10x Full	10x
27	Harmony-mvTCR	4	NMI	0.460326801321414	10x Full	10x
28	Harmony-RNA	4	F1-Score	0.7514068820098694	10x Full	10x
29	Harmony-RNA	4	NMI	0.4228872831805821	10x Full	10x
30	mvTCR	0	F1-Score	0.8482590876719115	10x Full	10x
31	mvTCR	0	NMI	0.5237452252392396	10x Full	10x
32	RNA	0	F1-Score	0.8320782883005012	10x Full	10x
33	RNA	0	NMI	0.4421514754905887	10x Full	10x
34	mvTCR	1	F1-Score	0.8935324336770776	10x Full	10x
35	mvTCR	1	NMI	0.42421561684949	10x Full	10x
36	RNA	1	F1-Score	0.7625477471394796	10x Full	10x
37	RNA	1	NMI	0.4314023457906253	10x Full	10x
38	mvTCR	2	F1-Score	0.6322087475314573	10x Full	10x
39	mvTCR	2	NMI	0.5520070390014634	10x Full	10x
40	RNA	2	F1-Score	0.5110342573976973	10x Full	10x
41	RNA	2	NMI	0.384847024355925	10x Full	10x
42	mvTCR	3	F1-Score	0.7907614147978755	10x Full	10x
43	mvTCR	3	NMI	0.4898430576483052	10x Full	10x
44	RNA	3	F1-Score	0.6962078714617285	10x Full	10x
45	RNA	3	NMI	0.4159072564542148	10x Full	10x
46	mvTCR	4	F1-Score	0.8564370222290973	10x Full	10x
47	mvTCR	4	NMI	0.5297590629558546	10x Full	10x
48	RNA	4	F1-Score	0.7838482708428208	10x Full	10x
49	RNA	4	NMI	0.3923338853059119	10x Full	10x
