# Supplementary material for: Multi-modal generative modeling for joint analysis of single-cell T cell receptor and gene expression data
Source: Nat Commun. 2024 Jul 3;15:5577. doi: 10.1038/s41467-024-49806-9 (PMC11220149; doi:10.1038/s41467-024-49806-9)
Supplement: Supplementary file 9 — Source Data [file 41467_2024_49806_MOESM9_ESM.zip › SourceData/s11a.csv]

	index	model	split	metrics	scores	donors	epitope	metric	score
0	0	mvTCR	0	MSLE_A0201_ELAGIGILTV_MART-1_Cancer_binder	0.3258473281639245	D1	ELAGIGILTV	MSLE	0.3258473281639245
1	1	mvTCR	0	MSLE_A0201_GILGFVFTL_Flu-MP_Influenza_binder	1.6798101448463592	D1	GILGFVFTL	MSLE	1.6798101448463592
2	2	mvTCR	0	MSLE_A0201_GLCTLVAML_BMLF1_EBV_binder	0.0660374495156637	D1	GLCTLVAML	MSLE	0.0660374495156637
3	3	mvTCR	0	MSLE_A0301_KLGGALQAK_IE-1_CMV_binder	1.073541130571895	D1	KLGGALQAK	MSLE	1.073541130571895
4	4	mvTCR	0	MSLE_A0301_RLRAEAQVK_EMNA-3A_EBV_binder	0.8480286658372507	D1	RLRAEAQVK	MSLE	0.8480286658372507
5	5	mvTCR	0	MSLE_A1101_IVTDFSVIK_EBNA-3B_EBV_binder	9.639522384104207	D1	IVTDFSVIK	MSLE	9.639522384104207
6	6	mvTCR	0	MSLE_A1101_AVFDRKSDAK_EBNA-3B_EBV_binder	9.335542591997566	D1	AVFDRKSDAK	MSLE	9.335542591997566
7	7	mvTCR	0	MSLE_B0801_RAKFKQLL_BZLF1_EBV_binder	0.2794253210910216	D1	RAKFKQLL	MSLE	0.2794253210910216
8	8	mvTCR	0	Pearson_A0201_ELAGIGILTV_MART-1_Cancer_binder	0.0	D1	ELAGIGILTV	Pearson	0.0
9	9	mvTCR	0	Pearson_A0201_GILGFVFTL_Flu-MP_Influenza_binder	0.49712421709984	D1	GILGFVFTL	Pearson	0.49712421709984
10	10	mvTCR	0	Pearson_A0201_GLCTLVAML_BMLF1_EBV_binder	0.051317772303939	D1	GLCTLVAML	Pearson	0.051317772303939
11	11	mvTCR	0	Pearson_A0301_KLGGALQAK_IE-1_CMV_binder	0.4217678595965308	D1	KLGGALQAK	Pearson	0.4217678595965308
12	12	mvTCR	0	Pearson_A0301_RLRAEAQVK_EMNA-3A_EBV_binder	0.2952624633295265	D1	RLRAEAQVK	Pearson	0.2952624633295265
13	13	mvTCR	0	Pearson_A1101_IVTDFSVIK_EBNA-3B_EBV_binder	0.3753006550034435	D1	IVTDFSVIK	Pearson	0.3753006550034435
14	14	mvTCR	0	Pearson_A1101_AVFDRKSDAK_EBNA-3B_EBV_binder	-0.0008341600012724	D1	AVFDRKSDAK	Pearson	-0.0008341600012724
15	15	mvTCR	0	Pearson_B0801_RAKFKQLL_BZLF1_EBV_binder	0.0586295159451102	D1	RAKFKQLL	Pearson	0.0586295159451102
16	16	PoE	0	MSLE_A0201_ELAGIGILTV_MART-1_Cancer_binder	0.2286347589993243	D1	ELAGIGILTV	MSLE	0.2286347589993243
17	17	PoE	0	MSLE_A0201_GILGFVFTL_Flu-MP_Influenza_binder	2.0441746509697096	D1	GILGFVFTL	MSLE	2.0441746509697096
18	18	PoE	0	MSLE_A0201_GLCTLVAML_BMLF1_EBV_binder	0.0492013660553339	D1	GLCTLVAML	MSLE	0.0492013660553339
19	19	PoE	0	MSLE_A0301_KLGGALQAK_IE-1_CMV_binder	1.1168457757626389	D1	KLGGALQAK	MSLE	1.1168457757626389
20	20	PoE	0	MSLE_A0301_RLRAEAQVK_EMNA-3A_EBV_binder	0.8273779488095191	D1	RLRAEAQVK	MSLE	0.8273779488095191
21	21	PoE	0	MSLE_A1101_IVTDFSVIK_EBNA-3B_EBV_binder	6.050357707566464	D1	IVTDFSVIK	MSLE	6.050357707566464
22	22	PoE	0	MSLE_A1101_AVFDRKSDAK_EBNA-3B_EBV_binder	9.214036322248552	D1	AVFDRKSDAK	MSLE	9.214036322248552
23	23	PoE	0	MSLE_B0801_RAKFKQLL_BZLF1_EBV_binder	0.2878476760176408	D1	RAKFKQLL	MSLE	0.2878476760176408
24	24	PoE	0	Pearson_A0201_ELAGIGILTV_MART-1_Cancer_binder	0.1120908726206808	D1	ELAGIGILTV	Pearson	0.1120908726206808
25	25	PoE	0	Pearson_A0201_GILGFVFTL_Flu-MP_Influenza_binder	0.5243602867483389	D1	GILGFVFTL	Pearson	0.5243602867483389
26	26	PoE	0	Pearson_A0201_GLCTLVAML_BMLF1_EBV_binder	0.944992747235344	D1	GLCTLVAML	Pearson	0.944992747235344
27	27	PoE	0	Pearson_A0301_KLGGALQAK_IE-1_CMV_binder	0.3120417439342258	D1	KLGGALQAK	Pearson	0.3120417439342258
28	28	PoE	0	Pearson_A0301_RLRAEAQVK_EMNA-3A_EBV_binder	0.2712780512833422	D1	RLRAEAQVK	Pearson	0.2712780512833422
29	29	PoE	0	Pearson_A1101_IVTDFSVIK_EBNA-3B_EBV_binder	0.1600182602002579	D1	IVTDFSVIK	Pearson	0.1600182602002579
30	30	PoE	0	Pearson_A1101_AVFDRKSDAK_EBNA-3B_EBV_binder	-0.044951233784942	D1	AVFDRKSDAK	Pearson	-0.044951233784942
31	31	PoE	0	Pearson_B0801_RAKFKQLL_BZLF1_EBV_binder	0.0214523264721832	D1	RAKFKQLL	Pearson	0.0214523264721832
32	32	Concat	0	MSLE_A0201_ELAGIGILTV_MART-1_Cancer_binder	0.2779912905579157	D1	ELAGIGILTV	MSLE	0.2779912905579157
33	33	Concat	0	MSLE_A0201_GILGFVFTL_Flu-MP_Influenza_binder	1.3172707502005725	D1	GILGFVFTL	MSLE	1.3172707502005725
34	34	Concat	0	MSLE_A0201_GLCTLVAML_BMLF1_EBV_binder	0.0877222378740372	D1	GLCTLVAML	MSLE	0.0877222378740372
35	35	Concat	0	MSLE_A0301_KLGGALQAK_IE-1_CMV_binder	1.2040769091223962	D1	KLGGALQAK	MSLE	1.2040769091223962
36	36	Concat	0	MSLE_A0301_RLRAEAQVK_EMNA-3A_EBV_binder	0.8606513294182124	D1	RLRAEAQVK	MSLE	0.8606513294182124
37	37	Concat	0	MSLE_A1101_IVTDFSVIK_EBNA-3B_EBV_binder	5.830763581628525	D1	IVTDFSVIK	MSLE	5.830763581628525
38	38	Concat	0	MSLE_A1101_AVFDRKSDAK_EBNA-3B_EBV_binder	9.4394241940796	D1	AVFDRKSDAK	MSLE	9.4394241940796
39	39	Concat	0	MSLE_B0801_RAKFKQLL_BZLF1_EBV_binder	0.3007861285257996	D1	RAKFKQLL	MSLE	0.3007861285257996
40	40	Concat	0	Pearson_A0201_ELAGIGILTV_MART-1_Cancer_binder	0.0557133779315006	D1	ELAGIGILTV	Pearson	0.0557133779315006
41	41	Concat	0	Pearson_A0201_GILGFVFTL_Flu-MP_Influenza_binder	0.6241170634461034	D1	GILGFVFTL	Pearson	0.6241170634461034
42	42	Concat	0	Pearson_A0201_GLCTLVAML_BMLF1_EBV_binder	0.0356597269425009	D1	GLCTLVAML	Pearson	0.0356597269425009
43	43	Concat	0	Pearson_A0301_KLGGALQAK_IE-1_CMV_binder	0.0842178889660933	D1	KLGGALQAK	Pearson	0.0842178889660933
44	44	Concat	0	Pearson_A0301_RLRAEAQVK_EMNA-3A_EBV_binder	0.0707667438408677	D1	RLRAEAQVK	Pearson	0.0707667438408677
45	45	Concat	0	Pearson_A1101_IVTDFSVIK_EBNA-3B_EBV_binder	0.3984302324458109	D1	IVTDFSVIK	Pearson	0.3984302324458109
46	46	Concat	0	Pearson_A1101_AVFDRKSDAK_EBNA-3B_EBV_binder	-0.0353491244486276	D1	AVFDRKSDAK	Pearson	-0.0353491244486276
47	47	Concat	0	Pearson_B0801_RAKFKQLL_BZLF1_EBV_binder	-0.0003336972230086	D1	RAKFKQLL	Pearson	-0.0003336972230086
48	80	mvTCR	1	MSLE_A0201_ELAGIGILTV_MART-1_Cancer_binder	0.2034165471245903	D1	ELAGIGILTV	MSLE	0.2034165471245903
49	81	mvTCR	1	MSLE_A0201_GILGFVFTL_Flu-MP_Influenza_binder	1.2004290911455509	D1	GILGFVFTL	MSLE	1.2004290911455509
50	82	mvTCR	1	MSLE_A0201_GLCTLVAML_BMLF1_EBV_binder	0.0810093510660029	D1	GLCTLVAML	MSLE	0.0810093510660029
51	83	mvTCR	1	MSLE_A0301_KLGGALQAK_IE-1_CMV_binder	1.5254128243582916	D1	KLGGALQAK	MSLE	1.5254128243582916
52	84	mvTCR	1	MSLE_A0301_RLRAEAQVK_EMNA-3A_EBV_binder	0.9367142347329654	D1	RLRAEAQVK	MSLE	0.9367142347329654
53	85	mvTCR	1	MSLE_A1101_IVTDFSVIK_EBNA-3B_EBV_binder	5.660017975904309	D1	IVTDFSVIK	MSLE	5.660017975904309
54	86	mvTCR	1	MSLE_A1101_AVFDRKSDAK_EBNA-3B_EBV_binder	7.570414569024819	D1	AVFDRKSDAK	MSLE	7.570414569024819
55	87	mvTCR	1	MSLE_B0801_RAKFKQLL_BZLF1_EBV_binder	0.2590875837285493	D1	RAKFKQLL	MSLE	0.2590875837285493
56	88	mvTCR	1	Pearson_A0201_ELAGIGILTV_MART-1_Cancer_binder	0.0276331887692791	D1	ELAGIGILTV	Pearson	0.0276331887692791
57	89	mvTCR	1	Pearson_A0201_GILGFVFTL_Flu-MP_Influenza_binder	0.7345216599461314	D1	GILGFVFTL	Pearson	0.7345216599461314
58	90	mvTCR	1	Pearson_A0201_GLCTLVAML_BMLF1_EBV_binder	0.0238320020198426	D1	GLCTLVAML	Pearson	0.0238320020198426
59	91	mvTCR	1	Pearson_A0301_KLGGALQAK_IE-1_CMV_binder	-0.0010874892235515	D1	KLGGALQAK	Pearson	-0.0010874892235515
60	92	mvTCR	1	Pearson_A0301_RLRAEAQVK_EMNA-3A_EBV_binder	0.0631208764253931	D1	RLRAEAQVK	Pearson	0.0631208764253931
61	93	mvTCR	1	Pearson_A1101_IVTDFSVIK_EBNA-3B_EBV_binder	0.2482536536841062	D1	IVTDFSVIK	Pearson	0.2482536536841062
62	94	mvTCR	1	Pearson_A1101_AVFDRKSDAK_EBNA-3B_EBV_binder	-0.0176110351870748	D1	AVFDRKSDAK	Pearson	-0.0176110351870748
63	95	mvTCR	1	Pearson_B0801_RAKFKQLL_BZLF1_EBV_binder	0.0452308432085524	D1	RAKFKQLL	Pearson	0.0452308432085524
64	96	PoE	1	MSLE_A0201_ELAGIGILTV_MART-1_Cancer_binder	0.1742764878244617	D1	ELAGIGILTV	MSLE	0.1742764878244617
65	97	PoE	1	MSLE_A0201_GILGFVFTL_Flu-MP_Influenza_binder	1.139171443202897	D1	GILGFVFTL	MSLE	1.139171443202897
66	98	PoE	1	MSLE_A0201_GLCTLVAML_BMLF1_EBV_binder	0.0786082826263248	D1	GLCTLVAML	MSLE	0.0786082826263248
67	99	PoE	1	MSLE_A0301_KLGGALQAK_IE-1_CMV_binder	0.9829826026581976	D1	KLGGALQAK	MSLE	0.9829826026581976
68	100	PoE	1	MSLE_A0301_RLRAEAQVK_EMNA-3A_EBV_binder	0.7387512182027468	D1	RLRAEAQVK	MSLE	0.7387512182027468
69	101	PoE	1	MSLE_A1101_IVTDFSVIK_EBNA-3B_EBV_binder	8.078145672022957	D1	IVTDFSVIK	MSLE	8.078145672022957
70	102	PoE	1	MSLE_A1101_AVFDRKSDAK_EBNA-3B_EBV_binder	8.005587646945035	D1	AVFDRKSDAK	MSLE	8.005587646945035
71	103	PoE	1	MSLE_B0801_RAKFKQLL_BZLF1_EBV_binder	0.2825620225240114	D1	RAKFKQLL	MSLE	0.2825620225240114
72	104	PoE	1	Pearson_A0201_ELAGIGILTV_MART-1_Cancer_binder	0.0544814081274503	D1	ELAGIGILTV	Pearson	0.0544814081274503
73	105	PoE	1	Pearson_A0201_GILGFVFTL_Flu-MP_Influenza_binder	0.7155876628605422	D1	GILGFVFTL	Pearson	0.7155876628605422
74	106	PoE	1	Pearson_A0201_GLCTLVAML_BMLF1_EBV_binder	0.1904053369582685	D1	GLCTLVAML	Pearson	0.1904053369582685
75	107	PoE	1	Pearson_A0301_KLGGALQAK_IE-1_CMV_binder	0.3456725752966101	D1	KLGGALQAK	Pearson	0.3456725752966101
76	108	PoE	1	Pearson_A0301_RLRAEAQVK_EMNA-3A_EBV_binder	0.2739175200651672	D1	RLRAEAQVK	Pearson	0.2739175200651672
77	109	PoE	1	Pearson_A1101_IVTDFSVIK_EBNA-3B_EBV_binder	0.2425009583708159	D1	IVTDFSVIK	Pearson	0.2425009583708159
78	110	PoE	1	Pearson_A1101_AVFDRKSDAK_EBNA-3B_EBV_binder	-0.0882705225583779	D1	AVFDRKSDAK	Pearson	-0.0882705225583779
79	111	PoE	1	Pearson_B0801_RAKFKQLL_BZLF1_EBV_binder	0.3045545262353483	D1	RAKFKQLL	Pearson	0.3045545262353483
80	112	Concat	1	MSLE_A0201_ELAGIGILTV_MART-1_Cancer_binder	0.347593443359031	D1	ELAGIGILTV	MSLE	0.347593443359031
81	113	Concat	1	MSLE_A0201_GILGFVFTL_Flu-MP_Influenza_binder	1.1294742695820073	D1	GILGFVFTL	MSLE	1.1294742695820073
82	114	Concat	1	MSLE_A0201_GLCTLVAML_BMLF1_EBV_binder	0.1073225030783494	D1	GLCTLVAML	MSLE	0.1073225030783494
83	115	Concat	1	MSLE_A0301_KLGGALQAK_IE-1_CMV_binder	1.2506227047913578	D1	KLGGALQAK	MSLE	1.2506227047913578
84	116	Concat	1	MSLE_A0301_RLRAEAQVK_EMNA-3A_EBV_binder	0.7827603516879936	D1	RLRAEAQVK	MSLE	0.7827603516879936
85	117	Concat	1	MSLE_A1101_IVTDFSVIK_EBNA-3B_EBV_binder	8.278504285729445	D1	IVTDFSVIK	MSLE	8.278504285729445
86	118	Concat	1	MSLE_A1101_AVFDRKSDAK_EBNA-3B_EBV_binder	6.042004486059339	D1	AVFDRKSDAK	MSLE	6.042004486059339
87	119	Concat	1	MSLE_B0801_RAKFKQLL_BZLF1_EBV_binder	0.2333333951872772	D1	RAKFKQLL	MSLE	0.2333333951872772
88	120	Concat	1	Pearson_A0201_ELAGIGILTV_MART-1_Cancer_binder	0.1207221842903238	D1	ELAGIGILTV	Pearson	0.1207221842903238
89	121	Concat	1	Pearson_A0201_GILGFVFTL_Flu-MP_Influenza_binder	0.6738499940960332	D1	GILGFVFTL	Pearson	0.6738499940960332
90	122	Concat	1	Pearson_A0201_GLCTLVAML_BMLF1_EBV_binder	0.0674803688309407	D1	GLCTLVAML	Pearson	0.0674803688309407
91	123	Concat	1	Pearson_A0301_KLGGALQAK_IE-1_CMV_binder	0.2683929937093855	D1	KLGGALQAK	Pearson	0.2683929937093855
92	124	Concat	1	Pearson_A0301_RLRAEAQVK_EMNA-3A_EBV_binder	0.2538676673008111	D1	RLRAEAQVK	Pearson	0.2538676673008111
93	125	Concat	1	Pearson_A1101_IVTDFSVIK_EBNA-3B_EBV_binder	0.034278249185602	D1	IVTDFSVIK	Pearson	0.034278249185602
94	126	Concat	1	Pearson_A1101_AVFDRKSDAK_EBNA-3B_EBV_binder	0.477950863781906	D1	AVFDRKSDAK	Pearson	0.477950863781906
95	127	Concat	1	Pearson_B0801_RAKFKQLL_BZLF1_EBV_binder	-0.0341012015317031	D1	RAKFKQLL	Pearson	-0.0341012015317031
96	160	mvTCR	2	MSLE_A0201_ELAGIGILTV_MART-1_Cancer_binder	0.2016606368394922	D1	ELAGIGILTV	MSLE	0.2016606368394922
97	161	mvTCR	2	MSLE_A0201_GILGFVFTL_Flu-MP_Influenza_binder	3.1113297929775285	D1	GILGFVFTL	MSLE	3.1113297929775285
98	162	mvTCR	2	MSLE_A0201_GLCTLVAML_BMLF1_EBV_binder	0.1005372170399999	D1	GLCTLVAML	MSLE	0.1005372170399999
99	163	mvTCR	2	MSLE_A0301_KLGGALQAK_IE-1_CMV_binder	0.92310723481397	D1	KLGGALQAK	MSLE	0.92310723481397
100	164	mvTCR	2	MSLE_A0301_RLRAEAQVK_EMNA-3A_EBV_binder	0.6542629730357435	D1	RLRAEAQVK	MSLE	0.6542629730357435
101	165	mvTCR	2	MSLE_A1101_IVTDFSVIK_EBNA-3B_EBV_binder	4.607303225454402	D1	IVTDFSVIK	MSLE	4.607303225454402
102	166	mvTCR	2	MSLE_A1101_AVFDRKSDAK_EBNA-3B_EBV_binder	2.108866748503308	D1	AVFDRKSDAK	MSLE	2.108866748503308
103	167	mvTCR	2	MSLE_B0801_RAKFKQLL_BZLF1_EBV_binder	0.2495744122869576	D1	RAKFKQLL	MSLE	0.2495744122869576
104	168	mvTCR	2	Pearson_A0201_ELAGIGILTV_MART-1_Cancer_binder	0.2850883335505464	D1	ELAGIGILTV	Pearson	0.2850883335505464
105	169	mvTCR	2	Pearson_A0201_GILGFVFTL_Flu-MP_Influenza_binder	0.4900752956129236	D1	GILGFVFTL	Pearson	0.4900752956129236
106	170	mvTCR	2	Pearson_A0201_GLCTLVAML_BMLF1_EBV_binder	0.0688986115973914	D1	GLCTLVAML	Pearson	0.0688986115973914
107	171	mvTCR	2	Pearson_A0301_KLGGALQAK_IE-1_CMV_binder	0.4198811915817356	D1	KLGGALQAK	Pearson	0.4198811915817356
108	172	mvTCR	2	Pearson_A0301_RLRAEAQVK_EMNA-3A_EBV_binder	0.3524272396683074	D1	RLRAEAQVK	Pearson	0.3524272396683074
109	173	mvTCR	2	Pearson_A1101_IVTDFSVIK_EBNA-3B_EBV_binder	0.0960158089909222	D1	IVTDFSVIK	Pearson	0.0960158089909222
110	174	mvTCR	2	Pearson_A1101_AVFDRKSDAK_EBNA-3B_EBV_binder	0.0355567286937283	D1	AVFDRKSDAK	Pearson	0.0355567286937283
111	175	mvTCR	2	Pearson_B0801_RAKFKQLL_BZLF1_EBV_binder	0.0278064779619208	D1	RAKFKQLL	Pearson	0.0278064779619208
112	176	PoE	2	MSLE_A0201_ELAGIGILTV_MART-1_Cancer_binder	0.1901336641406227	D1	ELAGIGILTV	MSLE	0.1901336641406227
113	177	PoE	2	MSLE_A0201_GILGFVFTL_Flu-MP_Influenza_binder	3.1039935496009434	D1	GILGFVFTL	MSLE	3.1039935496009434
114	178	PoE	2	MSLE_A0201_GLCTLVAML_BMLF1_EBV_binder	0.1017399936402509	D1	GLCTLVAML	MSLE	0.1017399936402509
115	179	PoE	2	MSLE_A0301_KLGGALQAK_IE-1_CMV_binder	0.9660183031585085	D1	KLGGALQAK	MSLE	0.9660183031585085
116	180	PoE	2	MSLE_A0301_RLRAEAQVK_EMNA-3A_EBV_binder	0.6700911259748131	D1	RLRAEAQVK	MSLE	0.6700911259748131
117	181	PoE	2	MSLE_A1101_IVTDFSVIK_EBNA-3B_EBV_binder	6.268172313281251	D1	IVTDFSVIK	MSLE	6.268172313281251
118	182	PoE	2	MSLE_A1101_AVFDRKSDAK_EBNA-3B_EBV_binder	2.7842341116004103	D1	AVFDRKSDAK	MSLE	2.7842341116004103
119	183	PoE	2	MSLE_B0801_RAKFKQLL_BZLF1_EBV_binder	0.2560056464309745	D1	RAKFKQLL	MSLE	0.2560056464309745
120	184	PoE	2	Pearson_A0201_ELAGIGILTV_MART-1_Cancer_binder	0.3225043953806885	D1	ELAGIGILTV	Pearson	0.3225043953806885
121	185	PoE	2	Pearson_A0201_GILGFVFTL_Flu-MP_Influenza_binder	0.431375714390889	D1	GILGFVFTL	Pearson	0.431375714390889
122	186	PoE	2	Pearson_A0201_GLCTLVAML_BMLF1_EBV_binder	0.0267006538967616	D1	GLCTLVAML	Pearson	0.0267006538967616
123	187	PoE	2	Pearson_A0301_KLGGALQAK_IE-1_CMV_binder	0.4248979179788063	D1	KLGGALQAK	Pearson	0.4248979179788063
124	188	PoE	2	Pearson_A0301_RLRAEAQVK_EMNA-3A_EBV_binder	0.3452127014133153	D1	RLRAEAQVK	Pearson	0.3452127014133153
125	189	PoE	2	Pearson_A1101_IVTDFSVIK_EBNA-3B_EBV_binder	0.1076155139988423	D1	IVTDFSVIK	Pearson	0.1076155139988423
126	190	PoE	2	Pearson_A1101_AVFDRKSDAK_EBNA-3B_EBV_binder	-0.0134166000520589	D1	AVFDRKSDAK	Pearson	-0.0134166000520589
127	191	PoE	2	Pearson_B0801_RAKFKQLL_BZLF1_EBV_binder	0.0577819867461597	D1	RAKFKQLL	Pearson	0.0577819867461597
128	192	Concat	2	MSLE_A0201_ELAGIGILTV_MART-1_Cancer_binder	0.2348851804157196	D1	ELAGIGILTV	MSLE	0.2348851804157196
129	193	Concat	2	MSLE_A0201_GILGFVFTL_Flu-MP_Influenza_binder	3.355111559921024	D1	GILGFVFTL	MSLE	3.355111559921024
130	194	Concat	2	MSLE_A0201_GLCTLVAML_BMLF1_EBV_binder	0.1019588927976292	D1	GLCTLVAML	MSLE	0.1019588927976292
131	195	Concat	2	MSLE_A0301_KLGGALQAK_IE-1_CMV_binder	1.3042713832835042	D1	KLGGALQAK	MSLE	1.3042713832835042
132	196	Concat	2	MSLE_A0301_RLRAEAQVK_EMNA-3A_EBV_binder	0.7898208169904037	D1	RLRAEAQVK	MSLE	0.7898208169904037
133	197	Concat	2	MSLE_A1101_IVTDFSVIK_EBNA-3B_EBV_binder	7.181590090031575	D1	IVTDFSVIK	MSLE	7.181590090031575
134	198	Concat	2	MSLE_A1101_AVFDRKSDAK_EBNA-3B_EBV_binder	3.0377453981600837	D1	AVFDRKSDAK	MSLE	3.0377453981600837
135	199	Concat	2	MSLE_B0801_RAKFKQLL_BZLF1_EBV_binder	0.2481951969432745	D1	RAKFKQLL	MSLE	0.2481951969432745
136	200	Concat	2	Pearson_A0201_ELAGIGILTV_MART-1_Cancer_binder	0.0048135878082739	D1	ELAGIGILTV	Pearson	0.0048135878082739
137	201	Concat	2	Pearson_A0201_GILGFVFTL_Flu-MP_Influenza_binder	0.3524857956111918	D1	GILGFVFTL	Pearson	0.3524857956111918
138	202	Concat	2	Pearson_A0201_GLCTLVAML_BMLF1_EBV_binder	0.0353552954549746	D1	GLCTLVAML	Pearson	0.0353552954549746
139	203	Concat	2	Pearson_A0301_KLGGALQAK_IE-1_CMV_binder	0.2536445046715895	D1	KLGGALQAK	Pearson	0.2536445046715895
140	204	Concat	2	Pearson_A0301_RLRAEAQVK_EMNA-3A_EBV_binder	0.2400466716560757	D1	RLRAEAQVK	Pearson	0.2400466716560757
141	205	Concat	2	Pearson_A1101_IVTDFSVIK_EBNA-3B_EBV_binder	0.1263469506026788	D1	IVTDFSVIK	Pearson	0.1263469506026788
142	206	Concat	2	Pearson_A1101_AVFDRKSDAK_EBNA-3B_EBV_binder	0.0110316174434132	D1	AVFDRKSDAK	Pearson	0.0110316174434132
143	207	Concat	2	Pearson_B0801_RAKFKQLL_BZLF1_EBV_binder	0.0417159521374278	D1	RAKFKQLL	Pearson	0.0417159521374278
144	240	mvTCR	3	MSLE_A0201_ELAGIGILTV_MART-1_Cancer_binder	0.1366169066969657	D1	ELAGIGILTV	MSLE	0.1366169066969657
145	241	mvTCR	3	MSLE_A0201_GILGFVFTL_Flu-MP_Influenza_binder	1.7019010585834762	D1	GILGFVFTL	MSLE	1.7019010585834762
146	242	mvTCR	3	MSLE_A0201_GLCTLVAML_BMLF1_EBV_binder	0.0992259400427173	D1	GLCTLVAML	MSLE	0.0992259400427173
147	243	mvTCR	3	MSLE_A0301_KLGGALQAK_IE-1_CMV_binder	0.9988886801693936	D1	KLGGALQAK	MSLE	0.9988886801693936
148	244	mvTCR	3	MSLE_A0301_RLRAEAQVK_EMNA-3A_EBV_binder	0.7064853175478186	D1	RLRAEAQVK	MSLE	0.7064853175478186
149	245	mvTCR	3	MSLE_A1101_IVTDFSVIK_EBNA-3B_EBV_binder	7.6088558580286865	D1	IVTDFSVIK	MSLE	7.6088558580286865
150	246	mvTCR	3	MSLE_A1101_AVFDRKSDAK_EBNA-3B_EBV_binder	2.18069459369303	D1	AVFDRKSDAK	MSLE	2.18069459369303
151	247	mvTCR	3	MSLE_B0801_RAKFKQLL_BZLF1_EBV_binder	0.3083617387994481	D1	RAKFKQLL	MSLE	0.3083617387994481
152	248	mvTCR	3	Pearson_A0201_ELAGIGILTV_MART-1_Cancer_binder	0.5496965546537476	D1	ELAGIGILTV	Pearson	0.5496965546537476
153	249	mvTCR	3	Pearson_A0201_GILGFVFTL_Flu-MP_Influenza_binder	0.6749836529017258	D1	GILGFVFTL	Pearson	0.6749836529017258
154	250	mvTCR	3	Pearson_A0201_GLCTLVAML_BMLF1_EBV_binder	0.0447222642945765	D1	GLCTLVAML	Pearson	0.0447222642945765
155	251	mvTCR	3	Pearson_A0301_KLGGALQAK_IE-1_CMV_binder	0.4574603890916822	D1	KLGGALQAK	Pearson	0.4574603890916822
156	252	mvTCR	3	Pearson_A0301_RLRAEAQVK_EMNA-3A_EBV_binder	0.3810654463904891	D1	RLRAEAQVK	Pearson	0.3810654463904891
157	253	mvTCR	3	Pearson_A1101_IVTDFSVIK_EBNA-3B_EBV_binder	0.2897033952700103	D1	IVTDFSVIK	Pearson	0.2897033952700103
158	254	mvTCR	3	Pearson_A1101_AVFDRKSDAK_EBNA-3B_EBV_binder	0.5433168024892748	D1	AVFDRKSDAK	Pearson	0.5433168024892748
159	255	mvTCR	3	Pearson_B0801_RAKFKQLL_BZLF1_EBV_binder	0.0104518954312438	D1	RAKFKQLL	Pearson	0.0104518954312438
160	256	PoE	3	MSLE_A0201_ELAGIGILTV_MART-1_Cancer_binder	0.1844143465979403	D1	ELAGIGILTV	MSLE	0.1844143465979403
161	257	PoE	3	MSLE_A0201_GILGFVFTL_Flu-MP_Influenza_binder	1.436903119562836	D1	GILGFVFTL	MSLE	1.436903119562836
162	258	PoE	3	MSLE_A0201_GLCTLVAML_BMLF1_EBV_binder	0.1048181104947037	D1	GLCTLVAML	MSLE	0.1048181104947037
163	259	PoE	3	MSLE_A0301_KLGGALQAK_IE-1_CMV_binder	0.8668902583752949	D1	KLGGALQAK	MSLE	0.8668902583752949
164	260	PoE	3	MSLE_A0301_RLRAEAQVK_EMNA-3A_EBV_binder	0.6326678422409319	D1	RLRAEAQVK	MSLE	0.6326678422409319
165	261	PoE	3	MSLE_A1101_IVTDFSVIK_EBNA-3B_EBV_binder	5.945848809568604	D1	IVTDFSVIK	MSLE	5.945848809568604
166	262	PoE	3	MSLE_A1101_AVFDRKSDAK_EBNA-3B_EBV_binder	2.9941766888125327	D1	AVFDRKSDAK	MSLE	2.9941766888125327
167	263	PoE	3	MSLE_B0801_RAKFKQLL_BZLF1_EBV_binder	0.3130946670079771	D1	RAKFKQLL	MSLE	0.3130946670079771
168	264	PoE	3	Pearson_A0201_ELAGIGILTV_MART-1_Cancer_binder	0.1571415911367412	D1	ELAGIGILTV	Pearson	0.1571415911367412
169	265	PoE	3	Pearson_A0201_GILGFVFTL_Flu-MP_Influenza_binder	0.5810419756054536	D1	GILGFVFTL	Pearson	0.5810419756054536
170	266	PoE	3	Pearson_A0201_GLCTLVAML_BMLF1_EBV_binder	-0.0189603455046681	D1	GLCTLVAML	Pearson	-0.0189603455046681
171	267	PoE	3	Pearson_A0301_KLGGALQAK_IE-1_CMV_binder	0.4595490332717492	D1	KLGGALQAK	Pearson	0.4595490332717492
172	268	PoE	3	Pearson_A0301_RLRAEAQVK_EMNA-3A_EBV_binder	0.4051696443080559	D1	RLRAEAQVK	Pearson	0.4051696443080559
173	269	PoE	3	Pearson_A1101_IVTDFSVIK_EBNA-3B_EBV_binder	0.0757357457792766	D1	IVTDFSVIK	Pearson	0.0757357457792766
174	270	PoE	3	Pearson_A1101_AVFDRKSDAK_EBNA-3B_EBV_binder	0.2451098446934938	D1	AVFDRKSDAK	Pearson	0.2451098446934938
175	271	PoE	3	Pearson_B0801_RAKFKQLL_BZLF1_EBV_binder	0.0715598641851126	D1	RAKFKQLL	Pearson	0.0715598641851126
176	272	Concat	3	MSLE_A0201_ELAGIGILTV_MART-1_Cancer_binder	0.1651851087426518	D1	ELAGIGILTV	MSLE	0.1651851087426518
177	273	Concat	3	MSLE_A0201_GILGFVFTL_Flu-MP_Influenza_binder	1.187929790481877	D1	GILGFVFTL	MSLE	1.187929790481877
178	274	Concat	3	MSLE_A0201_GLCTLVAML_BMLF1_EBV_binder	0.1006035403049387	D1	GLCTLVAML	MSLE	0.1006035403049387
179	275	Concat	3	MSLE_A0301_KLGGALQAK_IE-1_CMV_binder	0.8169471123014308	D1	KLGGALQAK	MSLE	0.8169471123014308
180	276	Concat	3	MSLE_A0301_RLRAEAQVK_EMNA-3A_EBV_binder	0.6096996484985435	D1	RLRAEAQVK	MSLE	0.6096996484985435
181	277	Concat	3	MSLE_A1101_IVTDFSVIK_EBNA-3B_EBV_binder	7.8565722659135	D1	IVTDFSVIK	MSLE	7.8565722659135
182	278	Concat	3	MSLE_A1101_AVFDRKSDAK_EBNA-3B_EBV_binder	3.3122798792428987	D1	AVFDRKSDAK	MSLE	3.3122798792428987
183	279	Concat	3	MSLE_B0801_RAKFKQLL_BZLF1_EBV_binder	0.3125138713695121	D1	RAKFKQLL	MSLE	0.3125138713695121
184	280	Concat	3	Pearson_A0201_ELAGIGILTV_MART-1_Cancer_binder	0.255365792978368	D1	ELAGIGILTV	Pearson	0.255365792978368
185	281	Concat	3	Pearson_A0201_GILGFVFTL_Flu-MP_Influenza_binder	0.6848960700595419	D1	GILGFVFTL	Pearson	0.6848960700595419
186	282	Concat	3	Pearson_A0201_GLCTLVAML_BMLF1_EBV_binder	0.0016711714213513	D1	GLCTLVAML	Pearson	0.0016711714213513
187	283	Concat	3	Pearson_A0301_KLGGALQAK_IE-1_CMV_binder	0.5715254767596488	D1	KLGGALQAK	Pearson	0.5715254767596488
188	284	Concat	3	Pearson_A0301_RLRAEAQVK_EMNA-3A_EBV_binder	0.4576745766564791	D1	RLRAEAQVK	Pearson	0.4576745766564791
189	285	Concat	3	Pearson_A1101_IVTDFSVIK_EBNA-3B_EBV_binder	0.1666937693431345	D1	IVTDFSVIK	Pearson	0.1666937693431345
190	286	Concat	3	Pearson_A1101_AVFDRKSDAK_EBNA-3B_EBV_binder	0.2362885668361882	D1	AVFDRKSDAK	Pearson	0.2362885668361882
191	287	Concat	3	Pearson_B0801_RAKFKQLL_BZLF1_EBV_binder	-0.0097865911021223	D1	RAKFKQLL	Pearson	-0.0097865911021223
192	320	mvTCR	4	MSLE_A0201_ELAGIGILTV_MART-1_Cancer_binder	0.1973810899988292	D1	ELAGIGILTV	MSLE	0.1973810899988292
193	321	mvTCR	4	MSLE_A0201_GILGFVFTL_Flu-MP_Influenza_binder	0.354259381399216	D1	GILGFVFTL	MSLE	0.354259381399216
194	322	mvTCR	4	MSLE_A0201_GLCTLVAML_BMLF1_EBV_binder	0.118006710359941	D1	GLCTLVAML	MSLE	0.118006710359941
195	323	mvTCR	4	MSLE_A0301_KLGGALQAK_IE-1_CMV_binder	0.7124960456660823	D1	KLGGALQAK	MSLE	0.7124960456660823
196	324	mvTCR	4	MSLE_A0301_RLRAEAQVK_EMNA-3A_EBV_binder	0.5492816646916054	D1	RLRAEAQVK	MSLE	0.5492816646916054
197	325	mvTCR	4	MSLE_A1101_IVTDFSVIK_EBNA-3B_EBV_binder	4.799488881842963	D1	IVTDFSVIK	MSLE	4.799488881842963
198	326	mvTCR	4	MSLE_A1101_AVFDRKSDAK_EBNA-3B_EBV_binder	4.709615131131407	D1	AVFDRKSDAK	MSLE	4.709615131131407
199	327	mvTCR	4	MSLE_B0801_RAKFKQLL_BZLF1_EBV_binder	0.3015861102673364	D1	RAKFKQLL	MSLE	0.3015861102673364
200	328	mvTCR	4	Pearson_A0201_ELAGIGILTV_MART-1_Cancer_binder	0.3221311734696561	D1	ELAGIGILTV	Pearson	0.3221311734696561
201	329	mvTCR	4	Pearson_A0201_GILGFVFTL_Flu-MP_Influenza_binder	0.7476700352285875	D1	GILGFVFTL	Pearson	0.7476700352285875
202	330	mvTCR	4	Pearson_A0201_GLCTLVAML_BMLF1_EBV_binder	-0.006993383388166	D1	GLCTLVAML	Pearson	-0.006993383388166
203	331	mvTCR	4	Pearson_A0301_KLGGALQAK_IE-1_CMV_binder	0.6159768867870925	D1	KLGGALQAK	Pearson	0.6159768867870925
204	332	mvTCR	4	Pearson_A0301_RLRAEAQVK_EMNA-3A_EBV_binder	0.5000358152156198	D1	RLRAEAQVK	Pearson	0.5000358152156198
205	333	mvTCR	4	Pearson_A1101_IVTDFSVIK_EBNA-3B_EBV_binder	0.2549979569365883	D1	IVTDFSVIK	Pearson	0.2549979569365883
206	334	mvTCR	4	Pearson_A1101_AVFDRKSDAK_EBNA-3B_EBV_binder	0.2215128298094207	D1	AVFDRKSDAK	Pearson	0.2215128298094207
207	335	mvTCR	4	Pearson_B0801_RAKFKQLL_BZLF1_EBV_binder	0.1270015333088079	D1	RAKFKQLL	Pearson	0.1270015333088079
208	336	PoE	4	MSLE_A0201_ELAGIGILTV_MART-1_Cancer_binder	0.3349065545319766	D1	ELAGIGILTV	MSLE	0.3349065545319766
209	337	PoE	4	MSLE_A0201_GILGFVFTL_Flu-MP_Influenza_binder	1.0217824330710017	D1	GILGFVFTL	MSLE	1.0217824330710017
210	338	PoE	4	MSLE_A0201_GLCTLVAML_BMLF1_EBV_binder	0.1142264165876319	D1	GLCTLVAML	MSLE	0.1142264165876319
211	339	PoE	4	MSLE_A0301_KLGGALQAK_IE-1_CMV_binder	1.123246009521526	D1	KLGGALQAK	MSLE	1.123246009521526
212	340	PoE	4	MSLE_A0301_RLRAEAQVK_EMNA-3A_EBV_binder	0.6474937849682076	D1	RLRAEAQVK	MSLE	0.6474937849682076
213	341	PoE	4	MSLE_A1101_IVTDFSVIK_EBNA-3B_EBV_binder	6.204699475193308	D1	IVTDFSVIK	MSLE	6.204699475193308
214	342	PoE	4	MSLE_A1101_AVFDRKSDAK_EBNA-3B_EBV_binder	4.998790653628925	D1	AVFDRKSDAK	MSLE	4.998790653628925
215	343	PoE	4	MSLE_B0801_RAKFKQLL_BZLF1_EBV_binder	0.328618239607224	D1	RAKFKQLL	MSLE	0.328618239607224
216	344	PoE	4	Pearson_A0201_ELAGIGILTV_MART-1_Cancer_binder	0.4404480571377785	D1	ELAGIGILTV	Pearson	0.4404480571377785
217	345	PoE	4	Pearson_A0201_GILGFVFTL_Flu-MP_Influenza_binder	0.5513599526397024	D1	GILGFVFTL	Pearson	0.5513599526397024
218	346	PoE	4	Pearson_A0201_GLCTLVAML_BMLF1_EBV_binder	0.0319721433308366	D1	GLCTLVAML	Pearson	0.0319721433308366
219	347	PoE	4	Pearson_A0301_KLGGALQAK_IE-1_CMV_binder	0.3863587033721579	D1	KLGGALQAK	Pearson	0.3863587033721579
220	348	PoE	4	Pearson_A0301_RLRAEAQVK_EMNA-3A_EBV_binder	0.4074470654851824	D1	RLRAEAQVK	Pearson	0.4074470654851824
221	349	PoE	4	Pearson_A1101_IVTDFSVIK_EBNA-3B_EBV_binder	0.2407640549535379	D1	IVTDFSVIK	Pearson	0.2407640549535379
222	350	PoE	4	Pearson_A1101_AVFDRKSDAK_EBNA-3B_EBV_binder	0.0735167188703628	D1	AVFDRKSDAK	Pearson	0.0735167188703628
223	351	PoE	4	Pearson_B0801_RAKFKQLL_BZLF1_EBV_binder	0.0698052076891557	D1	RAKFKQLL	Pearson	0.0698052076891557
224	352	Concat	4	MSLE_A0201_ELAGIGILTV_MART-1_Cancer_binder	0.1992072045336123	D1	ELAGIGILTV	MSLE	0.1992072045336123
225	353	Concat	4	MSLE_A0201_GILGFVFTL_Flu-MP_Influenza_binder	0.4879757620692836	D1	GILGFVFTL	MSLE	0.4879757620692836
226	354	Concat	4	MSLE_A0201_GLCTLVAML_BMLF1_EBV_binder	0.113697888932063	D1	GLCTLVAML	MSLE	0.113697888932063
227	355	Concat	4	MSLE_A0301_KLGGALQAK_IE-1_CMV_binder	0.7721531856688107	D1	KLGGALQAK	MSLE	0.7721531856688107
228	356	Concat	4	MSLE_A0301_RLRAEAQVK_EMNA-3A_EBV_binder	0.5566943914601382	D1	RLRAEAQVK	MSLE	0.5566943914601382
229	357	Concat	4	MSLE_A1101_IVTDFSVIK_EBNA-3B_EBV_binder	6.105563703188204	D1	IVTDFSVIK	MSLE	6.105563703188204
230	358	Concat	4	MSLE_A1101_AVFDRKSDAK_EBNA-3B_EBV_binder	5.027223710919345	D1	AVFDRKSDAK	MSLE	5.027223710919345
231	359	Concat	4	MSLE_B0801_RAKFKQLL_BZLF1_EBV_binder	0.3103800739233174	D1	RAKFKQLL	MSLE	0.3103800739233174
232	360	Concat	4	Pearson_A0201_ELAGIGILTV_MART-1_Cancer_binder	0.2609681625571423	D1	ELAGIGILTV	Pearson	0.2609681625571423
233	361	Concat	4	Pearson_A0201_GILGFVFTL_Flu-MP_Influenza_binder	0.6855978862259782	D1	GILGFVFTL	Pearson	0.6855978862259782
234	362	Concat	4	Pearson_A0201_GLCTLVAML_BMLF1_EBV_binder	0.0032717190162538	D1	GLCTLVAML	Pearson	0.0032717190162538
235	363	Concat	4	Pearson_A0301_KLGGALQAK_IE-1_CMV_binder	0.5578485056809616	D1	KLGGALQAK	Pearson	0.5578485056809616
236	364	Concat	4	Pearson_A0301_RLRAEAQVK_EMNA-3A_EBV_binder	0.4709496557046763	D1	RLRAEAQVK	Pearson	0.4709496557046763
237	365	Concat	4	Pearson_A1101_IVTDFSVIK_EBNA-3B_EBV_binder	0.489081560115246	D1	IVTDFSVIK	Pearson	0.489081560115246
238	366	Concat	4	Pearson_A1101_AVFDRKSDAK_EBNA-3B_EBV_binder	0.1133339289054496	D1	AVFDRKSDAK	Pearson	0.1133339289054496
239	367	Concat	4	Pearson_B0801_RAKFKQLL_BZLF1_EBV_binder	0.0008401696020511	D1	RAKFKQLL	Pearson	0.0008401696020511
240	400	mvTCR	0	MSLE_A0201_ELAGIGILTV_MART-1_Cancer_binder	0.0364894300406311	D2	ELAGIGILTV	MSLE	0.0364894300406311
241	401	mvTCR	0	MSLE_A0201_GILGFVFTL_Flu-MP_Influenza_binder	1.0031577945633228	D2	GILGFVFTL	MSLE	1.0031577945633228
242	402	mvTCR	0	MSLE_A0201_GLCTLVAML_BMLF1_EBV_binder	0.6126488364434469	D2	GLCTLVAML	MSLE	0.6126488364434469
243	403	mvTCR	0	MSLE_A0301_KLGGALQAK_IE-1_CMV_binder	0.8458096017069447	D2	KLGGALQAK	MSLE	0.8458096017069447
244	404	mvTCR	0	MSLE_A0301_RLRAEAQVK_EMNA-3A_EBV_binder	0.5916588173189652	D2	RLRAEAQVK	MSLE	0.5916588173189652
245	405	mvTCR	0	MSLE_A1101_IVTDFSVIK_EBNA-3B_EBV_binder	0.541488022160953	D2	IVTDFSVIK	MSLE	0.541488022160953
246	406	mvTCR	0	MSLE_A1101_AVFDRKSDAK_EBNA-3B_EBV_binder	0.6979966425657533	D2	AVFDRKSDAK	MSLE	0.6979966425657533
247	407	mvTCR	0	MSLE_B0801_RAKFKQLL_BZLF1_EBV_binder	1.2623135453627847	D2	RAKFKQLL	MSLE	1.2623135453627847
248	408	mvTCR	0	Pearson_A0201_ELAGIGILTV_MART-1_Cancer_binder	0.4057305789951021	D2	ELAGIGILTV	Pearson	0.4057305789951021
249	409	mvTCR	0	Pearson_A0201_GILGFVFTL_Flu-MP_Influenza_binder	0.7217077906663598	D2	GILGFVFTL	Pearson	0.7217077906663598
250	410	mvTCR	0	Pearson_A0201_GLCTLVAML_BMLF1_EBV_binder	0.0814940597118031	D2	GLCTLVAML	Pearson	0.0814940597118031
251	411	mvTCR	0	Pearson_A0301_KLGGALQAK_IE-1_CMV_binder	0.4723884673263644	D2	KLGGALQAK	Pearson	0.4723884673263644
252	412	mvTCR	0	Pearson_A0301_RLRAEAQVK_EMNA-3A_EBV_binder	0.3138876041846974	D2	RLRAEAQVK	Pearson	0.3138876041846974
253	413	mvTCR	0	Pearson_A1101_IVTDFSVIK_EBNA-3B_EBV_binder	0.1175701884021556	D2	IVTDFSVIK	Pearson	0.1175701884021556
254	414	mvTCR	0	Pearson_A1101_AVFDRKSDAK_EBNA-3B_EBV_binder	0.2051830036107963	D2	AVFDRKSDAK	Pearson	0.2051830036107963
255	415	mvTCR	0	Pearson_B0801_RAKFKQLL_BZLF1_EBV_binder	0.6205497506202106	D2	RAKFKQLL	Pearson	0.6205497506202106
256	416	PoE	0	MSLE_A0201_ELAGIGILTV_MART-1_Cancer_binder	0.0413302610761434	D2	ELAGIGILTV	MSLE	0.0413302610761434
257	417	PoE	0	MSLE_A0201_GILGFVFTL_Flu-MP_Influenza_binder	1.5424497156108663	D2	GILGFVFTL	MSLE	1.5424497156108663
258	418	PoE	0	MSLE_A0201_GLCTLVAML_BMLF1_EBV_binder	0.5699965322530067	D2	GLCTLVAML	MSLE	0.5699965322530067
259	419	PoE	0	MSLE_A0301_KLGGALQAK_IE-1_CMV_binder	0.9030692049617194	D2	KLGGALQAK	MSLE	0.9030692049617194
260	420	PoE	0	MSLE_A0301_RLRAEAQVK_EMNA-3A_EBV_binder	0.6092599298304743	D2	RLRAEAQVK	MSLE	0.6092599298304743
261	421	PoE	0	MSLE_A1101_IVTDFSVIK_EBNA-3B_EBV_binder	0.5252000637338133	D2	IVTDFSVIK	MSLE	0.5252000637338133
262	422	PoE	0	MSLE_A1101_AVFDRKSDAK_EBNA-3B_EBV_binder	0.7298127506514953	D2	AVFDRKSDAK	MSLE	0.7298127506514953
263	423	PoE	0	MSLE_B0801_RAKFKQLL_BZLF1_EBV_binder	2.1865313093879086	D2	RAKFKQLL	MSLE	2.1865313093879086
264	424	PoE	0	Pearson_A0201_ELAGIGILTV_MART-1_Cancer_binder	0.4250036334357138	D2	ELAGIGILTV	Pearson	0.4250036334357138
265	425	PoE	0	Pearson_A0201_GILGFVFTL_Flu-MP_Influenza_binder	0.6911666097026966	D2	GILGFVFTL	Pearson	0.6911666097026966
266	426	PoE	0	Pearson_A0201_GLCTLVAML_BMLF1_EBV_binder	0.3004608341833496	D2	GLCTLVAML	Pearson	0.3004608341833496
267	427	PoE	0	Pearson_A0301_KLGGALQAK_IE-1_CMV_binder	0.4015293572930221	D2	KLGGALQAK	Pearson	0.4015293572930221
268	428	PoE	0	Pearson_A0301_RLRAEAQVK_EMNA-3A_EBV_binder	0.2752342009271556	D2	RLRAEAQVK	Pearson	0.2752342009271556
269	429	PoE	0	Pearson_A1101_IVTDFSVIK_EBNA-3B_EBV_binder	0.112940681606432	D2	IVTDFSVIK	Pearson	0.112940681606432
270	430	PoE	0	Pearson_A1101_AVFDRKSDAK_EBNA-3B_EBV_binder	0.1779449394798458	D2	AVFDRKSDAK	Pearson	0.1779449394798458
271	431	PoE	0	Pearson_B0801_RAKFKQLL_BZLF1_EBV_binder	0.5477521128775835	D2	RAKFKQLL	Pearson	0.5477521128775835
272	432	Concat	0	MSLE_A0201_ELAGIGILTV_MART-1_Cancer_binder	0.0366189637244949	D2	ELAGIGILTV	MSLE	0.0366189637244949
273	433	Concat	0	MSLE_A0201_GILGFVFTL_Flu-MP_Influenza_binder	1.86850351387051	D2	GILGFVFTL	MSLE	1.86850351387051
274	434	Concat	0	MSLE_A0201_GLCTLVAML_BMLF1_EBV_binder	0.6239956359724131	D2	GLCTLVAML	MSLE	0.6239956359724131
275	435	Concat	0	MSLE_A0301_KLGGALQAK_IE-1_CMV_binder	0.9388121968329732	D2	KLGGALQAK	MSLE	0.9388121968329732
276	436	Concat	0	MSLE_A0301_RLRAEAQVK_EMNA-3A_EBV_binder	0.6506507556928465	D2	RLRAEAQVK	MSLE	0.6506507556928465
277	437	Concat	0	MSLE_A1101_IVTDFSVIK_EBNA-3B_EBV_binder	0.551744759520261	D2	IVTDFSVIK	MSLE	0.551744759520261
278	438	Concat	0	MSLE_A1101_AVFDRKSDAK_EBNA-3B_EBV_binder	0.7398363969348799	D2	AVFDRKSDAK	MSLE	0.7398363969348799
279	439	Concat	0	MSLE_B0801_RAKFKQLL_BZLF1_EBV_binder	2.185701741599285	D2	RAKFKQLL	MSLE	2.185701741599285
280	440	Concat	0	Pearson_A0201_ELAGIGILTV_MART-1_Cancer_binder	0.436919564739484	D2	ELAGIGILTV	Pearson	0.436919564739484
281	441	Concat	0	Pearson_A0201_GILGFVFTL_Flu-MP_Influenza_binder	0.6901293539418086	D2	GILGFVFTL	Pearson	0.6901293539418086
282	442	Concat	0	Pearson_A0201_GLCTLVAML_BMLF1_EBV_binder	0.101601492530716	D2	GLCTLVAML	Pearson	0.101601492530716
283	443	Concat	0	Pearson_A0301_KLGGALQAK_IE-1_CMV_binder	0.4009366586600625	D2	KLGGALQAK	Pearson	0.4009366586600625
284	444	Concat	0	Pearson_A0301_RLRAEAQVK_EMNA-3A_EBV_binder	0.2397414797989507	D2	RLRAEAQVK	Pearson	0.2397414797989507
285	445	Concat	0	Pearson_A1101_IVTDFSVIK_EBNA-3B_EBV_binder	0.1330733097497035	D2	IVTDFSVIK	Pearson	0.1330733097497035
286	446	Concat	0	Pearson_A1101_AVFDRKSDAK_EBNA-3B_EBV_binder	0.1729400906877714	D2	AVFDRKSDAK	Pearson	0.1729400906877714
287	447	Concat	0	Pearson_B0801_RAKFKQLL_BZLF1_EBV_binder	0.5584354392354501	D2	RAKFKQLL	Pearson	0.5584354392354501
288	480	mvTCR	1	MSLE_A0201_ELAGIGILTV_MART-1_Cancer_binder	0.0387042087743773	D2	ELAGIGILTV	MSLE	0.0387042087743773
289	481	mvTCR	1	MSLE_A0201_GILGFVFTL_Flu-MP_Influenza_binder	0.3353038031365299	D2	GILGFVFTL	MSLE	0.3353038031365299
290	482	mvTCR	1	MSLE_A0201_GLCTLVAML_BMLF1_EBV_binder	1.413392208658963	D2	GLCTLVAML	MSLE	1.413392208658963
291	483	mvTCR	1	MSLE_A0301_KLGGALQAK_IE-1_CMV_binder	1.0491658575780418	D2	KLGGALQAK	MSLE	1.0491658575780418
292	484	mvTCR	1	MSLE_A0301_RLRAEAQVK_EMNA-3A_EBV_binder	0.7576941016278016	D2	RLRAEAQVK	MSLE	0.7576941016278016
293	485	mvTCR	1	MSLE_A1101_IVTDFSVIK_EBNA-3B_EBV_binder	0.6411209602155336	D2	IVTDFSVIK	MSLE	0.6411209602155336
294	486	mvTCR	1	MSLE_A1101_AVFDRKSDAK_EBNA-3B_EBV_binder	0.8477733173283305	D2	AVFDRKSDAK	MSLE	0.8477733173283305
295	487	mvTCR	1	MSLE_B0801_RAKFKQLL_BZLF1_EBV_binder	3.348454244733937	D2	RAKFKQLL	MSLE	3.348454244733937
296	488	mvTCR	1	Pearson_A0201_ELAGIGILTV_MART-1_Cancer_binder	-0.0110624904328371	D2	ELAGIGILTV	Pearson	-0.0110624904328371
297	489	mvTCR	1	Pearson_A0201_GILGFVFTL_Flu-MP_Influenza_binder	0.7806649889239142	D2	GILGFVFTL	Pearson	0.7806649889239142
298	490	mvTCR	1	Pearson_A0201_GLCTLVAML_BMLF1_EBV_binder	0.3694330884230173	D2	GLCTLVAML	Pearson	0.3694330884230173
299	491	mvTCR	1	Pearson_A0301_KLGGALQAK_IE-1_CMV_binder	0.3440687589934268	D2	KLGGALQAK	Pearson	0.3440687589934268
300	492	mvTCR	1	Pearson_A0301_RLRAEAQVK_EMNA-3A_EBV_binder	0.2509055108254898	D2	RLRAEAQVK	Pearson	0.2509055108254898
301	493	mvTCR	1	Pearson_A1101_IVTDFSVIK_EBNA-3B_EBV_binder	0.0665490864379388	D2	IVTDFSVIK	Pearson	0.0665490864379388
302	494	mvTCR	1	Pearson_A1101_AVFDRKSDAK_EBNA-3B_EBV_binder	0.1781953667461498	D2	AVFDRKSDAK	Pearson	0.1781953667461498
303	495	mvTCR	1	Pearson_B0801_RAKFKQLL_BZLF1_EBV_binder	0.510886707678993	D2	RAKFKQLL	Pearson	0.510886707678993
304	496	PoE	1	MSLE_A0201_ELAGIGILTV_MART-1_Cancer_binder	0.0376831486176701	D2	ELAGIGILTV	MSLE	0.0376831486176701
305	497	PoE	1	MSLE_A0201_GILGFVFTL_Flu-MP_Influenza_binder	0.3879944341502503	D2	GILGFVFTL	MSLE	0.3879944341502503
306	498	PoE	1	MSLE_A0201_GLCTLVAML_BMLF1_EBV_binder	1.5164252204570274	D2	GLCTLVAML	MSLE	1.5164252204570274
307	499	PoE	1	MSLE_A0301_KLGGALQAK_IE-1_CMV_binder	1.0023660954427411	D2	KLGGALQAK	MSLE	1.0023660954427411
308	500	PoE	1	MSLE_A0301_RLRAEAQVK_EMNA-3A_EBV_binder	0.7295182327586051	D2	RLRAEAQVK	MSLE	0.7295182327586051
309	501	PoE	1	MSLE_A1101_IVTDFSVIK_EBNA-3B_EBV_binder	0.6359144110396875	D2	IVTDFSVIK	MSLE	0.6359144110396875
310	502	PoE	1	MSLE_A1101_AVFDRKSDAK_EBNA-3B_EBV_binder	0.8106853097130372	D2	AVFDRKSDAK	MSLE	0.8106853097130372
311	503	PoE	1	MSLE_B0801_RAKFKQLL_BZLF1_EBV_binder	2.686665873762652	D2	RAKFKQLL	MSLE	2.686665873762652
312	504	PoE	1	Pearson_A0201_ELAGIGILTV_MART-1_Cancer_binder	-0.0063383718211785	D2	ELAGIGILTV	Pearson	-0.0063383718211785
313	505	PoE	1	Pearson_A0201_GILGFVFTL_Flu-MP_Influenza_binder	0.7588031686706483	D2	GILGFVFTL	Pearson	0.7588031686706483
314	506	PoE	1	Pearson_A0201_GLCTLVAML_BMLF1_EBV_binder	0.3672253295795366	D2	GLCTLVAML	Pearson	0.3672253295795366
315	507	PoE	1	Pearson_A0301_KLGGALQAK_IE-1_CMV_binder	0.4043295610608464	D2	KLGGALQAK	Pearson	0.4043295610608464
316	508	PoE	1	Pearson_A0301_RLRAEAQVK_EMNA-3A_EBV_binder	0.2553334620971323	D2	RLRAEAQVK	Pearson	0.2553334620971323
317	509	PoE	1	Pearson_A1101_IVTDFSVIK_EBNA-3B_EBV_binder	0.1037073063133438	D2	IVTDFSVIK	Pearson	0.1037073063133438
318	510	PoE	1	Pearson_A1101_AVFDRKSDAK_EBNA-3B_EBV_binder	0.2053564876532709	D2	AVFDRKSDAK	Pearson	0.2053564876532709
319	511	PoE	1	Pearson_B0801_RAKFKQLL_BZLF1_EBV_binder	0.5231855264740266	D2	RAKFKQLL	Pearson	0.5231855264740266
320	512	Concat	1	MSLE_A0201_ELAGIGILTV_MART-1_Cancer_binder	0.0368219192846659	D2	ELAGIGILTV	MSLE	0.0368219192846659
321	513	Concat	1	MSLE_A0201_GILGFVFTL_Flu-MP_Influenza_binder	0.3786621285864004	D2	GILGFVFTL	MSLE	0.3786621285864004
322	514	Concat	1	MSLE_A0201_GLCTLVAML_BMLF1_EBV_binder	1.6359644238633086	D2	GLCTLVAML	MSLE	1.6359644238633086
323	515	Concat	1	MSLE_A0301_KLGGALQAK_IE-1_CMV_binder	1.0178540945927432	D2	KLGGALQAK	MSLE	1.0178540945927432
324	516	Concat	1	MSLE_A0301_RLRAEAQVK_EMNA-3A_EBV_binder	0.7116091094277082	D2	RLRAEAQVK	MSLE	0.7116091094277082
325	517	Concat	1	MSLE_A1101_IVTDFSVIK_EBNA-3B_EBV_binder	0.6381255107349159	D2	IVTDFSVIK	MSLE	0.6381255107349159
326	518	Concat	1	MSLE_A1101_AVFDRKSDAK_EBNA-3B_EBV_binder	0.8145204652902756	D2	AVFDRKSDAK	MSLE	0.8145204652902756
327	519	Concat	1	MSLE_B0801_RAKFKQLL_BZLF1_EBV_binder	3.928166216153575	D2	RAKFKQLL	MSLE	3.928166216153575
328	520	Concat	1	Pearson_A0201_ELAGIGILTV_MART-1_Cancer_binder	0.4488235419899209	D2	ELAGIGILTV	Pearson	0.4488235419899209
329	521	Concat	1	Pearson_A0201_GILGFVFTL_Flu-MP_Influenza_binder	0.8086797797012872	D2	GILGFVFTL	Pearson	0.8086797797012872
330	522	Concat	1	Pearson_A0201_GLCTLVAML_BMLF1_EBV_binder	0.421604672128585	D2	GLCTLVAML	Pearson	0.421604672128585
331	523	Concat	1	Pearson_A0301_KLGGALQAK_IE-1_CMV_binder	0.3353079649139552	D2	KLGGALQAK	Pearson	0.3353079649139552
332	524	Concat	1	Pearson_A0301_RLRAEAQVK_EMNA-3A_EBV_binder	0.2615040387376453	D2	RLRAEAQVK	Pearson	0.2615040387376453
333	525	Concat	1	Pearson_A1101_IVTDFSVIK_EBNA-3B_EBV_binder	0.0743643918473837	D2	IVTDFSVIK	Pearson	0.0743643918473837
334	526	Concat	1	Pearson_A1101_AVFDRKSDAK_EBNA-3B_EBV_binder	0.1737292478492261	D2	AVFDRKSDAK	Pearson	0.1737292478492261
335	527	Concat	1	Pearson_B0801_RAKFKQLL_BZLF1_EBV_binder	0.4906179323935107	D2	RAKFKQLL	Pearson	0.4906179323935107
336	560	mvTCR	2	MSLE_A0201_ELAGIGILTV_MART-1_Cancer_binder	0.042111367253824	D2	ELAGIGILTV	MSLE	0.042111367253824
337	561	mvTCR	2	MSLE_A0201_GILGFVFTL_Flu-MP_Influenza_binder	0.628977478780998	D2	GILGFVFTL	MSLE	0.628977478780998
338	562	mvTCR	2	MSLE_A0201_GLCTLVAML_BMLF1_EBV_binder	0.1713727441692956	D2	GLCTLVAML	MSLE	0.1713727441692956
339	563	mvTCR	2	MSLE_A0301_KLGGALQAK_IE-1_CMV_binder	1.222871063922642	D2	KLGGALQAK	MSLE	1.222871063922642
340	564	mvTCR	2	MSLE_A0301_RLRAEAQVK_EMNA-3A_EBV_binder	0.814381050242082	D2	RLRAEAQVK	MSLE	0.814381050242082
341	565	mvTCR	2	MSLE_A1101_IVTDFSVIK_EBNA-3B_EBV_binder	0.7195014651383315	D2	IVTDFSVIK	MSLE	0.7195014651383315
342	566	mvTCR	2	MSLE_A1101_AVFDRKSDAK_EBNA-3B_EBV_binder	0.9714064468015786	D2	AVFDRKSDAK	MSLE	0.9714064468015786
343	567	mvTCR	2	MSLE_B0801_RAKFKQLL_BZLF1_EBV_binder	1.8530457084074183	D2	RAKFKQLL	MSLE	1.8530457084074183
344	568	mvTCR	2	Pearson_A0201_ELAGIGILTV_MART-1_Cancer_binder	0.4144527349834876	D2	ELAGIGILTV	Pearson	0.4144527349834876
345	569	mvTCR	2	Pearson_A0201_GILGFVFTL_Flu-MP_Influenza_binder	0.7265225057404117	D2	GILGFVFTL	Pearson	0.7265225057404117
346	570	mvTCR	2	Pearson_A0201_GLCTLVAML_BMLF1_EBV_binder	0.6775445675144254	D2	GLCTLVAML	Pearson	0.6775445675144254
347	571	mvTCR	2	Pearson_A0301_KLGGALQAK_IE-1_CMV_binder	0.4047722227433034	D2	KLGGALQAK	Pearson	0.4047722227433034
348	572	mvTCR	2	Pearson_A0301_RLRAEAQVK_EMNA-3A_EBV_binder	0.320113779036677	D2	RLRAEAQVK	Pearson	0.320113779036677
349	573	mvTCR	2	Pearson_A1101_IVTDFSVIK_EBNA-3B_EBV_binder	0.0863299067993665	D2	IVTDFSVIK	Pearson	0.0863299067993665
350	574	mvTCR	2	Pearson_A1101_AVFDRKSDAK_EBNA-3B_EBV_binder	0.1702648274660559	D2	AVFDRKSDAK	Pearson	0.1702648274660559
351	575	mvTCR	2	Pearson_B0801_RAKFKQLL_BZLF1_EBV_binder	0.5054975092418017	D2	RAKFKQLL	Pearson	0.5054975092418017
352	576	PoE	2	MSLE_A0201_ELAGIGILTV_MART-1_Cancer_binder	0.0464897749457042	D2	ELAGIGILTV	MSLE	0.0464897749457042
353	577	PoE	2	MSLE_A0201_GILGFVFTL_Flu-MP_Influenza_binder	0.7258200634211381	D2	GILGFVFTL	MSLE	0.7258200634211381
354	578	PoE	2	MSLE_A0201_GLCTLVAML_BMLF1_EBV_binder	0.3555151399908134	D2	GLCTLVAML	MSLE	0.3555151399908134
355	579	PoE	2	MSLE_A0301_KLGGALQAK_IE-1_CMV_binder	1.2319462434049926	D2	KLGGALQAK	MSLE	1.2319462434049926
356	580	PoE	2	MSLE_A0301_RLRAEAQVK_EMNA-3A_EBV_binder	0.8382182599047915	D2	RLRAEAQVK	MSLE	0.8382182599047915
357	581	PoE	2	MSLE_A1101_IVTDFSVIK_EBNA-3B_EBV_binder	0.7534692007614799	D2	IVTDFSVIK	MSLE	0.7534692007614799
358	582	PoE	2	MSLE_A1101_AVFDRKSDAK_EBNA-3B_EBV_binder	1.0442896929578154	D2	AVFDRKSDAK	MSLE	1.0442896929578154
359	583	PoE	2	MSLE_B0801_RAKFKQLL_BZLF1_EBV_binder	1.880829942956228	D2	RAKFKQLL	MSLE	1.880829942956228
360	584	PoE	2	Pearson_A0201_ELAGIGILTV_MART-1_Cancer_binder	0.0048002086056492	D2	ELAGIGILTV	Pearson	0.0048002086056492
361	585	PoE	2	Pearson_A0201_GILGFVFTL_Flu-MP_Influenza_binder	0.7171771517160392	D2	GILGFVFTL	Pearson	0.7171771517160392
362	586	PoE	2	Pearson_A0201_GLCTLVAML_BMLF1_EBV_binder	0.4714059104001653	D2	GLCTLVAML	Pearson	0.4714059104001653
363	587	PoE	2	Pearson_A0301_KLGGALQAK_IE-1_CMV_binder	0.3314327383116163	D2	KLGGALQAK	Pearson	0.3314327383116163
364	588	PoE	2	Pearson_A0301_RLRAEAQVK_EMNA-3A_EBV_binder	0.2921613415456169	D2	RLRAEAQVK	Pearson	0.2921613415456169
365	589	PoE	2	Pearson_A1101_IVTDFSVIK_EBNA-3B_EBV_binder	0.0645970259855134	D2	IVTDFSVIK	Pearson	0.0645970259855134
366	590	PoE	2	Pearson_A1101_AVFDRKSDAK_EBNA-3B_EBV_binder	0.1184269054144459	D2	AVFDRKSDAK	Pearson	0.1184269054144459
367	591	PoE	2	Pearson_B0801_RAKFKQLL_BZLF1_EBV_binder	0.5959875854396081	D2	RAKFKQLL	Pearson	0.5959875854396081
368	592	Concat	2	MSLE_A0201_ELAGIGILTV_MART-1_Cancer_binder	0.0400368326108927	D2	ELAGIGILTV	MSLE	0.0400368326108927
369	593	Concat	2	MSLE_A0201_GILGFVFTL_Flu-MP_Influenza_binder	0.6811443596776371	D2	GILGFVFTL	MSLE	0.6811443596776371
370	594	Concat	2	MSLE_A0201_GLCTLVAML_BMLF1_EBV_binder	0.1819547378320476	D2	GLCTLVAML	MSLE	0.1819547378320476
371	595	Concat	2	MSLE_A0301_KLGGALQAK_IE-1_CMV_binder	1.400685869803596	D2	KLGGALQAK	MSLE	1.400685869803596
372	596	Concat	2	MSLE_A0301_RLRAEAQVK_EMNA-3A_EBV_binder	0.903538996946712	D2	RLRAEAQVK	MSLE	0.903538996946712
373	597	Concat	2	MSLE_A1101_IVTDFSVIK_EBNA-3B_EBV_binder	0.7796394463178968	D2	IVTDFSVIK	MSLE	0.7796394463178968
374	598	Concat	2	MSLE_A1101_AVFDRKSDAK_EBNA-3B_EBV_binder	1.1566694062202083	D2	AVFDRKSDAK	MSLE	1.1566694062202083
375	599	Concat	2	MSLE_B0801_RAKFKQLL_BZLF1_EBV_binder	2.5595642672767296	D2	RAKFKQLL	MSLE	2.5595642672767296
376	600	Concat	2	Pearson_A0201_ELAGIGILTV_MART-1_Cancer_binder	0.6217054508982677	D2	ELAGIGILTV	Pearson	0.6217054508982677
377	601	Concat	2	Pearson_A0201_GILGFVFTL_Flu-MP_Influenza_binder	0.7530210009182595	D2	GILGFVFTL	Pearson	0.7530210009182595
378	602	Concat	2	Pearson_A0201_GLCTLVAML_BMLF1_EBV_binder	0.6970458918973035	D2	GLCTLVAML	Pearson	0.6970458918973035
379	603	Concat	2	Pearson_A0301_KLGGALQAK_IE-1_CMV_binder	0.3084354402600547	D2	KLGGALQAK	Pearson	0.3084354402600547
380	604	Concat	2	Pearson_A0301_RLRAEAQVK_EMNA-3A_EBV_binder	0.2248278044692196	D2	RLRAEAQVK	Pearson	0.2248278044692196
381	605	Concat	2	Pearson_A1101_IVTDFSVIK_EBNA-3B_EBV_binder	0.0614614834824711	D2	IVTDFSVIK	Pearson	0.0614614834824711
382	606	Concat	2	Pearson_A1101_AVFDRKSDAK_EBNA-3B_EBV_binder	0.1178499929163845	D2	AVFDRKSDAK	Pearson	0.1178499929163845
383	607	Concat	2	Pearson_B0801_RAKFKQLL_BZLF1_EBV_binder	0.4479299309122287	D2	RAKFKQLL	Pearson	0.4479299309122287
384	640	mvTCR	3	MSLE_A0201_ELAGIGILTV_MART-1_Cancer_binder	0.0261108194801966	D2	ELAGIGILTV	MSLE	0.0261108194801966
385	641	mvTCR	3	MSLE_A0201_GILGFVFTL_Flu-MP_Influenza_binder	0.4363405035331004	D2	GILGFVFTL	MSLE	0.4363405035331004
386	642	mvTCR	3	MSLE_A0201_GLCTLVAML_BMLF1_EBV_binder	0.5254237810580231	D2	GLCTLVAML	MSLE	0.5254237810580231
387	643	mvTCR	3	MSLE_A0301_KLGGALQAK_IE-1_CMV_binder	0.8426216582401808	D2	KLGGALQAK	MSLE	0.8426216582401808
388	644	mvTCR	3	MSLE_A0301_RLRAEAQVK_EMNA-3A_EBV_binder	0.600149227535139	D2	RLRAEAQVK	MSLE	0.600149227535139
389	645	mvTCR	3	MSLE_A1101_IVTDFSVIK_EBNA-3B_EBV_binder	0.5402797723380539	D2	IVTDFSVIK	MSLE	0.5402797723380539
390	646	mvTCR	3	MSLE_A1101_AVFDRKSDAK_EBNA-3B_EBV_binder	0.7027666984575421	D2	AVFDRKSDAK	MSLE	0.7027666984575421
391	647	mvTCR	3	MSLE_B0801_RAKFKQLL_BZLF1_EBV_binder	0.9529004271176288	D2	RAKFKQLL	MSLE	0.9529004271176288
392	648	mvTCR	3	Pearson_A0201_ELAGIGILTV_MART-1_Cancer_binder	0.0842407644525545	D2	ELAGIGILTV	Pearson	0.0842407644525545
393	649	mvTCR	3	Pearson_A0201_GILGFVFTL_Flu-MP_Influenza_binder	0.2587240229672358	D2	GILGFVFTL	Pearson	0.2587240229672358
394	650	mvTCR	3	Pearson_A0201_GLCTLVAML_BMLF1_EBV_binder	0.6781209201534881	D2	GLCTLVAML	Pearson	0.6781209201534881
395	651	mvTCR	3	Pearson_A0301_KLGGALQAK_IE-1_CMV_binder	0.4751763605275644	D2	KLGGALQAK	Pearson	0.4751763605275644
396	652	mvTCR	3	Pearson_A0301_RLRAEAQVK_EMNA-3A_EBV_binder	0.3461530399665299	D2	RLRAEAQVK	Pearson	0.3461530399665299
397	653	mvTCR	3	Pearson_A1101_IVTDFSVIK_EBNA-3B_EBV_binder	0.0752718764592952	D2	IVTDFSVIK	Pearson	0.0752718764592952
398	654	mvTCR	3	Pearson_A1101_AVFDRKSDAK_EBNA-3B_EBV_binder	0.177083200473916	D2	AVFDRKSDAK	Pearson	0.177083200473916
399	655	mvTCR	3	Pearson_B0801_RAKFKQLL_BZLF1_EBV_binder	0.6915831576277396	D2	RAKFKQLL	Pearson	0.6915831576277396
400	656	PoE	3	MSLE_A0201_ELAGIGILTV_MART-1_Cancer_binder	0.0282015066384202	D2	ELAGIGILTV	MSLE	0.0282015066384202
401	657	PoE	3	MSLE_A0201_GILGFVFTL_Flu-MP_Influenza_binder	0.7007063833042435	D2	GILGFVFTL	MSLE	0.7007063833042435
402	658	PoE	3	MSLE_A0201_GLCTLVAML_BMLF1_EBV_binder	0.4087645857411761	D2	GLCTLVAML	MSLE	0.4087645857411761
403	659	PoE	3	MSLE_A0301_KLGGALQAK_IE-1_CMV_binder	0.8406797073096521	D2	KLGGALQAK	MSLE	0.8406797073096521
404	660	PoE	3	MSLE_A0301_RLRAEAQVK_EMNA-3A_EBV_binder	0.5785047477504615	D2	RLRAEAQVK	MSLE	0.5785047477504615
405	661	PoE	3	MSLE_A1101_IVTDFSVIK_EBNA-3B_EBV_binder	0.532794442730563	D2	IVTDFSVIK	MSLE	0.532794442730563
406	662	PoE	3	MSLE_A1101_AVFDRKSDAK_EBNA-3B_EBV_binder	0.6831783902701657	D2	AVFDRKSDAK	MSLE	0.6831783902701657
407	663	PoE	3	MSLE_B0801_RAKFKQLL_BZLF1_EBV_binder	1.1254211682886943	D2	RAKFKQLL	MSLE	1.1254211682886943
408	664	PoE	3	Pearson_A0201_ELAGIGILTV_MART-1_Cancer_binder	0.1409015326613624	D2	ELAGIGILTV	Pearson	0.1409015326613624
409	665	PoE	3	Pearson_A0201_GILGFVFTL_Flu-MP_Influenza_binder	0.2343383738515778	D2	GILGFVFTL	Pearson	0.2343383738515778
410	666	PoE	3	Pearson_A0201_GLCTLVAML_BMLF1_EBV_binder	0.6783704430772993	D2	GLCTLVAML	Pearson	0.6783704430772993
411	667	PoE	3	Pearson_A0301_KLGGALQAK_IE-1_CMV_binder	0.4494724115549425	D2	KLGGALQAK	Pearson	0.4494724115549425
412	668	PoE	3	Pearson_A0301_RLRAEAQVK_EMNA-3A_EBV_binder	0.3560401256914103	D2	RLRAEAQVK	Pearson	0.3560401256914103
413	669	PoE	3	Pearson_A1101_IVTDFSVIK_EBNA-3B_EBV_binder	0.0635293385563068	D2	IVTDFSVIK	Pearson	0.0635293385563068
414	670	PoE	3	Pearson_A1101_AVFDRKSDAK_EBNA-3B_EBV_binder	0.1779797545360022	D2	AVFDRKSDAK	Pearson	0.1779797545360022
415	671	PoE	3	Pearson_B0801_RAKFKQLL_BZLF1_EBV_binder	0.5533949050501771	D2	RAKFKQLL	Pearson	0.5533949050501771
416	672	Concat	3	MSLE_A0201_ELAGIGILTV_MART-1_Cancer_binder	0.026852240527067	D2	ELAGIGILTV	MSLE	0.026852240527067
417	673	Concat	3	MSLE_A0201_GILGFVFTL_Flu-MP_Influenza_binder	0.6855930882003023	D2	GILGFVFTL	MSLE	0.6855930882003023
418	674	Concat	3	MSLE_A0201_GLCTLVAML_BMLF1_EBV_binder	0.6104581210325934	D2	GLCTLVAML	MSLE	0.6104581210325934
419	675	Concat	3	MSLE_A0301_KLGGALQAK_IE-1_CMV_binder	0.8545871536369429	D2	KLGGALQAK	MSLE	0.8545871536369429
420	676	Concat	3	MSLE_A0301_RLRAEAQVK_EMNA-3A_EBV_binder	0.6032270825082567	D2	RLRAEAQVK	MSLE	0.6032270825082567
421	677	Concat	3	MSLE_A1101_IVTDFSVIK_EBNA-3B_EBV_binder	0.5450012171589685	D2	IVTDFSVIK	MSLE	0.5450012171589685
422	678	Concat	3	MSLE_A1101_AVFDRKSDAK_EBNA-3B_EBV_binder	0.6884754877459	D2	AVFDRKSDAK	MSLE	0.6884754877459
423	679	Concat	3	MSLE_B0801_RAKFKQLL_BZLF1_EBV_binder	1.6916031607748767	D2	RAKFKQLL	MSLE	1.6916031607748767
424	680	Concat	3	Pearson_A0201_ELAGIGILTV_MART-1_Cancer_binder	0.0094841468746306	D2	ELAGIGILTV	Pearson	0.0094841468746306
425	681	Concat	3	Pearson_A0201_GILGFVFTL_Flu-MP_Influenza_binder	0.2405994877409079	D2	GILGFVFTL	Pearson	0.2405994877409079
426	682	Concat	3	Pearson_A0201_GLCTLVAML_BMLF1_EBV_binder	0.5741022633488542	D2	GLCTLVAML	Pearson	0.5741022633488542
427	683	Concat	3	Pearson_A0301_KLGGALQAK_IE-1_CMV_binder	0.4511417963120123	D2	KLGGALQAK	Pearson	0.4511417963120123
428	684	Concat	3	Pearson_A0301_RLRAEAQVK_EMNA-3A_EBV_binder	0.3156902498830828	D2	RLRAEAQVK	Pearson	0.3156902498830828
429	685	Concat	3	Pearson_A1101_IVTDFSVIK_EBNA-3B_EBV_binder	0.0832074116529181	D2	IVTDFSVIK	Pearson	0.0832074116529181
430	686	Concat	3	Pearson_A1101_AVFDRKSDAK_EBNA-3B_EBV_binder	0.2052956838306974	D2	AVFDRKSDAK	Pearson	0.2052956838306974
431	687	Concat	3	Pearson_B0801_RAKFKQLL_BZLF1_EBV_binder	0.4831222719757671	D2	RAKFKQLL	Pearson	0.4831222719757671
432	720	mvTCR	4	MSLE_A0201_ELAGIGILTV_MART-1_Cancer_binder	0.0350924949416051	D2	ELAGIGILTV	MSLE	0.0350924949416051
433	721	mvTCR	4	MSLE_A0201_GILGFVFTL_Flu-MP_Influenza_binder	0.4463978405056862	D2	GILGFVFTL	MSLE	0.4463978405056862
434	722	mvTCR	4	MSLE_A0201_GLCTLVAML_BMLF1_EBV_binder	0.2757340512977079	D2	GLCTLVAML	MSLE	0.2757340512977079
435	723	mvTCR	4	MSLE_A0301_KLGGALQAK_IE-1_CMV_binder	0.8835245720149902	D2	KLGGALQAK	MSLE	0.8835245720149902
436	724	mvTCR	4	MSLE_A0301_RLRAEAQVK_EMNA-3A_EBV_binder	0.6463149974411585	D2	RLRAEAQVK	MSLE	0.6463149974411585
437	725	mvTCR	4	MSLE_A1101_IVTDFSVIK_EBNA-3B_EBV_binder	0.5781148838066836	D2	IVTDFSVIK	MSLE	0.5781148838066836
438	726	mvTCR	4	MSLE_A1101_AVFDRKSDAK_EBNA-3B_EBV_binder	0.69039227211922	D2	AVFDRKSDAK	MSLE	0.69039227211922
439	727	mvTCR	4	MSLE_B0801_RAKFKQLL_BZLF1_EBV_binder	1.5592956059939067	D2	RAKFKQLL	MSLE	1.5592956059939067
440	728	mvTCR	4	Pearson_A0201_ELAGIGILTV_MART-1_Cancer_binder	0.0228547004568217	D2	ELAGIGILTV	Pearson	0.0228547004568217
441	729	mvTCR	4	Pearson_A0201_GILGFVFTL_Flu-MP_Influenza_binder	0.7207562914976187	D2	GILGFVFTL	Pearson	0.7207562914976187
442	730	mvTCR	4	Pearson_A0201_GLCTLVAML_BMLF1_EBV_binder	0.0935678495848243	D2	GLCTLVAML	Pearson	0.0935678495848243
443	731	mvTCR	4	Pearson_A0301_KLGGALQAK_IE-1_CMV_binder	0.4758753200086318	D2	KLGGALQAK	Pearson	0.4758753200086318
444	732	mvTCR	4	Pearson_A0301_RLRAEAQVK_EMNA-3A_EBV_binder	0.3200417609768522	D2	RLRAEAQVK	Pearson	0.3200417609768522
445	733	mvTCR	4	Pearson_A1101_IVTDFSVIK_EBNA-3B_EBV_binder	0.1101515281499912	D2	IVTDFSVIK	Pearson	0.1101515281499912
446	734	mvTCR	4	Pearson_A1101_AVFDRKSDAK_EBNA-3B_EBV_binder	0.370004036010347	D2	AVFDRKSDAK	Pearson	0.370004036010347
447	735	mvTCR	4	Pearson_B0801_RAKFKQLL_BZLF1_EBV_binder	0.4773260233267256	D2	RAKFKQLL	Pearson	0.4773260233267256
448	736	PoE	4	MSLE_A0201_ELAGIGILTV_MART-1_Cancer_binder	0.0318877901377221	D2	ELAGIGILTV	MSLE	0.0318877901377221
449	737	PoE	4	MSLE_A0201_GILGFVFTL_Flu-MP_Influenza_binder	0.8709928428167286	D2	GILGFVFTL	MSLE	0.8709928428167286
450	738	PoE	4	MSLE_A0201_GLCTLVAML_BMLF1_EBV_binder	0.1990293282758155	D2	GLCTLVAML	MSLE	0.1990293282758155
451	739	PoE	4	MSLE_A0301_KLGGALQAK_IE-1_CMV_binder	0.9080166137676066	D2	KLGGALQAK	MSLE	0.9080166137676066
452	740	PoE	4	MSLE_A0301_RLRAEAQVK_EMNA-3A_EBV_binder	0.6672639419984246	D2	RLRAEAQVK	MSLE	0.6672639419984246
453	741	PoE	4	MSLE_A1101_IVTDFSVIK_EBNA-3B_EBV_binder	0.5931275863433713	D2	IVTDFSVIK	MSLE	0.5931275863433713
454	742	PoE	4	MSLE_A1101_AVFDRKSDAK_EBNA-3B_EBV_binder	0.7193555051509051	D2	AVFDRKSDAK	MSLE	0.7193555051509051
455	743	PoE	4	MSLE_B0801_RAKFKQLL_BZLF1_EBV_binder	1.6768963759916762	D2	RAKFKQLL	MSLE	1.6768963759916762
456	744	PoE	4	Pearson_A0201_ELAGIGILTV_MART-1_Cancer_binder	0.6664943530227295	D2	ELAGIGILTV	Pearson	0.6664943530227295
457	745	PoE	4	Pearson_A0201_GILGFVFTL_Flu-MP_Influenza_binder	0.7016825175896296	D2	GILGFVFTL	Pearson	0.7016825175896296
458	746	PoE	4	Pearson_A0201_GLCTLVAML_BMLF1_EBV_binder	0.3226729812389567	D2	GLCTLVAML	Pearson	0.3226729812389567
459	747	PoE	4	Pearson_A0301_KLGGALQAK_IE-1_CMV_binder	0.4535106062037219	D2	KLGGALQAK	Pearson	0.4535106062037219
460	748	PoE	4	Pearson_A0301_RLRAEAQVK_EMNA-3A_EBV_binder	0.3150744265010136	D2	RLRAEAQVK	Pearson	0.3150744265010136
461	749	PoE	4	Pearson_A1101_IVTDFSVIK_EBNA-3B_EBV_binder	0.1159758765665383	D2	IVTDFSVIK	Pearson	0.1159758765665383
462	750	PoE	4	Pearson_A1101_AVFDRKSDAK_EBNA-3B_EBV_binder	0.363027108468066	D2	AVFDRKSDAK	Pearson	0.363027108468066
463	751	PoE	4	Pearson_B0801_RAKFKQLL_BZLF1_EBV_binder	0.530647434455646	D2	RAKFKQLL	Pearson	0.530647434455646
464	752	Concat	4	MSLE_A0201_ELAGIGILTV_MART-1_Cancer_binder	0.0349729022437498	D2	ELAGIGILTV	MSLE	0.0349729022437498
465	753	Concat	4	MSLE_A0201_GILGFVFTL_Flu-MP_Influenza_binder	0.8585820636507486	D2	GILGFVFTL	MSLE	0.8585820636507486
466	754	Concat	4	MSLE_A0201_GLCTLVAML_BMLF1_EBV_binder	0.325556133932499	D2	GLCTLVAML	MSLE	0.325556133932499
467	755	Concat	4	MSLE_A0301_KLGGALQAK_IE-1_CMV_binder	0.930693316526447	D2	KLGGALQAK	MSLE	0.930693316526447
468	756	Concat	4	MSLE_A0301_RLRAEAQVK_EMNA-3A_EBV_binder	0.6594762214879034	D2	RLRAEAQVK	MSLE	0.6594762214879034
469	757	Concat	4	MSLE_A1101_IVTDFSVIK_EBNA-3B_EBV_binder	0.5981296374185674	D2	IVTDFSVIK	MSLE	0.5981296374185674
470	758	Concat	4	MSLE_A1101_AVFDRKSDAK_EBNA-3B_EBV_binder	0.7183601633318898	D2	AVFDRKSDAK	MSLE	0.7183601633318898
471	759	Concat	4	MSLE_B0801_RAKFKQLL_BZLF1_EBV_binder	2.800283914232411	D2	RAKFKQLL	MSLE	2.800283914232411
472	760	Concat	4	Pearson_A0201_ELAGIGILTV_MART-1_Cancer_binder	-0.0242984214240163	D2	ELAGIGILTV	Pearson	-0.0242984214240163
473	761	Concat	4	Pearson_A0201_GILGFVFTL_Flu-MP_Influenza_binder	0.6743293120653115	D2	GILGFVFTL	Pearson	0.6743293120653115
474	762	Concat	4	Pearson_A0201_GLCTLVAML_BMLF1_EBV_binder	0.090533651577614	D2	GLCTLVAML	Pearson	0.090533651577614
475	763	Concat	4	Pearson_A0301_KLGGALQAK_IE-1_CMV_binder	0.4289076853669192	D2	KLGGALQAK	Pearson	0.4289076853669192
476	764	Concat	4	Pearson_A0301_RLRAEAQVK_EMNA-3A_EBV_binder	0.3266950782530958	D2	RLRAEAQVK	Pearson	0.3266950782530958
477	765	Concat	4	Pearson_A1101_IVTDFSVIK_EBNA-3B_EBV_binder	0.1119432987838102	D2	IVTDFSVIK	Pearson	0.1119432987838102
478	766	Concat	4	Pearson_A1101_AVFDRKSDAK_EBNA-3B_EBV_binder	0.3194136025387458	D2	AVFDRKSDAK	Pearson	0.3194136025387458
479	767	Concat	4	Pearson_B0801_RAKFKQLL_BZLF1_EBV_binder	0.4700009736259066	D2	RAKFKQLL	Pearson	0.4700009736259066
480	800	mvTCR	0	MSLE_A0201_ELAGIGILTV_MART-1_Cancer_binder	0.0586618350940174	D3	ELAGIGILTV	MSLE	0.0586618350940174
481	801	mvTCR	0	MSLE_A0201_GILGFVFTL_Flu-MP_Influenza_binder	0.0469862116189805	D3	GILGFVFTL	MSLE	0.0469862116189805
482	802	mvTCR	0	MSLE_A0201_GLCTLVAML_BMLF1_EBV_binder	0.0148123278288598	D3	GLCTLVAML	MSLE	0.0148123278288598
483	803	mvTCR	0	MSLE_A0301_KLGGALQAK_IE-1_CMV_binder	0.3018774856547928	D3	KLGGALQAK	MSLE	0.3018774856547928
484	804	mvTCR	0	MSLE_A0301_RLRAEAQVK_EMNA-3A_EBV_binder	0.4335437967464637	D3	RLRAEAQVK	MSLE	0.4335437967464637
485	805	mvTCR	0	MSLE_A1101_IVTDFSVIK_EBNA-3B_EBV_binder	0.4820080615161008	D3	IVTDFSVIK	MSLE	0.4820080615161008
486	806	mvTCR	0	MSLE_A1101_AVFDRKSDAK_EBNA-3B_EBV_binder	0.4283495940705381	D3	AVFDRKSDAK	MSLE	0.4283495940705381
487	807	mvTCR	0	MSLE_B0801_RAKFKQLL_BZLF1_EBV_binder	0.0154485403177907	D3	RAKFKQLL	MSLE	0.0154485403177907
488	808	mvTCR	0	Pearson_A0201_ELAGIGILTV_MART-1_Cancer_binder	0.0096809470214835	D3	ELAGIGILTV	Pearson	0.0096809470214835
489	809	mvTCR	0	Pearson_A0201_GILGFVFTL_Flu-MP_Influenza_binder	-0.0032569225317502	D3	GILGFVFTL	Pearson	-0.0032569225317502
490	810	mvTCR	0	Pearson_A0201_GLCTLVAML_BMLF1_EBV_binder	-0.0058628672406501	D3	GLCTLVAML	Pearson	-0.0058628672406501
491	811	mvTCR	0	Pearson_A0301_KLGGALQAK_IE-1_CMV_binder	0.3373331437372447	D3	KLGGALQAK	Pearson	0.3373331437372447
492	812	mvTCR	0	Pearson_A0301_RLRAEAQVK_EMNA-3A_EBV_binder	0.312628335629405	D3	RLRAEAQVK	Pearson	0.312628335629405
493	813	mvTCR	0	Pearson_A1101_IVTDFSVIK_EBNA-3B_EBV_binder	0.2897499769958105	D3	IVTDFSVIK	Pearson	0.2897499769958105
494	814	mvTCR	0	Pearson_A1101_AVFDRKSDAK_EBNA-3B_EBV_binder	0.3283656223841971	D3	AVFDRKSDAK	Pearson	0.3283656223841971
495	815	mvTCR	0	Pearson_B0801_RAKFKQLL_BZLF1_EBV_binder	-0.0080066209868326	D3	RAKFKQLL	Pearson	-0.0080066209868326
496	816	PoE	0	MSLE_A0201_ELAGIGILTV_MART-1_Cancer_binder	0.0587808778540852	D3	ELAGIGILTV	MSLE	0.0587808778540852
497	817	PoE	0	MSLE_A0201_GILGFVFTL_Flu-MP_Influenza_binder	0.0471450025396286	D3	GILGFVFTL	MSLE	0.0471450025396286
498	818	PoE	0	MSLE_A0201_GLCTLVAML_BMLF1_EBV_binder	0.015612654467985	D3	GLCTLVAML	MSLE	0.015612654467985
499	819	PoE	0	MSLE_A0301_KLGGALQAK_IE-1_CMV_binder	0.3352451740298359	D3	KLGGALQAK	MSLE	0.3352451740298359
500	820	PoE	0	MSLE_A0301_RLRAEAQVK_EMNA-3A_EBV_binder	0.4482428867180146	D3	RLRAEAQVK	MSLE	0.4482428867180146
501	821	PoE	0	MSLE_A1101_IVTDFSVIK_EBNA-3B_EBV_binder	0.4885943213635593	D3	IVTDFSVIK	MSLE	0.4885943213635593
502	822	PoE	0	MSLE_A1101_AVFDRKSDAK_EBNA-3B_EBV_binder	0.4489585712848601	D3	AVFDRKSDAK	MSLE	0.4489585712848601
503	823	PoE	0	MSLE_B0801_RAKFKQLL_BZLF1_EBV_binder	0.0166116424013013	D3	RAKFKQLL	MSLE	0.0166116424013013
504	824	PoE	0	Pearson_A0201_ELAGIGILTV_MART-1_Cancer_binder	0.0161446330018799	D3	ELAGIGILTV	Pearson	0.0161446330018799
505	825	PoE	0	Pearson_A0201_GILGFVFTL_Flu-MP_Influenza_binder	0.0035505638992671	D3	GILGFVFTL	Pearson	0.0035505638992671
506	826	PoE	0	Pearson_A0201_GLCTLVAML_BMLF1_EBV_binder	-0.0206616652211732	D3	GLCTLVAML	Pearson	-0.0206616652211732
507	827	PoE	0	Pearson_A0301_KLGGALQAK_IE-1_CMV_binder	0.2872997863201778	D3	KLGGALQAK	Pearson	0.2872997863201778
508	828	PoE	0	Pearson_A0301_RLRAEAQVK_EMNA-3A_EBV_binder	0.2919106809928737	D3	RLRAEAQVK	Pearson	0.2919106809928737
509	829	PoE	0	Pearson_A1101_IVTDFSVIK_EBNA-3B_EBV_binder	0.2789882874219887	D3	IVTDFSVIK	Pearson	0.2789882874219887
510	830	PoE	0	Pearson_A1101_AVFDRKSDAK_EBNA-3B_EBV_binder	0.2926393625400999	D3	AVFDRKSDAK	Pearson	0.2926393625400999
511	831	PoE	0	Pearson_B0801_RAKFKQLL_BZLF1_EBV_binder	0.0231679362688816	D3	RAKFKQLL	Pearson	0.0231679362688816
512	832	Concat	0	MSLE_A0201_ELAGIGILTV_MART-1_Cancer_binder	0.0585097333559084	D3	ELAGIGILTV	MSLE	0.0585097333559084
513	833	Concat	0	MSLE_A0201_GILGFVFTL_Flu-MP_Influenza_binder	0.0469120610648282	D3	GILGFVFTL	MSLE	0.0469120610648282
514	834	Concat	0	MSLE_A0201_GLCTLVAML_BMLF1_EBV_binder	0.0149358061922193	D3	GLCTLVAML	MSLE	0.0149358061922193
515	835	Concat	0	MSLE_A0301_KLGGALQAK_IE-1_CMV_binder	0.315213283082994	D3	KLGGALQAK	MSLE	0.315213283082994
516	836	Concat	0	MSLE_A0301_RLRAEAQVK_EMNA-3A_EBV_binder	0.4380566526586925	D3	RLRAEAQVK	MSLE	0.4380566526586925
517	837	Concat	0	MSLE_A1101_IVTDFSVIK_EBNA-3B_EBV_binder	0.4847823205955877	D3	IVTDFSVIK	MSLE	0.4847823205955877
518	838	Concat	0	MSLE_A1101_AVFDRKSDAK_EBNA-3B_EBV_binder	0.4387135491132178	D3	AVFDRKSDAK	MSLE	0.4387135491132178
519	839	Concat	0	MSLE_B0801_RAKFKQLL_BZLF1_EBV_binder	0.0155830106968336	D3	RAKFKQLL	MSLE	0.0155830106968336
520	840	Concat	0	Pearson_A0201_ELAGIGILTV_MART-1_Cancer_binder	0.0165272470116651	D3	ELAGIGILTV	Pearson	0.0165272470116651
521	841	Concat	0	Pearson_A0201_GILGFVFTL_Flu-MP_Influenza_binder	0.0252721433777901	D3	GILGFVFTL	Pearson	0.0252721433777901
522	842	Concat	0	Pearson_A0201_GLCTLVAML_BMLF1_EBV_binder	-0.0128730910167188	D3	GLCTLVAML	Pearson	-0.0128730910167188
523	843	Concat	0	Pearson_A0301_KLGGALQAK_IE-1_CMV_binder	0.3351840979648441	D3	KLGGALQAK	Pearson	0.3351840979648441
524	844	Concat	0	Pearson_A0301_RLRAEAQVK_EMNA-3A_EBV_binder	0.3203977769832741	D3	RLRAEAQVK	Pearson	0.3203977769832741
525	845	Concat	0	Pearson_A1101_IVTDFSVIK_EBNA-3B_EBV_binder	0.2874361002081701	D3	IVTDFSVIK	Pearson	0.2874361002081701
526	846	Concat	0	Pearson_A1101_AVFDRKSDAK_EBNA-3B_EBV_binder	0.3204600823548634	D3	AVFDRKSDAK	Pearson	0.3204600823548634
527	847	Concat	0	Pearson_B0801_RAKFKQLL_BZLF1_EBV_binder	-0.0094804276237859	D3	RAKFKQLL	Pearson	-0.0094804276237859
528	880	mvTCR	1	MSLE_A0201_ELAGIGILTV_MART-1_Cancer_binder	0.0651646561252695	D3	ELAGIGILTV	MSLE	0.0651646561252695
529	881	mvTCR	1	MSLE_A0201_GILGFVFTL_Flu-MP_Influenza_binder	0.056073744943018	D3	GILGFVFTL	MSLE	0.056073744943018
530	882	mvTCR	1	MSLE_A0201_GLCTLVAML_BMLF1_EBV_binder	0.0177085597401452	D3	GLCTLVAML	MSLE	0.0177085597401452
531	883	mvTCR	1	MSLE_A0301_KLGGALQAK_IE-1_CMV_binder	0.3138377181633006	D3	KLGGALQAK	MSLE	0.3138377181633006
532	884	mvTCR	1	MSLE_A0301_RLRAEAQVK_EMNA-3A_EBV_binder	0.4318713914837541	D3	RLRAEAQVK	MSLE	0.4318713914837541
533	885	mvTCR	1	MSLE_A1101_IVTDFSVIK_EBNA-3B_EBV_binder	0.4759613330039002	D3	IVTDFSVIK	MSLE	0.4759613330039002
534	886	mvTCR	1	MSLE_A1101_AVFDRKSDAK_EBNA-3B_EBV_binder	0.4353638543495738	D3	AVFDRKSDAK	MSLE	0.4353638543495738
535	887	mvTCR	1	MSLE_B0801_RAKFKQLL_BZLF1_EBV_binder	0.019846389113762	D3	RAKFKQLL	MSLE	0.019846389113762
536	888	mvTCR	1	Pearson_A0201_ELAGIGILTV_MART-1_Cancer_binder	-0.0276837800856828	D3	ELAGIGILTV	Pearson	-0.0276837800856828
537	889	mvTCR	1	Pearson_A0201_GILGFVFTL_Flu-MP_Influenza_binder	-0.0144773947261656	D3	GILGFVFTL	Pearson	-0.0144773947261656
538	890	mvTCR	1	Pearson_A0201_GLCTLVAML_BMLF1_EBV_binder	0.0056294505892653	D3	GLCTLVAML	Pearson	0.0056294505892653
539	891	mvTCR	1	Pearson_A0301_KLGGALQAK_IE-1_CMV_binder	0.3538281652805951	D3	KLGGALQAK	Pearson	0.3538281652805951
540	892	mvTCR	1	Pearson_A0301_RLRAEAQVK_EMNA-3A_EBV_binder	0.343796024610868	D3	RLRAEAQVK	Pearson	0.343796024610868
541	893	mvTCR	1	Pearson_A1101_IVTDFSVIK_EBNA-3B_EBV_binder	0.3276715530058442	D3	IVTDFSVIK	Pearson	0.3276715530058442
542	894	mvTCR	1	Pearson_A1101_AVFDRKSDAK_EBNA-3B_EBV_binder	0.348583691927102	D3	AVFDRKSDAK	Pearson	0.348583691927102
543	895	mvTCR	1	Pearson_B0801_RAKFKQLL_BZLF1_EBV_binder	0.0083048186244401	D3	RAKFKQLL	Pearson	0.0083048186244401
544	896	PoE	1	MSLE_A0201_ELAGIGILTV_MART-1_Cancer_binder	0.0643303167161859	D3	ELAGIGILTV	MSLE	0.0643303167161859
545	897	PoE	1	MSLE_A0201_GILGFVFTL_Flu-MP_Influenza_binder	0.0558659448051808	D3	GILGFVFTL	MSLE	0.0558659448051808
546	898	PoE	1	MSLE_A0201_GLCTLVAML_BMLF1_EBV_binder	0.0176017646354106	D3	GLCTLVAML	MSLE	0.0176017646354106
547	899	PoE	1	MSLE_A0301_KLGGALQAK_IE-1_CMV_binder	0.3018143282331754	D3	KLGGALQAK	MSLE	0.3018143282331754
548	900	PoE	1	MSLE_A0301_RLRAEAQVK_EMNA-3A_EBV_binder	0.4256699296454124	D3	RLRAEAQVK	MSLE	0.4256699296454124
549	901	PoE	1	MSLE_A1101_IVTDFSVIK_EBNA-3B_EBV_binder	0.4729997387956817	D3	IVTDFSVIK	MSLE	0.4729997387956817
550	902	PoE	1	MSLE_A1101_AVFDRKSDAK_EBNA-3B_EBV_binder	0.4276587466075274	D3	AVFDRKSDAK	MSLE	0.4276587466075274
551	903	PoE	1	MSLE_B0801_RAKFKQLL_BZLF1_EBV_binder	0.0198116770602609	D3	RAKFKQLL	MSLE	0.0198116770602609
552	904	PoE	1	Pearson_A0201_ELAGIGILTV_MART-1_Cancer_binder	0.0157873920411582	D3	ELAGIGILTV	Pearson	0.0157873920411582
553	905	PoE	1	Pearson_A0201_GILGFVFTL_Flu-MP_Influenza_binder	0.0019899264839619	D3	GILGFVFTL	Pearson	0.0019899264839619
554	906	PoE	1	Pearson_A0201_GLCTLVAML_BMLF1_EBV_binder	0.0223573344400741	D3	GLCTLVAML	Pearson	0.0223573344400741
555	907	PoE	1	Pearson_A0301_KLGGALQAK_IE-1_CMV_binder	0.3810648436220911	D3	KLGGALQAK	Pearson	0.3810648436220911
556	908	PoE	1	Pearson_A0301_RLRAEAQVK_EMNA-3A_EBV_binder	0.3628223674591376	D3	RLRAEAQVK	Pearson	0.3628223674591376
557	909	PoE	1	Pearson_A1101_IVTDFSVIK_EBNA-3B_EBV_binder	0.3395259255843816	D3	IVTDFSVIK	Pearson	0.3395259255843816
558	910	PoE	1	Pearson_A1101_AVFDRKSDAK_EBNA-3B_EBV_binder	0.3660233445615767	D3	AVFDRKSDAK	Pearson	0.3660233445615767
559	911	PoE	1	Pearson_B0801_RAKFKQLL_BZLF1_EBV_binder	0.0359674015516931	D3	RAKFKQLL	Pearson	0.0359674015516931
560	912	Concat	1	MSLE_A0201_ELAGIGILTV_MART-1_Cancer_binder	0.0644769541947525	D3	ELAGIGILTV	MSLE	0.0644769541947525
561	913	Concat	1	MSLE_A0201_GILGFVFTL_Flu-MP_Influenza_binder	0.0560143570777652	D3	GILGFVFTL	MSLE	0.0560143570777652
562	914	Concat	1	MSLE_A0201_GLCTLVAML_BMLF1_EBV_binder	0.0176968946939769	D3	GLCTLVAML	MSLE	0.0176968946939769
563	915	Concat	1	MSLE_A0301_KLGGALQAK_IE-1_CMV_binder	0.3414355908796483	D3	KLGGALQAK	MSLE	0.3414355908796483
564	916	Concat	1	MSLE_A0301_RLRAEAQVK_EMNA-3A_EBV_binder	0.4493141266234977	D3	RLRAEAQVK	MSLE	0.4493141266234977
565	917	Concat	1	MSLE_A1101_IVTDFSVIK_EBNA-3B_EBV_binder	0.4883755456726407	D3	IVTDFSVIK	MSLE	0.4883755456726407
566	918	Concat	1	MSLE_A1101_AVFDRKSDAK_EBNA-3B_EBV_binder	0.4524605664029467	D3	AVFDRKSDAK	MSLE	0.4524605664029467
567	919	Concat	1	MSLE_B0801_RAKFKQLL_BZLF1_EBV_binder	0.0197897960573803	D3	RAKFKQLL	MSLE	0.0197897960573803
568	920	Concat	1	Pearson_A0201_ELAGIGILTV_MART-1_Cancer_binder	0.0297682516885987	D3	ELAGIGILTV	Pearson	0.0297682516885987
569	921	Concat	1	Pearson_A0201_GILGFVFTL_Flu-MP_Influenza_binder	0.0046342748647652	D3	GILGFVFTL	Pearson	0.0046342748647652
570	922	Concat	1	Pearson_A0201_GLCTLVAML_BMLF1_EBV_binder	-0.0087213330204708	D3	GLCTLVAML	Pearson	-0.0087213330204708
571	923	Concat	1	Pearson_A0301_KLGGALQAK_IE-1_CMV_binder	0.2723602426166402	D3	KLGGALQAK	Pearson	0.2723602426166402
572	924	Concat	1	Pearson_A0301_RLRAEAQVK_EMNA-3A_EBV_binder	0.3072193216785251	D3	RLRAEAQVK	Pearson	0.3072193216785251
573	925	Concat	1	Pearson_A1101_IVTDFSVIK_EBNA-3B_EBV_binder	0.2876486391051857	D3	IVTDFSVIK	Pearson	0.2876486391051857
574	926	Concat	1	Pearson_A1101_AVFDRKSDAK_EBNA-3B_EBV_binder	0.2968455542833883	D3	AVFDRKSDAK	Pearson	0.2968455542833883
575	927	Concat	1	Pearson_B0801_RAKFKQLL_BZLF1_EBV_binder	0.0202463120621735	D3	RAKFKQLL	Pearson	0.0202463120621735
576	960	mvTCR	2	MSLE_A0201_ELAGIGILTV_MART-1_Cancer_binder	0.0627431406607607	D3	ELAGIGILTV	MSLE	0.0627431406607607
577	961	mvTCR	2	MSLE_A0201_GILGFVFTL_Flu-MP_Influenza_binder	0.0451802639675743	D3	GILGFVFTL	MSLE	0.0451802639675743
578	962	mvTCR	2	MSLE_A0201_GLCTLVAML_BMLF1_EBV_binder	0.0155256948005951	D3	GLCTLVAML	MSLE	0.0155256948005951
579	963	mvTCR	2	MSLE_A0301_KLGGALQAK_IE-1_CMV_binder	0.3115606880962737	D3	KLGGALQAK	MSLE	0.3115606880962737
580	964	mvTCR	2	MSLE_A0301_RLRAEAQVK_EMNA-3A_EBV_binder	0.4489338988505069	D3	RLRAEAQVK	MSLE	0.4489338988505069
581	965	mvTCR	2	MSLE_A1101_IVTDFSVIK_EBNA-3B_EBV_binder	0.4869050137453987	D3	IVTDFSVIK	MSLE	0.4869050137453987
582	966	mvTCR	2	MSLE_A1101_AVFDRKSDAK_EBNA-3B_EBV_binder	0.4400408054339693	D3	AVFDRKSDAK	MSLE	0.4400408054339693
583	967	mvTCR	2	MSLE_B0801_RAKFKQLL_BZLF1_EBV_binder	0.0162092283809271	D3	RAKFKQLL	MSLE	0.0162092283809271
584	968	mvTCR	2	Pearson_A0201_ELAGIGILTV_MART-1_Cancer_binder	0.0165238526769899	D3	ELAGIGILTV	Pearson	0.0165238526769899
585	969	mvTCR	2	Pearson_A0201_GILGFVFTL_Flu-MP_Influenza_binder	-0.0036941324132712	D3	GILGFVFTL	Pearson	-0.0036941324132712
586	970	mvTCR	2	Pearson_A0201_GLCTLVAML_BMLF1_EBV_binder	0.010144879405894	D3	GLCTLVAML	Pearson	0.010144879405894
587	971	mvTCR	2	Pearson_A0301_KLGGALQAK_IE-1_CMV_binder	0.345580306152636	D3	KLGGALQAK	Pearson	0.345580306152636
588	972	mvTCR	2	Pearson_A0301_RLRAEAQVK_EMNA-3A_EBV_binder	0.3239020572330918	D3	RLRAEAQVK	Pearson	0.3239020572330918
589	973	mvTCR	2	Pearson_A1101_IVTDFSVIK_EBNA-3B_EBV_binder	0.306127858486479	D3	IVTDFSVIK	Pearson	0.306127858486479
590	974	mvTCR	2	Pearson_A1101_AVFDRKSDAK_EBNA-3B_EBV_binder	0.3091831029949604	D3	AVFDRKSDAK	Pearson	0.3091831029949604
591	975	mvTCR	2	Pearson_B0801_RAKFKQLL_BZLF1_EBV_binder	0.0242794201657205	D3	RAKFKQLL	Pearson	0.0242794201657205
592	976	PoE	2	MSLE_A0201_ELAGIGILTV_MART-1_Cancer_binder	0.0626758045481353	D3	ELAGIGILTV	MSLE	0.0626758045481353
593	977	PoE	2	MSLE_A0201_GILGFVFTL_Flu-MP_Influenza_binder	0.0451215087949219	D3	GILGFVFTL	MSLE	0.0451215087949219
594	978	PoE	2	MSLE_A0201_GLCTLVAML_BMLF1_EBV_binder	0.0155058244726431	D3	GLCTLVAML	MSLE	0.0155058244726431
595	979	PoE	2	MSLE_A0301_KLGGALQAK_IE-1_CMV_binder	0.2899337491297059	D3	KLGGALQAK	MSLE	0.2899337491297059
596	980	PoE	2	MSLE_A0301_RLRAEAQVK_EMNA-3A_EBV_binder	0.4218912052055457	D3	RLRAEAQVK	MSLE	0.4218912052055457
597	981	PoE	2	MSLE_A1101_IVTDFSVIK_EBNA-3B_EBV_binder	0.4754123101146675	D3	IVTDFSVIK	MSLE	0.4754123101146675
598	982	PoE	2	MSLE_A1101_AVFDRKSDAK_EBNA-3B_EBV_binder	0.424735046117259	D3	AVFDRKSDAK	MSLE	0.424735046117259
599	983	PoE	2	MSLE_B0801_RAKFKQLL_BZLF1_EBV_binder	0.0161558461095506	D3	RAKFKQLL	MSLE	0.0161558461095506
600	984	PoE	2	Pearson_A0201_ELAGIGILTV_MART-1_Cancer_binder	0.0074490922182498	D3	ELAGIGILTV	Pearson	0.0074490922182498
601	985	PoE	2	Pearson_A0201_GILGFVFTL_Flu-MP_Influenza_binder	0.0177351360143792	D3	GILGFVFTL	Pearson	0.0177351360143792
602	986	PoE	2	Pearson_A0201_GLCTLVAML_BMLF1_EBV_binder	0.0245581561665603	D3	GLCTLVAML	Pearson	0.0245581561665603
603	987	PoE	2	Pearson_A0301_KLGGALQAK_IE-1_CMV_binder	0.3923215730994278	D3	KLGGALQAK	Pearson	0.3923215730994278
604	988	PoE	2	Pearson_A0301_RLRAEAQVK_EMNA-3A_EBV_binder	0.3734592886978202	D3	RLRAEAQVK	Pearson	0.3734592886978202
605	989	PoE	2	Pearson_A1101_IVTDFSVIK_EBNA-3B_EBV_binder	0.3384102543336282	D3	IVTDFSVIK	Pearson	0.3384102543336282
606	990	PoE	2	Pearson_A1101_AVFDRKSDAK_EBNA-3B_EBV_binder	0.3378461909932759	D3	AVFDRKSDAK	Pearson	0.3378461909932759
607	991	PoE	2	Pearson_B0801_RAKFKQLL_BZLF1_EBV_binder	0.0808170523497947	D3	RAKFKQLL	Pearson	0.0808170523497947
608	992	Concat	2	MSLE_A0201_ELAGIGILTV_MART-1_Cancer_binder	0.0629298456564469	D3	ELAGIGILTV	MSLE	0.0629298456564469
609	993	Concat	2	MSLE_A0201_GILGFVFTL_Flu-MP_Influenza_binder	0.0455351351525211	D3	GILGFVFTL	MSLE	0.0455351351525211
610	994	Concat	2	MSLE_A0201_GLCTLVAML_BMLF1_EBV_binder	0.017202643331754	D3	GLCTLVAML	MSLE	0.017202643331754
611	995	Concat	2	MSLE_A0301_KLGGALQAK_IE-1_CMV_binder	0.3597378316000325	D3	KLGGALQAK	MSLE	0.3597378316000325
612	996	Concat	2	MSLE_A0301_RLRAEAQVK_EMNA-3A_EBV_binder	0.4687438146037777	D3	RLRAEAQVK	MSLE	0.4687438146037777
613	997	Concat	2	MSLE_A1101_IVTDFSVIK_EBNA-3B_EBV_binder	0.5074748344785884	D3	IVTDFSVIK	MSLE	0.5074748344785884
614	998	Concat	2	MSLE_A1101_AVFDRKSDAK_EBNA-3B_EBV_binder	0.4699652317489274	D3	AVFDRKSDAK	MSLE	0.4699652317489274
615	999	Concat	2	MSLE_B0801_RAKFKQLL_BZLF1_EBV_binder	0.0167669698118017	D3	RAKFKQLL	MSLE	0.0167669698118017
616	1000	Concat	2	Pearson_A0201_ELAGIGILTV_MART-1_Cancer_binder	0.0137414657084825	D3	ELAGIGILTV	Pearson	0.0137414657084825
617	1001	Concat	2	Pearson_A0201_GILGFVFTL_Flu-MP_Influenza_binder	0.0050183132703027	D3	GILGFVFTL	Pearson	0.0050183132703027
618	1002	Concat	2	Pearson_A0201_GLCTLVAML_BMLF1_EBV_binder	-0.0044770642399044	D3	GLCTLVAML	Pearson	-0.0044770642399044
619	1003	Concat	2	Pearson_A0301_KLGGALQAK_IE-1_CMV_binder	0.2642519905158531	D3	KLGGALQAK	Pearson	0.2642519905158531
620	1004	Concat	2	Pearson_A0301_RLRAEAQVK_EMNA-3A_EBV_binder	0.2834951673267153	D3	RLRAEAQVK	Pearson	0.2834951673267153
621	1005	Concat	2	Pearson_A1101_IVTDFSVIK_EBNA-3B_EBV_binder	0.2642430779118274	D3	IVTDFSVIK	Pearson	0.2642430779118274
622	1006	Concat	2	Pearson_A1101_AVFDRKSDAK_EBNA-3B_EBV_binder	0.2482392619687912	D3	AVFDRKSDAK	Pearson	0.2482392619687912
623	1007	Concat	2	Pearson_B0801_RAKFKQLL_BZLF1_EBV_binder	0.0320852037630165	D3	RAKFKQLL	Pearson	0.0320852037630165
624	1040	mvTCR	3	MSLE_A0201_ELAGIGILTV_MART-1_Cancer_binder	0.0806660101649822	D3	ELAGIGILTV	MSLE	0.0806660101649822
625	1041	mvTCR	3	MSLE_A0201_GILGFVFTL_Flu-MP_Influenza_binder	0.0505677183505718	D3	GILGFVFTL	MSLE	0.0505677183505718
626	1042	mvTCR	3	MSLE_A0201_GLCTLVAML_BMLF1_EBV_binder	0.0207126410449416	D3	GLCTLVAML	MSLE	0.0207126410449416
627	1043	mvTCR	3	MSLE_A0301_KLGGALQAK_IE-1_CMV_binder	0.3188802261767975	D3	KLGGALQAK	MSLE	0.3188802261767975
628	1044	mvTCR	3	MSLE_A0301_RLRAEAQVK_EMNA-3A_EBV_binder	0.4478361603528021	D3	RLRAEAQVK	MSLE	0.4478361603528021
629	1045	mvTCR	3	MSLE_A1101_IVTDFSVIK_EBNA-3B_EBV_binder	0.512466878076248	D3	IVTDFSVIK	MSLE	0.512466878076248
630	1046	mvTCR	3	MSLE_A1101_AVFDRKSDAK_EBNA-3B_EBV_binder	0.4449794908426683	D3	AVFDRKSDAK	MSLE	0.4449794908426683
631	1047	mvTCR	3	MSLE_B0801_RAKFKQLL_BZLF1_EBV_binder	0.0176268294737212	D3	RAKFKQLL	MSLE	0.0176268294737212
632	1048	mvTCR	3	Pearson_A0201_ELAGIGILTV_MART-1_Cancer_binder	0.0268561474129306	D3	ELAGIGILTV	Pearson	0.0268561474129306
633	1049	mvTCR	3	Pearson_A0201_GILGFVFTL_Flu-MP_Influenza_binder	-0.0232979938241297	D3	GILGFVFTL	Pearson	-0.0232979938241297
634	1050	mvTCR	3	Pearson_A0201_GLCTLVAML_BMLF1_EBV_binder	-0.0332382826345064	D3	GLCTLVAML	Pearson	-0.0332382826345064
635	1051	mvTCR	3	Pearson_A0301_KLGGALQAK_IE-1_CMV_binder	0.3317106889239291	D3	KLGGALQAK	Pearson	0.3317106889239291
636	1052	mvTCR	3	Pearson_A0301_RLRAEAQVK_EMNA-3A_EBV_binder	0.3205878865677423	D3	RLRAEAQVK	Pearson	0.3205878865677423
637	1053	mvTCR	3	Pearson_A1101_IVTDFSVIK_EBNA-3B_EBV_binder	0.2698578297431447	D3	IVTDFSVIK	Pearson	0.2698578297431447
638	1054	mvTCR	3	Pearson_A1101_AVFDRKSDAK_EBNA-3B_EBV_binder	0.3362166708508414	D3	AVFDRKSDAK	Pearson	0.3362166708508414
639	1055	mvTCR	3	Pearson_B0801_RAKFKQLL_BZLF1_EBV_binder	-0.0434875562811494	D3	RAKFKQLL	Pearson	-0.0434875562811494
640	1056	PoE	3	MSLE_A0201_ELAGIGILTV_MART-1_Cancer_binder	0.0803383199549524	D3	ELAGIGILTV	MSLE	0.0803383199549524
641	1057	PoE	3	MSLE_A0201_GILGFVFTL_Flu-MP_Influenza_binder	0.050895035105488	D3	GILGFVFTL	MSLE	0.050895035105488
642	1058	PoE	3	MSLE_A0201_GLCTLVAML_BMLF1_EBV_binder	0.0214393820018984	D3	GLCTLVAML	MSLE	0.0214393820018984
643	1059	PoE	3	MSLE_A0301_KLGGALQAK_IE-1_CMV_binder	0.3784255667085831	D3	KLGGALQAK	MSLE	0.3784255667085831
644	1060	PoE	3	MSLE_A0301_RLRAEAQVK_EMNA-3A_EBV_binder	0.4730150629464903	D3	RLRAEAQVK	MSLE	0.4730150629464903
645	1061	PoE	3	MSLE_A1101_IVTDFSVIK_EBNA-3B_EBV_binder	0.5349681477825959	D3	IVTDFSVIK	MSLE	0.5349681477825959
646	1062	PoE	3	MSLE_A1101_AVFDRKSDAK_EBNA-3B_EBV_binder	0.4809632695461032	D3	AVFDRKSDAK	MSLE	0.4809632695461032
647	1063	PoE	3	MSLE_B0801_RAKFKQLL_BZLF1_EBV_binder	0.0189927498223978	D3	RAKFKQLL	MSLE	0.0189927498223978
648	1064	PoE	3	Pearson_A0201_ELAGIGILTV_MART-1_Cancer_binder	0.0478955613343964	D3	ELAGIGILTV	Pearson	0.0478955613343964
649	1065	PoE	3	Pearson_A0201_GILGFVFTL_Flu-MP_Influenza_binder	-0.0197432207853767	D3	GILGFVFTL	Pearson	-0.0197432207853767
650	1066	PoE	3	Pearson_A0201_GLCTLVAML_BMLF1_EBV_binder	-0.0196330365099033	D3	GLCTLVAML	Pearson	-0.0196330365099033
651	1067	PoE	3	Pearson_A0301_KLGGALQAK_IE-1_CMV_binder	0.2521839083181936	D3	KLGGALQAK	Pearson	0.2521839083181936
652	1068	PoE	3	Pearson_A0301_RLRAEAQVK_EMNA-3A_EBV_binder	0.2646105242035052	D3	RLRAEAQVK	Pearson	0.2646105242035052
653	1069	PoE	3	Pearson_A1101_IVTDFSVIK_EBNA-3B_EBV_binder	0.2510469750876464	D3	IVTDFSVIK	Pearson	0.2510469750876464
654	1070	PoE	3	Pearson_A1101_AVFDRKSDAK_EBNA-3B_EBV_binder	0.2630207756337097	D3	AVFDRKSDAK	Pearson	0.2630207756337097
655	1071	PoE	3	Pearson_B0801_RAKFKQLL_BZLF1_EBV_binder	0.0158522524591131	D3	RAKFKQLL	Pearson	0.0158522524591131
656	1072	Concat	3	MSLE_A0201_ELAGIGILTV_MART-1_Cancer_binder	0.0807715808907478	D3	ELAGIGILTV	MSLE	0.0807715808907478
657	1073	Concat	3	MSLE_A0201_GILGFVFTL_Flu-MP_Influenza_binder	0.050322202307933	D3	GILGFVFTL	MSLE	0.050322202307933
658	1074	Concat	3	MSLE_A0201_GLCTLVAML_BMLF1_EBV_binder	0.0204804767228949	D3	GLCTLVAML	MSLE	0.0204804767228949
659	1075	Concat	3	MSLE_A0301_KLGGALQAK_IE-1_CMV_binder	0.3317709843090709	D3	KLGGALQAK	MSLE	0.3317709843090709
660	1076	Concat	3	MSLE_A0301_RLRAEAQVK_EMNA-3A_EBV_binder	0.4521360772163417	D3	RLRAEAQVK	MSLE	0.4521360772163417
661	1077	Concat	3	MSLE_A1101_IVTDFSVIK_EBNA-3B_EBV_binder	0.5161442927819408	D3	IVTDFSVIK	MSLE	0.5161442927819408
662	1078	Concat	3	MSLE_A1101_AVFDRKSDAK_EBNA-3B_EBV_binder	0.4550459666719221	D3	AVFDRKSDAK	MSLE	0.4550459666719221
663	1079	Concat	3	MSLE_B0801_RAKFKQLL_BZLF1_EBV_binder	0.0174707331246216	D3	RAKFKQLL	MSLE	0.0174707331246216
664	1080	Concat	3	Pearson_A0201_ELAGIGILTV_MART-1_Cancer_binder	0.0172085258032184	D3	ELAGIGILTV	Pearson	0.0172085258032184
665	1081	Concat	3	Pearson_A0201_GILGFVFTL_Flu-MP_Influenza_binder	0.0212445382659124	D3	GILGFVFTL	Pearson	0.0212445382659124
666	1082	Concat	3	Pearson_A0201_GLCTLVAML_BMLF1_EBV_binder	0.0482038884401591	D3	GLCTLVAML	Pearson	0.0482038884401591
667	1083	Concat	3	Pearson_A0301_KLGGALQAK_IE-1_CMV_binder	0.2834817426299511	D3	KLGGALQAK	Pearson	0.2834817426299511
668	1084	Concat	3	Pearson_A0301_RLRAEAQVK_EMNA-3A_EBV_binder	0.2960896004875817	D3	RLRAEAQVK	Pearson	0.2960896004875817
669	1085	Concat	3	Pearson_A1101_IVTDFSVIK_EBNA-3B_EBV_binder	0.2543777382426001	D3	IVTDFSVIK	Pearson	0.2543777382426001
670	1086	Concat	3	Pearson_A1101_AVFDRKSDAK_EBNA-3B_EBV_binder	0.2961733833394757	D3	AVFDRKSDAK	Pearson	0.2961733833394757
671	1087	Concat	3	Pearson_B0801_RAKFKQLL_BZLF1_EBV_binder	0.0113647907650803	D3	RAKFKQLL	Pearson	0.0113647907650803
672	1120	mvTCR	4	MSLE_A0201_ELAGIGILTV_MART-1_Cancer_binder	0.0692788458963474	D3	ELAGIGILTV	MSLE	0.0692788458963474
673	1121	mvTCR	4	MSLE_A0201_GILGFVFTL_Flu-MP_Influenza_binder	0.0431946764195404	D3	GILGFVFTL	MSLE	0.0431946764195404
674	1122	mvTCR	4	MSLE_A0201_GLCTLVAML_BMLF1_EBV_binder	0.0234960947789469	D3	GLCTLVAML	MSLE	0.0234960947789469
675	1123	mvTCR	4	MSLE_A0301_KLGGALQAK_IE-1_CMV_binder	0.3244042358975587	D3	KLGGALQAK	MSLE	0.3244042358975587
676	1124	mvTCR	4	MSLE_A0301_RLRAEAQVK_EMNA-3A_EBV_binder	0.4630857833759165	D3	RLRAEAQVK	MSLE	0.4630857833759165
677	1125	mvTCR	4	MSLE_A1101_IVTDFSVIK_EBNA-3B_EBV_binder	0.489361311046769	D3	IVTDFSVIK	MSLE	0.489361311046769
678	1126	mvTCR	4	MSLE_A1101_AVFDRKSDAK_EBNA-3B_EBV_binder	0.4529408868944687	D3	AVFDRKSDAK	MSLE	0.4529408868944687
679	1127	mvTCR	4	MSLE_B0801_RAKFKQLL_BZLF1_EBV_binder	0.02206458410442	D3	RAKFKQLL	MSLE	0.02206458410442
680	1128	mvTCR	4	Pearson_A0201_ELAGIGILTV_MART-1_Cancer_binder	0.0027227036433246	D3	ELAGIGILTV	Pearson	0.0027227036433246
681	1129	mvTCR	4	Pearson_A0201_GILGFVFTL_Flu-MP_Influenza_binder	-0.0130478120505954	D3	GILGFVFTL	Pearson	-0.0130478120505954
682	1130	mvTCR	4	Pearson_A0201_GLCTLVAML_BMLF1_EBV_binder	-0.0019305846708175	D3	GLCTLVAML	Pearson	-0.0019305846708175
683	1131	mvTCR	4	Pearson_A0301_KLGGALQAK_IE-1_CMV_binder	0.3175048089670491	D3	KLGGALQAK	Pearson	0.3175048089670491
684	1132	mvTCR	4	Pearson_A0301_RLRAEAQVK_EMNA-3A_EBV_binder	0.2982381046145483	D3	RLRAEAQVK	Pearson	0.2982381046145483
685	1133	mvTCR	4	Pearson_A1101_IVTDFSVIK_EBNA-3B_EBV_binder	0.2969142794376656	D3	IVTDFSVIK	Pearson	0.2969142794376656
686	1134	mvTCR	4	Pearson_A1101_AVFDRKSDAK_EBNA-3B_EBV_binder	0.3037386985016097	D3	AVFDRKSDAK	Pearson	0.3037386985016097
687	1135	mvTCR	4	Pearson_B0801_RAKFKQLL_BZLF1_EBV_binder	0.001067497737731	D3	RAKFKQLL	Pearson	0.001067497737731
688	1136	PoE	4	MSLE_A0201_ELAGIGILTV_MART-1_Cancer_binder	0.0686779142170441	D3	ELAGIGILTV	MSLE	0.0686779142170441
689	1137	PoE	4	MSLE_A0201_GILGFVFTL_Flu-MP_Influenza_binder	0.0430617786296067	D3	GILGFVFTL	MSLE	0.0430617786296067
690	1138	PoE	4	MSLE_A0201_GLCTLVAML_BMLF1_EBV_binder	0.0234756314158648	D3	GLCTLVAML	MSLE	0.0234756314158648
691	1139	PoE	4	MSLE_A0301_KLGGALQAK_IE-1_CMV_binder	0.3409145743244933	D3	KLGGALQAK	MSLE	0.3409145743244933
692	1140	PoE	4	MSLE_A0301_RLRAEAQVK_EMNA-3A_EBV_binder	0.4416707017099644	D3	RLRAEAQVK	MSLE	0.4416707017099644
693	1141	PoE	4	MSLE_A1101_IVTDFSVIK_EBNA-3B_EBV_binder	0.4659014982163157	D3	IVTDFSVIK	MSLE	0.4659014982163157
694	1142	PoE	4	MSLE_A1101_AVFDRKSDAK_EBNA-3B_EBV_binder	0.4361938888805651	D3	AVFDRKSDAK	MSLE	0.4361938888805651
695	1143	PoE	4	MSLE_B0801_RAKFKQLL_BZLF1_EBV_binder	0.0222747622061634	D3	RAKFKQLL	MSLE	0.0222747622061634
696	1144	PoE	4	Pearson_A0201_ELAGIGILTV_MART-1_Cancer_binder	0.0496100813228867	D3	ELAGIGILTV	Pearson	0.0496100813228867
697	1145	PoE	4	Pearson_A0201_GILGFVFTL_Flu-MP_Influenza_binder	-0.0229251449406284	D3	GILGFVFTL	Pearson	-0.0229251449406284
698	1146	PoE	4	Pearson_A0201_GLCTLVAML_BMLF1_EBV_binder	0.0132426655171842	D3	GLCTLVAML	Pearson	0.0132426655171842
699	1147	PoE	4	Pearson_A0301_KLGGALQAK_IE-1_CMV_binder	0.3649318948948853	D3	KLGGALQAK	Pearson	0.3649318948948853
700	1148	PoE	4	Pearson_A0301_RLRAEAQVK_EMNA-3A_EBV_binder	0.3675900677275804	D3	RLRAEAQVK	Pearson	0.3675900677275804
701	1149	PoE	4	Pearson_A1101_IVTDFSVIK_EBNA-3B_EBV_binder	0.3558426395340244	D3	IVTDFSVIK	Pearson	0.3558426395340244
702	1150	PoE	4	Pearson_A1101_AVFDRKSDAK_EBNA-3B_EBV_binder	0.3599685981949323	D3	AVFDRKSDAK	Pearson	0.3599685981949323
703	1151	PoE	4	Pearson_B0801_RAKFKQLL_BZLF1_EBV_binder	0.0099577713651578	D3	RAKFKQLL	Pearson	0.0099577713651578
704	1152	Concat	4	MSLE_A0201_ELAGIGILTV_MART-1_Cancer_binder	0.0683204639902246	D3	ELAGIGILTV	MSLE	0.0683204639902246
705	1153	Concat	4	MSLE_A0201_GILGFVFTL_Flu-MP_Influenza_binder	0.0429086990863244	D3	GILGFVFTL	MSLE	0.0429086990863244
706	1154	Concat	4	MSLE_A0201_GLCTLVAML_BMLF1_EBV_binder	0.0232643676051828	D3	GLCTLVAML	MSLE	0.0232643676051828
707	1155	Concat	4	MSLE_A0301_KLGGALQAK_IE-1_CMV_binder	0.3250608297852573	D3	KLGGALQAK	MSLE	0.3250608297852573
708	1156	Concat	4	MSLE_A0301_RLRAEAQVK_EMNA-3A_EBV_binder	0.4584095962991594	D3	RLRAEAQVK	MSLE	0.4584095962991594
709	1157	Concat	4	MSLE_A1101_IVTDFSVIK_EBNA-3B_EBV_binder	0.4886983609630236	D3	IVTDFSVIK	MSLE	0.4886983609630236
710	1158	Concat	4	MSLE_A1101_AVFDRKSDAK_EBNA-3B_EBV_binder	0.4466522880914197	D3	AVFDRKSDAK	MSLE	0.4466522880914197
711	1159	Concat	4	MSLE_B0801_RAKFKQLL_BZLF1_EBV_binder	0.0219158363281961	D3	RAKFKQLL	MSLE	0.0219158363281961
712	1160	Concat	4	Pearson_A0201_ELAGIGILTV_MART-1_Cancer_binder	0.0590644657861419	D3	ELAGIGILTV	Pearson	0.0590644657861419
713	1161	Concat	4	Pearson_A0201_GILGFVFTL_Flu-MP_Influenza_binder	0.0276615282144214	D3	GILGFVFTL	Pearson	0.0276615282144214
714	1162	Concat	4	Pearson_A0201_GLCTLVAML_BMLF1_EBV_binder	0.0091285424019985	D3	GLCTLVAML	Pearson	0.0091285424019985
715	1163	Concat	4	Pearson_A0301_KLGGALQAK_IE-1_CMV_binder	0.3117156384964007	D3	KLGGALQAK	Pearson	0.3117156384964007
716	1164	Concat	4	Pearson_A0301_RLRAEAQVK_EMNA-3A_EBV_binder	0.2998769126315549	D3	RLRAEAQVK	Pearson	0.2998769126315549
717	1165	Concat	4	Pearson_A1101_IVTDFSVIK_EBNA-3B_EBV_binder	0.2872725409108422	D3	IVTDFSVIK	Pearson	0.2872725409108422
718	1166	Concat	4	Pearson_A1101_AVFDRKSDAK_EBNA-3B_EBV_binder	0.2980329873739534	D3	AVFDRKSDAK	Pearson	0.2980329873739534
719	1167	Concat	4	Pearson_B0801_RAKFKQLL_BZLF1_EBV_binder	0.0448170368959597	D3	RAKFKQLL	Pearson	0.0448170368959597
720	1200	mvTCR	0	MSLE_A0201_ELAGIGILTV_MART-1_Cancer_binder	0.0781898783893356	D4	ELAGIGILTV	MSLE	0.0781898783893356
721	1201	mvTCR	0	MSLE_A0201_GILGFVFTL_Flu-MP_Influenza_binder	0.0133076048928772	D4	GILGFVFTL	MSLE	0.0133076048928772
722	1202	mvTCR	0	MSLE_A0201_GLCTLVAML_BMLF1_EBV_binder	0.0121472247915447	D4	GLCTLVAML	MSLE	0.0121472247915447
723	1203	mvTCR	0	MSLE_A0301_KLGGALQAK_IE-1_CMV_binder	1.845419627278177	D4	KLGGALQAK	MSLE	1.845419627278177
724	1204	mvTCR	0	MSLE_A0301_RLRAEAQVK_EMNA-3A_EBV_binder	1.4444998843427794	D4	RLRAEAQVK	MSLE	1.4444998843427794
725	1205	mvTCR	0	MSLE_A1101_IVTDFSVIK_EBNA-3B_EBV_binder	2.501992435436642	D4	IVTDFSVIK	MSLE	2.501992435436642
726	1206	mvTCR	0	MSLE_A1101_AVFDRKSDAK_EBNA-3B_EBV_binder	1.1151166877030374	D4	AVFDRKSDAK	MSLE	1.1151166877030374
727	1207	mvTCR	0	MSLE_B0801_RAKFKQLL_BZLF1_EBV_binder	0.0135905043908065	D4	RAKFKQLL	MSLE	0.0135905043908065
728	1208	mvTCR	0	Pearson_A0201_ELAGIGILTV_MART-1_Cancer_binder	0.0218329039778866	D4	ELAGIGILTV	Pearson	0.0218329039778866
729	1209	mvTCR	0	Pearson_A0201_GILGFVFTL_Flu-MP_Influenza_binder	0.1056256502761292	D4	GILGFVFTL	Pearson	0.1056256502761292
730	1210	mvTCR	0	Pearson_A0201_GLCTLVAML_BMLF1_EBV_binder	0.0618894703760965	D4	GLCTLVAML	Pearson	0.0618894703760965
731	1211	mvTCR	0	Pearson_A0301_KLGGALQAK_IE-1_CMV_binder	0.0745566995987509	D4	KLGGALQAK	Pearson	0.0745566995987509
732	1212	mvTCR	0	Pearson_A0301_RLRAEAQVK_EMNA-3A_EBV_binder	0.0627390362879683	D4	RLRAEAQVK	Pearson	0.0627390362879683
733	1213	mvTCR	0	Pearson_A1101_IVTDFSVIK_EBNA-3B_EBV_binder	-0.0344774678482267	D4	IVTDFSVIK	Pearson	-0.0344774678482267
734	1214	mvTCR	0	Pearson_A1101_AVFDRKSDAK_EBNA-3B_EBV_binder	0.0714231958135483	D4	AVFDRKSDAK	Pearson	0.0714231958135483
735	1215	mvTCR	0	Pearson_B0801_RAKFKQLL_BZLF1_EBV_binder	-0.0318811641608022	D4	RAKFKQLL	Pearson	-0.0318811641608022
736	1216	PoE	0	MSLE_A0201_ELAGIGILTV_MART-1_Cancer_binder	0.0749892275123722	D4	ELAGIGILTV	MSLE	0.0749892275123722
737	1217	PoE	0	MSLE_A0201_GILGFVFTL_Flu-MP_Influenza_binder	0.01573336561937	D4	GILGFVFTL	MSLE	0.01573336561937
738	1218	PoE	0	MSLE_A0201_GLCTLVAML_BMLF1_EBV_binder	0.013375619311065	D4	GLCTLVAML	MSLE	0.013375619311065
739	1219	PoE	0	MSLE_A0301_KLGGALQAK_IE-1_CMV_binder	2.1156398192289205	D4	KLGGALQAK	MSLE	2.1156398192289205
740	1220	PoE	0	MSLE_A0301_RLRAEAQVK_EMNA-3A_EBV_binder	1.345014883424557	D4	RLRAEAQVK	MSLE	1.345014883424557
741	1221	PoE	0	MSLE_A1101_IVTDFSVIK_EBNA-3B_EBV_binder	1.4873695632568085	D4	IVTDFSVIK	MSLE	1.4873695632568085
742	1222	PoE	0	MSLE_A1101_AVFDRKSDAK_EBNA-3B_EBV_binder	1.1971541040082294	D4	AVFDRKSDAK	MSLE	1.1971541040082294
743	1223	PoE	0	MSLE_B0801_RAKFKQLL_BZLF1_EBV_binder	0.015325814158592	D4	RAKFKQLL	MSLE	0.015325814158592
744	1224	PoE	0	Pearson_A0201_ELAGIGILTV_MART-1_Cancer_binder	0.213999793170971	D4	ELAGIGILTV	Pearson	0.213999793170971
745	1225	PoE	0	Pearson_A0201_GILGFVFTL_Flu-MP_Influenza_binder	-0.0521371979561197	D4	GILGFVFTL	Pearson	-0.0521371979561197
746	1226	PoE	0	Pearson_A0201_GLCTLVAML_BMLF1_EBV_binder	0.0244136054108029	D4	GLCTLVAML	Pearson	0.0244136054108029
747	1227	PoE	0	Pearson_A0301_KLGGALQAK_IE-1_CMV_binder	0.030519814117551	D4	KLGGALQAK	Pearson	0.030519814117551
748	1228	PoE	0	Pearson_A0301_RLRAEAQVK_EMNA-3A_EBV_binder	0.1875100184323369	D4	RLRAEAQVK	Pearson	0.1875100184323369
749	1229	PoE	0	Pearson_A1101_IVTDFSVIK_EBNA-3B_EBV_binder	0.3035276546893443	D4	IVTDFSVIK	Pearson	0.3035276546893443
750	1230	PoE	0	Pearson_A1101_AVFDRKSDAK_EBNA-3B_EBV_binder	0.1675006182071911	D4	AVFDRKSDAK	Pearson	0.1675006182071911
751	1231	PoE	0	Pearson_B0801_RAKFKQLL_BZLF1_EBV_binder	-0.0566549841312404	D4	RAKFKQLL	Pearson	-0.0566549841312404
752	1232	Concat	0	MSLE_A0201_ELAGIGILTV_MART-1_Cancer_binder	0.0768013114989726	D4	ELAGIGILTV	MSLE	0.0768013114989726
753	1233	Concat	0	MSLE_A0201_GILGFVFTL_Flu-MP_Influenza_binder	0.013967004416015	D4	GILGFVFTL	MSLE	0.013967004416015
754	1234	Concat	0	MSLE_A0201_GLCTLVAML_BMLF1_EBV_binder	0.0123603638128835	D4	GLCTLVAML	MSLE	0.0123603638128835
755	1235	Concat	0	MSLE_A0301_KLGGALQAK_IE-1_CMV_binder	1.827525475809177	D4	KLGGALQAK	MSLE	1.827525475809177
756	1236	Concat	0	MSLE_A0301_RLRAEAQVK_EMNA-3A_EBV_binder	1.3902327030053645	D4	RLRAEAQVK	MSLE	1.3902327030053645
757	1237	Concat	0	MSLE_A1101_IVTDFSVIK_EBNA-3B_EBV_binder	2.789419569540428	D4	IVTDFSVIK	MSLE	2.789419569540428
758	1238	Concat	0	MSLE_A1101_AVFDRKSDAK_EBNA-3B_EBV_binder	1.1152364405504276	D4	AVFDRKSDAK	MSLE	1.1152364405504276
759	1239	Concat	0	MSLE_B0801_RAKFKQLL_BZLF1_EBV_binder	0.0142894560059415	D4	RAKFKQLL	MSLE	0.0142894560059415
760	1240	Concat	0	Pearson_A0201_ELAGIGILTV_MART-1_Cancer_binder	0.0505451050892116	D4	ELAGIGILTV	Pearson	0.0505451050892116
761	1241	Concat	0	Pearson_A0201_GILGFVFTL_Flu-MP_Influenza_binder	0.011025884529756	D4	GILGFVFTL	Pearson	0.011025884529756
762	1242	Concat	0	Pearson_A0201_GLCTLVAML_BMLF1_EBV_binder	0.0567428985654162	D4	GLCTLVAML	Pearson	0.0567428985654162
763	1243	Concat	0	Pearson_A0301_KLGGALQAK_IE-1_CMV_binder	0.0165960989513694	D4	KLGGALQAK	Pearson	0.0165960989513694
764	1244	Concat	0	Pearson_A0301_RLRAEAQVK_EMNA-3A_EBV_binder	0.0807092313825555	D4	RLRAEAQVK	Pearson	0.0807092313825555
765	1245	Concat	0	Pearson_A1101_IVTDFSVIK_EBNA-3B_EBV_binder	0.0335696114541993	D4	IVTDFSVIK	Pearson	0.0335696114541993
766	1246	Concat	0	Pearson_A1101_AVFDRKSDAK_EBNA-3B_EBV_binder	0.0261885511836205	D4	AVFDRKSDAK	Pearson	0.0261885511836205
767	1247	Concat	0	Pearson_B0801_RAKFKQLL_BZLF1_EBV_binder	-0.0393332827871702	D4	RAKFKQLL	Pearson	-0.0393332827871702
768	1280	mvTCR	1	MSLE_A0201_ELAGIGILTV_MART-1_Cancer_binder	0.1756038483787514	D4	ELAGIGILTV	MSLE	0.1756038483787514
769	1281	mvTCR	1	MSLE_A0201_GILGFVFTL_Flu-MP_Influenza_binder	0.0296311857089067	D4	GILGFVFTL	MSLE	0.0296311857089067
770	1282	mvTCR	1	MSLE_A0201_GLCTLVAML_BMLF1_EBV_binder	0.0131685504447475	D4	GLCTLVAML	MSLE	0.0131685504447475
771	1283	mvTCR	1	MSLE_A0301_KLGGALQAK_IE-1_CMV_binder	2.092156989261383	D4	KLGGALQAK	MSLE	2.092156989261383
772	1284	mvTCR	1	MSLE_A0301_RLRAEAQVK_EMNA-3A_EBV_binder	1.289200638277601	D4	RLRAEAQVK	MSLE	1.289200638277601
773	1285	mvTCR	1	MSLE_A1101_IVTDFSVIK_EBNA-3B_EBV_binder	3.175499493875789	D4	IVTDFSVIK	MSLE	3.175499493875789
774	1286	mvTCR	1	MSLE_A1101_AVFDRKSDAK_EBNA-3B_EBV_binder	1.080430811901298	D4	AVFDRKSDAK	MSLE	1.080430811901298
775	1287	mvTCR	1	MSLE_B0801_RAKFKQLL_BZLF1_EBV_binder	0.0102429602376243	D4	RAKFKQLL	MSLE	0.0102429602376243
776	1288	mvTCR	1	Pearson_A0201_ELAGIGILTV_MART-1_Cancer_binder	-0.0416127834357468	D4	ELAGIGILTV	Pearson	-0.0416127834357468
777	1289	mvTCR	1	Pearson_A0201_GILGFVFTL_Flu-MP_Influenza_binder	-0.0861462890680143	D4	GILGFVFTL	Pearson	-0.0861462890680143
778	1290	mvTCR	1	Pearson_A0201_GLCTLVAML_BMLF1_EBV_binder	-0.0269357802455059	D4	GLCTLVAML	Pearson	-0.0269357802455059
779	1291	mvTCR	1	Pearson_A0301_KLGGALQAK_IE-1_CMV_binder	-0.0041127733094307	D4	KLGGALQAK	Pearson	-0.0041127733094307
780	1292	mvTCR	1	Pearson_A0301_RLRAEAQVK_EMNA-3A_EBV_binder	0.0253064215921303	D4	RLRAEAQVK	Pearson	0.0253064215921303
781	1293	mvTCR	1	Pearson_A1101_IVTDFSVIK_EBNA-3B_EBV_binder	0.3799487115013229	D4	IVTDFSVIK	Pearson	0.3799487115013229
782	1294	mvTCR	1	Pearson_A1101_AVFDRKSDAK_EBNA-3B_EBV_binder	0.0198332941368678	D4	AVFDRKSDAK	Pearson	0.0198332941368678
783	1295	mvTCR	1	Pearson_B0801_RAKFKQLL_BZLF1_EBV_binder	-0.001793356777515	D4	RAKFKQLL	Pearson	-0.001793356777515
784	1296	PoE	1	MSLE_A0201_ELAGIGILTV_MART-1_Cancer_binder	0.1736173762310643	D4	ELAGIGILTV	MSLE	0.1736173762310643
785	1297	PoE	1	MSLE_A0201_GILGFVFTL_Flu-MP_Influenza_binder	0.0238459902084254	D4	GILGFVFTL	MSLE	0.0238459902084254
786	1298	PoE	1	MSLE_A0201_GLCTLVAML_BMLF1_EBV_binder	0.0093107040181547	D4	GLCTLVAML	MSLE	0.0093107040181547
787	1299	PoE	1	MSLE_A0301_KLGGALQAK_IE-1_CMV_binder	1.8606418055218836	D4	KLGGALQAK	MSLE	1.8606418055218836
788	1300	PoE	1	MSLE_A0301_RLRAEAQVK_EMNA-3A_EBV_binder	1.2504971996799696	D4	RLRAEAQVK	MSLE	1.2504971996799696
789	1301	PoE	1	MSLE_A1101_IVTDFSVIK_EBNA-3B_EBV_binder	2.9204332257910064	D4	IVTDFSVIK	MSLE	2.9204332257910064
790	1302	PoE	1	MSLE_A1101_AVFDRKSDAK_EBNA-3B_EBV_binder	1.1141233308824323	D4	AVFDRKSDAK	MSLE	1.1141233308824323
791	1303	PoE	1	MSLE_B0801_RAKFKQLL_BZLF1_EBV_binder	0.0070450070216787	D4	RAKFKQLL	MSLE	0.0070450070216787
792	1304	PoE	1	Pearson_A0201_ELAGIGILTV_MART-1_Cancer_binder	-0.0344867149074623	D4	ELAGIGILTV	Pearson	-0.0344867149074623
793	1305	PoE	1	Pearson_A0201_GILGFVFTL_Flu-MP_Influenza_binder	-0.0367354306460856	D4	GILGFVFTL	Pearson	-0.0367354306460856
794	1306	PoE	1	Pearson_A0201_GLCTLVAML_BMLF1_EBV_binder	-0.0341569414354457	D4	GLCTLVAML	Pearson	-0.0341569414354457
795	1307	PoE	1	Pearson_A0301_KLGGALQAK_IE-1_CMV_binder	0.1256690018881863	D4	KLGGALQAK	Pearson	0.1256690018881863
796	1308	PoE	1	Pearson_A0301_RLRAEAQVK_EMNA-3A_EBV_binder	0.0255321673926057	D4	RLRAEAQVK	Pearson	0.0255321673926057
797	1309	PoE	1	Pearson_A1101_IVTDFSVIK_EBNA-3B_EBV_binder	0.0503203140437843	D4	IVTDFSVIK	Pearson	0.0503203140437843
798	1310	PoE	1	Pearson_A1101_AVFDRKSDAK_EBNA-3B_EBV_binder	0.0505574558042636	D4	AVFDRKSDAK	Pearson	0.0505574558042636
799	1311	PoE	1	Pearson_B0801_RAKFKQLL_BZLF1_EBV_binder	-0.0783447444873811	D4	RAKFKQLL	Pearson	-0.0783447444873811
800	1312	Concat	1	MSLE_A0201_ELAGIGILTV_MART-1_Cancer_binder	0.1695749419875918	D4	ELAGIGILTV	MSLE	0.1695749419875918
801	1313	Concat	1	MSLE_A0201_GILGFVFTL_Flu-MP_Influenza_binder	0.0237621358255026	D4	GILGFVFTL	MSLE	0.0237621358255026
802	1314	Concat	1	MSLE_A0201_GLCTLVAML_BMLF1_EBV_binder	0.0100253753124882	D4	GLCTLVAML	MSLE	0.0100253753124882
803	1315	Concat	1	MSLE_A0301_KLGGALQAK_IE-1_CMV_binder	2.01869879324098	D4	KLGGALQAK	MSLE	2.01869879324098
804	1316	Concat	1	MSLE_A0301_RLRAEAQVK_EMNA-3A_EBV_binder	1.4128513733916104	D4	RLRAEAQVK	MSLE	1.4128513733916104
805	1317	Concat	1	MSLE_A1101_IVTDFSVIK_EBNA-3B_EBV_binder	2.8077627618936525	D4	IVTDFSVIK	MSLE	2.8077627618936525
806	1318	Concat	1	MSLE_A1101_AVFDRKSDAK_EBNA-3B_EBV_binder	1.1051860168853265	D4	AVFDRKSDAK	MSLE	1.1051860168853265
807	1319	Concat	1	MSLE_B0801_RAKFKQLL_BZLF1_EBV_binder	0.0065523458464105	D4	RAKFKQLL	MSLE	0.0065523458464105
808	1320	Concat	1	Pearson_A0201_ELAGIGILTV_MART-1_Cancer_binder	0.1083740146475992	D4	ELAGIGILTV	Pearson	0.1083740146475992
809	1321	Concat	1	Pearson_A0201_GILGFVFTL_Flu-MP_Influenza_binder	0.029321571476725	D4	GILGFVFTL	Pearson	0.029321571476725
810	1322	Concat	1	Pearson_A0201_GLCTLVAML_BMLF1_EBV_binder	-0.0397586631071437	D4	GLCTLVAML	Pearson	-0.0397586631071437
811	1323	Concat	1	Pearson_A0301_KLGGALQAK_IE-1_CMV_binder	-0.0315532782564416	D4	KLGGALQAK	Pearson	-0.0315532782564416
812	1324	Concat	1	Pearson_A0301_RLRAEAQVK_EMNA-3A_EBV_binder	-0.0151377273878626	D4	RLRAEAQVK	Pearson	-0.0151377273878626
813	1325	Concat	1	Pearson_A1101_IVTDFSVIK_EBNA-3B_EBV_binder	0.0036053278878928	D4	IVTDFSVIK	Pearson	0.0036053278878928
814	1326	Concat	1	Pearson_A1101_AVFDRKSDAK_EBNA-3B_EBV_binder	0.0255741839514042	D4	AVFDRKSDAK	Pearson	0.0255741839514042
815	1327	Concat	1	Pearson_B0801_RAKFKQLL_BZLF1_EBV_binder	-0.0207219462767468	D4	RAKFKQLL	Pearson	-0.0207219462767468
816	1360	mvTCR	2	MSLE_A0201_ELAGIGILTV_MART-1_Cancer_binder	0.1183400635805148	D4	ELAGIGILTV	MSLE	0.1183400635805148
817	1361	mvTCR	2	MSLE_A0201_GILGFVFTL_Flu-MP_Influenza_binder	0.0472049673324234	D4	GILGFVFTL	MSLE	0.0472049673324234
818	1362	mvTCR	2	MSLE_A0201_GLCTLVAML_BMLF1_EBV_binder	0.010018109301747	D4	GLCTLVAML	MSLE	0.010018109301747
819	1363	mvTCR	2	MSLE_A0301_KLGGALQAK_IE-1_CMV_binder	1.8149791304131355	D4	KLGGALQAK	MSLE	1.8149791304131355
820	1364	mvTCR	2	MSLE_A0301_RLRAEAQVK_EMNA-3A_EBV_binder	1.2331773534605168	D4	RLRAEAQVK	MSLE	1.2331773534605168
821	1365	mvTCR	2	MSLE_A1101_IVTDFSVIK_EBNA-3B_EBV_binder	2.5235737154742317	D4	IVTDFSVIK	MSLE	2.5235737154742317
822	1366	mvTCR	2	MSLE_A1101_AVFDRKSDAK_EBNA-3B_EBV_binder	0.9330261510983164	D4	AVFDRKSDAK	MSLE	0.9330261510983164
823	1367	mvTCR	2	MSLE_B0801_RAKFKQLL_BZLF1_EBV_binder	0.0168923932982771	D4	RAKFKQLL	MSLE	0.0168923932982771
824	1368	mvTCR	2	Pearson_A0201_ELAGIGILTV_MART-1_Cancer_binder	-0.0445494894652164	D4	ELAGIGILTV	Pearson	-0.0445494894652164
825	1369	mvTCR	2	Pearson_A0201_GILGFVFTL_Flu-MP_Influenza_binder	0.155075917944679	D4	GILGFVFTL	Pearson	0.155075917944679
826	1370	mvTCR	2	Pearson_A0201_GLCTLVAML_BMLF1_EBV_binder	-0.1140782452725753	D4	GLCTLVAML	Pearson	-0.1140782452725753
827	1371	mvTCR	2	Pearson_A0301_KLGGALQAK_IE-1_CMV_binder	0.2381152041291369	D4	KLGGALQAK	Pearson	0.2381152041291369
828	1372	mvTCR	2	Pearson_A0301_RLRAEAQVK_EMNA-3A_EBV_binder	0.1629725424373832	D4	RLRAEAQVK	Pearson	0.1629725424373832
829	1373	mvTCR	2	Pearson_A1101_IVTDFSVIK_EBNA-3B_EBV_binder	0.0922921926240924	D4	IVTDFSVIK	Pearson	0.0922921926240924
830	1374	mvTCR	2	Pearson_A1101_AVFDRKSDAK_EBNA-3B_EBV_binder	0.2645361552138028	D4	AVFDRKSDAK	Pearson	0.2645361552138028
831	1375	mvTCR	2	Pearson_B0801_RAKFKQLL_BZLF1_EBV_binder	-0.0077466114354039	D4	RAKFKQLL	Pearson	-0.0077466114354039
832	1376	PoE	2	MSLE_A0201_ELAGIGILTV_MART-1_Cancer_binder	0.1241539069724822	D4	ELAGIGILTV	MSLE	0.1241539069724822
833	1377	PoE	2	MSLE_A0201_GILGFVFTL_Flu-MP_Influenza_binder	0.046298795109094	D4	GILGFVFTL	MSLE	0.046298795109094
834	1378	PoE	2	MSLE_A0201_GLCTLVAML_BMLF1_EBV_binder	0.0105104144326591	D4	GLCTLVAML	MSLE	0.0105104144326591
835	1379	PoE	2	MSLE_A0301_KLGGALQAK_IE-1_CMV_binder	2.0932131715556133	D4	KLGGALQAK	MSLE	2.0932131715556133
836	1380	PoE	2	MSLE_A0301_RLRAEAQVK_EMNA-3A_EBV_binder	1.2986349740320222	D4	RLRAEAQVK	MSLE	1.2986349740320222
837	1381	PoE	2	MSLE_A1101_IVTDFSVIK_EBNA-3B_EBV_binder	2.717461670209397	D4	IVTDFSVIK	MSLE	2.717461670209397
838	1382	PoE	2	MSLE_A1101_AVFDRKSDAK_EBNA-3B_EBV_binder	1.067462203339523	D4	AVFDRKSDAK	MSLE	1.067462203339523
839	1383	PoE	2	MSLE_B0801_RAKFKQLL_BZLF1_EBV_binder	0.0171366671439259	D4	RAKFKQLL	MSLE	0.0171366671439259
840	1384	PoE	2	Pearson_A0201_ELAGIGILTV_MART-1_Cancer_binder	0.0169222547967923	D4	ELAGIGILTV	Pearson	0.0169222547967923
841	1385	PoE	2	Pearson_A0201_GILGFVFTL_Flu-MP_Influenza_binder	0.1304710794866733	D4	GILGFVFTL	Pearson	0.1304710794866733
842	1386	PoE	2	Pearson_A0201_GLCTLVAML_BMLF1_EBV_binder	-0.0443256846344739	D4	GLCTLVAML	Pearson	-0.0443256846344739
843	1387	PoE	2	Pearson_A0301_KLGGALQAK_IE-1_CMV_binder	0.0350149280989039	D4	KLGGALQAK	Pearson	0.0350149280989039
844	1388	PoE	2	Pearson_A0301_RLRAEAQVK_EMNA-3A_EBV_binder	0.0434693425404743	D4	RLRAEAQVK	Pearson	0.0434693425404743
845	1389	PoE	2	Pearson_A1101_IVTDFSVIK_EBNA-3B_EBV_binder	0.0271865708269896	D4	IVTDFSVIK	Pearson	0.0271865708269896
846	1390	PoE	2	Pearson_A1101_AVFDRKSDAK_EBNA-3B_EBV_binder	0.0250311527442173	D4	AVFDRKSDAK	Pearson	0.0250311527442173
847	1391	PoE	2	Pearson_B0801_RAKFKQLL_BZLF1_EBV_binder	0.0554864143777228	D4	RAKFKQLL	Pearson	0.0554864143777228
848	1392	Concat	2	MSLE_A0201_ELAGIGILTV_MART-1_Cancer_binder	0.1189647664392181	D4	ELAGIGILTV	MSLE	0.1189647664392181
849	1393	Concat	2	MSLE_A0201_GILGFVFTL_Flu-MP_Influenza_binder	0.047698992892012	D4	GILGFVFTL	MSLE	0.047698992892012
850	1394	Concat	2	MSLE_A0201_GLCTLVAML_BMLF1_EBV_binder	0.0098214331492104	D4	GLCTLVAML	MSLE	0.0098214331492104
851	1395	Concat	2	MSLE_A0301_KLGGALQAK_IE-1_CMV_binder	1.8421817152200808	D4	KLGGALQAK	MSLE	1.8421817152200808
852	1396	Concat	2	MSLE_A0301_RLRAEAQVK_EMNA-3A_EBV_binder	1.3221824254316992	D4	RLRAEAQVK	MSLE	1.3221824254316992
853	1397	Concat	2	MSLE_A1101_IVTDFSVIK_EBNA-3B_EBV_binder	2.2405457127721404	D4	IVTDFSVIK	MSLE	2.2405457127721404
854	1398	Concat	2	MSLE_A1101_AVFDRKSDAK_EBNA-3B_EBV_binder	1.060676611125309	D4	AVFDRKSDAK	MSLE	1.060676611125309
855	1399	Concat	2	MSLE_B0801_RAKFKQLL_BZLF1_EBV_binder	0.0169856786550515	D4	RAKFKQLL	MSLE	0.0169856786550515
856	1400	Concat	2	Pearson_A0201_ELAGIGILTV_MART-1_Cancer_binder	-0.0345149821031454	D4	ELAGIGILTV	Pearson	-0.0345149821031454
857	1401	Concat	2	Pearson_A0201_GILGFVFTL_Flu-MP_Influenza_binder	0.0212233764091019	D4	GILGFVFTL	Pearson	0.0212233764091019
858	1402	Concat	2	Pearson_A0201_GLCTLVAML_BMLF1_EBV_binder	-0.0047328205733457	D4	GLCTLVAML	Pearson	-0.0047328205733457
859	1403	Concat	2	Pearson_A0301_KLGGALQAK_IE-1_CMV_binder	0.1474595315572941	D4	KLGGALQAK	Pearson	0.1474595315572941
860	1404	Concat	2	Pearson_A0301_RLRAEAQVK_EMNA-3A_EBV_binder	0.0662454133254017	D4	RLRAEAQVK	Pearson	0.0662454133254017
861	1405	Concat	2	Pearson_A1101_IVTDFSVIK_EBNA-3B_EBV_binder	-0.1680777748763907	D4	IVTDFSVIK	Pearson	-0.1680777748763907
862	1406	Concat	2	Pearson_A1101_AVFDRKSDAK_EBNA-3B_EBV_binder	0.1843478126221076	D4	AVFDRKSDAK	Pearson	0.1843478126221076
863	1407	Concat	2	Pearson_B0801_RAKFKQLL_BZLF1_EBV_binder	-0.0086399583690573	D4	RAKFKQLL	Pearson	-0.0086399583690573
864	1440	mvTCR	3	MSLE_A0201_ELAGIGILTV_MART-1_Cancer_binder	0.0660612616453354	D4	ELAGIGILTV	MSLE	0.0660612616453354
865	1441	mvTCR	3	MSLE_A0201_GILGFVFTL_Flu-MP_Influenza_binder	0.0183513211913983	D4	GILGFVFTL	MSLE	0.0183513211913983
866	1442	mvTCR	3	MSLE_A0201_GLCTLVAML_BMLF1_EBV_binder	0.0099912205603	D4	GLCTLVAML	MSLE	0.0099912205603
867	1443	mvTCR	3	MSLE_A0301_KLGGALQAK_IE-1_CMV_binder	2.0735853160615867	D4	KLGGALQAK	MSLE	2.0735853160615867
868	1444	mvTCR	3	MSLE_A0301_RLRAEAQVK_EMNA-3A_EBV_binder	1.1803694636406257	D4	RLRAEAQVK	MSLE	1.1803694636406257
869	1445	mvTCR	3	MSLE_A1101_IVTDFSVIK_EBNA-3B_EBV_binder	2.6537394806147514	D4	IVTDFSVIK	MSLE	2.6537394806147514
870	1446	mvTCR	3	MSLE_A1101_AVFDRKSDAK_EBNA-3B_EBV_binder	1.0151808849593364	D4	AVFDRKSDAK	MSLE	1.0151808849593364
871	1447	mvTCR	3	MSLE_B0801_RAKFKQLL_BZLF1_EBV_binder	0.0196285269093936	D4	RAKFKQLL	MSLE	0.0196285269093936
872	1448	mvTCR	3	Pearson_A0201_ELAGIGILTV_MART-1_Cancer_binder	0.0757306066080228	D4	ELAGIGILTV	Pearson	0.0757306066080228
873	1449	mvTCR	3	Pearson_A0201_GILGFVFTL_Flu-MP_Influenza_binder	-0.0534522305324107	D4	GILGFVFTL	Pearson	-0.0534522305324107
874	1450	mvTCR	3	Pearson_A0201_GLCTLVAML_BMLF1_EBV_binder	-0.0036697266682008	D4	GLCTLVAML	Pearson	-0.0036697266682008
875	1451	mvTCR	3	Pearson_A0301_KLGGALQAK_IE-1_CMV_binder	0.0899360358887756	D4	KLGGALQAK	Pearson	0.0899360358887756
876	1452	mvTCR	3	Pearson_A0301_RLRAEAQVK_EMNA-3A_EBV_binder	0.1614149484026712	D4	RLRAEAQVK	Pearson	0.1614149484026712
877	1453	mvTCR	3	Pearson_A1101_IVTDFSVIK_EBNA-3B_EBV_binder	-0.0565573326264727	D4	IVTDFSVIK	Pearson	-0.0565573326264727
878	1454	mvTCR	3	Pearson_A1101_AVFDRKSDAK_EBNA-3B_EBV_binder	0.1353037661096799	D4	AVFDRKSDAK	Pearson	0.1353037661096799
879	1455	mvTCR	3	Pearson_B0801_RAKFKQLL_BZLF1_EBV_binder	0.0476048883252854	D4	RAKFKQLL	Pearson	0.0476048883252854
880	1456	PoE	3	MSLE_A0201_ELAGIGILTV_MART-1_Cancer_binder	0.0648505622323906	D4	ELAGIGILTV	MSLE	0.0648505622323906
881	1457	PoE	3	MSLE_A0201_GILGFVFTL_Flu-MP_Influenza_binder	0.0117663707817558	D4	GILGFVFTL	MSLE	0.0117663707817558
882	1458	PoE	3	MSLE_A0201_GLCTLVAML_BMLF1_EBV_binder	0.0050714197076843	D4	GLCTLVAML	MSLE	0.0050714197076843
883	1459	PoE	3	MSLE_A0301_KLGGALQAK_IE-1_CMV_binder	1.820155545361833	D4	KLGGALQAK	MSLE	1.820155545361833
884	1460	PoE	3	MSLE_A0301_RLRAEAQVK_EMNA-3A_EBV_binder	1.1765697591981248	D4	RLRAEAQVK	MSLE	1.1765697591981248
885	1461	PoE	3	MSLE_A1101_IVTDFSVIK_EBNA-3B_EBV_binder	2.4529980534423985	D4	IVTDFSVIK	MSLE	2.4529980534423985
886	1462	PoE	3	MSLE_A1101_AVFDRKSDAK_EBNA-3B_EBV_binder	0.929930811897144	D4	AVFDRKSDAK	MSLE	0.929930811897144
887	1463	PoE	3	MSLE_B0801_RAKFKQLL_BZLF1_EBV_binder	0.0175283182003035	D4	RAKFKQLL	MSLE	0.0175283182003035
888	1464	PoE	3	Pearson_A0201_ELAGIGILTV_MART-1_Cancer_binder	0.1294475081630298	D4	ELAGIGILTV	Pearson	0.1294475081630298
889	1465	PoE	3	Pearson_A0201_GILGFVFTL_Flu-MP_Influenza_binder	-0.0388987976965	D4	GILGFVFTL	Pearson	-0.0388987976965
890	1466	PoE	3	Pearson_A0201_GLCTLVAML_BMLF1_EBV_binder	-0.0369983646299938	D4	GLCTLVAML	Pearson	-0.0369983646299938
891	1467	PoE	3	Pearson_A0301_KLGGALQAK_IE-1_CMV_binder	0.1382900619902044	D4	KLGGALQAK	Pearson	0.1382900619902044
892	1468	PoE	3	Pearson_A0301_RLRAEAQVK_EMNA-3A_EBV_binder	0.1344389274151223	D4	RLRAEAQVK	Pearson	0.1344389274151223
893	1469	PoE	3	Pearson_A1101_IVTDFSVIK_EBNA-3B_EBV_binder	0.3750527468437688	D4	IVTDFSVIK	Pearson	0.3750527468437688
894	1470	PoE	3	Pearson_A1101_AVFDRKSDAK_EBNA-3B_EBV_binder	0.121910125420515	D4	AVFDRKSDAK	Pearson	0.121910125420515
895	1471	PoE	3	Pearson_B0801_RAKFKQLL_BZLF1_EBV_binder	-0.0854419278708568	D4	RAKFKQLL	Pearson	-0.0854419278708568
896	1472	Concat	3	MSLE_A0201_ELAGIGILTV_MART-1_Cancer_binder	0.0747995539561462	D4	ELAGIGILTV	MSLE	0.0747995539561462
897	1473	Concat	3	MSLE_A0201_GILGFVFTL_Flu-MP_Influenza_binder	0.0168474027686481	D4	GILGFVFTL	MSLE	0.0168474027686481
898	1474	Concat	3	MSLE_A0201_GLCTLVAML_BMLF1_EBV_binder	0.0115309114879238	D4	GLCTLVAML	MSLE	0.0115309114879238
899	1475	Concat	3	MSLE_A0301_KLGGALQAK_IE-1_CMV_binder	1.8610904627139853	D4	KLGGALQAK	MSLE	1.8610904627139853
900	1476	Concat	3	MSLE_A0301_RLRAEAQVK_EMNA-3A_EBV_binder	1.2587281630704596	D4	RLRAEAQVK	MSLE	1.2587281630704596
901	1477	Concat	3	MSLE_A1101_IVTDFSVIK_EBNA-3B_EBV_binder	3.87664641172504	D4	IVTDFSVIK	MSLE	3.87664641172504
902	1478	Concat	3	MSLE_A1101_AVFDRKSDAK_EBNA-3B_EBV_binder	0.9808772776981	D4	AVFDRKSDAK	MSLE	0.9808772776981
903	1479	Concat	3	MSLE_B0801_RAKFKQLL_BZLF1_EBV_binder	0.0235112193453668	D4	RAKFKQLL	MSLE	0.0235112193453668
904	1480	Concat	3	Pearson_A0201_ELAGIGILTV_MART-1_Cancer_binder	-0.015509084556522	D4	ELAGIGILTV	Pearson	-0.015509084556522
905	1481	Concat	3	Pearson_A0201_GILGFVFTL_Flu-MP_Influenza_binder	0.0738927049078029	D4	GILGFVFTL	Pearson	0.0738927049078029
906	1482	Concat	3	Pearson_A0201_GLCTLVAML_BMLF1_EBV_binder	-0.023143218979161	D4	GLCTLVAML	Pearson	-0.023143218979161
907	1483	Concat	3	Pearson_A0301_KLGGALQAK_IE-1_CMV_binder	0.0312736106663548	D4	KLGGALQAK	Pearson	0.0312736106663548
908	1484	Concat	3	Pearson_A0301_RLRAEAQVK_EMNA-3A_EBV_binder	0.0614187886140464	D4	RLRAEAQVK	Pearson	0.0614187886140464
909	1485	Concat	3	Pearson_A1101_IVTDFSVIK_EBNA-3B_EBV_binder	-0.0084118709551188	D4	IVTDFSVIK	Pearson	-0.0084118709551188
910	1486	Concat	3	Pearson_A1101_AVFDRKSDAK_EBNA-3B_EBV_binder	0.1596274516223154	D4	AVFDRKSDAK	Pearson	0.1596274516223154
911	1487	Concat	3	Pearson_B0801_RAKFKQLL_BZLF1_EBV_binder	0.0438218037592177	D4	RAKFKQLL	Pearson	0.0438218037592177
912	1520	mvTCR	4	MSLE_A0201_ELAGIGILTV_MART-1_Cancer_binder	0.080036066535187	D4	ELAGIGILTV	MSLE	0.080036066535187
913	1521	mvTCR	4	MSLE_A0201_GILGFVFTL_Flu-MP_Influenza_binder	0.0318958826067631	D4	GILGFVFTL	MSLE	0.0318958826067631
914	1522	mvTCR	4	MSLE_A0201_GLCTLVAML_BMLF1_EBV_binder	0.0237769584623012	D4	GLCTLVAML	MSLE	0.0237769584623012
915	1523	mvTCR	4	MSLE_A0301_KLGGALQAK_IE-1_CMV_binder	1.630653386808608	D4	KLGGALQAK	MSLE	1.630653386808608
916	1524	mvTCR	4	MSLE_A0301_RLRAEAQVK_EMNA-3A_EBV_binder	1.3154041386113813	D4	RLRAEAQVK	MSLE	1.3154041386113813
917	1525	mvTCR	4	MSLE_A1101_IVTDFSVIK_EBNA-3B_EBV_binder	4.465135595383118	D4	IVTDFSVIK	MSLE	4.465135595383118
918	1526	mvTCR	4	MSLE_A1101_AVFDRKSDAK_EBNA-3B_EBV_binder	0.9798454986530464	D4	AVFDRKSDAK	MSLE	0.9798454986530464
919	1527	mvTCR	4	MSLE_B0801_RAKFKQLL_BZLF1_EBV_binder	0.0236288634999096	D4	RAKFKQLL	MSLE	0.0236288634999096
920	1528	mvTCR	4	Pearson_A0201_ELAGIGILTV_MART-1_Cancer_binder	-0.017538916498513	D4	ELAGIGILTV	Pearson	-0.017538916498513
921	1529	mvTCR	4	Pearson_A0201_GILGFVFTL_Flu-MP_Influenza_binder	-0.040015239197864	D4	GILGFVFTL	Pearson	-0.040015239197864
922	1530	mvTCR	4	Pearson_A0201_GLCTLVAML_BMLF1_EBV_binder	-0.0154129100431365	D4	GLCTLVAML	Pearson	-0.0154129100431365
923	1531	mvTCR	4	Pearson_A0301_KLGGALQAK_IE-1_CMV_binder	0.0510549200025928	D4	KLGGALQAK	Pearson	0.0510549200025928
924	1532	mvTCR	4	Pearson_A0301_RLRAEAQVK_EMNA-3A_EBV_binder	-0.0194861024220601	D4	RLRAEAQVK	Pearson	-0.0194861024220601
925	1533	mvTCR	4	Pearson_A1101_IVTDFSVIK_EBNA-3B_EBV_binder	-0.0204338709052645	D4	IVTDFSVIK	Pearson	-0.0204338709052645
926	1534	mvTCR	4	Pearson_A1101_AVFDRKSDAK_EBNA-3B_EBV_binder	0.117168649811903	D4	AVFDRKSDAK	Pearson	0.117168649811903
927	1535	mvTCR	4	Pearson_B0801_RAKFKQLL_BZLF1_EBV_binder	-0.0271278903830212	D4	RAKFKQLL	Pearson	-0.0271278903830212
928	1536	PoE	4	MSLE_A0201_ELAGIGILTV_MART-1_Cancer_binder	0.0655168567825002	D4	ELAGIGILTV	MSLE	0.0655168567825002
929	1537	PoE	4	MSLE_A0201_GILGFVFTL_Flu-MP_Influenza_binder	0.0288854611978095	D4	GILGFVFTL	MSLE	0.0288854611978095
930	1538	PoE	4	MSLE_A0201_GLCTLVAML_BMLF1_EBV_binder	0.0197939113329905	D4	GLCTLVAML	MSLE	0.0197939113329905
931	1539	PoE	4	MSLE_A0301_KLGGALQAK_IE-1_CMV_binder	1.3835876225618746	D4	KLGGALQAK	MSLE	1.3835876225618746
932	1540	PoE	4	MSLE_A0301_RLRAEAQVK_EMNA-3A_EBV_binder	1.1076747805321645	D4	RLRAEAQVK	MSLE	1.1076747805321645
933	1541	PoE	4	MSLE_A1101_IVTDFSVIK_EBNA-3B_EBV_binder	2.1791982775221777	D4	IVTDFSVIK	MSLE	2.1791982775221777
934	1542	PoE	4	MSLE_A1101_AVFDRKSDAK_EBNA-3B_EBV_binder	0.9005472252023753	D4	AVFDRKSDAK	MSLE	0.9005472252023753
935	1543	PoE	4	MSLE_B0801_RAKFKQLL_BZLF1_EBV_binder	0.020936234531095	D4	RAKFKQLL	MSLE	0.020936234531095
936	1544	PoE	4	Pearson_A0201_ELAGIGILTV_MART-1_Cancer_binder	-0.0108443160943641	D4	ELAGIGILTV	Pearson	-0.0108443160943641
937	1545	PoE	4	Pearson_A0201_GILGFVFTL_Flu-MP_Influenza_binder	0.0205260296770677	D4	GILGFVFTL	Pearson	0.0205260296770677
938	1546	PoE	4	Pearson_A0201_GLCTLVAML_BMLF1_EBV_binder	0.0708389718598614	D4	GLCTLVAML	Pearson	0.0708389718598614
939	1547	PoE	4	Pearson_A0301_KLGGALQAK_IE-1_CMV_binder	0.1113914188439319	D4	KLGGALQAK	Pearson	0.1113914188439319
940	1548	PoE	4	Pearson_A0301_RLRAEAQVK_EMNA-3A_EBV_binder	0.0872070433504787	D4	RLRAEAQVK	Pearson	0.0872070433504787
941	1549	PoE	4	Pearson_A1101_IVTDFSVIK_EBNA-3B_EBV_binder	0.2084019316343875	D4	IVTDFSVIK	Pearson	0.2084019316343875
942	1550	PoE	4	Pearson_A1101_AVFDRKSDAK_EBNA-3B_EBV_binder	0.161254145521659	D4	AVFDRKSDAK	Pearson	0.161254145521659
943	1551	PoE	4	Pearson_B0801_RAKFKQLL_BZLF1_EBV_binder	0.0728195059231743	D4	RAKFKQLL	Pearson	0.0728195059231743
944	1552	Concat	4	MSLE_A0201_ELAGIGILTV_MART-1_Cancer_binder	0.0683454670475609	D4	ELAGIGILTV	MSLE	0.0683454670475609
945	1553	Concat	4	MSLE_A0201_GILGFVFTL_Flu-MP_Influenza_binder	0.0297970944854011	D4	GILGFVFTL	MSLE	0.0297970944854011
946	1554	Concat	4	MSLE_A0201_GLCTLVAML_BMLF1_EBV_binder	0.0203487743656861	D4	GLCTLVAML	MSLE	0.0203487743656861
947	1555	Concat	4	MSLE_A0301_KLGGALQAK_IE-1_CMV_binder	1.9298105825692855	D4	KLGGALQAK	MSLE	1.9298105825692855
948	1556	Concat	4	MSLE_A0301_RLRAEAQVK_EMNA-3A_EBV_binder	1.2910427619318317	D4	RLRAEAQVK	MSLE	1.2910427619318317
949	1557	Concat	4	MSLE_A1101_IVTDFSVIK_EBNA-3B_EBV_binder	2.9760219603313667	D4	IVTDFSVIK	MSLE	2.9760219603313667
950	1558	Concat	4	MSLE_A1101_AVFDRKSDAK_EBNA-3B_EBV_binder	1.2664710547265376	D4	AVFDRKSDAK	MSLE	1.2664710547265376
951	1559	Concat	4	MSLE_B0801_RAKFKQLL_BZLF1_EBV_binder	0.0204687199920648	D4	RAKFKQLL	MSLE	0.0204687199920648
952	1560	Concat	4	Pearson_A0201_ELAGIGILTV_MART-1_Cancer_binder	0.0068312548917716	D4	ELAGIGILTV	Pearson	0.0068312548917716
953	1561	Concat	4	Pearson_A0201_GILGFVFTL_Flu-MP_Influenza_binder	-0.0146458304144601	D4	GILGFVFTL	Pearson	-0.0146458304144601
954	1562	Concat	4	Pearson_A0201_GLCTLVAML_BMLF1_EBV_binder	0.0749180414381195	D4	GLCTLVAML	Pearson	0.0749180414381195
955	1563	Concat	4	Pearson_A0301_KLGGALQAK_IE-1_CMV_binder	-0.0778556772484878	D4	KLGGALQAK	Pearson	-0.0778556772484878
956	1564	Concat	4	Pearson_A0301_RLRAEAQVK_EMNA-3A_EBV_binder	0.0088975908926665	D4	RLRAEAQVK	Pearson	0.0088975908926665
957	1565	Concat	4	Pearson_A1101_IVTDFSVIK_EBNA-3B_EBV_binder	0.5201702658356382	D4	IVTDFSVIK	Pearson	0.5201702658356382
958	1566	Concat	4	Pearson_A1101_AVFDRKSDAK_EBNA-3B_EBV_binder	-0.1260586899987435	D4	AVFDRKSDAK	Pearson	-0.1260586899987435
959	1567	Concat	4	Pearson_B0801_RAKFKQLL_BZLF1_EBV_binder	0.1049825548271132	D4	RAKFKQLL	Pearson	0.1049825548271132
960	1600	mvTCR	0	MSLE_A0201_ELAGIGILTV_MART-1_Cancer_binder	0.0665801163974113	10x Full	ELAGIGILTV	MSLE	0.0665801163974113
961	1601	mvTCR	0	MSLE_A0201_GILGFVFTL_Flu-MP_Influenza_binder	0.4239708545026551	10x Full	GILGFVFTL	MSLE	0.4239708545026551
962	1602	mvTCR	0	MSLE_A0201_GLCTLVAML_BMLF1_EBV_binder	0.2182078319179534	10x Full	GLCTLVAML	MSLE	0.2182078319179534
963	1603	mvTCR	0	MSLE_A0301_KLGGALQAK_IE-1_CMV_binder	1.0775801403377587	10x Full	KLGGALQAK	MSLE	1.0775801403377587
964	1604	mvTCR	0	MSLE_A0301_RLRAEAQVK_EMNA-3A_EBV_binder	0.8082244082053235	10x Full	RLRAEAQVK	MSLE	0.8082244082053235
965	1605	mvTCR	0	MSLE_A1101_IVTDFSVIK_EBNA-3B_EBV_binder	1.56155409656303	10x Full	IVTDFSVIK	MSLE	1.56155409656303
966	1606	mvTCR	0	MSLE_A1101_AVFDRKSDAK_EBNA-3B_EBV_binder	0.8666585890524752	10x Full	AVFDRKSDAK	MSLE	0.8666585890524752
967	1607	mvTCR	0	MSLE_B0801_RAKFKQLL_BZLF1_EBV_binder	2.2095246462088696	10x Full	RAKFKQLL	MSLE	2.2095246462088696
968	1608	mvTCR	0	Pearson_A0201_ELAGIGILTV_MART-1_Cancer_binder	0.2684891212001477	10x Full	ELAGIGILTV	Pearson	0.2684891212001477
969	1609	mvTCR	0	Pearson_A0201_GILGFVFTL_Flu-MP_Influenza_binder	0.2635066523528213	10x Full	GILGFVFTL	Pearson	0.2635066523528213
970	1610	mvTCR	0	Pearson_A0201_GLCTLVAML_BMLF1_EBV_binder	0.0065871711272988	10x Full	GLCTLVAML	Pearson	0.0065871711272988
971	1611	mvTCR	0	Pearson_A0301_KLGGALQAK_IE-1_CMV_binder	0.5528957745395874	10x Full	KLGGALQAK	Pearson	0.5528957745395874
972	1612	mvTCR	0	Pearson_A0301_RLRAEAQVK_EMNA-3A_EBV_binder	0.5106788794568325	10x Full	RLRAEAQVK	Pearson	0.5106788794568325
973	1613	mvTCR	0	Pearson_A1101_IVTDFSVIK_EBNA-3B_EBV_binder	0.081484654223679	10x Full	IVTDFSVIK	Pearson	0.081484654223679
974	1614	mvTCR	0	Pearson_A1101_AVFDRKSDAK_EBNA-3B_EBV_binder	0.3717132662911686	10x Full	AVFDRKSDAK	Pearson	0.3717132662911686
975	1615	mvTCR	0	Pearson_B0801_RAKFKQLL_BZLF1_EBV_binder	0.577298041921337	10x Full	RAKFKQLL	Pearson	0.577298041921337
976	1616	PoE	0	MSLE_A0201_ELAGIGILTV_MART-1_Cancer_binder	0.0695500428034368	10x Full	ELAGIGILTV	MSLE	0.0695500428034368
977	1617	PoE	0	MSLE_A0201_GILGFVFTL_Flu-MP_Influenza_binder	0.4209173636303303	10x Full	GILGFVFTL	MSLE	0.4209173636303303
978	1618	PoE	0	MSLE_A0201_GLCTLVAML_BMLF1_EBV_binder	0.1065851337693156	10x Full	GLCTLVAML	MSLE	0.1065851337693156
979	1619	PoE	0	MSLE_A0301_KLGGALQAK_IE-1_CMV_binder	0.7283416758611619	10x Full	KLGGALQAK	MSLE	0.7283416758611619
980	1620	PoE	0	MSLE_A0301_RLRAEAQVK_EMNA-3A_EBV_binder	0.608515425093404	10x Full	RLRAEAQVK	MSLE	0.608515425093404
981	1621	PoE	0	MSLE_A1101_IVTDFSVIK_EBNA-3B_EBV_binder	0.7935136493375508	10x Full	IVTDFSVIK	MSLE	0.7935136493375508
982	1622	PoE	0	MSLE_A1101_AVFDRKSDAK_EBNA-3B_EBV_binder	0.7306010417843913	10x Full	AVFDRKSDAK	MSLE	0.7306010417843913
983	1623	PoE	0	MSLE_B0801_RAKFKQLL_BZLF1_EBV_binder	1.158231623658892	10x Full	RAKFKQLL	MSLE	1.158231623658892
984	1624	PoE	0	Pearson_A0201_ELAGIGILTV_MART-1_Cancer_binder	0.1803377205456813	10x Full	ELAGIGILTV	Pearson	0.1803377205456813
985	1625	PoE	0	Pearson_A0201_GILGFVFTL_Flu-MP_Influenza_binder	0.2602625275383446	10x Full	GILGFVFTL	Pearson	0.2602625275383446
986	1626	PoE	0	Pearson_A0201_GLCTLVAML_BMLF1_EBV_binder	0.2510985763731789	10x Full	GLCTLVAML	Pearson	0.2510985763731789
987	1627	PoE	0	Pearson_A0301_KLGGALQAK_IE-1_CMV_binder	0.6935872811021193	10x Full	KLGGALQAK	Pearson	0.6935872811021193
988	1628	PoE	0	Pearson_A0301_RLRAEAQVK_EMNA-3A_EBV_binder	0.6438499446081318	10x Full	RLRAEAQVK	Pearson	0.6438499446081318
989	1629	PoE	0	Pearson_A1101_IVTDFSVIK_EBNA-3B_EBV_binder	0.2085378746347388	10x Full	IVTDFSVIK	Pearson	0.2085378746347388
990	1630	PoE	0	Pearson_A1101_AVFDRKSDAK_EBNA-3B_EBV_binder	0.2816249607678263	10x Full	AVFDRKSDAK	Pearson	0.2816249607678263
991	1631	PoE	0	Pearson_B0801_RAKFKQLL_BZLF1_EBV_binder	0.6484539254713412	10x Full	RAKFKQLL	Pearson	0.6484539254713412
992	1632	Concat	0	MSLE_A0201_ELAGIGILTV_MART-1_Cancer_binder	0.079648881446886	10x Full	ELAGIGILTV	MSLE	0.079648881446886
993	1633	Concat	0	MSLE_A0201_GILGFVFTL_Flu-MP_Influenza_binder	0.580197167294787	10x Full	GILGFVFTL	MSLE	0.580197167294787
994	1634	Concat	0	MSLE_A0201_GLCTLVAML_BMLF1_EBV_binder	0.0703506544604772	10x Full	GLCTLVAML	MSLE	0.0703506544604772
995	1635	Concat	0	MSLE_A0301_KLGGALQAK_IE-1_CMV_binder	0.9572241150999669	10x Full	KLGGALQAK	MSLE	0.9572241150999669
996	1636	Concat	0	MSLE_A0301_RLRAEAQVK_EMNA-3A_EBV_binder	0.740783057623397	10x Full	RLRAEAQVK	MSLE	0.740783057623397
997	1637	Concat	0	MSLE_A1101_IVTDFSVIK_EBNA-3B_EBV_binder	0.9249772085239734	10x Full	IVTDFSVIK	MSLE	0.9249772085239734
998	1638	Concat	0	MSLE_A1101_AVFDRKSDAK_EBNA-3B_EBV_binder	0.8144660918997203	10x Full	AVFDRKSDAK	MSLE	0.8144660918997203
999	1639	Concat	0	MSLE_B0801_RAKFKQLL_BZLF1_EBV_binder	1.393378590749764	10x Full	RAKFKQLL	MSLE	1.393378590749764
1000	1640	Concat	0	Pearson_A0201_ELAGIGILTV_MART-1_Cancer_binder	0.3625963936336953	10x Full	ELAGIGILTV	Pearson	0.3625963936336953
1001	1641	Concat	0	Pearson_A0201_GILGFVFTL_Flu-MP_Influenza_binder	0.2771158835006149	10x Full	GILGFVFTL	Pearson	0.2771158835006149
1002	1642	Concat	0	Pearson_A0201_GLCTLVAML_BMLF1_EBV_binder	0.3473232981746722	10x Full	GLCTLVAML	Pearson	0.3473232981746722
1003	1643	Concat	0	Pearson_A0301_KLGGALQAK_IE-1_CMV_binder	0.6162790306576577	10x Full	KLGGALQAK	Pearson	0.6162790306576577
1004	1644	Concat	0	Pearson_A0301_RLRAEAQVK_EMNA-3A_EBV_binder	0.5662866307040574	10x Full	RLRAEAQVK	Pearson	0.5662866307040574
1005	1645	Concat	0	Pearson_A1101_IVTDFSVIK_EBNA-3B_EBV_binder	0.2176830368661707	10x Full	IVTDFSVIK	Pearson	0.2176830368661707
1006	1646	Concat	0	Pearson_A1101_AVFDRKSDAK_EBNA-3B_EBV_binder	0.5029100288652136	10x Full	AVFDRKSDAK	Pearson	0.5029100288652136
1007	1647	Concat	0	Pearson_B0801_RAKFKQLL_BZLF1_EBV_binder	0.6099014383767605	10x Full	RAKFKQLL	Pearson	0.6099014383767605
1008	1680	mvTCR	1	MSLE_A0201_ELAGIGILTV_MART-1_Cancer_binder	0.0718756718687952	10x Full	ELAGIGILTV	MSLE	0.0718756718687952
1009	1681	mvTCR	1	MSLE_A0201_GILGFVFTL_Flu-MP_Influenza_binder	0.3175688208880817	10x Full	GILGFVFTL	MSLE	0.3175688208880817
1010	1682	mvTCR	1	MSLE_A0201_GLCTLVAML_BMLF1_EBV_binder	0.2073146819645617	10x Full	GLCTLVAML	MSLE	0.2073146819645617
1011	1683	mvTCR	1	MSLE_A0301_KLGGALQAK_IE-1_CMV_binder	0.7305530403216614	10x Full	KLGGALQAK	MSLE	0.7305530403216614
1012	1684	mvTCR	1	MSLE_A0301_RLRAEAQVK_EMNA-3A_EBV_binder	0.6251783067098824	10x Full	RLRAEAQVK	MSLE	0.6251783067098824
1013	1685	mvTCR	1	MSLE_A1101_IVTDFSVIK_EBNA-3B_EBV_binder	0.7968620384063573	10x Full	IVTDFSVIK	MSLE	0.7968620384063573
1014	1686	mvTCR	1	MSLE_A1101_AVFDRKSDAK_EBNA-3B_EBV_binder	1.2743429824599444	10x Full	AVFDRKSDAK	MSLE	1.2743429824599444
1015	1687	mvTCR	1	MSLE_B0801_RAKFKQLL_BZLF1_EBV_binder	0.517625737520579	10x Full	RAKFKQLL	MSLE	0.517625737520579
1016	1688	mvTCR	1	Pearson_A0201_ELAGIGILTV_MART-1_Cancer_binder	0.2815126792604395	10x Full	ELAGIGILTV	Pearson	0.2815126792604395
1017	1689	mvTCR	1	Pearson_A0201_GILGFVFTL_Flu-MP_Influenza_binder	0.7994909652969694	10x Full	GILGFVFTL	Pearson	0.7994909652969694
1018	1690	mvTCR	1	Pearson_A0201_GLCTLVAML_BMLF1_EBV_binder	0.7003616052812028	10x Full	GLCTLVAML	Pearson	0.7003616052812028
1019	1691	mvTCR	1	Pearson_A0301_KLGGALQAK_IE-1_CMV_binder	0.6841761147174003	10x Full	KLGGALQAK	Pearson	0.6841761147174003
1020	1692	mvTCR	1	Pearson_A0301_RLRAEAQVK_EMNA-3A_EBV_binder	0.6058712658987054	10x Full	RLRAEAQVK	Pearson	0.6058712658987054
1021	1693	mvTCR	1	Pearson_A1101_IVTDFSVIK_EBNA-3B_EBV_binder	0.4541400517791448	10x Full	IVTDFSVIK	Pearson	0.4541400517791448
1022	1694	mvTCR	1	Pearson_A1101_AVFDRKSDAK_EBNA-3B_EBV_binder	0.1480901278098909	10x Full	AVFDRKSDAK	Pearson	0.1480901278098909
1023	1695	mvTCR	1	Pearson_B0801_RAKFKQLL_BZLF1_EBV_binder	0.7509145458571616	10x Full	RAKFKQLL	Pearson	0.7509145458571616
1024	1696	PoE	1	MSLE_A0201_ELAGIGILTV_MART-1_Cancer_binder	0.0714522407380823	10x Full	ELAGIGILTV	MSLE	0.0714522407380823
1025	1697	PoE	1	MSLE_A0201_GILGFVFTL_Flu-MP_Influenza_binder	0.3554198700619255	10x Full	GILGFVFTL	MSLE	0.3554198700619255
1026	1698	PoE	1	MSLE_A0201_GLCTLVAML_BMLF1_EBV_binder	0.2317075545249082	10x Full	GLCTLVAML	MSLE	0.2317075545249082
1027	1699	PoE	1	MSLE_A0301_KLGGALQAK_IE-1_CMV_binder	0.9599813902824776	10x Full	KLGGALQAK	MSLE	0.9599813902824776
1028	1700	PoE	1	MSLE_A0301_RLRAEAQVK_EMNA-3A_EBV_binder	0.7669227043937453	10x Full	RLRAEAQVK	MSLE	0.7669227043937453
1029	1701	PoE	1	MSLE_A1101_IVTDFSVIK_EBNA-3B_EBV_binder	0.7384938685469548	10x Full	IVTDFSVIK	MSLE	0.7384938685469548
1030	1702	PoE	1	MSLE_A1101_AVFDRKSDAK_EBNA-3B_EBV_binder	1.21197117312046	10x Full	AVFDRKSDAK	MSLE	1.21197117312046
1031	1703	PoE	1	MSLE_B0801_RAKFKQLL_BZLF1_EBV_binder	0.8881185788385622	10x Full	RAKFKQLL	MSLE	0.8881185788385622
1032	1704	PoE	1	Pearson_A0201_ELAGIGILTV_MART-1_Cancer_binder	0.4198457639663567	10x Full	ELAGIGILTV	Pearson	0.4198457639663567
1033	1705	PoE	1	Pearson_A0201_GILGFVFTL_Flu-MP_Influenza_binder	0.7720161867479733	10x Full	GILGFVFTL	Pearson	0.7720161867479733
1034	1706	PoE	1	Pearson_A0201_GLCTLVAML_BMLF1_EBV_binder	0.7011991495403593	10x Full	GLCTLVAML	Pearson	0.7011991495403593
1035	1707	PoE	1	Pearson_A0301_KLGGALQAK_IE-1_CMV_binder	0.6002794742976116	10x Full	KLGGALQAK	Pearson	0.6002794742976116
1036	1708	PoE	1	Pearson_A0301_RLRAEAQVK_EMNA-3A_EBV_binder	0.5144564327475967	10x Full	RLRAEAQVK	Pearson	0.5144564327475967
1037	1709	PoE	1	Pearson_A1101_IVTDFSVIK_EBNA-3B_EBV_binder	0.5678461854264868	10x Full	IVTDFSVIK	Pearson	0.5678461854264868
1038	1710	PoE	1	Pearson_A1101_AVFDRKSDAK_EBNA-3B_EBV_binder	0.2960272494408583	10x Full	AVFDRKSDAK	Pearson	0.2960272494408583
1039	1711	PoE	1	Pearson_B0801_RAKFKQLL_BZLF1_EBV_binder	0.7429960553255751	10x Full	RAKFKQLL	Pearson	0.7429960553255751
1040	1712	Concat	1	MSLE_A0201_ELAGIGILTV_MART-1_Cancer_binder	0.0713593970810289	10x Full	ELAGIGILTV	MSLE	0.0713593970810289
1041	1713	Concat	1	MSLE_A0201_GILGFVFTL_Flu-MP_Influenza_binder	0.3159130540009394	10x Full	GILGFVFTL	MSLE	0.3159130540009394
1042	1714	Concat	1	MSLE_A0201_GLCTLVAML_BMLF1_EBV_binder	0.1984175815502919	10x Full	GLCTLVAML	MSLE	0.1984175815502919
1043	1715	Concat	1	MSLE_A0301_KLGGALQAK_IE-1_CMV_binder	0.9817844727993624	10x Full	KLGGALQAK	MSLE	0.9817844727993624
1044	1716	Concat	1	MSLE_A0301_RLRAEAQVK_EMNA-3A_EBV_binder	0.7699575925001584	10x Full	RLRAEAQVK	MSLE	0.7699575925001584
1045	1717	Concat	1	MSLE_A1101_IVTDFSVIK_EBNA-3B_EBV_binder	0.7925751059186457	10x Full	IVTDFSVIK	MSLE	0.7925751059186457
1046	1718	Concat	1	MSLE_A1101_AVFDRKSDAK_EBNA-3B_EBV_binder	1.2902427637355722	10x Full	AVFDRKSDAK	MSLE	1.2902427637355722
1047	1719	Concat	1	MSLE_B0801_RAKFKQLL_BZLF1_EBV_binder	1.5772078555258733	10x Full	RAKFKQLL	MSLE	1.5772078555258733
1048	1720	Concat	1	Pearson_A0201_ELAGIGILTV_MART-1_Cancer_binder	0.4046442065551597	10x Full	ELAGIGILTV	Pearson	0.4046442065551597
1049	1721	Concat	1	Pearson_A0201_GILGFVFTL_Flu-MP_Influenza_binder	0.7674819412618413	10x Full	GILGFVFTL	Pearson	0.7674819412618413
1050	1722	Concat	1	Pearson_A0201_GLCTLVAML_BMLF1_EBV_binder	0.7143205714502477	10x Full	GLCTLVAML	Pearson	0.7143205714502477
1051	1723	Concat	1	Pearson_A0301_KLGGALQAK_IE-1_CMV_binder	0.5935516144565494	10x Full	KLGGALQAK	Pearson	0.5935516144565494
1052	1724	Concat	1	Pearson_A0301_RLRAEAQVK_EMNA-3A_EBV_binder	0.525644246540287	10x Full	RLRAEAQVK	Pearson	0.525644246540287
1053	1725	Concat	1	Pearson_A1101_IVTDFSVIK_EBNA-3B_EBV_binder	0.4805221758367574	10x Full	IVTDFSVIK	Pearson	0.4805221758367574
1054	1726	Concat	1	Pearson_A1101_AVFDRKSDAK_EBNA-3B_EBV_binder	0.365031181448352	10x Full	AVFDRKSDAK	Pearson	0.365031181448352
1055	1727	Concat	1	Pearson_B0801_RAKFKQLL_BZLF1_EBV_binder	0.4842840113185473	10x Full	RAKFKQLL	Pearson	0.4842840113185473
1056	1760	mvTCR	2	MSLE_A0201_ELAGIGILTV_MART-1_Cancer_binder	0.0777471767888658	10x Full	ELAGIGILTV	MSLE	0.0777471767888658
1057	1761	mvTCR	2	MSLE_A0201_GILGFVFTL_Flu-MP_Influenza_binder	0.3574035833535034	10x Full	GILGFVFTL	MSLE	0.3574035833535034
1058	1762	mvTCR	2	MSLE_A0201_GLCTLVAML_BMLF1_EBV_binder	0.134297247506802	10x Full	GLCTLVAML	MSLE	0.134297247506802
1059	1763	mvTCR	2	MSLE_A0301_KLGGALQAK_IE-1_CMV_binder	0.9903051867088736	10x Full	KLGGALQAK	MSLE	0.9903051867088736
1060	1764	mvTCR	2	MSLE_A0301_RLRAEAQVK_EMNA-3A_EBV_binder	0.7289480379218448	10x Full	RLRAEAQVK	MSLE	0.7289480379218448
1061	1765	mvTCR	2	MSLE_A1101_IVTDFSVIK_EBNA-3B_EBV_binder	3.0176568297699644	10x Full	IVTDFSVIK	MSLE	3.0176568297699644
1062	1766	mvTCR	2	MSLE_A1101_AVFDRKSDAK_EBNA-3B_EBV_binder	1.699658418664557	10x Full	AVFDRKSDAK	MSLE	1.699658418664557
1063	1767	mvTCR	2	MSLE_B0801_RAKFKQLL_BZLF1_EBV_binder	0.7330320093489617	10x Full	RAKFKQLL	MSLE	0.7330320093489617
1064	1768	mvTCR	2	Pearson_A0201_ELAGIGILTV_MART-1_Cancer_binder	0.2582967579051973	10x Full	ELAGIGILTV	Pearson	0.2582967579051973
1065	1769	mvTCR	2	Pearson_A0201_GILGFVFTL_Flu-MP_Influenza_binder	0.8058088783386139	10x Full	GILGFVFTL	Pearson	0.8058088783386139
1066	1770	mvTCR	2	Pearson_A0201_GLCTLVAML_BMLF1_EBV_binder	0.7286746142528335	10x Full	GLCTLVAML	Pearson	0.7286746142528335
1067	1771	mvTCR	2	Pearson_A0301_KLGGALQAK_IE-1_CMV_binder	0.6761704068656776	10x Full	KLGGALQAK	Pearson	0.6761704068656776
1068	1772	mvTCR	2	Pearson_A0301_RLRAEAQVK_EMNA-3A_EBV_binder	0.6118551817460323	10x Full	RLRAEAQVK	Pearson	0.6118551817460323
1069	1773	mvTCR	2	Pearson_A1101_IVTDFSVIK_EBNA-3B_EBV_binder	0.437942019522528	10x Full	IVTDFSVIK	Pearson	0.437942019522528
1070	1774	mvTCR	2	Pearson_A1101_AVFDRKSDAK_EBNA-3B_EBV_binder	0.0023255896502579	10x Full	AVFDRKSDAK	Pearson	0.0023255896502579
1071	1775	mvTCR	2	Pearson_B0801_RAKFKQLL_BZLF1_EBV_binder	0.6858822953257315	10x Full	RAKFKQLL	Pearson	0.6858822953257315
1072	1776	PoE	2	MSLE_A0201_ELAGIGILTV_MART-1_Cancer_binder	0.0886618631781283	10x Full	ELAGIGILTV	MSLE	0.0886618631781283
1073	1777	PoE	2	MSLE_A0201_GILGFVFTL_Flu-MP_Influenza_binder	0.543313506341445	10x Full	GILGFVFTL	MSLE	0.543313506341445
1074	1778	PoE	2	MSLE_A0201_GLCTLVAML_BMLF1_EBV_binder	0.1137172440273232	10x Full	GLCTLVAML	MSLE	0.1137172440273232
1075	1779	PoE	2	MSLE_A0301_KLGGALQAK_IE-1_CMV_binder	1.2111119293541135	10x Full	KLGGALQAK	MSLE	1.2111119293541135
1076	1780	PoE	2	MSLE_A0301_RLRAEAQVK_EMNA-3A_EBV_binder	0.936397024270221	10x Full	RLRAEAQVK	MSLE	0.936397024270221
1077	1781	PoE	2	MSLE_A1101_IVTDFSVIK_EBNA-3B_EBV_binder	3.5136110227034587	10x Full	IVTDFSVIK	MSLE	3.5136110227034587
1078	1782	PoE	2	MSLE_A1101_AVFDRKSDAK_EBNA-3B_EBV_binder	1.8024800318024456	10x Full	AVFDRKSDAK	MSLE	1.8024800318024456
1079	1783	PoE	2	MSLE_B0801_RAKFKQLL_BZLF1_EBV_binder	1.642322056313324	10x Full	RAKFKQLL	MSLE	1.642322056313324
1080	1784	PoE	2	Pearson_A0201_ELAGIGILTV_MART-1_Cancer_binder	0.316295614788943	10x Full	ELAGIGILTV	Pearson	0.316295614788943
1081	1785	PoE	2	Pearson_A0201_GILGFVFTL_Flu-MP_Influenza_binder	0.6329940891391082	10x Full	GILGFVFTL	Pearson	0.6329940891391082
1082	1786	PoE	2	Pearson_A0201_GLCTLVAML_BMLF1_EBV_binder	0.7232632747632061	10x Full	GLCTLVAML	Pearson	0.7232632747632061
1083	1787	PoE	2	Pearson_A0301_KLGGALQAK_IE-1_CMV_binder	0.4395446088331059	10x Full	KLGGALQAK	Pearson	0.4395446088331059
1084	1788	PoE	2	Pearson_A0301_RLRAEAQVK_EMNA-3A_EBV_binder	0.3831302016152897	10x Full	RLRAEAQVK	Pearson	0.3831302016152897
1085	1789	PoE	2	Pearson_A1101_IVTDFSVIK_EBNA-3B_EBV_binder	0.4047334769872624	10x Full	IVTDFSVIK	Pearson	0.4047334769872624
1086	1790	PoE	2	Pearson_A1101_AVFDRKSDAK_EBNA-3B_EBV_binder	0.0474301347923914	10x Full	AVFDRKSDAK	Pearson	0.0474301347923914
1087	1791	PoE	2	Pearson_B0801_RAKFKQLL_BZLF1_EBV_binder	0.271416004583106	10x Full	RAKFKQLL	Pearson	0.271416004583106
1088	1792	Concat	2	MSLE_A0201_ELAGIGILTV_MART-1_Cancer_binder	0.0938488629494227	10x Full	ELAGIGILTV	MSLE	0.0938488629494227
1089	1793	Concat	2	MSLE_A0201_GILGFVFTL_Flu-MP_Influenza_binder	0.6183463324970344	10x Full	GILGFVFTL	MSLE	0.6183463324970344
1090	1794	Concat	2	MSLE_A0201_GLCTLVAML_BMLF1_EBV_binder	0.1361669203293555	10x Full	GLCTLVAML	MSLE	0.1361669203293555
1091	1795	Concat	2	MSLE_A0301_KLGGALQAK_IE-1_CMV_binder	1.300967568278206	10x Full	KLGGALQAK	MSLE	1.300967568278206
1092	1796	Concat	2	MSLE_A0301_RLRAEAQVK_EMNA-3A_EBV_binder	0.935690614072315	10x Full	RLRAEAQVK	MSLE	0.935690614072315
1093	1797	Concat	2	MSLE_A1101_IVTDFSVIK_EBNA-3B_EBV_binder	4.207007324872628	10x Full	IVTDFSVIK	MSLE	4.207007324872628
1094	1798	Concat	2	MSLE_A1101_AVFDRKSDAK_EBNA-3B_EBV_binder	1.7165674638400643	10x Full	AVFDRKSDAK	MSLE	1.7165674638400643
1095	1799	Concat	2	MSLE_B0801_RAKFKQLL_BZLF1_EBV_binder	1.3315934643913654	10x Full	RAKFKQLL	MSLE	1.3315934643913654
1096	1800	Concat	2	Pearson_A0201_ELAGIGILTV_MART-1_Cancer_binder	0.180139953400447	10x Full	ELAGIGILTV	Pearson	0.180139953400447
1097	1801	Concat	2	Pearson_A0201_GILGFVFTL_Flu-MP_Influenza_binder	0.5555396184278466	10x Full	GILGFVFTL	Pearson	0.5555396184278466
1098	1802	Concat	2	Pearson_A0201_GLCTLVAML_BMLF1_EBV_binder	0.6972845789163172	10x Full	GLCTLVAML	Pearson	0.6972845789163172
1099	1803	Concat	2	Pearson_A0301_KLGGALQAK_IE-1_CMV_binder	0.4216735570453275	10x Full	KLGGALQAK	Pearson	0.4216735570453275
1100	1804	Concat	2	Pearson_A0301_RLRAEAQVK_EMNA-3A_EBV_binder	0.3871906791729674	10x Full	RLRAEAQVK	Pearson	0.3871906791729674
1101	1805	Concat	2	Pearson_A1101_IVTDFSVIK_EBNA-3B_EBV_binder	0.2251811519165314	10x Full	IVTDFSVIK	Pearson	0.2251811519165314
1102	1806	Concat	2	Pearson_A1101_AVFDRKSDAK_EBNA-3B_EBV_binder	0.1496909727082395	10x Full	AVFDRKSDAK	Pearson	0.1496909727082395
1103	1807	Concat	2	Pearson_B0801_RAKFKQLL_BZLF1_EBV_binder	0.4717070821111765	10x Full	RAKFKQLL	Pearson	0.4717070821111765
1104	1840	mvTCR	3	MSLE_A0201_ELAGIGILTV_MART-1_Cancer_binder	0.0721013396237768	10x Full	ELAGIGILTV	MSLE	0.0721013396237768
1105	1841	mvTCR	3	MSLE_A0201_GILGFVFTL_Flu-MP_Influenza_binder	0.4801236552592129	10x Full	GILGFVFTL	MSLE	0.4801236552592129
1106	1842	mvTCR	3	MSLE_A0201_GLCTLVAML_BMLF1_EBV_binder	0.1431281974300652	10x Full	GLCTLVAML	MSLE	0.1431281974300652
1107	1843	mvTCR	3	MSLE_A0301_KLGGALQAK_IE-1_CMV_binder	0.9850004655790618	10x Full	KLGGALQAK	MSLE	0.9850004655790618
1108	1844	mvTCR	3	MSLE_A0301_RLRAEAQVK_EMNA-3A_EBV_binder	0.7616989050118529	10x Full	RLRAEAQVK	MSLE	0.7616989050118529
1109	1845	mvTCR	3	MSLE_A1101_IVTDFSVIK_EBNA-3B_EBV_binder	2.367906719796797	10x Full	IVTDFSVIK	MSLE	2.367906719796797
1110	1846	mvTCR	3	MSLE_A1101_AVFDRKSDAK_EBNA-3B_EBV_binder	0.8442140203038055	10x Full	AVFDRKSDAK	MSLE	0.8442140203038055
1111	1847	mvTCR	3	MSLE_B0801_RAKFKQLL_BZLF1_EBV_binder	1.079917245204695	10x Full	RAKFKQLL	MSLE	1.079917245204695
1112	1848	mvTCR	3	Pearson_A0201_ELAGIGILTV_MART-1_Cancer_binder	0.3890331840212536	10x Full	ELAGIGILTV	Pearson	0.3890331840212536
1113	1849	mvTCR	3	Pearson_A0201_GILGFVFTL_Flu-MP_Influenza_binder	0.758745363905797	10x Full	GILGFVFTL	Pearson	0.758745363905797
1114	1850	mvTCR	3	Pearson_A0201_GLCTLVAML_BMLF1_EBV_binder	0.3482218964419835	10x Full	GLCTLVAML	Pearson	0.3482218964419835
1115	1851	mvTCR	3	Pearson_A0301_KLGGALQAK_IE-1_CMV_binder	0.6657690505259871	10x Full	KLGGALQAK	Pearson	0.6657690505259871
1116	1852	mvTCR	3	Pearson_A0301_RLRAEAQVK_EMNA-3A_EBV_binder	0.5899351090796464	10x Full	RLRAEAQVK	Pearson	0.5899351090796464
1117	1853	mvTCR	3	Pearson_A1101_IVTDFSVIK_EBNA-3B_EBV_binder	0.5821886323238986	10x Full	IVTDFSVIK	Pearson	0.5821886323238986
1118	1854	mvTCR	3	Pearson_A1101_AVFDRKSDAK_EBNA-3B_EBV_binder	0.498827603478636	10x Full	AVFDRKSDAK	Pearson	0.498827603478636
1119	1855	mvTCR	3	Pearson_B0801_RAKFKQLL_BZLF1_EBV_binder	0.5301277786014521	10x Full	RAKFKQLL	Pearson	0.5301277786014521
1120	1856	PoE	3	MSLE_A0201_ELAGIGILTV_MART-1_Cancer_binder	0.0989431998504962	10x Full	ELAGIGILTV	MSLE	0.0989431998504962
1121	1857	PoE	3	MSLE_A0201_GILGFVFTL_Flu-MP_Influenza_binder	0.7372112922040599	10x Full	GILGFVFTL	MSLE	0.7372112922040599
1122	1858	PoE	3	MSLE_A0201_GLCTLVAML_BMLF1_EBV_binder	0.1602742111316132	10x Full	GLCTLVAML	MSLE	0.1602742111316132
1123	1859	PoE	3	MSLE_A0301_KLGGALQAK_IE-1_CMV_binder	1.3869396942335226	10x Full	KLGGALQAK	MSLE	1.3869396942335226
1124	1860	PoE	3	MSLE_A0301_RLRAEAQVK_EMNA-3A_EBV_binder	1.0425770407091686	10x Full	RLRAEAQVK	MSLE	1.0425770407091686
1125	1861	PoE	3	MSLE_A1101_IVTDFSVIK_EBNA-3B_EBV_binder	2.886330703676236	10x Full	IVTDFSVIK	MSLE	2.886330703676236
1126	1862	PoE	3	MSLE_A1101_AVFDRKSDAK_EBNA-3B_EBV_binder	1.1643974098581595	10x Full	AVFDRKSDAK	MSLE	1.1643974098581595
1127	1863	PoE	3	MSLE_B0801_RAKFKQLL_BZLF1_EBV_binder	1.6410666267760274	10x Full	RAKFKQLL	MSLE	1.6410666267760274
1128	1864	PoE	3	Pearson_A0201_ELAGIGILTV_MART-1_Cancer_binder	0.1811037919978852	10x Full	ELAGIGILTV	Pearson	0.1811037919978852
1129	1865	PoE	3	Pearson_A0201_GILGFVFTL_Flu-MP_Influenza_binder	0.6812169209597241	10x Full	GILGFVFTL	Pearson	0.6812169209597241
1130	1866	PoE	3	Pearson_A0201_GLCTLVAML_BMLF1_EBV_binder	0.2437612241227755	10x Full	GLCTLVAML	Pearson	0.2437612241227755
1131	1867	PoE	3	Pearson_A0301_KLGGALQAK_IE-1_CMV_binder	0.4049100296596071	10x Full	KLGGALQAK	Pearson	0.4049100296596071
1132	1868	PoE	3	Pearson_A0301_RLRAEAQVK_EMNA-3A_EBV_binder	0.3490618834864789	10x Full	RLRAEAQVK	Pearson	0.3490618834864789
1133	1869	PoE	3	Pearson_A1101_IVTDFSVIK_EBNA-3B_EBV_binder	0.6645853484728823	10x Full	IVTDFSVIK	Pearson	0.6645853484728823
1134	1870	PoE	3	Pearson_A1101_AVFDRKSDAK_EBNA-3B_EBV_binder	0.293487513631346	10x Full	AVFDRKSDAK	Pearson	0.293487513631346
1135	1871	PoE	3	Pearson_B0801_RAKFKQLL_BZLF1_EBV_binder	0.313150217138158	10x Full	RAKFKQLL	Pearson	0.313150217138158
1136	1872	Concat	3	MSLE_A0201_ELAGIGILTV_MART-1_Cancer_binder	0.0814322481574633	10x Full	ELAGIGILTV	MSLE	0.0814322481574633
1137	1873	Concat	3	MSLE_A0201_GILGFVFTL_Flu-MP_Influenza_binder	0.5874306967362438	10x Full	GILGFVFTL	MSLE	0.5874306967362438
1138	1874	Concat	3	MSLE_A0201_GLCTLVAML_BMLF1_EBV_binder	0.1381101009518409	10x Full	GLCTLVAML	MSLE	0.1381101009518409
1139	1875	Concat	3	MSLE_A0301_KLGGALQAK_IE-1_CMV_binder	1.0897402563776124	10x Full	KLGGALQAK	MSLE	1.0897402563776124
1140	1876	Concat	3	MSLE_A0301_RLRAEAQVK_EMNA-3A_EBV_binder	0.9286989038402292	10x Full	RLRAEAQVK	MSLE	0.9286989038402292
1141	1877	Concat	3	MSLE_A1101_IVTDFSVIK_EBNA-3B_EBV_binder	3.532541174305933	10x Full	IVTDFSVIK	MSLE	3.532541174305933
1142	1878	Concat	3	MSLE_A1101_AVFDRKSDAK_EBNA-3B_EBV_binder	1.0396669716888094	10x Full	AVFDRKSDAK	MSLE	1.0396669716888094
1143	1879	Concat	3	MSLE_B0801_RAKFKQLL_BZLF1_EBV_binder	2.3251274241469795	10x Full	RAKFKQLL	MSLE	2.3251274241469795
1144	1880	Concat	3	Pearson_A0201_ELAGIGILTV_MART-1_Cancer_binder	0.1526552238496521	10x Full	ELAGIGILTV	Pearson	0.1526552238496521
1145	1881	Concat	3	Pearson_A0201_GILGFVFTL_Flu-MP_Influenza_binder	0.7714647438901612	10x Full	GILGFVFTL	Pearson	0.7714647438901612
1146	1882	Concat	3	Pearson_A0201_GLCTLVAML_BMLF1_EBV_binder	0.4023212097212577	10x Full	GLCTLVAML	Pearson	0.4023212097212577
1147	1883	Concat	3	Pearson_A0301_KLGGALQAK_IE-1_CMV_binder	0.4651709219668094	10x Full	KLGGALQAK	Pearson	0.4651709219668094
1148	1884	Concat	3	Pearson_A0301_RLRAEAQVK_EMNA-3A_EBV_binder	0.3739303361703131	10x Full	RLRAEAQVK	Pearson	0.3739303361703131
1149	1885	Concat	3	Pearson_A1101_IVTDFSVIK_EBNA-3B_EBV_binder	0.2809465121614402	10x Full	IVTDFSVIK	Pearson	0.2809465121614402
1150	1886	Concat	3	Pearson_A1101_AVFDRKSDAK_EBNA-3B_EBV_binder	0.3681264306274227	10x Full	AVFDRKSDAK	Pearson	0.3681264306274227
1151	1887	Concat	3	Pearson_B0801_RAKFKQLL_BZLF1_EBV_binder	0.2946722687885117	10x Full	RAKFKQLL	Pearson	0.2946722687885117
1152	1920	mvTCR	4	MSLE_A0201_ELAGIGILTV_MART-1_Cancer_binder	0.075179769519932	10x Full	ELAGIGILTV	MSLE	0.075179769519932
1153	1921	mvTCR	4	MSLE_A0201_GILGFVFTL_Flu-MP_Influenza_binder	1.5572360278120163	10x Full	GILGFVFTL	MSLE	1.5572360278120163
1154	1922	mvTCR	4	MSLE_A0201_GLCTLVAML_BMLF1_EBV_binder	0.2270770627934245	10x Full	GLCTLVAML	MSLE	0.2270770627934245
1155	1923	mvTCR	4	MSLE_A0301_KLGGALQAK_IE-1_CMV_binder	0.8521735624151495	10x Full	KLGGALQAK	MSLE	0.8521735624151495
1156	1924	mvTCR	4	MSLE_A0301_RLRAEAQVK_EMNA-3A_EBV_binder	0.6557820485090905	10x Full	RLRAEAQVK	MSLE	0.6557820485090905
1157	1925	mvTCR	4	MSLE_A1101_IVTDFSVIK_EBNA-3B_EBV_binder	1.0887867359153285	10x Full	IVTDFSVIK	MSLE	1.0887867359153285
1158	1926	mvTCR	4	MSLE_A1101_AVFDRKSDAK_EBNA-3B_EBV_binder	0.8207181312439821	10x Full	AVFDRKSDAK	MSLE	0.8207181312439821
1159	1927	mvTCR	4	MSLE_B0801_RAKFKQLL_BZLF1_EBV_binder	0.9106953961960064	10x Full	RAKFKQLL	MSLE	0.9106953961960064
1160	1928	mvTCR	4	Pearson_A0201_ELAGIGILTV_MART-1_Cancer_binder	0.2220584181606197	10x Full	ELAGIGILTV	Pearson	0.2220584181606197
1161	1929	mvTCR	4	Pearson_A0201_GILGFVFTL_Flu-MP_Influenza_binder	0.6016183364514792	10x Full	GILGFVFTL	Pearson	0.6016183364514792
1162	1930	mvTCR	4	Pearson_A0201_GLCTLVAML_BMLF1_EBV_binder	0.661767459914171	10x Full	GLCTLVAML	Pearson	0.661767459914171
1163	1931	mvTCR	4	Pearson_A0301_KLGGALQAK_IE-1_CMV_binder	0.6342458844850053	10x Full	KLGGALQAK	Pearson	0.6342458844850053
1164	1932	mvTCR	4	Pearson_A0301_RLRAEAQVK_EMNA-3A_EBV_binder	0.5960645982446287	10x Full	RLRAEAQVK	Pearson	0.5960645982446287
1165	1933	mvTCR	4	Pearson_A1101_IVTDFSVIK_EBNA-3B_EBV_binder	0.386509061237697	10x Full	IVTDFSVIK	Pearson	0.386509061237697
1166	1934	mvTCR	4	Pearson_A1101_AVFDRKSDAK_EBNA-3B_EBV_binder	0.5961981887179763	10x Full	AVFDRKSDAK	Pearson	0.5961981887179763
1167	1935	mvTCR	4	Pearson_B0801_RAKFKQLL_BZLF1_EBV_binder	0.6773411436398794	10x Full	RAKFKQLL	Pearson	0.6773411436398794
1168	1936	PoE	4	MSLE_A0201_ELAGIGILTV_MART-1_Cancer_binder	0.0753208062885967	10x Full	ELAGIGILTV	MSLE	0.0753208062885967
1169	1937	PoE	4	MSLE_A0201_GILGFVFTL_Flu-MP_Influenza_binder	1.209666782411925	10x Full	GILGFVFTL	MSLE	1.209666782411925
1170	1938	PoE	4	MSLE_A0201_GLCTLVAML_BMLF1_EBV_binder	0.2647694726769961	10x Full	GLCTLVAML	MSLE	0.2647694726769961
1171	1939	PoE	4	MSLE_A0301_KLGGALQAK_IE-1_CMV_binder	0.9042976825101012	10x Full	KLGGALQAK	MSLE	0.9042976825101012
1172	1940	PoE	4	MSLE_A0301_RLRAEAQVK_EMNA-3A_EBV_binder	0.6811319942161235	10x Full	RLRAEAQVK	MSLE	0.6811319942161235
1173	1941	PoE	4	MSLE_A1101_IVTDFSVIK_EBNA-3B_EBV_binder	0.7622446988842952	10x Full	IVTDFSVIK	MSLE	0.7622446988842952
1174	1942	PoE	4	MSLE_A1101_AVFDRKSDAK_EBNA-3B_EBV_binder	0.8346771687484529	10x Full	AVFDRKSDAK	MSLE	0.8346771687484529
1175	1943	PoE	4	MSLE_B0801_RAKFKQLL_BZLF1_EBV_binder	0.6949087555156701	10x Full	RAKFKQLL	MSLE	0.6949087555156701
1176	1944	PoE	4	Pearson_A0201_ELAGIGILTV_MART-1_Cancer_binder	0.2337567898626034	10x Full	ELAGIGILTV	Pearson	0.2337567898626034
1177	1945	PoE	4	Pearson_A0201_GILGFVFTL_Flu-MP_Influenza_binder	0.697314992029513	10x Full	GILGFVFTL	Pearson	0.697314992029513
1178	1946	PoE	4	Pearson_A0201_GLCTLVAML_BMLF1_EBV_binder	0.5567803257366257	10x Full	GLCTLVAML	Pearson	0.5567803257366257
1179	1947	PoE	4	Pearson_A0301_KLGGALQAK_IE-1_CMV_binder	0.5854170373957439	10x Full	KLGGALQAK	Pearson	0.5854170373957439
1180	1948	PoE	4	Pearson_A0301_RLRAEAQVK_EMNA-3A_EBV_binder	0.5576452985762741	10x Full	RLRAEAQVK	Pearson	0.5576452985762741
1181	1949	PoE	4	Pearson_A1101_IVTDFSVIK_EBNA-3B_EBV_binder	0.3745080609706456	10x Full	IVTDFSVIK	Pearson	0.3745080609706456
1182	1950	PoE	4	Pearson_A1101_AVFDRKSDAK_EBNA-3B_EBV_binder	0.4226116022067442	10x Full	AVFDRKSDAK	Pearson	0.4226116022067442
1183	1951	PoE	4	Pearson_B0801_RAKFKQLL_BZLF1_EBV_binder	0.6640588700742202	10x Full	RAKFKQLL	Pearson	0.6640588700742202
1184	1952	Concat	4	MSLE_A0201_ELAGIGILTV_MART-1_Cancer_binder	0.0763410271686665	10x Full	ELAGIGILTV	MSLE	0.0763410271686665
1185	1953	Concat	4	MSLE_A0201_GILGFVFTL_Flu-MP_Influenza_binder	1.573542835923112	10x Full	GILGFVFTL	MSLE	1.573542835923112
1186	1954	Concat	4	MSLE_A0201_GLCTLVAML_BMLF1_EBV_binder	0.2765165939486477	10x Full	GLCTLVAML	MSLE	0.2765165939486477
1187	1955	Concat	4	MSLE_A0301_KLGGALQAK_IE-1_CMV_binder	0.9020598689325704	10x Full	KLGGALQAK	MSLE	0.9020598689325704
1188	1956	Concat	4	MSLE_A0301_RLRAEAQVK_EMNA-3A_EBV_binder	0.6640870861962342	10x Full	RLRAEAQVK	MSLE	0.6640870861962342
1189	1957	Concat	4	MSLE_A1101_IVTDFSVIK_EBNA-3B_EBV_binder	1.155028307700546	10x Full	IVTDFSVIK	MSLE	1.155028307700546
1190	1958	Concat	4	MSLE_A1101_AVFDRKSDAK_EBNA-3B_EBV_binder	0.8182860380165564	10x Full	AVFDRKSDAK	MSLE	0.8182860380165564
1191	1959	Concat	4	MSLE_B0801_RAKFKQLL_BZLF1_EBV_binder	1.1646041404162382	10x Full	RAKFKQLL	MSLE	1.1646041404162382
1192	1960	Concat	4	Pearson_A0201_ELAGIGILTV_MART-1_Cancer_binder	0.151640448646969	10x Full	ELAGIGILTV	Pearson	0.151640448646969
1193	1961	Concat	4	Pearson_A0201_GILGFVFTL_Flu-MP_Influenza_binder	0.6185567174660371	10x Full	GILGFVFTL	Pearson	0.6185567174660371
1194	1962	Concat	4	Pearson_A0201_GLCTLVAML_BMLF1_EBV_binder	0.6295047748967626	10x Full	GLCTLVAML	Pearson	0.6295047748967626
1195	1963	Concat	4	Pearson_A0301_KLGGALQAK_IE-1_CMV_binder	0.6187613199019673	10x Full	KLGGALQAK	Pearson	0.6187613199019673
1196	1964	Concat	4	Pearson_A0301_RLRAEAQVK_EMNA-3A_EBV_binder	0.5888682681041785	10x Full	RLRAEAQVK	Pearson	0.5888682681041785
1197	1965	Concat	4	Pearson_A1101_IVTDFSVIK_EBNA-3B_EBV_binder	0.406196592288736	10x Full	IVTDFSVIK	Pearson	0.406196592288736
1198	1966	Concat	4	Pearson_A1101_AVFDRKSDAK_EBNA-3B_EBV_binder	0.3635603176714748	10x Full	AVFDRKSDAK	Pearson	0.3635603176714748
1199	1967	Concat	4	Pearson_B0801_RAKFKQLL_BZLF1_EBV_binder	0.5905321230451486	10x Full	RAKFKQLL	Pearson	0.5905321230451486
