# Supplementary material for: Multi-modal generative modeling for joint analysis of single-cell T cell receptor and gene expression data
Source: Nat Commun. 2024 Jul 3;15:5577. doi: 10.1038/s41467-024-49806-9 (PMC11220149; doi:10.1038/s41467-024-49806-9)
Supplement: Supplementary file 9 — Source Data [file 41467_2024_49806_MOESM9_ESM.zip › SourceData/s11b.csv]

	model	split	metric	score	dataset
0	mvTCR	0	Cell Type	0.7080590133658479	SARS
1	mvTCR	0	Clonotype	0.9308439839846523	SARS
2	Concat	0	Cell Type	0.7834244868387825	SARS
3	Concat	0	Clonotype	0.9939740016352728	SARS
4	PoE	0	Cell Type	0.7790232562190792	SARS
5	PoE	0	Clonotype	0.9966655589017357	SARS
6	mvTCR	1	Cell Type	0.8567598072281565	SARS
7	mvTCR	1	Clonotype	0.9550006596835473	SARS
8	Concat	1	Cell Type	0.9616376417853082	SARS
9	Concat	1	Clonotype	0.9883172850986507	SARS
10	PoE	1	Cell Type	0.8841387665968553	SARS
11	PoE	1	Clonotype	0.9901313609325799	SARS
12	mvTCR	2	Cell Type	0.7954980739916071	SARS
13	mvTCR	2	Clonotype	1.0423510356585164	SARS
14	Concat	2	Cell Type	0.8078077217654017	SARS
15	Concat	2	Clonotype	1.0467816908637069	SARS
16	PoE	2	Cell Type	0.7980926187090653	SARS
17	PoE	2	Clonotype	1.0569845007349026	SARS
18	mvTCR	3	Cell Type	0.7408133561440154	SARS
19	mvTCR	3	Clonotype	0.9992179459472004	SARS
20	Concat	3	Cell Type	0.8608834293338994	SARS
21	Concat	3	Clonotype	1.0088535717801266	SARS
22	PoE	3	Cell Type	0.7031742910725904	SARS
23	PoE	3	Clonotype	1.0379904020949757	SARS
24	mvTCR	4	Cell Type	0.8501860905580108	SARS
25	mvTCR	4	Clonotype	1.0404134123888475	SARS
26	Concat	4	Cell Type	0.8638160806620168	SARS
27	Concat	4	Clonotype	1.0263281665712494	SARS
28	PoE	4	Cell Type	0.8754737448322546	SARS
29	PoE	4	Clonotype	1.0897774110871992	SARS
30	mvTCR	0	Cell Type	0.7880740943090677	TIL
31	mvTCR	0	Clonotype	0.9116550378502253	TIL
32	Concat	0	Cell Type	0.8096944927073395	TIL
33	Concat	0	Clonotype	0.9437147475531689	TIL
34	PoE	0	Cell Type	0.6551056882351094	TIL
35	PoE	0	Clonotype	1.00948744651367	TIL
36	mvTCR	1	Cell Type	0.8220455808222706	TIL
37	mvTCR	1	Clonotype	0.8420047685605918	TIL
38	Concat	1	Cell Type	1.000723721364518	TIL
39	Concat	1	Clonotype	0.7800105771864243	TIL
40	PoE	1	Cell Type	0.8871980477745894	TIL
41	PoE	1	Clonotype	0.8730815933587853	TIL
42	mvTCR	2	Cell Type	0.8571591888460394	TIL
43	mvTCR	2	Clonotype	0.8533430650074759	TIL
44	Concat	2	Cell Type	0.9601632553226552	TIL
45	Concat	2	Clonotype	0.7989403762652789	TIL
46	PoE	2	Cell Type	0.9827942157839665	TIL
47	PoE	2	Clonotype	0.7901802933649279	TIL
48	mvTCR	3	Cell Type	0.8446292363507834	TIL
49	mvTCR	3	Clonotype	0.9026723438613179	TIL
50	Concat	3	Cell Type	0.9811900484926249	TIL
51	Concat	3	Clonotype	0.7878190923854614	TIL
52	PoE	3	Cell Type	0.9752173791698524	TIL
53	PoE	3	Clonotype	0.8029783114514639	TIL
54	mvTCR	4	Cell Type	0.77731648265597	TIL
55	mvTCR	4	Clonotype	0.9193088881173622	TIL
56	Concat	4	Cell Type	0.9995764273299357	TIL
57	Concat	4	Clonotype	0.7903804591646292	TIL
58	PoE	4	Cell Type	0.977003412937128	TIL
59	PoE	4	Clonotype	0.8271053216614463	TIL
60	mvTCR	0	Cell Type	0.8519397411955919	Fischer
61	mvTCR	0	Clonotype	1.0320029863142086	Fischer
62	Concat	0	Cell Type	0.8019545968044383	Fischer
63	Concat	0	Clonotype	1.0369949629305515	Fischer
64	PoE	0	Cell Type	0.7811426561912639	Fischer
65	PoE	0	Clonotype	1.0181143632147365	Fischer
66	mvTCR	1	Cell Type	0.8676422541615906	Fischer
67	mvTCR	1	Clonotype	1.0535223775349511	Fischer
68	Concat	1	Cell Type	0.7963731737112097	Fischer
69	Concat	1	Clonotype	1.0467876058021397	Fischer
70	PoE	1	Cell Type	0.6199880580990388	Fischer
71	PoE	1	Clonotype	1.0422595934697647	Fischer
72	mvTCR	2	Cell Type	0.9901587306604619	Fischer
73	mvTCR	2	Clonotype	1.0555470179469961	Fischer
74	Concat	2	Cell Type	0.7725143409285714	Fischer
75	Concat	2	Clonotype	1.053461241456785	Fischer
76	PoE	2	Cell Type	0.842055687390703	Fischer
77	PoE	2	Clonotype	1.0414314695693554	Fischer
78	mvTCR	3	Cell Type	0.890788592403196	Fischer
79	mvTCR	3	Clonotype	1.014358785757392	Fischer
80	Concat	3	Cell Type	0.8968248282904367	Fischer
81	Concat	3	Clonotype	1.029204853076684	Fischer
82	PoE	3	Cell Type	0.877197995488421	Fischer
83	PoE	3	Clonotype	1.0179464529220592	Fischer
84	mvTCR	4	Cell Type	0.8591283291649935	Fischer
85	mvTCR	4	Clonotype	1.0365768855638673	Fischer
86	Concat	4	Cell Type	1.0234551520976476	Fischer
87	Concat	4	Clonotype	1.0440721793042718	Fischer
88	PoE	4	Cell Type	0.8874883721954631	Fischer
89	PoE	4	Clonotype	1.0399937806416775	Fischer
