# Supplementary material for: Multi-modal generative modeling for joint analysis of single-cell T cell receptor and gene expression data
Source: Nat Commun. 2024 Jul 3;15:5577. doi: 10.1038/s41467-024-49806-9 (PMC11220149; doi:10.1038/s41467-024-49806-9)
Supplement: Supplementary file 9 — Source Data [file 41467_2024_49806_MOESM9_ESM.zip › SourceData/s12a.csv]

	model	split	metric	score	dataset
0	mvTCR	0	Cell Type	0.7080590133658479	SARS
1	mvTCR	0	Clonotype	0.9308439839846523	SARS
2	TCR	0	Cell Type	0.3883140185459131	SARS
3	TCR	0	Clonotype	1.0	SARS
4	RNA	0	Cell Type	1.0	SARS
5	RNA	0	Clonotype	0.911572770165483	SARS
6	mvTCR	1	Cell Type	0.8567598072281565	SARS
7	mvTCR	1	Clonotype	0.9550006596835473	SARS
8	TCR	1	Cell Type	0.2574748763871561	SARS
9	TCR	1	Clonotype	1.0	SARS
10	RNA	1	Cell Type	1.0	SARS
11	RNA	1	Clonotype	0.9184993430967442	SARS
12	mvTCR	2	Cell Type	0.7954980739916071	SARS
13	mvTCR	2	Clonotype	1.0423510356585164	SARS
14	TCR	2	Cell Type	0.32302577692078815	SARS
15	TCR	2	Clonotype	1.0	SARS
16	RNA	2	Cell Type	1.0	SARS
17	RNA	2	Clonotype	0.9816795309960373	SARS
18	mvTCR	3	Cell Type	0.7408133561440154	SARS
19	mvTCR	3	Clonotype	0.9992179459472004	SARS
20	TCR	3	Cell Type	0.30655536859109134	SARS
21	TCR	3	Clonotype	1.0	SARS
22	RNA	3	Cell Type	1.0	SARS
23	RNA	3	Clonotype	0.9666208849348019	SARS
24	mvTCR	4	Cell Type	0.8501860905580108	SARS
25	mvTCR	4	Clonotype	1.0404134123888475	SARS
26	TCR	4	Cell Type	0.33177292755157706	SARS
27	TCR	4	Clonotype	1.0	SARS
28	RNA	4	Cell Type	1.0	SARS
29	RNA	4	Clonotype	0.971762392657408	SARS
30	mvTCR	0	Cell Type	0.7880740943090677	TIL
31	mvTCR	0	Clonotype	0.9116550378502253	TIL
32	TCR	0	Cell Type	0.5434811863652053	TIL
33	TCR	0	Clonotype	1.0	TIL
34	RNA	0	Cell Type	1.0	TIL
35	RNA	0	Clonotype	0.7985769231969204	TIL
36	mvTCR	1	Cell Type	0.8220455808222706	TIL
37	mvTCR	1	Clonotype	0.8420047685605918	TIL
38	TCR	1	Cell Type	0.5150457696086973	TIL
39	TCR	1	Clonotype	1.0	TIL
40	RNA	1	Cell Type	1.0	TIL
41	RNA	1	Clonotype	0.7784908845424762	TIL
42	mvTCR	2	Cell Type	0.8571591888460394	TIL
43	mvTCR	2	Clonotype	0.8533430650074759	TIL
44	TCR	2	Cell Type	0.48299921435367504	TIL
45	TCR	2	Clonotype	1.0	TIL
46	RNA	2	Cell Type	1.0	TIL
47	RNA	2	Clonotype	0.7824461693184986	TIL
48	mvTCR	3	Cell Type	0.8446292363507834	TIL
49	mvTCR	3	Clonotype	0.9026723438613179	TIL
50	TCR	3	Cell Type	0.44131675201274395	TIL
51	TCR	3	Clonotype	1.0	TIL
52	RNA	3	Cell Type	1.0	TIL
53	RNA	3	Clonotype	0.7796669093825096	TIL
54	mvTCR	4	Cell Type	0.77731648265597	TIL
55	mvTCR	4	Clonotype	0.9193088881173622	TIL
56	TCR	4	Cell Type	0.6592129047281023	TIL
57	TCR	4	Clonotype	1.0	TIL
58	RNA	4	Cell Type	1.0	TIL
59	RNA	4	Clonotype	0.7885564820401029	TIL
60	mvTCR	0	Cell Type	0.8519397411955919	Fischer
61	mvTCR	0	Clonotype	1.0320029863142086	Fischer
62	TCR	0	Cell Type	0.7800582972656681	Fischer
63	TCR	0	Clonotype	1.0	Fischer
64	RNA	0	Cell Type	1.0	Fischer
65	RNA	0	Clonotype	0.9462982302998588	Fischer
66	mvTCR	1	Cell Type	0.8676422541615906	Fischer
67	mvTCR	1	Clonotype	1.0535223775349511	Fischer
68	TCR	1	Cell Type	0.45316959214168767	Fischer
69	TCR	1	Clonotype	1.0	Fischer
70	RNA	1	Cell Type	1.0	Fischer
71	RNA	1	Clonotype	0.986163085969183	Fischer
72	mvTCR	2	Cell Type	0.9901587306604619	Fischer
73	mvTCR	2	Clonotype	1.0555470179469961	Fischer
74	TCR	2	Cell Type	0.7109561546834274	Fischer
75	TCR	2	Clonotype	1.0	Fischer
76	RNA	2	Cell Type	1.0	Fischer
77	RNA	2	Clonotype	0.9636134433966461	Fischer
78	mvTCR	3	Cell Type	0.890788592403196	Fischer
79	mvTCR	3	Clonotype	1.014358785757392	Fischer
80	TCR	3	Cell Type	0.8301092589764577	Fischer
81	TCR	3	Clonotype	1.0	Fischer
82	RNA	3	Cell Type	1.0	Fischer
83	RNA	3	Clonotype	0.9386201026819513	Fischer
84	mvTCR	4	Cell Type	0.8591283291649935	Fischer
85	mvTCR	4	Clonotype	1.0365768855638673	Fischer
86	TCR	4	Cell Type	0.8913898280318006	Fischer
87	TCR	4	Clonotype	1.0	Fischer
88	RNA	4	Cell Type	1.0	Fischer
89	RNA	4	Clonotype	0.9552326818464139	Fischer
