# Supplementary material for: Multi-modal generative modeling for joint analysis of single-cell T cell receptor and gene expression data
Source: Nat Commun. 2024 Jul 3;15:5577. doi: 10.1038/s41467-024-49806-9 (PMC11220149; doi:10.1038/s41467-024-49806-9)
Supplement: Supplementary file 9 — Source Data [file 41467_2024_49806_MOESM9_ESM.zip › SourceData/s12b.csv]

	model	split	metric	score	dataset
0	mvTCR	0	Cell Type	0.1574548817076163	TIL
1	mvTCR	0	Clonotype	0.748353253969235	TIL
2	mvTCR	1	Cell Type	0.147045518479134	TIL
3	mvTCR	1	Clonotype	0.7555444965774031	TIL
4	mvTCR	2	Cell Type	0.1479314259891326	TIL
5	mvTCR	2	Clonotype	0.7670792377511323	TIL
6	mvTCR	3	Cell Type	0.1583026893411519	TIL
7	mvTCR	3	Clonotype	0.7524364733793066	TIL
8	mvTCR	4	Cell Type	0.1483642505169498	TIL
9	mvTCR	4	Clonotype	0.7544459717465082	TIL
10	mvTCR	0	Cell Type	0.4260086292853791	Fischer
11	mvTCR	0	Clonotype	0.8160953362805048	Fischer
12	mvTCR	1	Cell Type	0.3427893015950141	Fischer
13	mvTCR	1	Clonotype	0.8066660739604553	Fischer
14	mvTCR	2	Cell Type	0.4087223034621534	Fischer
15	mvTCR	2	Clonotype	0.810471754159311	Fischer
16	mvTCR	3	Cell Type	0.4478163615430187	Fischer
17	mvTCR	3	Clonotype	0.8149447678806252	Fischer
18	mvTCR	4	Cell Type	0.4026933596380125	Fischer
19	mvTCR	4	Clonotype	0.8070333948128261	Fischer
20	mvTCR	0	Cell Type	0.383664635773468	SARS
21	mvTCR	0	Clonotype	0.7649983274643927	SARS
22	mvTCR	1	Cell Type	0.3213524443111726	SARS
23	mvTCR	1	Clonotype	0.7807036945672333	SARS
24	mvTCR	2	Cell Type	0.3643326535841841	SARS
25	mvTCR	2	Clonotype	0.7622841066221727	SARS
26	mvTCR	3	Cell Type	0.3589937332049965	SARS
27	mvTCR	3	Clonotype	0.7793317451913594	SARS
28	mvTCR	4	Cell Type	0.3415605704627483	SARS
29	mvTCR	4	Clonotype	0.7759380691961772	SARS
0	tessa	0	Cell Type	0.1543375379152345	Fischer
1	tessa	0	Clonotype	0.8893828562567554	Fischer
2	tessa	1	Cell Type	0.1412792474889402	Fischer
3	tessa	1	Clonotype	0.8862944453251304	Fischer
4	tessa	2	Cell Type	0.145306181982119	Fischer
5	tessa	2	Clonotype	0.8847225427449165	Fischer
6	tessa	3	Cell Type	0.1494995734843346	Fischer
7	tessa	3	Clonotype	0.8850732670663006	Fischer
8	tessa	4	Cell Type	0.14461551317075	Fischer
9	tessa	4	Clonotype	0.8837082572339127	Fischer
10	tessa	0	Cell Type	0.1032340483679836	TIL
11	tessa	0	Clonotype	0.8779785006163588	TIL
12	tessa	1	Cell Type	0.1019299982865188	TIL
13	tessa	1	Clonotype	0.8782965149917635	TIL
14	tessa	2	Cell Type	0.1028394712992734	TIL
15	tessa	2	Clonotype	0.8797674408666787	TIL
16	tessa	3	Cell Type	0.1035697743791862	TIL
17	tessa	3	Clonotype	0.877769092340035	TIL
18	tessa	4	Cell Type	0.1036717680121551	TIL
19	tessa	4	Clonotype	0.8792743187118304	TIL
20	tessa	0	Cell Type	0.1161612019471803	SARS
21	tessa	0	Clonotype	0.8709979835870586	SARS
22	tessa	1	Cell Type	0.1146332207972261	SARS
23	tessa	1	Clonotype	0.8703668299164232	SARS
24	tessa	2	Cell Type	0.1106127826709082	SARS
25	tessa	2	Clonotype	0.8670688677326519	SARS
26	tessa	3	Cell Type	0.1147112282024534	SARS
27	tessa	3	Clonotype	0.8675507518150385	SARS
28	tessa	4	Cell Type	0.1136952629849936	SARS
29	tessa	4	Clonotype	0.8697132128262922	SARS
