# Supplementary material for: Multi-modal generative modeling for joint analysis of single-cell T cell receptor and gene expression data
Source: Nat Commun. 2024 Jul 3;15:5577. doi: 10.1038/s41467-024-49806-9 (PMC11220149; doi:10.1038/s41467-024-49806-9)
Supplement: Supplementary file 9 — Source Data [file 41467_2024_49806_MOESM9_ESM.zip › SourceData/s12b_pvalues.csv]

	model	metric	tessa	dataset
0	mvTCR	Cell Type	1.5449308922135543e-05	TIL
1	mvTCR	Cell Type	4.1405169869016464e-05	Fischer
2	mvTCR	Cell Type	1.0975036012657035e-05	SARS
