# Supplementary material for: Multi-modal generative modeling for joint analysis of single-cell T cell receptor and gene expression data
Source: Nat Commun. 2024 Jul 3;15:5577. doi: 10.1038/s41467-024-49806-9 (PMC11220149; doi:10.1038/s41467-024-49806-9)
Supplement: Supplementary file 9 — Source Data [file 41467_2024_49806_MOESM9_ESM.zip › SourceData/s13b.csv]

cell_id	leiden_moe_cd8te	leiden_rna_cd8te
AAACCTGAGAAACCTA-MH9179824	0	14
AAACCTGGTTGAGTTC-MH9179824	0	12
AAAGTAGTCCATGAAC-MH9179824	0	26
AACCATGGTGTTTGGT-MH9179824	7	12
AACGTTGAGTACGACG-MH9179824	0	13
AACGTTGCATTGGGCC-MH9179824	0	12
AACTGGTGTCGGCACT-MH9179824	0	47
AAGGCAGGTCGAGTTT-MH9179824	0	27
AAGGTTCAGCTGATAA-MH9179824	5	19
AAGTCTGAGCACACAG-MH9179824	0	27
AAGTCTGTCCTCGCAT-MH9179824	0	27
ACACTGAGTATCAGTC-MH9179824	7	49
ACATGGTTCTAACGGT-MH9179824	0	29
ACCCACTAGCGCCTTG-MH9179824	10	14
ACGCCGAGTGCACTTA-MH9179824	0	51
ACGCCGAGTTTGGCGC-MH9179824	8	26
ACGCCGATCCGTAGGC-MH9179824	0	51
ACGGCCATCTTACCTA-MH9179824	2	19
ACTGATGGTTGTCGCG-MH9179824	5	50
ACTGCTCCAGTATGCT-MH9179824	17	47
ACTTTCACATATGAGA-MH9179824	0	14
AGCATACTCGGATGTT-MH9179824	0	26
AGCGTATTCGTACCGG-MH9179824	0	27
AGCTCCTTCAGTTGAC-MH9179824	7	13
AGGCCACAGGCTACGA-MH9179824	0	14
AGGCCACTCCTTCAAT-MH9179824	2	13
AGTGGGAAGACTAGAT-MH9179824	0	34
AGTGTCAAGGTCGGAT-MH9179824	0	27
AGTGTCAGTGGGTCAA-MH9179824	26	48
ATAGACCTCCTGTACC-MH9179824	0	34
ATCGAGTCAGGGTACA-MH9179824	26	53
ATGAGGGAGCGAGAAA-MH9179824	24	15
ATGCGATTCTTAGCCC-MH9179824	19	36
ATTATCCGTAGAAAGG-MH9179824	6	12
ATTCTACGTGTGGTTT-MH9179824	0	28
CAACCAACAATGAATG-MH9179824	10	16
CAACCAACACAGTCGC-MH9179824	0	34
CAACCAAGTGCTGTAT-MH9179824	0	9
CACAAACAGATCACGG-MH9179824	28	43
CACAGTAAGGCATTGG-MH9179824	0	14
CACAGTATCGGCGCAT-MH9179824	0	45
CACATAGGTCCAAGTT-MH9179824	11	27
CAGCTGGTCGGATGGA-MH9179824	0	3
CAGTCCTCAAGTCTGT-MH9179824	0	54
CATATTCGTACTTCTT-MH9179824	13	13
CATATTCGTCCCGACA-MH9179824	0	24
CATCGGGTCATGCTCC-MH9179824	5	27
CATGCCTGTAGCTAAA-MH9179824	2	13
CATGGCGAGAGTACAT-MH9179824	3	26
CATTCGCTCACGCGGT-MH9179824	9	42
CCATTCGTCGTTTAGG-MH9179824	0	14
CCGTGGAAGATGTCGG-MH9179824	10	24
CCGTGGATCATAGCAC-MH9179824	11	42
CCTACACAGGCTAGGT-MH9179824	2	13
CCTCAGTTCACTATTC-MH9179824	21	12
CCTTTCTTCTCTGAGA-MH9179824	0	14
CGAATGTCAAATCCGT-MH9179824	0	29
CGACTTCCATTGAGCT-MH9179824	0	27
CGACTTCTCTCGAGTA-MH9179824	16	8
CGAGAAGGTAAAGGAG-MH9179824	0	42
CGAGCACGTTTGTTTC-MH9179824	0	42
CGATGTAAGCGTTTAC-MH9179824	0	50
CGATTGACATTGTGCA-MH9179824	0	48
CGCCAAGAGCTAAGAT-MH9179824	6	28
CGCTGGAAGAAACGAG-MH9179824	11	27
CGCTTCAGTCAAACTC-MH9179824	21	13
CGGCTAGTCCTTTCTC-MH9179824	0	3
CGTGAGCAGTTACCCA-MH9179824	0	14
CGTGTCTCAAGTTGTC-MH9179824	2	13
CGTTAGAAGATATGGT-MH9179824	11	12
CGTTGGGAGGCCCTTG-MH9179824	7	13
CGTTGGGTCGGAATCT-MH9179824	0	26
CTAATGGTCCCAACGG-MH9179824	8	32
CTACACCAGCGATTCT-MH9179824	26	34
CTAGAGTAGAGCTGCA-MH9179824	0	15
CTAGTGAGTAGCCTCG-MH9179824	0	51
CTCATTATCGAGAGCA-MH9179824	0	49
CTCCTAGCAATCAGAA-MH9179824	10	34
CTCGAGGGTGCACCAC-MH9179824	10	12
CTCGTCAGTGCCTGCA-MH9179824	26	36
CTGATAGTCTTCGGTC-MH9179824	0	12
CTGCTGTTCTTTAGGG-MH9179824	33	50
CTGTGCTCACCGTTGG-MH9179824	0	12
CTGTTTATCGCAAGCC-MH9179824	14	12
CTTACCGTCATGCAAC-MH9179824	0	28
CTTCTCTTCCGCAAGC-MH9179824	0	29
CTTGGCTAGAGCTTCT-MH9179824	28	12
GAAACTCCATTGCGGC-MH9179824	0	23
GAAACTCTCTTGGGTA-MH9179824	26	14
GAACATCGTACAGTGG-MH9179824	19	14
GACCTGGAGACTCGGA-MH9179824	0	14
GATCTAGGTGTTTGTG-MH9179824	0	45
GATGAGGTCCTTTACA-MH9179824	11	28
GATTCAGAGGCAGGTT-MH9179824	11	29
GCAATCAGTAATCGTC-MH9179824	0	49
GCAGCCAAGCGATTCT-MH9179824	0	14
GCAGTTAAGTCCTCCT-MH9179824	0	42
GCATGCGTCTGGTTCC-MH9179824	0	51
GCCTCTACATCACGAT-MH9179824	11	3
GCGCAACTCTGCGACG-MH9179824	5	40
GCTCCTACACAGTCGC-MH9179824	11	46
GCTGCGATCACAGGCC-MH9179824	17	28
GCTGCTTCATGACGGA-MH9179824	21	13
GCTTGAACATGTCTCC-MH9179824	0	42
GGCCGATGTGCAGACA-MH9179824	0	40
GGCGTGTCACGCCAGT-MH9179824	6	13
GGGATGAGTATTCTCT-MH9179824	15	46
GGGCATCTCTCTGCTG-MH9179824	6	13
GGTGCGTGTCTTGTCC-MH9179824	0	14
GGTGCGTGTTAGAACA-MH9179824	0	14
GTACTTTTCTTCGGTC-MH9179824	26	36
GTAGTCATCATTCACT-MH9179824	14	7
GTATCTTCAGGTGGAT-MH9179824	0	3
GTCGGGTTCAGGTTCA-MH9179824	0	27
GTGCATAGTAGCGTAG-MH9179824	5	14
GTGGGTCAGGAATCGC-MH9179824	0	26
GTGGGTCAGTCATCCA-MH9179824	10	5
GTTCGGGGTTGTTTGG-MH9179824	0	12
GTTTCTAAGTCCCACG-MH9179824	0	42
GTTTCTACACGTCTCT-MH9179824	26	27
TAAGCGTCAATGTAAG-MH9179824	7	13
TACAGTGGTCTAGCCG-MH9179824	11	19
TACCTTATCATAAAGG-MH9179824	28	36
TACGGATGTTGAGGTG-MH9179824	0	40
TACTCATCAATTCCTT-MH9179824	0	14
TACTCGCCAGTACACT-MH9179824	7	7
TAGGCATGTCTAGGTT-MH9179824	0	8
TCAATCTCACACGCTG-MH9179824	26	31
TCAGCTCAGGACCACA-MH9179824	0	46
TCAGGATAGCTGAACG-MH9179824	2	13
TCAGGTAAGCGATTCT-MH9179824	22	14
TCCACACAGAATTCCC-MH9179824	0	27
TCGGGACTCTTAGAGC-MH9179824	28	26
TCTCATAAGAACTGTA-MH9179824	0	15
TCTCATAAGCACACAG-MH9179824	11	49
TCTCATAAGGATGGTC-MH9179824	21	13
TCTCTAATCAGTTTGG-MH9179824	23	53
TCTTTCCAGCTTCGCG-MH9179824	0	40
TCTTTCCTCTGTCTAT-MH9179824	0	14
TGAAAGACACACGCTG-MH9179824	0	51
TGACTTTTCAAACCAC-MH9179824	0	12
TGAGCCGAGCTATGCT-MH9179824	49	46
TGAGGGAAGCACAGGT-MH9179824	0	14
TGAGGGAGTTACGCGC-MH9179824	0	28
TGCGCAGCAAGCCTAT-MH9179824	0	12
TGGGCGTTCCTTAATC-MH9179824	0	49
TGGTTAGTCTTAACCT-MH9179824	3	32
TGGTTCCTCTTACCGC-MH9179824	12	51
TGTATTCTCTCTGAGA-MH9179824	0	51
TGTCCCACAGTCGTGC-MH9179824	0	14
TTAACTCCAAGGCTCC-MH9179824	0	42
TTAGGACAGGCAGTCA-MH9179824	11	36
TTCGGTCCAATAGAGT-MH9179824	0	34
TTCTACACAATGGAAT-MH9179824	0	49
TTCTCAAAGGGAAACA-MH9179824	0	49
TTGAACGGTCTAGCGC-MH9179824	0	49
TTGACTTAGTACGTAA-MH9179824	0	39
TTGACTTCATAGTAAG-MH9179824	0	28
TTGGAACTCACTTACT-MH9179824	0	15
TTGTAGGCAAACGCGA-MH9179824	0	13
TTTATGCGTAGAGGAA-MH9179824	0	43
AAACGGGCAATCACAC-MH9143327	10	9
AAACGGGGTATGGTTC-MH9143327	0	27
AAAGATGCAATTCCTT-MH9143327	2	38
AAAGATGGTCGCGAAA-MH9143327	0	27
AAAGTAGGTGTAATGA-MH9143327	17	27
AACACGTAGCTACCTA-MH9143327	23	45
AACACGTGTACTCTCC-MH9143327	23	45
AACCATGAGCTGAACG-MH9143327	6	5
AACTGGTAGTACTTGC-MH9143327	8	6
AACTGGTCACGACGAA-MH9143327	18	27
ACCGTAACAGAAGCAC-MH9143327	10	47
ACGATACCAAGTTAAG-MH9143327	12	27
ACGATGTAGATGTAAC-MH9143327	11	54
ACGCCAGGTACCGTTA-MH9143327	23	42
ACGGAGAAGTTCGCGC-MH9143327	2	27
ACTGATGGTAAAGGAG-MH9143327	0	53
ACTGATGGTACCCAAT-MH9143327	0	53
ACTGATGGTAGCACGA-MH9143327	14	36
ACTGATGTCAAACGGG-MH9143327	8	24
ACTGCTCAGAGGGCTT-MH9143327	16	47
ACTGCTCGTGACCAAG-MH9143327	20	27
ACTGTCCGTGCAGGTA-MH9143327	6	36
ACTTGTTCAAACCTAC-MH9143327	18	27
AGAATAGCAATTGCTG-MH9143327	6	13
AGACGTTTCGCACTCT-MH9143327	2	26
AGAGCGACAGGTGCCT-MH9143327	0	38
AGATTGCAGTGGCACA-MH9143327	3	16
AGCATACGTCCAGTTA-MH9143327	10	38
AGCGGTCCAGCTTCGG-MH9143327	23	38
AGCGGTCTCTAGAGTC-MH9143327	23	27
AGCGTATGTTCAGACT-MH9143327	9	27
AGCTTGATCAGTCCCT-MH9143327	12	9
AGGTCATGTACCGAGA-MH9143327	12	40
AGTGGGATCCAGGGCT-MH9143327	12	9
ATAGACCCATCAGTAC-MH9143327	0	28
ATCACGACACTTCGAA-MH9143327	8	27
ATCATCTTCCCTGACT-MH9143327	14	5
ATCATCTTCCGATATG-MH9143327	2	26
ATCATCTTCCTCAACC-MH9143327	20	9
ATCTGCCGTGTGACGA-MH9143327	20	13
ATGGGAGAGCCCAACC-MH9143327	12	27
ATGTGTGCACGCCAGT-MH9143327	10	43
ATGTGTGGTAAGTTCC-MH9143327	12	28
ATTGGACTCGCAAGCC-MH9143327	12	15
CAACTAGAGATAGGAG-MH9143327	0	28
CAACTAGCAATACGCT-MH9143327	47	42
CAAGGCCTCTCGAGTA-MH9143327	2	27
CAAGTTGGTTTGACTG-MH9143327	0	13
CAAGTTGTCCTTGGTC-MH9143327	23	12
CACACTCAGTACGCGA-MH9143327	10	13
CACAGGCCACTAAGTC-MH9143327	8	12
CACATTTAGTTAAGTG-MH9143327	10	27
CACATTTGTTCCTCCA-MH9143327	0	27
CACCACTCATATACCG-MH9143327	0	27
CACCACTTCGCGATCG-MH9143327	0	29
CACCACTTCGTAGATC-MH9143327	10	29
CACCTTGAGATATACG-MH9143327	0	29
CAGCCGACAGATCCAT-MH9143327	0	45
CAGCGACCATCATCCC-MH9143327	20	34
CAGCGACTCTGGGCCA-MH9143327	0	26
CAGCTAATCATAGCAC-MH9143327	9	27
CAGGTGCAGTGGTCCC-MH9143327	2	27
CAGGTGCTCTCTAAGG-MH9143327	0	9
CAGTAACAGTGTTAGA-MH9143327	24	27
CATCAAGGTAGCGTAG-MH9143327	8	9
CATCAGATCTTGTCAT-MH9143327	12	45
CCCAATCGTAGGCATG-MH9143327	16	13
CCCTCCTCAGCTGTTA-MH9143327	20	24
CCGTACTGTGTGGTTT-MH9143327	20	49
CCGTGGACAGGATTGG-MH9143327	23	2
CCGTGGATCTATGTGG-MH9143327	0	27
CCTAAAGCAGGGAGAG-MH9143327	0	27
CCTACACCAAGTTAAG-MH9143327	20	27
CCTCTGAAGAGGTTAT-MH9143327	5	49
CCTCTGAAGATGTGTA-MH9143327	19	34
CCTCTGACAAGTCTAC-MH9143327	0	45
CCTTACGGTCTAGAGG-MH9143327	14	47
CGACCTTCATGCCTTC-MH9143327	2	8
CGACTTCTCCTCAATT-MH9143327	2	38
CGAGCACAGGATTCGG-MH9143327	18	27
CGAGCACCAAGAAGAG-MH9143327	11	13
CGAGCCACAAGTTGTC-MH9143327	8	24
CGAGCCAGTTTGACAC-MH9143327	18	14
CGATCGGGTTTGACAC-MH9143327	16	13
CGATGGCGTTGGTAAA-MH9143327	0	33
CGATGTACAGGTCTCG-MH9143327	18	16
CGATGTAGTTGAACTC-MH9143327	0	44
CGCGGTATCACCTCGT-MH9143327	23	14
CGCTATCTCACTTATC-MH9143327	12	27
CGGACACAGCGTTTAC-MH9143327	2	13
CGGACTGCATTCGACA-MH9143327	0	34
CGTCACTGTACATGTC-MH9143327	2	27
CGTCACTGTTGATTCG-MH9143327	2	8
CGTCTACCAGTGGAGT-MH9143327	24	42
CGTGAGCAGCCACCTG-MH9143327	11	45
CGTGTCTCATCTACGA-MH9143327	8	47
CGTTCTGGTCTGCCAG-MH9143327	2	13
CTAAGACGTAGCAAAT-MH9143327	2	53
CTACACCAGTTAACGA-MH9143327	2	24
CTACATTCAACTGCGC-MH9143327	18	29
CTACATTTCTGCGTAA-MH9143327	18	3
CTAGTGAGTTATCCGA-MH9143327	12	45
CTCATTATCTTAGCCC-MH9143327	0	50
CTCGGAGAGGGTTTCT-MH9143327	18	27
CTCGTCATCCGCGGTA-MH9143327	0	12
CTGAAACCAAGAAGAG-MH9143327	0	53
CTGATAGGTAAGTGGC-MH9143327	2	42
CTGATCCTCGCTAGCG-MH9143327	0	12
CTGCGGATCGACCAGC-MH9143327	12	9
CTGCTGTAGACAAGCC-MH9143327	12	24
CTGTTTAAGGGCACTA-MH9143327	10	27
CTTAACTAGCGACGTA-MH9143327	9	38
CTTACCGGTGCGATAG-MH9143327	12	13
CTTAGGAGTAAGAGGA-MH9143327	0	27
GAAACTCAGTGAACGC-MH9143327	12	39
GAAACTCTCAGCTGGC-MH9143327	2	46
GAATGAATCGTAGGAG-MH9143327	2	14
GACACGCAGTCTCGGC-MH9143327	12	45
GACACGCGTTTGTGTG-MH9143327	18	47
GACCAATTCTGCTTGC-MH9143327	0	45
GACCTGGGTGTTGAGG-MH9143327	20	13
GACTAACCAATGGAAT-MH9143327	0	13
GAGCAGAGTCCGAGTC-MH9143327	0	13
GAGCAGATCAGTTTGG-MH9143327	2	13
GAGTCCGCACATGTGT-MH9143327	9	29
GAGTCCGCAGGCTGAA-MH9143327	23	40
GAGTCCGTCAGCTGGC-MH9143327	0	27
GAGTCCGTCATCATTC-MH9143327	9	2
GATCGCGGTCCTAGCG-MH9143327	0	16
GATCGTATCTACCTGC-MH9143327	9	13
GATTCAGTCGAGGTAG-MH9143327	23	10
GCAAACTCACTTACGA-MH9143327	10	24
GCACATAAGCCGGTAA-MH9143327	0	29
GCACTCTGTATAATGG-MH9143327	0	45
GCACTCTTCCTTAATC-MH9143327	10	27
GCAGTTATCCTTTCGG-MH9143327	10	45
GCATACAAGACCGGAT-MH9143327	0	13
GCATACACATGTCCTC-MH9143327	8	16
GCATGATGTCATCCCT-MH9143327	20	45
GCATGATTCCTTGGTC-MH9143327	20	50
GCCAAATAGGACTGGT-MH9143327	0	36
GCCAAATGTATATGGA-MH9143327	2	13
GCGAGAATCTGACCTC-MH9143327	2	27
GCGCCAAAGCTGGAAC-MH9143327	0	47
GCTCTGTAGAAACGCC-MH9143327	0	38
GCTCTGTGTATAGGGC-MH9143327	28	24
GCTGCGAAGCCACGCT-MH9143327	0	12
GCTGGGTCATAAAGGT-MH9143327	0	50
GGACAGACAGATGGCA-MH9143327	0	50
GGACAGAGTCATCGGC-MH9143327	23	26
GGCGTGTCAAATTGCC-MH9143327	23	51
GGCTCGAGTCGCCATG-MH9143327	0	27
GGGATGAGTCGCATCG-MH9143327	20	11
GGGCATCGTCAGAAGC-MH9143327	47	13
GGGCATCTCCAAGTAC-MH9143327	12	38
GTAACGTAGATGCGAC-MH9143327	2	38
GTACGTATCAGGCGAA-MH9143327	5	10
GTACGTATCCCTTGCA-MH9143327	23	27
GTAGGCCGTGTGAATA-MH9143327	2	27
GTAGTCACACAAGCCC-MH9143327	0	24
GTAGTCATCTCGATGA-MH9143327	18	35
GTATTCTCATCCGGGT-MH9143327	12	35
GTGCATAAGACACGAC-MH9143327	33	50
GTGCTTCAGCGCCTTG-MH9143327	9	10
GTGCTTCCATCTACGA-MH9143327	12	3
GTGTGCGCAGCCTATA-MH9143327	6	44
GTTAAGCAGTGTGAAT-MH9143327	6	13
GTTCTCGTCACTTCAT-MH9143327	12	27
GTTTCTAGTACATGTC-MH9143327	2	38
TAAACCGAGAAGGACA-MH9143327	0	12
TAAGAGAAGGGAACGG-MH9143327	17	9
TAAGTGCGTGAGTGAC-MH9143327	0	23
TACCTTACAAGTACCT-MH9143327	20	6
TACTTACAGCTGTCTA-MH9143327	8	42
TACTTACCACCGTTGG-MH9143327	12	45
TAGGCATAGGTTCCTA-MH9143327	2	38
TAGGCATGTACAGTGG-MH9143327	0	51
TATCAGGAGCTATGCT-MH9143327	14	38
TATCAGGCATGCATGT-MH9143327	20	45
TATGCCCAGATCCCAT-MH9143327	12	3
TATTACCTCTCGCATC-MH9143327	10	50
TCAACGATCTGATTCT-MH9143327	0	34
TCAGATGAGGGTTCCC-MH9143327	18	4
TCAGGATAGAAGAAGC-MH9143327	18	7
TCATTTGTCGGGAGTA-MH9143327	2	24
TCGAGGCGTATATGAG-MH9143327	12	47
TCGCGTTCATATGCTG-MH9143327	9	43
TCGCGTTGTAGCGCAA-MH9143327	0	47
TCGGTAAAGCAATCTC-MH9143327	23	10
TCGGTAATCACAAACC-MH9143327	2	13
TCGTACCCAGGAATGC-MH9143327	0	27
TCTATTGAGGCACATG-MH9143327	8	3
TCTATTGCATCCGGGT-MH9143327	47	42
TCTCTAATCCGCGTTT-MH9143327	47	47
TCTGAGACAAGACGTG-MH9143327	2	51
TCTGGAACAATCAGAA-MH9143327	8	36
TGAAAGACACATGTGT-MH9143327	10	26
TGACAACCACGGATAG-MH9143327	2	13
TGACAACTCCATGAGT-MH9143327	20	45
TGACGGCTCTACTTAC-MH9143327	0	3
TGACTTTTCACGCGGT-MH9143327	5	24
TGACTTTTCGATGAGG-MH9143327	18	22
TGCCCTACACATCCAA-MH9143327	20	13
TGCCCTAGTTGTCTTT-MH9143327	16	47
TGCGGGTTCTAACGGT-MH9143327	20	27
TGGACGCAGCCCTAAT-MH9143327	12	9
TGGCCAGCACAGAGGT-MH9143327	9	27
TGGGAAGGTGATGTGG-MH9143327	2	50
TGTCCCAAGGATATAC-MH9143327	9	34
TGTCCCAGTCCGCTGA-MH9143327	20	38
TGTTCCGGTATCAGTC-MH9143327	20	46
TTAACTCAGTTATCGC-MH9143327	18	27
TTAGTTCAGGTGTTAA-MH9143327	16	47
TTATGCTAGACCTTTG-MH9143327	10	34
TTATGCTTCACTTATC-MH9143327	2	45
TTCCCAGGTCCTCTTG-MH9143327	0	45
TTCCCAGTCCTTGGTC-MH9143327	5	45
TTCGAAGGTGCCTGCA-MH9143327	9	34
TTCGGTCTCAGATAAG-MH9143327	12	45
TTCTCAAAGTGCAAGC-MH9143327	18	27
TTGACTTGTCTTGTCC-MH9143327	23	34
TTGGCAACAATCTACG-MH9143327	9	29
TTTACTGAGCATCATC-MH9143327	19	13
TTTCCTCAGCGTCAAG-MH9143327	9	47
AAACCTGCAGGTGGAT-MH9143326	9	2
AAACGGGCACAGACTT-MH9143326	8	2
AAAGATGAGAGCTGGT-MH9143326	9	23
AAAGATGCATGGTCTA-MH9143326	8	5
AAAGATGGTTCAGGCC-MH9143326	0	8
AAAGTAGGTGAACCTT-MH9143326	2	26
AAAGTAGTCGTAGGAG-MH9143326	8	42
AAATGCCTCAGAAATG-MH9143326	8	4
AACACGTAGGTAAACT-MH9143326	10	27
AACCGCGGTATGAAAC-MH9143326	0	11
AACCGCGGTTGGGACA-MH9143326	0	37
AACGTTGGTTAAGACA-MH9143326	14	40
AACGTTGTCCAAGTAC-MH9143326	16	6
AACTCCCTCATGCAAC-MH9143326	9	17
AACTCTTCAATGGACG-MH9143326	29	22
AACTCTTCACGAAATA-MH9143326	9	23
AACTCTTTCCAATGGT-MH9143326	8	2
AACTGGTCATCAGTCA-MH9143326	9	17
AACTGGTGTCGAAAGC-MH9143326	3	23
AACTTTCAGCCTTGAT-MH9143326	10	6
AACTTTCTCAGGTTCA-MH9143326	0	10
AAGACCTAGGATGGTC-MH9143326	8	23
AAGACCTGTATCACCA-MH9143326	8	2
AAGACCTTCGGTTCGG-MH9143326	9	17
AAGCCGCGTCCGAATT-MH9143326	5	23
AAGCCGCTCTGTTGAG-MH9143326	0	5
AAGGAGCCATTACGAC-MH9143326	3	34
AAGGTTCAGCTGATAA-MH9143326	0	2
AAGGTTCCACGCATCG-MH9143326	19	27
AAGTCTGTCAGTGCAT-MH9143326	9	17
ACACCCTTCCAGAAGG-MH9143326	9	10
ACACCCTTCCGATATG-MH9143326	3	14
ACACCGGAGAATGTTG-MH9143326	20	11
ACACTGAAGCAGCGTA-MH9143326	0	2
ACACTGAGTGGTACAG-MH9143326	21	37
ACACTGATCTTCTGGC-MH9143326	9	2
ACAGCCGTCTACCTGC-MH9143326	9	42
ACATCAGCACATGACT-MH9143326	6	4
ACATCAGCACCCAGTG-MH9143326	9	17
ACCAGTATCGATCCCT-MH9143326	10	2
ACCCACTGTGACAAAT-MH9143326	0	9
ACCCACTGTTTGTTTC-MH9143326	12	37
ACCGTAAGTCCGTCAG-MH9143326	6	24
ACCGTAATCAGGCGAA-MH9143326	8	2
ACCTTTAGTTATGCGT-MH9143326	9	17
ACCTTTATCCTAGGGC-MH9143326	30	10
ACGAGCCAGAGGGATA-MH9143326	9	17
ACGAGGATCTAACTGG-MH9143326	6	38
ACGATACAGGTGCACA-MH9143326	2	16
ACGATGTGTAAAGGAG-MH9143326	9	17
ACGATGTTCCCACTTG-MH9143326	0	11
ACGCAGCTCTAGCACA-MH9143326	17	21
ACGCCAGAGGGAGTAA-MH9143326	8	2
ACGCCGACACATCTTT-MH9143326	11	23
ACGCCGATCGTAGGTT-MH9143326	0	2
ACGGAGACAAGGACAC-MH9143326	6	7
ACGGAGAGTTAGATGA-MH9143326	14	37
ACGGCCATCTACTATC-MH9143326	29	23
ACGGGCTCAGGACGTA-MH9143326	8	2
ACGGGTCAGGTGTGGT-MH9143326	14	35
ACGGGTCCAAGTAGTA-MH9143326	17	12
ACTATCTAGTGTCCCG-MH9143326	9	42
ACTGAGTTCCGCATCT-MH9143326	6	37
ACTGATGAGAGTCGGT-MH9143326	9	42
ACTGTCCCAGCCTATA-MH9143326	0	2
ACTGTCCGTCCTAGCG-MH9143326	3	38
ACTGTCCTCCGCTGTT-MH9143326	0	23
ACTTACTAGGATGGTC-MH9143326	26	2
ACTTACTTCTTAACCT-MH9143326	22	9
ACTTGTTGTCTCCCTA-MH9143326	2	16
AGACGTTCAGATCTGT-MH9143326	10	4
AGACGTTCATCTATGG-MH9143326	0	4
AGACGTTTCGCAGGCT-MH9143326	9	2
AGACGTTTCGTTGACA-MH9143326	9	17
AGAGTGGAGCCCAGCT-MH9143326	8	37
AGAGTGGGTGTTCTTT-MH9143326	6	26
AGAGTGGTCAGAGACG-MH9143326	9	2
AGATTGCAGAAGAAGC-MH9143326	9	17
AGCAGCCCACTATCTT-MH9143326	10	16
AGCATACTCGAATCCA-MH9143326	0	28
AGCGTATAGTGTACCT-MH9143326	9	22
AGCGTATTCGTTACAG-MH9143326	14	16
AGCTCCTCACCATCCT-MH9143326	9	2
AGGCCACGTGAAGGCT-MH9143326	0	17
AGGCCACTCAACACTG-MH9143326	20	17
AGGCCACTCTATCCTA-MH9143326	0	26
AGGGATGTCCAGTATG-MH9143326	9	2
AGGGTGAAGTCCAGGA-MH9143326	9	17
AGTAGTCAGGCCCTCA-MH9143326	8	2
AGTCTTTCAAGTAGTA-MH9143326	0	37
AGTGAGGAGAGAACAG-MH9143326	8	2
AGTGAGGAGCCTTGAT-MH9143326	9	42
AGTGGGAAGTCTCGGC-MH9143326	0	44
ATCATCTTCATAGCAC-MH9143326	9	17
ATCCGAAAGAACTGTA-MH9143326	9	17
ATCCGAAAGTGAATTG-MH9143326	8	2
ATCCGAAGTAGGCTGA-MH9143326	9	16
ATGCGATCAATAGCGG-MH9143326	10	38
ATGGGAGAGGCCCTTG-MH9143326	8	2
ATGTGTGAGTGGGATC-MH9143326	9	42
ATGTGTGCAGCTGTTA-MH9143326	9	2
ATGTGTGTCAGGTTCA-MH9143326	8	2
ATTACTCAGATGCGAC-MH9143326	8	6
ATTACTCCACCAGGCT-MH9143326	0	38
ATTACTCGTATAAACG-MH9143326	9	2
ATTACTCTCAACGAAA-MH9143326	9	17
ATTACTCTCTGGTGTA-MH9143326	8	15
ATTATCCTCTAACTCT-MH9143326	8	2
ATTCTACGTAATCACC-MH9143326	10	37
ATTGGACCATAACCTG-MH9143326	20	11
ATTGGTGAGGAATGGA-MH9143326	12	23
ATTTCTGTCTATGTGG-MH9143326	14	32
CAACCAACACATTCGA-MH9143326	9	2
CAACCTCTCATGCATG-MH9143326	10	39
CAACTAGTCACTTCAT-MH9143326	0	6
CAACTAGTCTTTAGGG-MH9143326	10	39
CAAGATCAGTCACGCC-MH9143326	0	2
CAAGATCTCGCTAGCG-MH9143326	20	5
CAAGGCCAGTGTTAGA-MH9143326	8	2
CAAGTTGGTCCGCTGA-MH9143326	0	19
CACACAACACTCGACG-MH9143326	5	26
CACACAATCACATGCA-MH9143326	0	25
CACACAATCCAGGGCT-MH9143326	0	2
CACACCTTCAGCGACC-MH9143326	10	21
CACACCTTCGCAAGCC-MH9143326	9	10
CACACCTTCTGATTCT-MH9143326	8	11
CACACTCTCTGCGGCA-MH9143326	9	2
CACAGGCCAAGCCTAT-MH9143326	3	13
CACCACTAGTCATGCT-MH9143326	9	17
CACCACTTCATGTCCC-MH9143326	2	17
CACCACTTCGGAAACG-MH9143326	0	22
CACCACTTCTCTAAGG-MH9143326	34	22
CACCTTGAGATCGGGT-MH9143326	8	2
CACCTTGTCTGATTCT-MH9143326	0	38
CACTCCACATCCGCGA-MH9143326	10	2
CAGATCACAGCTCCGA-MH9143326	2	11
CAGCAGCTCGGCGCTA-MH9143326	18	39
CAGCATAAGAAACGCC-MH9143326	0	2
CAGCATAAGTGGTAAT-MH9143326	8	11
CAGCATACAAACCCAT-MH9143326	0	37
CAGCTAAGTAAAGTCA-MH9143326	9	37
CAGGTGCAGCCTCGTG-MH9143326	30	37
CAGTCCTAGCCAGGAT-MH9143326	19	22
CAGTCCTGTCAAGCGA-MH9143326	8	5
CAGTCCTGTGTGGCTC-MH9143326	9	43
CAGTCCTTCGGAGCAA-MH9143326	8	26
CATATTCAGCATCATC-MH9143326	9	37
CATATTCGTCGAAAGC-MH9143326	9	42
CATCAAGCAGGACCCT-MH9143326	0	32
CATCGGGGTTCCGTCT-MH9143326	9	17
CATCGGGTCATAAAGG-MH9143326	8	42
CATGACAGTCGATTGT-MH9143326	0	42
CATGCCTAGCCAGAAC-MH9143326	2	17
CATGCCTGTAGCACGA-MH9143326	0	12
CATGCCTGTAGCCTAT-MH9143326	8	11
CATGCCTGTGCAGGTA-MH9143326	5	13
CATGCCTGTTCTGTTT-MH9143326	5	32
CATGCCTTCGGATGGA-MH9143326	11	37
CATGCCTTCGTATCAG-MH9143326	0	16
CATTATCCATGTCTCC-MH9143326	6	6
CATTCGCCAGGTCGTC-MH9143326	9	42
CCAATCCTCGTACGGC-MH9143326	0	2
CCACCTACAGGGATTG-MH9143326	8	26
CCACGGAAGACCCACC-MH9143326	5	15
CCACTACAGAGGTTGC-MH9143326	9	12
CCACTACAGTTTCCTT-MH9143326	9	23
CCACTACGTGGCAAAC-MH9143326	8	2
CCCAATCAGGAGCGAG-MH9143326	2	4
CCCAATCCATTGGGCC-MH9143326	9	16
CCCAATCTCTCGCATC-MH9143326	0	2
CCCTCCTCATAGACTC-MH9143326	0	2
CCGTGGAAGTTGCAGG-MH9143326	9	17
CCTAAAGAGCCAACAG-MH9143326	6	38
CCTACCAGTCCGAAGA-MH9143326	20	5
CCTACCATCCACGACG-MH9143326	9	2
CCTACCATCGTAGATC-MH9143326	0	38
CCTATTAGTAGGGACT-MH9143326	10	23
CCTCAGTAGCTCAACT-MH9143326	14	23
CCTCAGTCATCACCCT-MH9143326	9	2
CCTCAGTGTCAAAGAT-MH9143326	17	14
CCTCAGTGTGTGACCC-MH9143326	8	16
CCTCAGTTCGCATGAT-MH9143326	8	2
CCTCTGAAGTCTCGGC-MH9143326	0	37
CCTTACGCACGCATCG-MH9143326	8	2
CCTTACGCATACTACG-MH9143326	34	23
CCTTACGTCAGTTAGC-MH9143326	7	16
CCTTACGTCATGCATG-MH9143326	2	2
CCTTCCCGTGTTGAGG-MH9143326	8	2
CCTTCGATCGCGGATC-MH9143326	14	32
CCTTTCTGTTGTGGCC-MH9143326	0	9
CGAACATGTACATCCA-MH9143326	18	27
CGAACATTCAACACAC-MH9143326	2	37
CGACCTTTCGCAAGCC-MH9143326	9	17
CGACTTCAGGCTACGA-MH9143326	9	2
CGACTTCCAAGCGTAG-MH9143326	8	16
CGACTTCCACTCAGGC-MH9143326	8	36
CGACTTCGTGAGTATA-MH9143326	0	37
CGAGCACAGTGTCTCA-MH9143326	20	17
CGAGCACGTCGCGAAA-MH9143326	6	37
CGAGCCAAGTTACGGG-MH9143326	0	53
CGAGCCACACCATCCT-MH9143326	9	2
CGATGGCTCTCTGCTG-MH9143326	20	5
CGATGTAGTACCGGCT-MH9143326	12	23
CGCCAAGTCAAGGCTT-MH9143326	2	21
CGCGGTACAGAGCCAA-MH9143326	17	37
CGCGTTTTCTCTTATG-MH9143326	0	16
CGCTATCAGTAATCCC-MH9143326	9	42
CGCTATCTCCGCATCT-MH9143326	9	11
CGCTGGACATATGAGA-MH9143326	20	2
CGCTGGAGTAAAGTCA-MH9143326	0	37
CGCTGGATCTGTGCAA-MH9143326	20	2
CGCTTCACAAACCTAC-MH9143326	0	37
CGCTTCACATTGTGCA-MH9143326	19	37
CGCTTCATCCGAATGT-MH9143326	9	2
CGGACTGAGCTGGAAC-MH9143326	6	12
CGGACTGGTTCTGGTA-MH9143326	6	7
CGGACTGTCATGTGGT-MH9143326	8	23
CGGACTGTCTTGTCAT-MH9143326	13	50
CGGAGCTCAGACGCAA-MH9143326	9	2
CGGCTAGAGGTGCTTT-MH9143326	7	6
CGGCTAGCATCGGGTC-MH9143326	19	37
CGGGTCAAGGATGGTC-MH9143326	18	16
CGTAGGCCAGCCACCA-MH9143326	0	44
CGTAGGCTCTTTAGTC-MH9143326	10	22
CGTCAGGGTCTAAAGA-MH9143326	5	25
CGTCAGGTCACCGTAA-MH9143326	14	32
CGTCCATGTGCCTTGG-MH9143326	10	2
CGTCTACGTAAACGCG-MH9143326	9	42
CGTGAGCAGAGGTTAT-MH9143326	14	16
CGTGAGCTCGATGAGG-MH9143326	13	38
CGTGTCTAGGTGCTAG-MH9143326	6	37
CGTGTCTTCAGAGACG-MH9143326	19	16
CGTTGGGGTAAAGTCA-MH9143326	7	6
CTAATGGCATAGTAAG-MH9143326	24	49
CTACACCTCAGCGACC-MH9143326	8	50
CTACACCTCGAACGGA-MH9143326	10	36
CTACATTCAAGTCTAC-MH9143326	9	2
CTACATTTCTTGAGGT-MH9143326	2	37
CTACCCACAACGATCT-MH9143326	9	26
CTACCCACATGCCTAA-MH9143326	0	12
CTAGAGTCACCAGCAC-MH9143326	2	17
CTAGCCTAGCGAGAAA-MH9143326	0	2
CTAGCCTGTGATGATA-MH9143326	9	21
CTAGCCTTCACAATGC-MH9143326	0	19
CTCACACAGGGTATCG-MH9143326	2	44
CTCAGAAAGCGATATA-MH9143326	26	11
CTCAGAAGTAACGCGA-MH9143326	10	22
CTCATTAGTTTGGGCC-MH9143326	9	2
CTCATTATCTCTTATG-MH9143326	10	21
CTCCTAGAGCACAGGT-MH9143326	8	2
CTCCTAGAGCCACGTC-MH9143326	0	37
CTCCTAGGTACTTGAC-MH9143326	0	37
CTCCTAGGTATAATGG-MH9143326	34	37
CTCGAAACACAGGAGT-MH9143326	8	5
CTCGGAGCACCACGTG-MH9143326	0	6
CTCGGGACAATGGAAT-MH9143326	10	43
CTCGGGACAGCTCGCA-MH9143326	9	2
CTCGGGAGTACAGACG-MH9143326	9	2
CTCGTACCATGTCCTC-MH9143326	0	38
CTCGTACGTATCACCA-MH9143326	9	2
CTGAAGTCACTAAGTC-MH9143326	8	11
CTGAAGTCAGCGTCCA-MH9143326	9	45
CTGATAGGTTATCCGA-MH9143326	9	2
CTGCGGAAGCTAGTGG-MH9143326	8	2
CTGCGGACAATAAGCA-MH9143326	8	5
CTGCTGTAGAGGTACC-MH9143326	0	23
CTGGTCTGTACAGTGG-MH9143326	8	39
CTGTTTAAGAGTACCG-MH9143326	30	40
CTGTTTACACGCGAAA-MH9143326	9	17
CTGTTTAGTTGTCGCG-MH9143326	2	37
CTTAACTAGTGCGTGA-MH9143326	9	2
CTTAACTAGTGTTTGC-MH9143326	28	6
CTTACCGTCATGCAAC-MH9143326	2	7
CTTCTCTTCGGAATCT-MH9143326	9	2
CTTGGCTGTTGATTCG-MH9143326	6	10
CTTGGCTGTTGTCGCG-MH9143326	3	4
CTTGGCTGTTGTTTGG-MH9143326	19	23
GAAACTCAGCGATGAC-MH9143326	21	38
GAAACTCCAATGTAAG-MH9143326	7	6
GAACATCGTTACAGAA-MH9143326	14	45
GAACCTATCTGCAAGT-MH9143326	11	16
GAAGCAGAGTAACCCT-MH9143326	0	2
GAAGCAGGTAAGGGAA-MH9143326	0	17
GAATAAGCAGATCCAT-MH9143326	0	15
GAATGAACACATCTTT-MH9143326	16	38
GACACGCTCGTAGGTT-MH9143326	6	6
GACAGAGAGAGGTAGA-MH9143326	0	37
GACAGAGCAAGGACAC-MH9143326	9	2
GACCAATAGCGTTTAC-MH9143326	20	2
GACCAATGTACATCCA-MH9143326	8	2
GACCTGGCAATTGCTG-MH9143326	0	16
GACGCGTCAGGGAGAG-MH9143326	6	37
GACGCGTCAGTCACTA-MH9143326	26	35
GACGCGTTCCCATTAT-MH9143326	10	22
GACGGCTCAAGCCCAC-MH9143326	8	2
GACGTGCGTAGTAGTA-MH9143326	3	9
GACGTGCGTCGCATCG-MH9143326	3	17
GACGTGCTCTGCCAGG-MH9143326	10	8
GACGTTACATCGTCGG-MH9143326	9	17
GACGTTACATTTGCTT-MH9143326	9	17
GACTAACCACATGACT-MH9143326	9	2
GACTAACTCATAAAGG-MH9143326	9	17
GAGCAGAAGCCGGTAA-MH9143326	8	2
GAGGTGAAGGCAGGTT-MH9143326	9	2
GAGTCCGAGAACTGTA-MH9143326	0	9
GAGTCCGAGAAGCCCA-MH9143326	2	6
GAGTCCGAGACGCAAC-MH9143326	8	2
GAGTCCGCAACTGCGC-MH9143326	9	2
GATCGATCACAGGAGT-MH9143326	18	16
GATCTAGAGGAATGGA-MH9143326	0	17
GATCTAGCACCGAATT-MH9143326	9	2
GATCTAGGTAGGGTAC-MH9143326	8	5
GATGAAACAATAGAGT-MH9143326	9	2
GATGAGGTCTTTCCTC-MH9143326	9	2
GATTCAGTCATTGCCC-MH9143326	10	23
GCAATCACAATCGAAA-MH9143326	0	32
GCAATCACACGTCAGC-MH9143326	8	44
GCAATCAGTCTCTCTG-MH9143326	8	2
GCAATCATCAGGCCCA-MH9143326	9	2
GCACATAAGGCATGGT-MH9143326	9	2
GCACATACACCAACCG-MH9143326	7	16
GCACATAGTTCACGGC-MH9143326	10	32
GCATACAAGAGGGATA-MH9143326	9	2
GCATGCGCAGCCACCA-MH9143326	8	2
GCATGTACAATCGGTT-MH9143326	24	17
GCCTCTATCGCTGATA-MH9143326	8	2
GCGAGAAAGACTACAA-MH9143326	0	32
GCGAGAAAGTTGAGTA-MH9143326	14	6
GCGCAACCAAGGGTCA-MH9143326	0	13
GCGCAACTCTTACCTA-MH9143326	9	2
GCGCAGTGTCAGCTAT-MH9143326	8	2
GCGCAGTGTGTTCGAT-MH9143326	0	37
GCGGGTTCACCTATCC-MH9143326	2	12
GCGGGTTCATGCAATC-MH9143326	0	4
GCTCCTAAGACATAAC-MH9143326	0	38
GCTCCTAAGGAGTCTG-MH9143326	20	2
GCTCCTAGTTAAAGTG-MH9143326	8	27
GCTCTGTTCAAACAAG-MH9143326	10	9
GCTGCAGGTAAGTAGT-MH9143326	20	11
GCTGCGACAGCCAGAA-MH9143326	8	17
GCTGCGAGTAATTGGA-MH9143326	0	10
GCTGCTTAGCCTATGT-MH9143326	0	37
GCTTCCAAGAGGTTAT-MH9143326	31	49
GCTTCCAGTGTGGTTT-MH9143326	9	2
GCTTGAATCAGCGACC-MH9143326	9	23
GGAACTTCAGCGTAAG-MH9143326	8	2
GGAATAAGTCTCGTTC-MH9143326	0	38
GGAATAATCCTGCTTG-MH9143326	9	2
GGACAAGGTAACGTTC-MH9143326	0	17
GGACATTAGGTAAACT-MH9143326	15	24
GGACATTGTCTGGTCG-MH9143326	5	5
GGACATTTCTCCAACC-MH9143326	8	2
GGAGCAACACAGCGTC-MH9143326	9	17
GGATGTTCATAGTAAG-MH9143326	8	2
GGATTACCACACAGAG-MH9143326	29	44
GGCAATTCATGCAACT-MH9143326	0	17
GGCCGATTCCACGTGG-MH9143326	0	16
GGCTGGTTCTTTAGGG-MH9143326	2	32
GGGACCTTCAGTCAGT-MH9143326	22	23
GGGCATCGTAAGAGGA-MH9143326	9	17
GGGCATCTCACTATTC-MH9143326	0	51
GGGCATCTCATGCAAC-MH9143326	39	2
GGGTCTGAGGGAAACA-MH9143326	0	4
GGGTTGCAGAGTCGGT-MH9143326	9	17
GGGTTGCGTGCAGTAG-MH9143326	12	37
GGTATTGCATCCGTGG-MH9143326	0	10
GGTATTGTCGCCTGTT-MH9143326	0	6
GGTGCGTGTACCCAAT-MH9143326	8	11
GGTGCGTGTCTAAACC-MH9143326	30	48
GTAACGTAGAGAGCTC-MH9143326	9	17
GTACGTAAGCCACTAT-MH9143326	14	32
GTACGTAAGCTGTCTA-MH9143326	0	27
GTACTCCCAAGTCTAC-MH9143326	0	29
GTACTCCTCAGTCCCT-MH9143326	14	2
GTACTTTGTTAAAGTG-MH9143326	14	12
GTACTTTTCCGTCAAA-MH9143326	0	37
GTAGGCCCAATGGATA-MH9143326	5	37
GTAGTCATCTGTTGAG-MH9143326	8	42
GTATTCTCAAGCTGTT-MH9143326	0	4
GTCAAGTCAAGCTGTT-MH9143326	19	23
GTCAAGTTCTGGGCCA-MH9143326	0	13
GTCACAATCGAGGTAG-MH9143326	6	27
GTCACGGGTACCGTTA-MH9143326	0	12
GTCCTCAGTAGCCTAT-MH9143326	19	22
GTCGGGTCATAGGATA-MH9143326	10	27
GTCTTCGTCTTTAGTC-MH9143326	9	2
GTGAAGGCAGATCCAT-MH9143326	8	44
GTGCAGCCACCCAGTG-MH9143326	18	22
GTGCAGCTCAGGCAAG-MH9143326	9	2
GTGCAGCTCCAAAGTC-MH9143326	6	23
GTGCTTCTCTGCAAGT-MH9143326	0	2
GTGGGTCAGGTAAACT-MH9143326	9	2
GTGGGTCCAGTACACT-MH9143326	33	50
GTGGGTCTCGGCCGAT-MH9143326	8	2
GTGTGCGAGAAGGCCT-MH9143326	8	2
GTGTGCGCAGCTTAAC-MH9143326	0	2
GTGTTAGAGGAATGGA-MH9143326	9	17
GTGTTAGGTCCTCTTG-MH9143326	7	4
GTTAAGCCAAGCCGTC-MH9143326	9	10
GTTAAGCGTTACGCGC-MH9143326	8	6
GTTAAGCTCCACTCCA-MH9143326	9	2
GTTACAGAGTGCTGCC-MH9143326	10	6
GTTACAGCAATCTACG-MH9143326	2	21
GTTCGGGTCTCGCATC-MH9143326	12	37
GTTCTCGTCTCTAGGA-MH9143326	0	2
TAAGAGAAGTTCGCAT-MH9143326	9	37
TAAGAGATCTCTTGAT-MH9143326	30	22
TAAGTGCCAGAAGCAC-MH9143326	7	28
TAAGTGCGTAGCTGCC-MH9143326	10	45
TACACGAGTCCGACGT-MH9143326	14	22
TACAGTGCACGGCGTT-MH9143326	14	22
TACCTATCAAGGTTCT-MH9143326	0	14
TACCTATCACGTGAGA-MH9143326	0	38
TACCTTAGTTATCGGT-MH9143326	0	23
TACGGGCAGACGCACA-MH9143326	9	42
TACTCATCATTGAGCT-MH9143326	24	32
TACTTGTGTCGAACAG-MH9143326	6	36
TAGAGCTAGAGATGAG-MH9143326	8	42
TAGAGCTGTAGCGTGA-MH9143326	19	23
TAGCCGGAGTGAACAT-MH9143326	9	2
TAGCCGGCATCTCGCT-MH9143326	9	5
TAGCCGGCATGGAATA-MH9143326	30	26
TAGGCATGTTAGTGGG-MH9143326	10	12
TAGTGGTTCTAGAGTC-MH9143326	14	21
TAGTGGTTCTCGCATC-MH9143326	9	6
TAGTTGGAGACCACGA-MH9143326	10	16
TAGTTGGAGGCGTACA-MH9143326	3	37
TATCAGGGTACCAGTT-MH9143326	24	37
TATGCCCTCCCTAACC-MH9143326	6	6
TATTACCGTGGTCTCG-MH9143326	8	2
TCAACGAAGTCTCGGC-MH9143326	2	2
TCAATCTAGGTAGCCA-MH9143326	8	17
TCACGAAAGTAGTGCG-MH9143326	8	11
TCACGAATCAAACAAG-MH9143326	8	27
TCACGAATCCAACCAA-MH9143326	9	17
TCAGATGCATTGGCGC-MH9143326	0	16
TCAGATGGTAAACGCG-MH9143326	9	16
TCAGCAATCTGGCGTG-MH9143326	2	32
TCAGCTCTCCCTCTTT-MH9143326	9	23
TCAGGATAGTGTCCAT-MH9143326	20	17
TCAGGTAAGCCTATGT-MH9143326	20	11
TCCACACCACTCGACG-MH9143326	7	37
TCGAGGCAGTCCATAC-MH9143326	2	27
TCGCGAGGTTGATTGC-MH9143326	0	10
TCGCGTTCAGATAATG-MH9143326	9	17
TCGCGTTGTTACGGAG-MH9143326	0	13
TCGGGACGTCACCCAG-MH9143326	0	17
TCGTACCGTCCAGTAT-MH9143326	6	23
TCGTACCTCCAGAAGG-MH9143326	11	38
TCTATTGCACACGCTG-MH9143326	9	23
TCTATTGCATTATCTC-MH9143326	9	2
TCTCATATCTTCATGT-MH9143326	14	22
TCTGAGAAGCTCCTTC-MH9143326	0	16
TCTGAGAGTAGCGCAA-MH9143326	9	2
TCTGGAATCAAGCCTA-MH9143326	0	17
TCTGGAATCAGGCGAA-MH9143326	0	2
TCTGGAATCCGCATAA-MH9143326	0	2
TCTTCGGCATCCAACA-MH9143326	0	13
TGACAACAGCTAAGAT-MH9143326	6	37
TGACAACCAGATGAGC-MH9143326	9	10
TGACAACCAGTCAGAG-MH9143326	12	27
TGACAACCATCGGACC-MH9143326	3	22
TGACTAGCAGCCTGTG-MH9143326	5	43
TGACTAGCATATGAGA-MH9143326	8	39
TGAGAGGGTGGTACAG-MH9143326	8	2
TGAGCATCAACACGCC-MH9143326	8	23
TGAGGGAGTCCGAAGA-MH9143326	18	27
TGATTTCTCCTGCAGG-MH9143326	2	14
TGATTTCTCGGTGTTA-MH9143326	33	50
TGCACCTTCATGTGGT-MH9143326	10	43
TGCCAAAAGGAACTGC-MH9143326	9	2
TGCCAAACAAAGCAAT-MH9143326	3	37
TGCCAAAGTAGCGATG-MH9143326	7	37
TGCCCATAGATGAGAG-MH9143326	10	38
TGCCCTAAGAAACCTA-MH9143326	0	21
TGCCCTACACAAGACG-MH9143326	9	2
TGCGCAGAGACTAAGT-MH9143326	9	10
TGCGCAGGTAAACGCG-MH9143326	9	37
TGCGCAGTCCAGGGCT-MH9143326	8	11
TGCGCAGTCGCCGTGA-MH9143326	24	6
TGCGGGTAGGGCTTGA-MH9143326	8	26
TGCGGGTGTCTTCAAG-MH9143326	14	32
TGCGGGTTCAGGATCT-MH9143326	5	2
TGCGTGGGTCTGATTG-MH9143326	2	12
TGCGTGGTCACGGTTA-MH9143326	0	2
TGCTACCAGATCACGG-MH9143326	0	2
TGCTACCGTATAAACG-MH9143326	2	44
TGCTGCTAGGGCTTGA-MH9143326	9	37
TGCTGCTGTAGTACCT-MH9143326	9	10
TGCTGCTGTGCAGGTA-MH9143326	9	17
TGGACGCTCGCTTAGA-MH9143326	8	2
TGGCCAGAGCGTAATA-MH9143326	9	2
TGGCGCAAGGTGACCA-MH9143326	9	2
TGGCGCATCTGCCCTA-MH9143326	6	37
TGGCTGGAGACGCAAC-MH9143326	10	4
TGGGAAGAGAGTTGGC-MH9143326	14	26
TGGGCGTAGATAGTCA-MH9143326	8	2
TGGTTAGTCCACGTTC-MH9143326	5	5
TGTATTCTCACGCATA-MH9143326	26	8
TGTATTCTCCCTGACT-MH9143326	9	42
TGTCCCAAGAGAGCTC-MH9143326	9	2
TGTCCCAGTCTTCTCG-MH9143326	9	2
TGTGGTACAATGGAAT-MH9143326	9	2
TGTGGTAGTCCAGTTA-MH9143326	0	6
TGTGTTTAGATAGCAT-MH9143326	0	41
TGTGTTTAGCTAGTTC-MH9143326	34	8
TGTTCCGAGGCCCTCA-MH9143326	0	2
TGTTCCGGTGCAGACA-MH9143326	9	2
TTAACTCAGCGTAATA-MH9143326	14	6
TTAACTCTCCAGTAGT-MH9143326	0	17
TTCCCAGTCATATCGG-MH9143326	0	7
TTCCCAGTCTCTGCTG-MH9143326	9	17
TTCGGTCTCTGTCTAT-MH9143326	9	2
TTCGGTCTCTGTTTGT-MH9143326	9	2
TTCTACATCAGCATGT-MH9143326	9	10
TTCTCCTCATCACAAC-MH9143326	10	50
TTCTCCTGTGGGTCAA-MH9143326	8	2
TTCTTAGCAGCTCGCA-MH9143326	9	2
TTGAACGAGGAGTACC-MH9143326	0	44
TTGCGTCAGCGTTTAC-MH9143326	8	2
TTGCGTCCAATCCAAC-MH9143326	10	7
TTGGAACCAATCAGAA-MH9143326	3	37
TTGGCAACAGCGATCC-MH9143326	9	2
TTGGCAACATAAAGGT-MH9143326	2	37
TTGGCAATCACGATGT-MH9143326	2	37
TTGGCAATCTGCCCTA-MH9143326	26	11
TTGTAGGAGATGAGAG-MH9143326	9	2
TTGTAGGCATCACCCT-MH9143326	0	6
TTTATGCTCAGTTGAC-MH9143326	34	22
TTTCCTCCAATAGCGG-MH9143326	20	5
TTTCCTCGTACTCGCG-MH9143326	20	2
TTTCCTCGTAGAGCTG-MH9143326	0	37
TTTCCTCGTGGGTCAA-MH9143326	6	12
TTTGCGCAGGCAGGTT-MH9143326	9	37
TTTGGTTGTTCAACCA-MH9143326	9	42
TTTGGTTTCTCCAACC-MH9143326	9	37
TTTGTCAGTACCGGCT-MH9143326	0	44
AAACGGGAGAATCTCC-MH9143325	8	16
AAACGGGAGTGGGATC-MH9143325	22	39
AAACGGGGTAACGTTC-MH9143325	24	16
AAAGCAAAGGATCGCA-MH9143325	7	17
AAAGTAGTCCAGTATG-MH9143325	3	23
AAATGCCTCCGTAGGC-MH9143325	3	38
AACCGCGCAATCACAC-MH9143325	0	48
AACCGCGGTAATAGCA-MH9143325	26	48
AACTCAGAGTTGTAGA-MH9143325	33	50
AACTCCCTCTCCGGTT-MH9143325	8	11
AACTGGTAGGATATAC-MH9143325	3	16
AACTGGTCAACTGCTA-MH9143325	33	50
AACTTTCAGTGTGAAT-MH9143325	3	13
AAGACCTCAAGCCCAC-MH9143325	22	48
AAGCCGCAGCTAACTC-MH9143325	22	16
AAGCCGCCAAGCCGCT-MH9143325	3	38
AAGCCGCTCATGTGGT-MH9143325	22	4
AAGGAGCCAATCTACG-MH9143325	12	48
AAGGAGCTCACTCCTG-MH9143325	0	11
AATCCAGGTATAGTAG-MH9143325	22	6
AATCCAGTCCTTCAAT-MH9143325	24	6
AATCGGTTCCTGCCAT-MH9143325	3	15
ACACCGGGTCCGAACC-MH9143325	19	11
ACACTGAAGAGGTACC-MH9143325	3	23
ACACTGATCGTGGACC-MH9143325	2	19
ACAGCCGTCCATTCTA-MH9143325	22	16
ACAGCTACAAGTACCT-MH9143325	22	4
ACATGGTGTACATGTC-MH9143325	26	2
ACCAGTACACCGTTGG-MH9143325	3	32
ACCCACTAGTGTTTGC-MH9143325	34	27
ACCCACTCATAAAGGT-MH9143325	24	4
ACCTTTACATGTTGAC-MH9143325	24	32
ACCTTTATCACCATAG-MH9143325	22	16
ACGAGCCTCACTCTTA-MH9143325	3	16
ACGATACAGGGCATGT-MH9143325	3	16
ACGATACCACGGTAGA-MH9143325	10	32
ACGATGTTCGTTACAG-MH9143325	3	4
ACGCCAGAGTCACGCC-MH9143325	22	39
ACGCCAGGTGGGTATG-MH9143325	2	26
ACGCCGACACTGTTAG-MH9143325	6	13
ACGGAGAGTTGATTCG-MH9143325	26	48
ACGGCCAAGCCCTAAT-MH9143325	33	50
ACGGCCAGTACTCAAC-MH9143325	0	2
ACGGGTCAGTGAAGTT-MH9143325	8	37
ACTGAGTGTTAGATGA-MH9143325	3	16
ACTGATGGTACAAGTA-MH9143325	22	4
ACTGCTCAGCCCAACC-MH9143325	26	5
ACTGCTCCACCCATTC-MH9143325	3	23
ACTGTCCTCCAAGTAC-MH9143325	18	2
ACTTACTAGTACTTGC-MH9143325	3	39
ACTTGTTGTACAGTGG-MH9143325	22	23
AGAATAGCACGAGGTA-MH9143325	22	17
AGAGTGGTCTTCAACT-MH9143325	33	50
AGATCTGCATGGATGG-MH9143325	22	4
AGATTGCCAGACGCTC-MH9143325	22	16
AGCAGCCGTCGTCTTC-MH9143325	26	11
AGCCTAACACCACCAG-MH9143325	18	17
AGCCTAAGTCACTTCC-MH9143325	33	50
AGCTCTCAGCCAACAG-MH9143325	16	47
AGCTCTCCAAATCCGT-MH9143325	22	16
AGGCCACCAAAGGCGT-MH9143325	3	48
AGGGTGATCCACGACG-MH9143325	22	27
AGGTCCGAGAACAACT-MH9143325	22	16
AGGTCCGCACAACGCC-MH9143325	22	48
AGGTCCGCAGCTGCTG-MH9143325	24	16
AGTAGTCCAAGGGTCA-MH9143325	33	50
AGTAGTCTCTACCTGC-MH9143325	7	9
AGTGAGGCAATAACGA-MH9143325	22	9
AGTGAGGTCTCAACTT-MH9143325	22	23
AGTGGGATCTGCGTAA-MH9143325	3	37
AGTTGGTCAAGGACTG-MH9143325	0	5
ATAGACCAGAGCCTAG-MH9143325	3	9
ATAGACCCACATCCAA-MH9143325	22	16
ATCACGAAGGTGGGTT-MH9143325	22	39
ATCACGATCCATGCTC-MH9143325	18	11
ATCATGGTCAAGGCTT-MH9143325	22	37
ATCATGGTCCCAAGTA-MH9143325	3	13
ATCATGGTCTGCCCTA-MH9143325	12	27
ATCGAGTTCCAATGGT-MH9143325	18	11
ATCGAGTTCGCTGATA-MH9143325	3	35
ATGTGTGAGAAGGCCT-MH9143325	24	16
ATGTGTGGTGTGCCTG-MH9143325	22	37
ATGTGTGGTTAAGAAC-MH9143325	22	39
ATTACTCTCTCAAACG-MH9143325	0	4
ATTATCCCAGTGAGTG-MH9143325	24	21
ATTATCCTCATTCACT-MH9143325	3	7
ATTGGACTCCAAAGTC-MH9143325	24	16
ATTTCTGAGAGTAAGG-MH9143325	22	16
CAACCAAGTATGCTTG-MH9143325	3	48
CAACCTCTCCCTTGCA-MH9143325	3	23
CAAGAAATCAGGTTCA-MH9143325	22	22
CAAGATCGTAAATGAC-MH9143325	0	23
CAAGATCTCAGCTTAG-MH9143325	33	50
CAAGGCCCAAGTCATC-MH9143325	22	16
CACAAACGTTTGACTG-MH9143325	12	48
CACACAAAGGACATTA-MH9143325	22	16
CACACAACATTACCTT-MH9143325	18	2
CACACAATCGTTGACA-MH9143325	22	8
CACACCTAGATGAGAG-MH9143325	12	4
CACAGGCAGTGGTAAT-MH9143325	0	11
CACCAGGCAAAGTCAA-MH9143325	22	37
CACCTTGTCTCTGTCG-MH9143325	0	5
CACTCCAGTAGGAGTC-MH9143325	24	16
CACTCCATCACGGTTA-MH9143325	8	35
CAGAATCAGAACTGTA-MH9143325	24	16
CAGAGAGCAGTGGAGT-MH9143325	18	17
CAGATCAAGACCGGAT-MH9143325	3	7
CAGATCACAGTCAGCC-MH9143325	22	4
CAGATCATCGCCCTTA-MH9143325	5	37
CAGCAGCGTAAATGTG-MH9143325	3	21
CAGCATACACCGATAT-MH9143325	0	39
CAGCTAACAATGGATA-MH9143325	22	16
CAGCTAAGTCACACGC-MH9143325	24	15
CAGCTGGGTCAAGCGA-MH9143325	3	22
CAGGTGCAGACGCTTT-MH9143325	22	37
CAGGTGCCAGGTCGTC-MH9143325	33	50
CAGTAACGTTCGAATC-MH9143325	22	15
CAGTCCTAGCAATATG-MH9143325	22	4
CATATGGAGCGTGTCC-MH9143325	22	16
CATCAGAAGAAACGCC-MH9143325	22	17
CATCCACAGTGATCGG-MH9143325	16	4
CATCCACTCCTATGTT-MH9143325	8	17
CATCGAAGTCCAGTGC-MH9143325	0	17
CATGACAAGGTGCTTT-MH9143325	26	39
CATGACATCATCGATG-MH9143325	3	13
CATGACATCGCATGGC-MH9143325	22	16
CATGCCTCAAGCCGCT-MH9143325	18	17
CATTCGCTCCAGTAGT-MH9143325	3	37
CCACCTAAGAAGGTTT-MH9143325	25	23
CCACGGACAGATCTGT-MH9143325	20	32
CCACGGAGTACCGGCT-MH9143325	22	40
CCACGGAGTCAGCTAT-MH9143325	0	11
CCACTACTCGTTGACA-MH9143325	16	4
CCATGTCGTTACCGAT-MH9143325	18	17
CCATTCGGTCATGCAT-MH9143325	24	54
CCATTCGGTGATGTCT-MH9143325	3	48
CCCAATCGTTACGGAG-MH9143325	33	50
CCGGTAGAGATAGGAG-MH9143325	24	14
CCGGTAGAGGTTCCTA-MH9143325	24	19
CCGGTAGCAGGTCTCG-MH9143325	24	7
CCGTACTAGGTGCTAG-MH9143325	24	38
CCGTGGATCCATGAAC-MH9143325	33	50
CCTAAAGGTTGATTCG-MH9143325	24	47
CCTAAAGTCTGCTGCT-MH9143325	18	2
CCTACCAGTCTCTTAT-MH9143325	3	9
CCTACCAGTTAGGGTG-MH9143325	22	16
CCTAGCTTCGTACGGC-MH9143325	0	5
CCTATTATCATGGTCA-MH9143325	22	8
CCTATTATCCACGACG-MH9143325	0	39
CCTCAGTTCACAATGC-MH9143325	22	4
CCTCAGTTCACCATAG-MH9143325	3	46
CCTTCCCAGGCGCTCT-MH9143325	22	4
CCTTCGAAGAAACGAG-MH9143325	22	13
CCTTCGAGTCTCACCT-MH9143325	22	54
CCTTCGATCACAGGCC-MH9143325	22	4
CGAACATCATGTCTCC-MH9143325	3	28
CGAACATTCGGATGGA-MH9143325	22	16
CGAATGTAGAGTCGGT-MH9143325	3	48
CGAATGTGTCTCATCC-MH9143325	33	50
CGACCTTTCCCTGACT-MH9143325	22	51
CGACTTCCACCCAGTG-MH9143325	22	15
CGAGAAGGTGCAGACA-MH9143325	33	50
CGAGCCAAGCACAGGT-MH9143325	24	44
CGAGCCAAGCTAAACA-MH9143325	33	50
CGAGCCACATGGGACA-MH9143325	24	4
CGATCGGGTACCGGCT-MH9143325	24	16
CGATGGCCACAACTGT-MH9143325	22	27
CGATGTAGTACCATCA-MH9143325	26	2
CGATGTAGTGCACTTA-MH9143325	24	37
CGATTGAGTACCGTAT-MH9143325	22	23
CGCCAAGTCGACAGCC-MH9143325	3	23
CGCCAAGTCTAACTGG-MH9143325	22	16
CGCGGTACAAGCTGAG-MH9143325	22	27
CGCGTTTAGCACCGTC-MH9143325	22	22
CGCGTTTCAATCTACG-MH9143325	0	2
CGCGTTTTCCCTCTTT-MH9143325	22	40
CGCGTTTTCTATCCCG-MH9143325	22	37
CGCTGGATCCTGCCAT-MH9143325	22	9
CGGACACCAAATACAG-MH9143325	22	9
CGGAGCTTCATTTGGG-MH9143325	6	23
CGGAGTCGTATCTGCA-MH9143325	0	11
CGGAGTCGTCAAACTC-MH9143325	22	15
CGGAGTCTCCTCCTAG-MH9143325	3	4
CGGGTCAAGCGTGAGT-MH9143325	22	15
CGGGTCAGTGTGTGCC-MH9143325	0	28
CGGTTAACACGAGGTA-MH9143325	24	35
CGGTTAAGTGACCAAG-MH9143325	3	16
CGGTTAATCTTTACAC-MH9143325	3	16
CGTAGCGGTCGAACAG-MH9143325	22	16
CGTAGCGTCACTTACT-MH9143325	22	4
CGTAGGCCAAGCGTAG-MH9143325	22	4
CGTAGGCGTGCTGTAT-MH9143325	22	23
CGTCACTCACCTCGGA-MH9143325	22	28
CGTCAGGTCCGTTGCT-MH9143325	3	48
CGTCCATAGCTGTCTA-MH9143325	22	48
CGTCCATGTCACTTCC-MH9143325	22	35
CGTCTACGTCGGCTCA-MH9143325	22	27
CGTGTAAAGCTAAACA-MH9143325	22	16
CGTTAGAAGATATACG-MH9143325	35	37
CGTTCTGAGGTGATAT-MH9143325	22	37
CTAACTTCACCAGATT-MH9143325	3	4
CTAACTTTCAACACAC-MH9143325	22	4
CTAACTTTCGGATGGA-MH9143325	22	4
CTAACTTTCTTGTCAT-MH9143325	8	23
CTAATGGGTACAGTGG-MH9143325	3	48
CTACCCAAGAGACGAA-MH9143325	8	16
CTACCCATCCACGCAG-MH9143325	8	16
CTAGAGTTCATCGATG-MH9143325	22	23
CTAGCCTGTCAGAATA-MH9143325	0	17
CTAGTGAGTTCGTTGA-MH9143325	3	13
CTAGTGATCTGAGGGA-MH9143325	3	48
CTCACACAGTTATCGC-MH9143325	26	9
CTCACACCATAGTAAG-MH9143325	22	54
CTCACACGTTGCTCCT-MH9143325	3	16
CTCATTACAAAGTCAA-MH9143325	8	2
CTCGAGGAGCAGCGTA-MH9143325	24	4
CTCGAGGCAGGAATCG-MH9143325	0	2
CTCGTACTCCACTCCA-MH9143325	22	16
CTCTACGGTCTCTTTA-MH9143325	33	50
CTCTACGGTGCAACGA-MH9143325	0	4
CTCTACGTCGCCAAAT-MH9143325	22	16
CTGAAACAGGGTGTTG-MH9143325	33	50
CTGAAGTAGACAAGCC-MH9143325	3	37
CTGCTGTAGAGGTACC-MH9143325	22	4
CTGGTCTGTCATTAGC-MH9143325	24	37
CTGTTTAAGATCTGAA-MH9143325	22	16
CTGTTTACACTGTCGG-MH9143325	9	50
CTGTTTATCCCTTGCA-MH9143325	22	16
CTTAACTAGTGGTAAT-MH9143325	0	16
CTTAACTGTGTGCCTG-MH9143325	12	48
CTTACCGCACATCCGG-MH9143325	24	16
CTTACCGTCTCCAACC-MH9143325	3	37
CTTCTCTCAATAGAGT-MH9143325	3	13
GAACATCTCACTCCTG-MH9143325	22	37
GAACGGACATGTTCCC-MH9143325	22	16
GAAGCAGAGCTCCTTC-MH9143325	3	16
GAATAAGGTATTCTCT-MH9143325	3	48
GAATAAGGTCTCTCTG-MH9143325	22	37
GAATGAAGTTCAGACT-MH9143325	3	4
GAATGAATCTGGCGAC-MH9143325	18	2
GACAGAGGTCCAGTGC-MH9143325	0	2
GACCAATGTTCAACCA-MH9143325	24	16
GACCTGGGTCTGGAGA-MH9143325	22	28
GACCTGGTCGCAAACT-MH9143325	3	37
GACGCGTAGGAGCGAG-MH9143325	3	13
GACGCGTTCAACGGGA-MH9143325	22	9
GACGGCTCATTTCAGG-MH9143325	0	13
GACGTGCGTGAGTGAC-MH9143325	22	48
GACGTTAAGAGGTACC-MH9143325	8	11
GACGTTATCACGCATA-MH9143325	33	50
GACTAACCAACTGCGC-MH9143325	3	16
GAGCAGAAGTCAAGGC-MH9143325	24	16
GAGCAGATCTACTATC-MH9143325	22	23
GAGGTGAAGACTTTCG-MH9143325	22	9
GAGGTGACATGGGAAC-MH9143325	3	16
GAGGTGAGTTAAAGTG-MH9143325	3	48
GAGTCCGGTGACTACT-MH9143325	0	2
GAGTCCGGTGGTAACG-MH9143325	33	50
GAGTCCGTCCCTGACT-MH9143325	22	35
GATCAGTCAGATCTGT-MH9143325	2	13
GATCAGTGTGCAGTAG-MH9143325	0	11
GATCGCGGTGCCTGTG-MH9143325	3	16
GATCGTACAAAGGTGC-MH9143325	24	14
GATCGTACACAAGCCC-MH9143325	22	35
GATCTAGAGGGTCGAT-MH9143325	8	17
GATGAAATCTGAAAGA-MH9143325	22	23
GATGAGGTCAGAGGTG-MH9143325	3	19
GATGAGGTCTTCCTTC-MH9143325	6	23
GATTCAGCACTCTGTC-MH9143325	3	4
GATTCAGTCTATGTGG-MH9143325	22	16
GCAAACTAGTATTGGA-MH9143325	3	16
GCAATCAAGCTCCCAG-MH9143325	22	16
GCAGCCACATTACCTT-MH9143325	24	16
GCATACAAGACTGGGT-MH9143325	24	22
GCATACAAGGACACCA-MH9143325	24	32
GCATGATAGTCTTGCA-MH9143325	18	2
GCATGATCAAGACGTG-MH9143325	3	2
GCATGCGGTTCCGGCA-MH9143325	3	48
GCATGTAGTGCCTGTG-MH9143325	22	9
GCCAAATCAGATGGGT-MH9143325	22	41
GCGACCAGTTCCCGAG-MH9143325	22	4
GCGCAACCAGCATGAG-MH9143325	0	9
GCGCAGTGTGTTCGAT-MH9143325	3	48
GCGCCAACAATCGAAA-MH9143325	22	35
GCGCGATTCAAGGCTT-MH9143325	3	13
GCGGGTTGTTTGACAC-MH9143325	24	22
GCTCCTAGTCACAAGG-MH9143325	3	13
GCTGCAGAGAACAACT-MH9143325	22	27
GCTGCAGCACAACGCC-MH9143325	33	50
GCTGCAGTCTGGAGCC-MH9143325	0	5
GCTGGGTTCGAATGCT-MH9143325	22	37
GCTTCCACACGCCAGT-MH9143325	24	14
GCTTGAAAGGTGGGTT-MH9143325	3	48
GGAATAACACGGACAA-MH9143325	3	40
GGAATAAGTCACCTAA-MH9143325	22	39
GGACAGACACACTGCG-MH9143325	3	48
GGACAGACATACGCCG-MH9143325	24	16
GGACAGATCTATCGCC-MH9143325	22	41
GGACGTCAGCTATGCT-MH9143325	7	48
GGATTACAGACTACAA-MH9143325	11	50
GGATTACCACATGTGT-MH9143325	22	27
GGCCGATAGAACTCGG-MH9143325	24	16
GGCGACTAGTTTAGGA-MH9143325	22	16
GGCGACTCACAGGCCT-MH9143325	22	4
GGCGACTTCGCCCTTA-MH9143325	10	23
GGCGTGTCAAGTTGTC-MH9143325	22	35
GGCGTGTGTTGACGTT-MH9143325	22	35
GGCTGGTCATCTACGA-MH9143325	24	54
GGCTGGTGTTCAGCGC-MH9143325	22	13
GGCTGGTTCGCTTAGA-MH9143325	22	4
GGGAATGGTCCCTACT-MH9143325	26	11
GGGAATGTCCGGGTGT-MH9143325	22	48
GGGACCTTCCGTCATC-MH9143325	3	48
GGGAGATGTCCGACGT-MH9143325	22	4
GGGATGAGTACCATCA-MH9143325	0	48
GGGCATCCAAACTGCT-MH9143325	0	2
GGGCATCGTCTTCGTC-MH9143325	0	25
GGGTCTGCAAGACACG-MH9143325	3	48
GGGTTGCCACACAGAG-MH9143325	22	9
GGGTTGCTCACTTCAT-MH9143325	21	48
GGTGAAGAGTCGCCGT-MH9143325	22	9
GGTGAAGTCATAGCAC-MH9143325	24	17
GGTGCGTCACAACTGT-MH9143325	22	16
GGTGCGTTCGCTAGCG-MH9143325	24	16
GTACGTAAGCGAAGGG-MH9143325	0	2
GTACTTTCACAGCCCA-MH9143325	12	13
GTACTTTGTCTCCATC-MH9143325	22	9
GTAGGCCCATCTGGTA-MH9143325	6	27
GTAGTCAAGCCTCGTG-MH9143325	24	42
GTATTCTAGCAGCGTA-MH9143325	3	13
GTATTCTTCAATAAGG-MH9143325	22	16
GTCACGGCAATAACGA-MH9143325	3	13
GTCATTTCATAGACTC-MH9143325	3	13
GTCCTCACACCTCGGA-MH9143325	22	16
GTCCTCACATGACGGA-MH9143325	33	50
GTCCTCATCTTCGGTC-MH9143325	26	16
GTCGGGTCAGCAGTTT-MH9143325	8	13
GTCGGGTCAGTATGCT-MH9143325	18	17
GTCGTAACAGCTATTG-MH9143325	22	27
GTCTCGTTCCATGCTC-MH9143325	18	48
GTCTTCGAGGAGTAGA-MH9143325	24	14
GTCTTCGGTCTAGTCA-MH9143325	22	26
GTCTTCGTCTTTACAC-MH9143325	12	22
GTGAAGGAGAGCTATA-MH9143325	24	14
GTGAAGGGTTGACGTT-MH9143325	3	4
GTGCAGCAGTGTCCCG-MH9143325	7	48
GTGCATAGTGGCGAAT-MH9143325	19	48
GTGCATATCCTTTCGG-MH9143325	24	16
GTGCTTCTCTAAGCCA-MH9143325	10	4
GTGTGCGAGCGAGAAA-MH9143325	3	48
GTGTGCGAGGATCGCA-MH9143325	0	37
GTGTGCGAGGATGGAA-MH9143325	3	13
GTGTTAGCAGTATGCT-MH9143325	22	16
GTTAAGCCACGAAAGC-MH9143325	3	48
GTTACAGCAAACTGCT-MH9143325	3	37
GTTCATTTCTTCTGGC-MH9143325	24	48
GTTTCTAAGAGACTAT-MH9143325	24	16
GTTTCTAAGTCAATAG-MH9143325	22	35
GTTTCTATCGGATGGA-MH9143325	22	4
TAAACCGCACATTAGC-MH9143325	0	11
TAAACCGCAGCTTCGG-MH9143325	12	32
TAAGTGCAGCGCTTAT-MH9143325	8	41
TAAGTGCCATGGGAAC-MH9143325	22	8
TAAGTGCTCCGTAGTA-MH9143325	0	6
TACACGATCTTGCAAG-MH9143325	0	2
TACAGTGGTAAGAGGA-MH9143325	24	13
TACAGTGGTGACAAAT-MH9143325	22	48
TACCTATGTCGGCATC-MH9143325	22	17
TACGGATTCTCGTATT-MH9143325	22	23
TACGGGCAGAGACGAA-MH9143325	22	16
TACGGGCAGTCCGGTC-MH9143325	33	50
TACGGTAAGAAACCAT-MH9143325	22	16
TACTCGCAGCTTTGGT-MH9143325	34	9
TACTTACTCGAACTGT-MH9143325	24	17
TACTTGTGTCGGGTCT-MH9143325	3	17
TAGACCAGTTCGGGCT-MH9143325	22	37
TAGCCGGAGATGCCAG-MH9143325	22	4
TAGGCATCAGTCTTCC-MH9143325	10	38
TAGTTGGCAACCGCCA-MH9143325	24	16
TAGTTGGCATGCGCAC-MH9143325	0	17
TATCAGGTCCCATTAT-MH9143325	22	16
TATCTCAAGTATGACA-MH9143325	3	37
TATGCCCTCTTACCTA-MH9143325	22	16
TATTACCTCGAGAGCA-MH9143325	18	11
TCAATCTAGCTCAACT-MH9143325	22	16
TCAATCTCATCTACGA-MH9143325	24	4
TCAATCTGTATATGAG-MH9143325	18	17
TCACAAGCAAGCCCAC-MH9143325	8	2
TCACGAATCACATGCA-MH9143325	3	4
TCACGAATCGTAGATC-MH9143325	12	14
TCAGATGGTGACAAAT-MH9143325	22	13
TCAGCAACAAGCCTAT-MH9143325	22	23
TCAGCTCAGACCTAGG-MH9143325	0	11
TCAGCTCAGTGAAGTT-MH9143325	0	48
TCAGCTCCACATGACT-MH9143325	3	32
TCAGGATAGATGAGAG-MH9143325	22	54
TCAGGTATCATCATTC-MH9143325	22	4
TCATTACGTTACGACT-MH9143325	22	48
TCATTACTCATGTGGT-MH9143325	22	35
TCATTTGGTAAGGGCT-MH9143325	3	48
TCCACACTCGAGAACG-MH9143325	7	19
TCCACACTCTACCTGC-MH9143325	22	37
TCGAGGCCACACCGAC-MH9143325	33	50
TCGCGAGCAATGACCT-MH9143325	3	13
TCGCGAGTCGCCAGCA-MH9143325	3	15
TCGCGTTGTCAAACTC-MH9143325	3	23
TCGGTAAAGGGTCTCC-MH9143325	3	16
TCGGTAAGTGCGATAG-MH9143325	22	23
TCGTACCTCTGTCTAT-MH9143325	3	15
TCGTACCTCTTAGCCC-MH9143325	3	16
TCGTAGAAGTTGAGTA-MH9143325	22	16
TCTCATACAGCGTAAG-MH9143325	22	4
TCTCTAACAAAGCGGT-MH9143325	0	5
TCTGAGAAGGTGACCA-MH9143325	26	48
TCTGAGAGTGAAATCA-MH9143325	18	17
TCTGAGAGTTTGCATG-MH9143325	22	16
TCTGGAAAGACTTGAA-MH9143325	22	9
TCTGGAACAATGTTGC-MH9143325	18	2
TGAAAGACACAGGAGT-MH9143325	22	39
TGAAAGATCAGCGACC-MH9143325	22	16
TGACAACTCCTAAGTG-MH9143325	24	23
TGACGGCGTTCCTCCA-MH9143325	0	42
TGACTTTAGTGTACTC-MH9143325	22	16
TGACTTTTCGGAATCT-MH9143325	3	16
TGAGAGGGTAGCAAAT-MH9143325	22	23
TGAGCATCACGAAAGC-MH9143325	33	50
TGAGCCGAGCTGCCCA-MH9143325	3	48
TGAGCCGCAAACGTGG-MH9143325	33	50
TGAGGGATCGAGAGCA-MH9143325	8	5
TGCACCTTCTAGCACA-MH9143325	22	14
TGCCAAAGTACGCACC-MH9143325	3	16
TGCCCATAGTGTTTGC-MH9143325	3	48
TGCCCATTCCTTAATC-MH9143325	24	16
TGCGCAGAGACCACGA-MH9143325	3	39
TGCGCAGAGCACGCCT-MH9143325	3	40
TGCGCAGGTTTAGCTG-MH9143325	3	37
TGCGGGTAGACACTAA-MH9143325	16	48
TGCGTGGGTTAAGATG-MH9143325	3	16
TGCTACCTCGTTACGA-MH9143325	33	50
TGCTGCTAGCGTGAGT-MH9143325	0	17
TGGACGCCAGTCTTCC-MH9143325	8	17
TGGACGCTCCAAATGC-MH9143325	22	21
TGGCCAGAGGATATAC-MH9143325	24	16
TGGTTAGCACAAGCCC-MH9143325	22	4
TGGTTCCCACCCATGG-MH9143325	22	4
TGGTTCCCACGGTTTA-MH9143325	33	50
TGGTTCCCATCCAACA-MH9143325	0	19
TGTATTCGTTCCACAA-MH9143325	8	23
TGTATTCTCGCCAAAT-MH9143325	0	48
TGTTCCGCATTTGCCC-MH9143325	22	4
TTAACTCCAAGTCATC-MH9143325	22	16
TTAGTTCCATCGTCGG-MH9143325	19	11
TTATGCTAGTACGCCC-MH9143325	22	48
TTCCCAGCACGACTCG-MH9143325	22	4
TTCGAAGGTAGAGGAA-MH9143325	16	32
TTCTACAGTCTAGCCG-MH9143325	18	2
TTCTCAATCTAACTGG-MH9143325	22	22
TTCTCCTAGCTAGTGG-MH9143325	18	23
TTCTCCTTCGAGGTAG-MH9143325	22	37
TTCTTAGAGGATATAC-MH9143325	22	23
TTCTTAGCATTCGACA-MH9143325	22	9
TTGAACGCACCTCGGA-MH9143325	22	16
TTGACTTAGCAGGCTA-MH9143325	22	27
TTGACTTCAACTGCTA-MH9143325	3	10
TTGCCGTAGTCGTACT-MH9143325	7	13
TTGCCGTCAATAGCGG-MH9143325	24	14
TTGCCGTTCGATAGAA-MH9143325	0	2
TTGCGTCTCCACGTGG-MH9143325	0	2
TTGTAGGAGCTAAGAT-MH9143325	3	19
TTGTAGGGTACTCTCC-MH9143325	26	2
TTGTAGGTCAACACCA-MH9143325	22	48
TTTACTGAGTACGTAA-MH9143325	22	16
TTTACTGGTAGCGTCC-MH9143325	3	37
TTTACTGTCTTATCTG-MH9143325	24	10
TTTATGCTCGCCAGCA-MH9143325	22	48
TTTCCTCTCCTGTACC-MH9143325	3	13
TTTGCGCGTAGCGTCC-MH9143325	3	19
TTTGGTTAGTACGCCC-MH9143325	3	16
TTTGGTTCAGCTCGCA-MH9143325	22	16
TTTGTCAAGATAGTCA-MH9143325	0	5
TTTGTCAGTTATGCGT-MH9143325	0	23
TTTGTCATCATAGCAC-MH9143325	3	15
AAATGCCCATCTACGA-MH9143320	0	34
AACACGTAGCAGGCTA-MH9143320	2	50
AACTCAGCAGACTCGC-MH9143320	14	13
AACTCAGGTGTCGCTG-MH9143320	7	13
AACTCCCTCTTTAGTC-MH9143320	0	53
AAGACCTTCTAACCGA-MH9143320	6	46
AATCGGTTCAGGTAAA-MH9143320	2	46
ACACCAAGTTGGTAAA-MH9143320	0	47
ACCGTAATCCTTCAAT-MH9143320	8	32
ACGATACTCTGCGGCA-MH9143320	8	47
ACGATGTAGTATCGAA-MH9143320	3	8
ACGCAGCAGGATGGTC-MH9143320	0	8
ACGCAGCGTACAGTTC-MH9143320	14	14
ACGGAGAAGCAACGGT-MH9143320	14	47
ACGGAGAGTTCACCTC-MH9143320	5	8
ACTATCTGTCTAGTCA-MH9143320	8	47
ACTGAACGTATTAGCC-MH9143320	10	50
ACTGTCCCAGCTCGCA-MH9143320	0	47
ACTGTCCGTTGCGCAC-MH9143320	2	14
ACTTACTCATCTATGG-MH9143320	0	38
ACTTTCACAACACCCG-MH9143320	10	13
ACTTTCAGTTGCGTTA-MH9143320	10	38
AGAGCTTTCATCGGAT-MH9143320	10	13
AGAGCTTTCCTATGTT-MH9143320	43	14
AGAGTGGCACTATCTT-MH9143320	8	34
AGAGTGGGTAGGGACT-MH9143320	24	28
AGCAGCCTCTCCCTGA-MH9143320	6	13
AGCCTAAAGAGTCTGG-MH9143320	8	13
AGCCTAAGTAGAAGGA-MH9143320	19	50
AGCGTATCATCGGGTC-MH9143320	7	13
AGGGTGACAAATACAG-MH9143320	10	50
AGTGGGACAATAACGA-MH9143320	3	53
ATCGAGTAGCGATAGC-MH9143320	14	13
ATCTGCCCAGAGCCAA-MH9143320	12	47
ATGAGGGTCAAGATCC-MH9143320	2	14
ATTGGTGGTGTTGAGG-MH9143320	25	38
CAAGAAACATTGCGGC-MH9143320	5	35
CACACCTTCAGGCAAG-MH9143320	10	46
CACACTCAGACGCACA-MH9143320	8	34
CAGCATACAAACTGCT-MH9143320	11	47
CAGCATAGTTAAGACA-MH9143320	8	47
CAGCTGGCAGCTGGCT-MH9143320	11	13
CATCGAAGTTCCGTCT-MH9143320	8	14
CATCGGGCAATGGATA-MH9143320	11	47
CATGACATCCACTGGG-MH9143320	21	40
CATGGCGGTCTTCGTC-MH9143320	33	50
CATTCGCTCCTTGACC-MH9143320	14	14
CCGGGATAGCCAGGAT-MH9143320	0	13
CCTAGCTGTTGTACAC-MH9143320	33	50
CCTCAGTTCACATACG-MH9143320	2	50
CCTTCGAGTCTCACCT-MH9143320	10	34
CGAGCCAGTGTGAAAT-MH9143320	0	19
CGATGGCAGAAGGTGA-MH9143320	29	13
CGGACGTTCTGCTTGC-MH9143320	23	34
CGGAGCTGTACGCACC-MH9143320	7	34
CGGAGCTTCGGAAATA-MH9143320	33	50
CGGCTAGTCATTGCCC-MH9143320	6	38
CGGTTAAGTTCTGAAC-MH9143320	7	38
CGTGAGCGTCTACCTC-MH9143320	8	29
CGTGTCTAGATGCGAC-MH9143320	14	8
CGTGTCTAGGCCCGTT-MH9143320	14	13
CGTGTCTGTCGAAAGC-MH9143320	0	13
CGTTAGAGTCTAGTGT-MH9143320	14	47
CTACACCTCTCTAGGA-MH9143320	14	14
CTCGAGGCACGAAAGC-MH9143320	14	53
CTCGAGGTCACGGTTA-MH9143320	10	41
CTCTAATGTGAGGCTA-MH9143320	11	9
CTGTTTAGTCTTGATG-MH9143320	6	13
CTTAGGAAGCACAGGT-MH9143320	14	47
CTTCTCTAGACACTAA-MH9143320	5	13
GAAACTCCAATGTTGC-MH9143320	14	13
GAAGCAGCATCTATGG-MH9143320	14	53
GACCAATTCCATGCTC-MH9143320	8	46
GACGCGTGTTACCAGT-MH9143320	0	13
GACTAACTCTGGTTCC-MH9143320	14	13
GATCGTACAAGCGATG-MH9143320	8	14
GATGAAATCACGCATA-MH9143320	5	8
GATGAGGTCTCTGAGA-MH9143320	10	50
GCAATCAGTCTAACGT-MH9143320	14	47
GCACATACACATTTCT-MH9143320	10	19
GCAGCCAAGTAGTGCG-MH9143320	33	50
GCGCAACTCCCAACGG-MH9143320	7	13
GCGCCAAGTTACCAGT-MH9143320	9	30
GCGCGATTCAATACCG-MH9143320	15	13
GCGGGTTGTTGAGTTC-MH9143320	2	53
GCTCCTATCACTTCAT-MH9143320	2	19
GCTGCAGAGTGCTGCC-MH9143320	2	13
GCTGCGATCAGAGACG-MH9143320	14	47
GCTGCTTCAGCGAACA-MH9143320	2	47
GGAACTTCACCTGGTG-MH9143320	27	5
GGAATAATCGGCCGAT-MH9143320	33	50
GGACAAGGTGTGTGCC-MH9143320	0	47
GGACGTCTCACGCGGT-MH9143320	0	31
GGCAATTGTGATGCCC-MH9143320	2	53
GGGATGATCCAATGGT-MH9143320	13	13
GTAGGCCGTACCGTAT-MH9143320	19	50
GTATTCTAGTACGCGA-MH9143320	7	53
GTCAAGTTCCCTCTTT-MH9143320	10	24
GTCGGGTGTGGTACAG-MH9143320	33	50
GTCGGGTTCCCTTGTG-MH9143320	6	50
GTCTCGTGTCACTTCC-MH9143320	14	47
GTGCAGCAGGAATGGA-MH9143320	8	14
GTGCAGCGTAGAGTGC-MH9143320	14	53
GTGGGTCAGCCCAGCT-MH9143320	8	15
GTGGGTCGTTTGACTG-MH9143320	7	14
TAAGTGCTCTCCGGTT-MH9143320	14	13
TACGGGCTCACCACCT-MH9143320	20	53
TAGAGCTAGTAAGTAC-MH9143320	10	50
TAGTTGGCAATAGCGG-MH9143320	0	47
TATCAGGAGTACGATA-MH9143320	25	47
TATCAGGTCTCCGGTT-MH9143320	0	47
TATTACCTCTGAGGGA-MH9143320	2	8
TCAACGAAGGTGGGTT-MH9143320	14	15
TCAGCAATCCTTCAAT-MH9143320	14	47
TCATTACGTCACCTAA-MH9143320	8	14
TCGAGGCGTAGAAAGG-MH9143320	6	50
TCGCGTTGTAACGACG-MH9143320	0	47
TCGGGACAGCGTCAAG-MH9143320	8	11
TCGGTAAGTCTAGAGG-MH9143320	8	5
TCTCATAAGAAGAAGC-MH9143320	23	49
TCTCATATCGGAAACG-MH9143320	10	13
TCTGAGAGTACTCGCG-MH9143320	2	38
TGACTAGTCCCTCAGT-MH9143320	0	14
TGACTTTAGAAGGTTT-MH9143320	10	41
TGACTTTCAATGTTGC-MH9143320	0	13
TGAGAGGGTTCGTTGA-MH9143320	10	47
TGATTTCGTCCGAAGA-MH9143320	0	53
TGCGGGTCACCTTGTC-MH9143320	10	46
TGGACGCTCACCTTAT-MH9143320	33	50
TGGCCAGTCGAATGCT-MH9143320	10	13
TGGGAAGCAATCTGCA-MH9143320	30	29
TGTATTCGTCGAACAG-MH9143320	10	24
TGTATTCTCCTTTCTC-MH9143320	33	50
TGTGGTACAACCGCCA-MH9143320	10	47
TGTGGTAGTCTCTCTG-MH9143320	8	14
TGTGTTTAGCTTCGCG-MH9143320	14	14
TGTTCCGGTAATTGGA-MH9143320	14	13
TTCCCAGTCAACGGGA-MH9143320	2	13
TTCTCAAAGCGATCCC-MH9143320	7	8
TTCTCAAGTTGTCGCG-MH9143320	14	50
TTCTCAAGTTTCCACC-MH9143320	11	13
TTCTCCTGTTCCCTTG-MH9143320	14	47
TTGGCAATCTAGCACA-MH9143320	2	53
TTGTAGGCAGTATCTG-MH9143320	10	50
TTTCCTCAGATAGCAT-MH9143320	10	13
AAAGATGGTAGCCTCG-MH9143274	5	8
AAAGCAACATCAGTCA-MH9143274	5	30
AAATGCCGTACAGACG-MH9143274	2	26
AAATGCCTCCCTTGCA-MH9143274	5	8
AACACGTAGAGTAATC-MH9143274	2	43
AACACGTAGGGCTCTC-MH9143274	49	8
AACACGTCACATGTGT-MH9143274	15	26
AACACGTGTTGCCTCT-MH9143274	2	26
AACCGCGAGAGTCGGT-MH9143274	15	24
AACGTTGCAACACGCC-MH9143274	5	5
AACGTTGGTAAAGGAG-MH9143274	5	28
AACTCAGGTACGACCC-MH9143274	2	40
AACTCAGTCACCCGAG-MH9143274	5	8
AACTGGTAGATGGCGT-MH9143274	15	33
AACTTTCCACCTGGTG-MH9143274	5	8
AACTTTCTCTGCGGCA-MH9143274	5	26
AAGCCGCAGCGATTCT-MH9143274	2	8
AAGCCGCAGCGTCTAT-MH9143274	9	11
AAGCCGCGTTTGGGCC-MH9143274	5	35
AAGGAGCTCTGAGTGT-MH9143274	5	8
AAGGCAGAGGTAGCTG-MH9143274	5	8
AAGGCAGGTGGTCCGT-MH9143274	5	11
AAGTCTGAGGAGCGAG-MH9143274	15	8
AAGTCTGGTGCGGTAA-MH9143274	0	15
AAGTCTGGTGTGCCTG-MH9143274	15	8
AATCCAGAGCCACGTC-MH9143274	5	8
AATCGGTAGTCATCCA-MH9143274	5	8
ACACCGGTCTTCCTTC-MH9143274	2	8
ACAGCCGTCTAACCGA-MH9143274	9	30
ACAGCTAGTGTATGGG-MH9143274	5	8
ACAGCTATCGGCATCG-MH9143274	15	29
ACCCACTAGGCGTACA-MH9143274	5	28
ACCTTTAAGGATGGAA-MH9143274	49	42
ACCTTTACAGGAACGT-MH9143274	5	26
ACGATACCATGAGCGA-MH9143274	49	33
ACGCAGCCATCCAACA-MH9143274	5	24
ACGGAGAAGAGTGAGA-MH9143274	5	8
ACGGCCAAGGATGGAA-MH9143274	2	8
ACGGGTCAGAATAGGG-MH9143274	5	40
ACTATCTCATGCCCGA-MH9143274	2	40
ACTGAACTCTGCCAGG-MH9143274	5	8
ACTGAGTTCTGTCCGT-MH9143274	5	35
ACTGATGAGACTAGGC-MH9143274	5	43
ACTGATGCAGATGGCA-MH9143274	27	8
ACTGCTCCACCACCAG-MH9143274	0	43
ACTGTCCTCGGACAAG-MH9143274	49	40
ACTGTCCTCTTACCTA-MH9143274	15	5
ACTTGTTCAAGCGCTC-MH9143274	5	5
ACTTGTTGTGGAAAGA-MH9143274	5	8
AGAATAGCATGTAAGA-MH9143274	5	8
AGACGTTGTATTAGCC-MH9143274	5	47
AGAGCGAAGAGAGCTC-MH9143274	2	40
AGAGCGACATGAGCGA-MH9143274	15	8
AGAGCTTGTACTCAAC-MH9143274	5	8
AGATCTGCATCATCCC-MH9143274	5	8
AGATTGCTCAGGCCCA-MH9143274	5	5
AGCATACCACCATGTA-MH9143274	15	24
AGCGGTCAGTGGAGTC-MH9143274	5	8
AGCTCCTCAAACGTGG-MH9143274	5	26
AGCTTGAGTATAAACG-MH9143274	2	40
AGGCCACAGTTAGGTA-MH9143274	5	8
AGGCCACCATATGCTG-MH9143274	5	24
AGGCCACTCGGTTCGG-MH9143274	10	42
AGGGATGAGGCGTACA-MH9143274	15	33
AGGTCATAGTCGTACT-MH9143274	5	26
AGGTCATTCAGTTGAC-MH9143274	5	8
AGGTCCGAGCGTAGTG-MH9143274	5	9
AGTAGTCCATGTAAGA-MH9143274	15	7
AGTAGTCGTACTCTCC-MH9143274	5	8
AGTCTTTGTATATCCG-MH9143274	10	26
ATCATCTCACATTCGA-MH9143274	5	30
ATCATGGAGCCTATGT-MH9143274	5	8
ATCCACCCACCGGAAA-MH9143274	8	2
ATCGAGTTCAGATAAG-MH9143274	5	31
ATCTACTAGGCGCTCT-MH9143274	49	43
ATGCGATCATAGGATA-MH9143274	11	29
ATGCGATGTGAGGCTA-MH9143274	15	8
ATGTGTGTCTGAGGGA-MH9143274	5	26
ATTACTCCACCCAGTG-MH9143274	49	43
ATTATCCCACTGAAGG-MH9143274	6	8
ATTATCCGTTGCGCAC-MH9143274	9	5
ATTGGTGCAGATTGCT-MH9143274	5	8
CAACCAAAGGGTGTGT-MH9143274	0	26
CAACCAACACATGACT-MH9143274	5	47
CAACTAGAGCGTTCCG-MH9143274	5	8
CAAGAAACAAAGGCGT-MH9143274	2	11
CAAGATCTCTACGAGT-MH9143274	15	29
CACAAACCACGTCAGC-MH9143274	3	45
CACACCTTCCTATGTT-MH9143274	9	30
CACACTCAGACTTTCG-MH9143274	5	8
CACACTCCATCTGGTA-MH9143274	15	35
CACACTCTCAACACCA-MH9143274	2	26
CACAGGCTCATGCTCC-MH9143274	5	8
CACAGGCTCGTTGACA-MH9143274	2	8
CACAGTACACCGTTGG-MH9143274	9	33
CACAGTAGTCGTGGCT-MH9143274	15	8
CACATTTTCTCCAACC-MH9143274	5	8
CACCAGGAGCGTGTCC-MH9143274	27	40
CACCAGGTCGCCAGCA-MH9143274	2	8
CACTCCACATTTGCTT-MH9143274	6	24
CAGAGAGAGGGTGTGT-MH9143274	5	26
CAGCAGCCACGGTAAG-MH9143274	0	40
CAGCAGCCATAGAAAC-MH9143274	5	26
CAGCGACTCAGGATCT-MH9143274	5	8
CAGCTAATCAGCTCTC-MH9143274	5	8
CAGCTGGAGTGTTAGA-MH9143274	5	26
CAGGTGCAGCACAGGT-MH9143274	9	8
CAGGTGCGTCTCAACA-MH9143274	5	8
CATATTCTCTTTCCTC-MH9143274	5	8
CATCAGACAAACTGCT-MH9143274	5	40
CATCAGATCCGTAGGC-MH9143274	5	24
CATCGAAGTGATAAAC-MH9143274	2	43
CATGACACAGTAGAGC-MH9143274	0	29
CATGCCTCAAACTGTC-MH9143274	15	8
CATGGCGGTCTAGTCA-MH9143274	5	8
CCACCTAAGGGTATCG-MH9143274	5	8
CCACTACCAATCACAC-MH9143274	15	26
CCACTACGTAGCGATG-MH9143274	5	40
CCACTACTCCGAATGT-MH9143274	5	8
CCACTACTCTCCGGTT-MH9143274	2	29
CCATGTCGTATATCCG-MH9143274	5	40
CCATGTCGTTACCGAT-MH9143274	5	26
CCATTCGGTACGAAAT-MH9143274	5	8
CCCAGTTTCATTCACT-MH9143274	2	37
CCGGTAGCATGAAGTA-MH9143274	5	8
CCGTACTTCATTTGGG-MH9143274	5	8
CCGTGGAGTCCGTCAG-MH9143274	15	8
CCTAAAGCAAAGAATC-MH9143274	49	30
CCTACACTCGTACCGG-MH9143274	5	8
CCTAGCTAGACTCGGA-MH9143274	5	30
CCTATTAAGGATGCGT-MH9143274	5	9
CCTCTGAAGATTACCC-MH9143274	2	26
CCTTACGAGAATAGGG-MH9143274	15	34
CCTTACGAGGCAATTA-MH9143274	5	8
CGACCTTGTCAATGTC-MH9143274	2	8
CGACTTCAGAACAATC-MH9143274	49	26
CGACTTCAGCTAGTCT-MH9143274	5	26
CGAGAAGGTGTCCTCT-MH9143274	2	8
CGAGCCATCCGAGCCA-MH9143274	0	33
CGATGGCTCGACCAGC-MH9143274	15	24
CGCGGTAGTTCTGTTT-MH9143274	15	8
CGCGTTTAGAGTAATC-MH9143274	15	8
CGCGTTTGTAGCTGCC-MH9143274	15	43
CGCTATCCAAATTGCC-MH9143274	15	8
CGCTGGAAGGAGCGAG-MH9143274	5	40
CGGACACAGTCTCAAC-MH9143274	15	8
CGGGTCATCGCCAGCA-MH9143274	15	24
CGGTTAACAACCGCCA-MH9143274	2	12
CGTCCATAGACTACAA-MH9143274	15	29
CGTGTAATCGGACAAG-MH9143274	49	5
CGTGTCTAGTGGGTTG-MH9143274	5	26
CGTTAGACATCATCCC-MH9143274	49	43
CGTTAGAGTACCGGCT-MH9143274	15	8
CGTTGGGCATTACCTT-MH9143274	5	31
CTAATGGTCACTTCAT-MH9143274	5	26
CTAATGGTCTACTATC-MH9143274	2	24
CTACCCAAGCTGGAAC-MH9143274	49	42
CTAGCCTAGAAGGACA-MH9143274	5	8
CTCAGAAAGCCCAGCT-MH9143274	5	8
CTCAGAATCCGTTGCT-MH9143274	5	9
CTCATTATCAAGGTAA-MH9143274	5	8
CTCGAGGTCGCCCTTA-MH9143274	15	41
CTCGAGGTCTACGAGT-MH9143274	2	40
CTCGGGATCAGCTGGC-MH9143274	5	8
CTCGTACAGTTCGCAT-MH9143274	5	24
CTCGTCAGTCTAACGT-MH9143274	2	26
CTCTACGTCAACACCA-MH9143274	0	51
CTGAAACGTACAGACG-MH9143274	15	8
CTGAAACTCCGAATGT-MH9143274	5	8
CTGAAGTCAGTATCTG-MH9143274	5	8
CTGATAGAGAGCTGGT-MH9143274	49	30
CTGATCCGTATCAGTC-MH9143274	0	8
CTGCTGTTCGCGTTTC-MH9143274	5	26
CTGTTTATCCCTAACC-MH9143274	2	31
CTTACCGAGAATGTGT-MH9143274	49	43
CTTACCGAGCGCCTTG-MH9143274	10	42
CTTACCGGTGAGCGAT-MH9143274	2	26
CTTACCGGTGCAGGTA-MH9143274	49	33
CTTACCGTCCCACTTG-MH9143274	5	8
CTTCTCTGTTCGTGAT-MH9143274	49	30
CTTTGCGAGCTAGTCT-MH9143274	5	8
GAAACTCCAGGAACGT-MH9143274	5	31
GAAACTCTCTTCGAGA-MH9143274	5	24
GAAATGAAGATCCTGT-MH9143274	5	8
GAACATCGTATCTGCA-MH9143274	2	26
GAACCTACAGTGACAG-MH9143274	5	8
GAACCTAGTCGACTGC-MH9143274	5	24
GAACGGAAGAAACCTA-MH9143274	0	8
GACACGCAGACCTTTG-MH9143274	5	8
GACACGCAGGCTAGAC-MH9143274	5	8
GACCAATAGATGAGAG-MH9143274	2	40
GACCAATAGTACGCCC-MH9143274	15	8
GACCTGGTCTTGAGGT-MH9143274	5	22
GACGCGTCACAGGAGT-MH9143274	6	8
GACGCGTGTGTTTGGT-MH9143274	15	8
GACGCGTTCCTCCTAG-MH9143274	5	35
GACGGCTAGGAATTAC-MH9143274	5	33
GACGTGCAGAGGACGG-MH9143274	0	26
GACGTGCAGATGCGAC-MH9143274	5	9
GACTACAGTTGCGTTA-MH9143274	5	8
GACTACATCCGTCAAA-MH9143274	9	17
GACTGCGTCGGTTAAC-MH9143274	2	26
GAGCAGAGTTGTACAC-MH9143274	5	8
GAGGTGATCCTCAACC-MH9143274	0	29
GAGTCCGGTGGGTCAA-MH9143274	5	8
GAGTCCGTCCACGACG-MH9143274	5	24
GATCAGTAGCCGGTAA-MH9143274	5	29
GATCAGTGTATCACCA-MH9143274	5	8
GATCAGTGTGTAAGTA-MH9143274	5	8
GATCGATAGTCGTTTG-MH9143274	2	29
GATCGATTCACGCATA-MH9143274	2	8
GATCGTAAGATGCGAC-MH9143274	5	8
GATCTAGTCACCGTAA-MH9143274	5	26
GATGAAACATAAAGGT-MH9143274	15	13
GATGAGGAGATGTCGG-MH9143274	2	8
GATTCAGGTCCGTCAG-MH9143274	15	33
GCAAACTAGAAACCTA-MH9143274	5	26
GCAAACTAGCACCGTC-MH9143274	5	8
GCAATCACACCCATTC-MH9143274	49	8
GCACATATCCAGTAGT-MH9143274	11	12
GCACTCTGTGAACCTT-MH9143274	9	41
GCACTCTTCGTAGATC-MH9143274	49	33
GCACTCTTCTCTGAGA-MH9143274	5	8
GCAGTTAAGAACAACT-MH9143274	2	40
GCAGTTAAGCCATCGC-MH9143274	5	26
GCATGTAGTTCAGTAC-MH9143274	2	40
GCCAAATAGCCCTAAT-MH9143274	15	33
GCCAAATGTCGGATCC-MH9143274	5	8
GCCTCTAGTCTAAAGA-MH9143274	5	40
GCGCAACCATCATCCC-MH9143274	2	8
GCGCAGTAGGAGTACC-MH9143274	5	8
GCTCCTAAGGAGTTGC-MH9143274	5	8
GCTGCTTAGAGACGAA-MH9143274	10	38
GCTGGGTCAAGCTGAG-MH9143274	11	15
GCTTCCATCTTCGGTC-MH9143274	5	41
GGAAAGCGTTCTGGTA-MH9143274	5	26
GGACAAGCACCCATTC-MH9143274	5	35
GGACAGACATACAGCT-MH9143274	5	8
GGATGTTGTCTCTCTG-MH9143274	2	26
GGCTGGTAGTCTCCTC-MH9143274	15	41
GGCTGGTGTATCACCA-MH9143274	2	41
GGGACCTTCTGCGTAA-MH9143274	9	5
GGGATGATCAGTTGAC-MH9143274	15	8
GGGTCTGAGTACTTGC-MH9143274	5	29
GGGTCTGCAGATAATG-MH9143274	5	33
GGTGCGTTCATTGCCC-MH9143274	5	29
GTAACGTCATGCCTTC-MH9143274	5	26
GTAACGTGTAGTAGTA-MH9143274	5	8
GTACGTAGTAAGGATT-MH9143274	5	41
GTACTCCAGGCTCAGA-MH9143274	15	8
GTACTCCGTAAGTTCC-MH9143274	5	26
GTAGGCCCAGTGACAG-MH9143274	5	8
GTAGTCACAACACGCC-MH9143274	5	26
GTATTCTCAAGAGGCT-MH9143274	15	8
GTATTCTCATCGGGTC-MH9143274	5	28
GTCACGGAGCGCTTAT-MH9143274	5	9
GTCACGGTCATCTGTT-MH9143274	15	24
GTCATTTGTGGTACAG-MH9143274	5	41
GTCCTCAAGTTGAGTA-MH9143274	49	5
GTCGGGTTCTCTGAGA-MH9143274	5	26
GTCTCGTTCGGAGCAA-MH9143274	5	8
GTCTCGTTCGTACGGC-MH9143274	5	26
GTCTTCGGTTCCTCCA-MH9143274	5	8
GTGAAGGGTCCGTTAA-MH9143274	5	26
GTGCGGTGTCTTGCGG-MH9143274	2	34
GTGCGGTTCCTGCCAT-MH9143274	5	8
GTGCTTCCAGATCGGA-MH9143274	5	9
GTGGGTCTCAGTGTTG-MH9143274	2	26
GTGTGCGCATCACCCT-MH9143274	5	5
GTGTTAGGTGTAATGA-MH9143274	5	8
GTTCATTAGGAACTGC-MH9143274	5	8
GTTCATTAGGACACCA-MH9143274	2	26
GTTTCTAAGACCGGAT-MH9143274	2	8
TAAGAGAAGTGGTAGC-MH9143274	15	26
TACACGACATGCCACG-MH9143274	5	5
TACCTATTCAGGCGAA-MH9143274	5	24
TACCTTACAATGGAAT-MH9143274	5	33
TACCTTACATTGTGCA-MH9143274	2	51
TACGGGCAGAGAGCTC-MH9143274	15	43
TACGGGCCAACTGCGC-MH9143274	2	29
TACGGTAAGGAGCGTT-MH9143274	5	8
TACTCATGTTCCGTCT-MH9143274	5	40
TACTCGCTCTGCGTAA-MH9143274	5	26
TAGACCATCGCGGATC-MH9143274	11	24
TAGTGGTTCATCGCTC-MH9143274	2	24
TATTACCCAATGAAAC-MH9143274	5	38
TATTACCCATTCTTAC-MH9143274	5	8
TCAATCTCAGATCGGA-MH9143274	2	8
TCAGATGGTGCCTGCA-MH9143274	5	24
TCAGCAAAGCCGATTT-MH9143274	5	8
TCAGCAACAGCTATTG-MH9143274	5	24
TCAGGATAGTACGCGA-MH9143274	2	40
TCAGGTACACCGAATT-MH9143274	11	43
TCATTTGGTCACTGGC-MH9143274	0	30
TCATTTGGTTAAGTAG-MH9143274	5	30
TCATTTGTCGAGGTAG-MH9143274	2	33
TCCACACTCAGTTGAC-MH9143274	5	8
TCCACACTCGAACTGT-MH9143274	5	8
TCCCGATGTAGCGTAG-MH9143274	5	26
TCCCGATTCTGCCAGG-MH9143274	5	8
TCGCGAGCATTCCTCG-MH9143274	0	29
TCGCGTTCATCGATTG-MH9143274	2	43
TCGTACCCATCTGGTA-MH9143274	5	26
TCGTACCCATGCCTAA-MH9143274	5	8
TCTCTAAAGAAACGAG-MH9143274	2	51
TCTCTAATCGAATGCT-MH9143274	5	40
TCTGAGAAGACTGTAA-MH9143274	5	26
TCTTCGGCACCAACCG-MH9143274	49	43
TCTTCGGGTCGCATAT-MH9143274	5	8
TCTTTCCAGTCTCAAC-MH9143274	15	29
TGAAAGAGTGACCAAG-MH9143274	5	8
TGACGGCAGGGTCGAT-MH9143274	5	8
TGACGGCGTCTTGCGG-MH9143274	5	24
TGACTTTTCAGCCTAA-MH9143274	49	30
TGAGAGGGTCTCCCTA-MH9143274	5	8
TGAGAGGTCAGCAACT-MH9143274	2	12
TGAGCATAGCGCCTCA-MH9143274	5	26
TGAGCCGAGAGTGACC-MH9143274	2	26
TGAGGGAAGACCCACC-MH9143274	2	40
TGCGTGGCAATAAGCA-MH9143274	5	26
TGCGTGGTCCAGGGCT-MH9143274	10	11
TGCTACCGTCTCGTTC-MH9143274	5	26
TGCTACCGTTGTACAC-MH9143274	5	29
TGGACGCGTAGTAGTA-MH9143274	5	8
TGGCCAGTCAGCAACT-MH9143274	49	30
TGGCGCAAGCGGATCA-MH9143274	5	37
TGGTTAGTCTTTAGTC-MH9143274	5	8
TGGTTCCTCCGTCATC-MH9143274	15	19
TGTATTCAGCGTGTCC-MH9143274	6	8
TGTATTCCAAAGTCAA-MH9143274	5	8
TGTGTTTTCACATAGC-MH9143274	2	26
TGTGTTTTCCTACAGA-MH9143274	49	33
TTAACTCAGGGTATCG-MH9143274	6	26
TTAACTCGTTCAACCA-MH9143274	5	8
TTAGGACTCTGAAAGA-MH9143274	9	5
TTAGTTCCATCTACGA-MH9143274	15	8
TTATGCTAGAGAGCTC-MH9143274	27	40
TTCGAAGGTCAGAGGT-MH9143274	5	24
TTCTCAATCGGCATCG-MH9143274	5	13
TTCTCCTTCTCCGGTT-MH9143274	15	38
TTCTTAGAGAAGCCCA-MH9143274	49	43
TTCTTAGAGTCGCCGT-MH9143274	11	29
TTGCCGTTCGAATCCA-MH9143274	15	8
TTGGAACGTTTGTGTG-MH9143274	5	24
TTGGCAAGTCCGAATT-MH9143274	5	26
TTTATGCAGCCAACAG-MH9143274	5	26
TTTGCGCGTGCTGTAT-MH9143274	5	29
TTTGGTTGTTACCGAT-MH9143274	5	11
AAACGGGCAGACGCAA-MH9179821	0	21
AAAGATGGTCAGAATA-MH9179821	0	44
AACGTTGAGATGTTAG-MH9179821	0	36
AACTCCCTCATGCAAC-MH9179821	2	21
AACTTTCTCTCAAGTG-MH9179821	0	21
AACTTTCTCTTGCATT-MH9179821	10	44
AAGACCTGTACCTACA-MH9179821	0	48
AAGGTTCCATCATCCC-MH9179821	0	21
ACACCAAAGGTGCAAC-MH9179821	0	13
ACACCGGAGTGAACAT-MH9179821	10	48
ACACCGGTCTTGACGA-MH9179821	2	44
ACACTGATCTTGTTTG-MH9179821	24	32
ACATCAGTCCCTGACT-MH9179821	0	44
ACATCAGTCTCCCTGA-MH9179821	0	16
ACCGTAAGTGAAATCA-MH9179821	10	44
ACCGTAATCTACTATC-MH9179821	2	32
ACGGGCTGTTTCCACC-MH9179821	0	19
ACGGGCTTCTGCGACG-MH9179821	0	44
ACTATCTAGGCGTACA-MH9179821	10	32
AGAGTGGCAAAGTGCG-MH9179821	2	10
AGATCTGCACCATCCT-MH9179821	0	48
AGCAGCCCAATCCAAC-MH9179821	10	44
AGCAGCCCAGAGTGTG-MH9179821	0	10
AGCATACAGTCGTTTG-MH9179821	0	44
AGCGGTCAGCTAGTTC-MH9179821	0	37
AGGGATGCACGCTTTC-MH9179821	0	44
AGGGATGCATCATCCC-MH9179821	0	25
AGTTGGTCACTAGTAC-MH9179821	0	23
ATTGGTGCATTTCAGG-MH9179821	2	25
CAACTAGCATAGACTC-MH9179821	2	25
CAAGAAATCACTGGGC-MH9179821	2	19
CACAGTACATCAGTCA-MH9179821	0	32
CACCACTAGTGAAGTT-MH9179821	2	44
CAGCGACCATCTACGA-MH9179821	0	32
CAGCTGGAGCTGCGAA-MH9179821	0	44
CATGACAAGGCATGGT-MH9179821	2	25
CATGGCGGTAAACACA-MH9179821	0	21
CCAGCGACATCCGGGT-MH9179821	10	4
CCAGCGAGTGTGACCC-MH9179821	2	19
CCATGTCGTCAGCTAT-MH9179821	25	32
CCTTCCCGTCGTTGTA-MH9179821	0	32
CGAACATTCACTATTC-MH9179821	2	32
CGAATGTAGAGACTAT-MH9179821	0	44
CGATGTAAGAATTCCC-MH9179821	0	23
CGGAGCTAGCAAATCA-MH9179821	2	19
CGGCTAGGTGACAAAT-MH9179821	0	25
CGGGTCACACAACTGT-MH9179821	0	4
CGTCACTCAGACACTT-MH9179821	2	44
CTAAGACGTCTAACGT-MH9179821	0	48
CTACCCAAGATCGATA-MH9179821	0	39
CTAGTGACACACCGCA-MH9179821	2	19
CTCAGAAGTGGGTCAA-MH9179821	0	46
CTCGAGGAGTCAATAG-MH9179821	24	21
CTCGGAGTCTCTAGGA-MH9179821	2	32
CTCGTCAGTATGAAAC-MH9179821	0	21
CTCTGGTTCAACGGGA-MH9179821	14	25
CTGAAACTCAAGGTAA-MH9179821	0	39
CTTACCGGTACCATCA-MH9179821	2	21
CTTCTCTTCTGGTATG-MH9179821	14	32
GAACCTACACAGGTTT-MH9179821	0	53
GAACCTACACGCATCG-MH9179821	2	44
GAAGCAGGTGGTACAG-MH9179821	2	44
GACCAATTCATTTGGG-MH9179821	24	16
GACTAACCAAACCTAC-MH9179821	0	44
GACTACATCGCCGTGA-MH9179821	0	44
GAGCAGAGTATCACCA-MH9179821	11	32
GATCAGTGTTCATGGT-MH9179821	2	4
GATGCTACAGGTCTCG-MH9179821	2	44
GCACTCTAGGATGTAT-MH9179821	33	50
GCGCGATCAGTAGAGC-MH9179821	0	4
GCTCCTACATTACCTT-MH9179821	0	25
GGAAAGCAGATATACG-MH9179821	2	25
GGACAAGAGGTGTTAA-MH9179821	2	32
GGATGTTCAAGCGATG-MH9179821	2	48
GGTATTGAGCTCCTCT-MH9179821	0	10
GTCATTTTCGAATGCT-MH9179821	0	23
GTCCTCAAGCGATCCC-MH9179821	0	23
GTGAAGGTCAGCATGT-MH9179821	10	28
GTGCTTCGTCTTCTCG-MH9179821	10	11
GTTCATTCAGTAAGCG-MH9179821	2	44
TACGGATAGCCACGCT-MH9179821	2	12
TACGGGCTCTTACCTA-MH9179821	3	19
TACTTACGTTTCCACC-MH9179821	22	48
TAGCCGGCACGAGGTA-MH9179821	14	13
TAGGCATCACTTCTGC-MH9179821	0	7
TAGTTGGCAAAGTCAA-MH9179821	0	44
TATGCCCGTGAGCGAT-MH9179821	10	44
TCATTACTCCTAGTGA-MH9179821	33	50
TCATTTGTCTCACATT-MH9179821	0	44
TCGCGTTTCTCTGCTG-MH9179821	2	32
TGGGAAGAGTGAACAT-MH9179821	0	44
TGTGTTTCAAGCTGAG-MH9179821	0	27
TTATGCTTCTTTAGTC-MH9179821	10	21
TTTCCTCTCACGATGT-MH9179821	10	21
AAACCTGTCCGCATAA-MH9179823	0	38
AAACGGGAGCCACTAT-MH9179823	21	12
AAACGGGAGCGAAGGG-MH9179823	14	38
AAAGATGGTATAATGG-MH9179823	26	42
AAAGATGGTATATGAG-MH9179823	24	32
AAAGCAAAGACATAAC-MH9179823	26	42
AAAGTAGGTTCAGACT-MH9179823	21	12
AAAGTAGTCGTTACAG-MH9179823	7	38
[truncated: 19,277 more rows]
