# Supplementary material for: Multi-modal generative modeling for joint analysis of single-cell T cell receptor and gene expression data
Source: Nat Commun. 2024 Jul 3;15:5577. doi: 10.1038/s41467-024-49806-9 (PMC11220149; doi:10.1038/s41467-024-49806-9)
Supplement: Supplementary file 9 — Source Data [file 41467_2024_49806_MOESM9_ESM.zip › SourceData/s13c.csv]

cluster	SARS-CoV	Influenza	Human Herpesvirus	Yellow Fever	Others	No Match	model
3	0.11214087117701575	0.0009267840593141798	0.0963855421686747	0.0027803521779425394	0.0027803521779425394	0.7849860982391104	mvTCR
8	0.09573091849935317	0.040103492884864166	0.16429495472186287	0.03492884864165589	0.029754204398447608	0.6351875808538163	mvTCR
12	0.05635838150289017	0.0	0.01878612716763006	0.011560693641618497	0.005780346820809248	0.9075144508670521	mvTCR
13	0.035982008995502246	0.0014992503748125937	0.029985007496251874	0.005997001499250375	0.0	0.9265367316341829	mvTCR
14	0.12295081967213115	0.0	0.06557377049180328	0.02459016393442623	0.004918032786885246	0.7819672131147541	mvTCR
17	0.127134724857685	0.0018975332068311196	0.17077798861480076	0.007590132827324478	0.003795066413662239	0.6888045540796964	mvTCR
22	0.9056047197640118	0.0	0.038348082595870206	0.0029498525073746312	0.02064896755162242	0.03244837758112096	mvTCR
25	0.009771986970684038	0.0	0.0	0.0	0.0	0.990228013029316	mvTCR
31	0.0051813471502590676	0.0	0.0	0.0	0.0	0.9948186528497409	mvTCR
34	0.02112676056338028	0.0	0.09154929577464789	0.02112676056338028	0.0	0.8661971830985915	mvTCR
35	0.0	0.0	0.014184397163120567	0.0	0.0	0.9858156028368794	mvTCR
42	0.04838709677419355	0.0	0.016129032258064516	0.9193548387096774	0.03225806451612903	-0.016129032258064502	mvTCR
50	0.08695652173913043	0.0	0.0	0.0	0.0	0.9130434782608696	mvTCR
2	0.08974358974358974	0.002849002849002849	0.12108262108262108	0.009971509971509971	0.0641025641025641	0.7122507122507122	RNA
4	0.1253731343283582	0.007462686567164179	0.06119402985074627	0.014925373134328358	0.0029850746268656717	0.7880597014925373	RNA
6	0.13804713804713806	0.0016835016835016834	0.10774410774410774	0.07744107744107744	0.0016835016835016834	0.6734006734006734	RNA
10	0.048582995951417005	0.006072874493927126	0.020242914979757085	0.012145748987854251	0.018218623481781375	0.8947368421052632	RNA
16	0.20652173913043478	0.013043478260869565	0.06086956521739131	0.03260869565217391	0.002173913043478261	0.6847826086956522	RNA
17	0.09438202247191012	0.011235955056179775	0.11910112359550562	0.008988764044943821	0.056179775280898875	0.7101123595505618	RNA
20	0.13333333333333333	0.009523809523809525	0.06666666666666667	0.14761904761904762	0.02857142857142857	0.6142857142857143	RNA
21	0.07004830917874397	0.0	0.026570048309178744	0.016908212560386472	0.0024154589371980675	0.8840579710144927	RNA
22	0.13333333333333333	0.0	0.07654320987654321	0.027160493827160494	0.0049382716049382715	0.7580246913580247	RNA
23	0.1893939393939394	0.05555555555555555	0.09848484848484848	0.06060606060606061	0.012626262626262626	0.5833333333333333	RNA
25	0.03896103896103896	0.0	0.02857142857142857	0.005194805194805195	0.0	0.9272727272727272	RNA
32	0.11271676300578035	0.002890173410404624	0.0838150289017341	0.002890173410404624	0.008670520231213872	0.7890173410404624	RNA
36	0.07394366197183098	0.0035211267605633804	0.056338028169014086	0.01056338028169014	0.02112676056338028	0.8345070422535211	RNA
37	0.20921985815602837	0.05319148936170213	0.10638297872340426	0.0425531914893617	0.014184397163120567	0.5744680851063829	RNA
39	0.13857677902621723	0.018726591760299626	0.10112359550561797	0.011235955056179775	0.00749063670411985	0.7228464419475655	RNA
44	0.125	0.008620689655172414	0.07758620689655173	0.03017241379310345	0.0	0.7586206896551724	RNA
48	0.21025641025641026	0.010256410256410256	0.16923076923076924	0.03076923076923077	0.02564102564102564	0.5538461538461539	RNA
No Match	0.0	0.0	0.0	0.0	0.0	16697.0	TCR
SARS-CoV	2994.0	0.0	0.0	0.0	0.0	0.0	TCR
Bystander	0.0	9.0	1395.0	155.0	26.0	0.0	TCR
