# Supplementary material for: Multi-modal generative modeling for joint analysis of single-cell T cell receptor and gene expression data
Source: Nat Commun. 2024 Jul 3;15:5577. doi: 10.1038/s41467-024-49806-9 (PMC11220149; doi:10.1038/s41467-024-49806-9)
Supplement: Supplementary file 9 — Source Data [file 41467_2024_49806_MOESM9_ESM.zip › SourceData/s13d.csv]

cluster	Asymptomatic	Critical	Healthy	LPS	Mild	Moderate	Non_covid	Severe	model
3	1.0	62.0	0.0	1.0	27.0	834.0	0.0	154.0	mvTCR
8	0.0	60.0	2.0	1.0	26.0	518.0	33.0	133.0	mvTCR
12	0.0	9.0	2.0	0.0	29.0	47.0	0.0	605.0	mvTCR
13	1.0	1.0	3.0	1.0	3.0	652.0	1.0	5.0	mvTCR
14	0.0	32.0	4.0	1.0	139.0	220.0	1.0	213.0	mvTCR
17	2.0	62.0	0.0	0.0	268.0	187.0	1.0	7.0	mvTCR
22	0.0	2.0	1.0	0.0	4.0	140.0	0.0	192.0	mvTCR
25	0.0	275.0	0.0	0.0	0.0	21.0	0.0	11.0	mvTCR
31	0.0	8.0	0.0	0.0	0.0	183.0	0.0	2.0	mvTCR
34	0.0	36.0	0.0	0.0	34.0	66.0	0.0	6.0	mvTCR
35	0.0	0.0	0.0	0.0	1.0	138.0	0.0	2.0	mvTCR
42	0.0	0.0	0.0	0.0	0.0	62.0	0.0	0.0	mvTCR
50	0.0	0.0	0.0	0.0	0.0	23.0	0.0	0.0	mvTCR
2	0.0	129.0	1.0	0.0	36.0	435.0	1.0	100.0	RNA
4	0.0	15.0	0.0	0.0	35.0	162.0	0.0	458.0	RNA
6	2.0	4.0	0.0	0.0	415.0	106.0	6.0	61.0	RNA
10	0.0	11.0	3.0	0.0	14.0	430.0	0.0	36.0	RNA
16	0.0	7.0	0.0	0.0	31.0	258.0	0.0	164.0	RNA
17	1.0	45.0	8.0	0.0	26.0	317.0	4.0	44.0	RNA
20	34.0	0.0	1.0	0.0	32.0	352.0	0.0	1.0	RNA
21	2.0	13.0	0.0	0.0	28.0	345.0	0.0	26.0	RNA
22	0.0	20.0	0.0	0.0	74.0	68.0	0.0	243.0	RNA
23	1.0	4.0	1.0	0.0	20.0	318.0	0.0	52.0	RNA
25	2.0	8.0	0.0	1.0	13.0	343.0	0.0	18.0	RNA
32	1.0	17.0	2.0	1.0	28.0	270.0	0.0	27.0	RNA
36	2.0	24.0	1.0	1.0	44.0	204.0	3.0	5.0	RNA
37	6.0	4.0	1.0	0.0	36.0	197.0	3.0	35.0	RNA
39	0.0	4.0	0.0	0.0	65.0	163.0	0.0	35.0	RNA
44	1.0	7.0	0.0	7.0	33.0	170.0	0.0	14.0	RNA
48	0.0	3.0	1.0	0.0	22.0	49.0	0.0	120.0	RNA
No Match	1.0	1.0	84.0	0.0	4.0	151.0	1.0	2.0	TCR
SARS-CoV	96.0	190.0	336.0	50.0	226.0	1234.0	288.0	574.0	TCR
Bystander	557.0	1464.0	2243.0	196.0	2845.0	7647.0	853.0	2233.0	TCR
