# Supplementary material for: Multi-modal generative modeling for joint analysis of single-cell T cell receptor and gene expression data
Source: Nat Commun. 2024 Jul 3;15:5577. doi: 10.1038/s41467-024-49806-9 (PMC11220149; doi:10.1038/s41467-024-49806-9)
Supplement: Supplementary file 9 — Source Data [file 41467_2024_49806_MOESM9_ESM.zip › SourceData/s14a.csv]

	model	cluster	metric	score
0	mvTCR	8	Status-purity	0.6209573091849935
1	mvTCR	17	Status-purity	0.5123339658444023
2	mvTCR	13	Status-purity	0.9730134932533733
3	mvTCR	3	Status-purity	0.7701575532900834
4	mvTCR	14	Status-purity	0.36065573770491804
5	mvTCR	22	Status-purity	0.5634218289085545
6	mvTCR	12	Status-purity	0.865606936416185
7	mvTCR	34	Status-purity	0.4647887323943662
8	mvTCR	31	Status-purity	0.9481865284974094
9	mvTCR	25	Status-purity	0.8957654723127035
10	mvTCR	35	Status-purity	0.9787234042553191
11	mvTCR	50	Status-purity	1.0
12	mvTCR	42	Status-purity	1.0
13	RNA	48	Status-purity	0.6153846153846154
14	RNA	36	Status-purity	0.704225352112676
15	RNA	16	Status-purity	0.5608695652173913
16	RNA	32	Status-purity	0.7745664739884393
17	RNA	23	Status-purity	0.7954545454545454
18	RNA	39	Status-purity	0.6104868913857678
19	RNA	6	Status-purity	0.702020202020202
20	RNA	2	Status-purity	0.6182336182336182
21	RNA	44	Status-purity	0.6939655172413793
22	RNA	10	Status-purity	0.8663967611336032
23	RNA	4	Status-purity	0.6835820895522388
24	RNA	22	Status-purity	0.5975308641975309
25	RNA	37	Status-purity	0.6985815602836879
26	RNA	17	Status-purity	0.7191011235955056
27	RNA	21	Status-purity	0.8333333333333334
28	RNA	25	Status-purity	0.8857142857142857
29	RNA	20	Status-purity	0.8380952380952381
30	TCR	Covid	Status-purity	0.4395457581830327
31	TCR	Bystander	Status-purity	0.38359621451104103
32	full	yes	Status-purity	0.4331171272795638
