# Supplementary material for: Multi-modal generative modeling for joint analysis of single-cell T cell receptor and gene expression data
Source: Nat Commun. 2024 Jul 3;15:5577. doi: 10.1038/s41467-024-49806-9 (PMC11220149; doi:10.1038/s41467-024-49806-9)
Supplement: Supplementary file 9 — Source Data [file 41467_2024_49806_MOESM9_ESM.zip › SourceData/s14a_pvalues.csv]

	model	metric	RNA	TCR
0	mvTCR	Status-purity	0.22290014127344532	0.027902988599923226
1	RNA	Status-purity	0.5	0.0003098329793885403
2	TCR	Status-purity	0.9996901670206114	0.5
