# Supplementary material for: Multi-modal generative modeling for joint analysis of single-cell T cell receptor and gene expression data
Source: Nat Commun. 2024 Jul 3;15:5577. doi: 10.1038/s41467-024-49806-9 (PMC11220149; doi:10.1038/s41467-024-49806-9)
Supplement: Supplementary file 9 — Source Data [file 41467_2024_49806_MOESM9_ESM.zip › SourceData/s14b.csv]

	model	cluster	metric	score
0	mvTCR	8	Days-std	5.069484277394657
1	mvTCR	17	Days-std	5.5740068324082
2	mvTCR	13	Days-std	1.3650621768200304
3	mvTCR	3	Days-std	3.0312659946294866
4	mvTCR	14	Days-std	4.181954294567828
5	mvTCR	22	Days-std	1.3960476831025652
6	mvTCR	12	Days-std	2.578246888518001
7	mvTCR	34	Days-std	8.495425858274276
8	mvTCR	31	Days-std	3.824328143778373
9	mvTCR	25	Days-std	2.1009876619966446
10	mvTCR	35	Days-std	0.5116673184620727
11	mvTCR	50	Days-std	0.0
12	mvTCR	42	Days-std	0.0
13	RNA	48	Days-std	2.321911245885502
14	RNA	36	Days-std	3.7301823406993493
15	RNA	16	Days-std	3.7663721728622037
16	RNA	32	Days-std	4.383086467868158
17	RNA	23	Days-std	4.15784432999442
18	RNA	39	Days-std	3.360205389501936
19	RNA	6	Days-std	4.252373665687342
20	RNA	2	Days-std	6.530500620425109
21	RNA	44	Days-std	3.913869315124487
22	RNA	10	Days-std	2.93403090401104
23	RNA	4	Days-std	2.657860322407803
24	RNA	22	Days-std	4.855026995672925
25	RNA	37	Days-std	6.058665238744126
26	RNA	17	Days-std	5.255982365594329
27	RNA	21	Days-std	3.397189013498596
28	RNA	25	Days-std	1.8361992000259137
29	RNA	20	Days-std	2.6283958819555133
30	TCR	Covid	Days-std	7.479528324486718
31	TCR	Bystander	Days-std	7.745005835239652
32	full	yes	Days-std	6.552486005485261
