# Supplementary material for: Multi-modal generative modeling for joint analysis of single-cell T cell receptor and gene expression data
Source: Nat Commun. 2024 Jul 3;15:5577. doi: 10.1038/s41467-024-49806-9 (PMC11220149; doi:10.1038/s41467-024-49806-9)
Supplement: Supplementary file 9 — Source Data [file 41467_2024_49806_MOESM9_ESM.zip › SourceData/s14c.csv]

	model	cluster	metric	score
0	mvTCR	8	RNA-correlation	0.558533725051009
1	mvTCR	17	RNA-correlation	0.6788229305136512
2	mvTCR	13	RNA-correlation	0.8100195397063527
3	mvTCR	3	RNA-correlation	0.6663717854364589
4	mvTCR	14	RNA-correlation	0.6486742434018918
5	mvTCR	22	RNA-correlation	0.6762174549147489
6	mvTCR	12	RNA-correlation	0.7313755306037396
7	mvTCR	34	RNA-correlation	0.7148769491875825
8	mvTCR	31	RNA-correlation	0.7111265192408108
9	mvTCR	25	RNA-correlation	0.7624512000819142
10	mvTCR	35	RNA-correlation	0.8006316930740722
11	mvTCR	50	RNA-correlation	0.681311136856497
12	mvTCR	42	RNA-correlation	0.7333535499560013
13	RNA	48	RNA-correlation	0.6425797754275119
14	RNA	36	RNA-correlation	0.6480268684623026
15	RNA	16	RNA-correlation	0.6884825251177064
16	RNA	32	RNA-correlation	0.6015727661844795
17	RNA	23	RNA-correlation	0.6855820447141846
18	RNA	39	RNA-correlation	0.7090355929573852
19	RNA	6	RNA-correlation	0.7222004735719537
20	RNA	2	RNA-correlation	0.622177693698628
21	RNA	44	RNA-correlation	0.6194815219125571
22	RNA	10	RNA-correlation	0.7424475597811995
23	RNA	4	RNA-correlation	0.716356428676522
24	RNA	22	RNA-correlation	0.6961013021988218
25	RNA	37	RNA-correlation	0.6165384225910913
26	RNA	17	RNA-correlation	0.5991972748618457
27	RNA	21	RNA-correlation	0.6657928630446014
28	RNA	25	RNA-correlation	0.7017852206196585
29	RNA	20	RNA-correlation	0.5986894363085082
30	TCR	Covid	RNA-correlation	0.5509413655855945
31	TCR	Bystander	RNA-correlation	0.5213895930335577
32	full	yes	RNA-correlation	0.5470247515511845
