# Supplementary material for: Multi-modal generative modeling for joint analysis of single-cell T cell receptor and gene expression data
Source: Nat Commun. 2024 Jul 3;15:5577. doi: 10.1038/s41467-024-49806-9 (PMC11220149; doi:10.1038/s41467-024-49806-9)
Supplement: Supplementary file 9 — Source Data [file 41467_2024_49806_MOESM9_ESM.zip › SourceData/s14c_pvalues.csv]

	model	metric	RNA	TCR
0	mvTCR	RNA-correlation	0.026157731758306633	0.002067959968410384
1	RNA	RNA-correlation	0.5	0.0010360885618699786
2	TCR	RNA-correlation	0.99896391143813	0.5
