# Supplementary material for: Multi-modal generative modeling for joint analysis of single-cell T cell receptor and gene expression data
Source: Nat Commun. 2024 Jul 3;15:5577. doi: 10.1038/s41467-024-49806-9 (PMC11220149; doi:10.1038/s41467-024-49806-9)
Supplement: Supplementary file 9 — Source Data [file 41467_2024_49806_MOESM9_ESM.zip › SourceData/s14d.csv]

	model	cluster	metric	score
0	mvTCR	8	TCR-Similarity	84.27664265670059
1	mvTCR	17	TCR-Similarity	109.36436614883793
2	mvTCR	13	TCR-Similarity	133.54971597307375
3	mvTCR	3	TCR-Similarity	106.16476738065998
4	mvTCR	14	TCR-Similarity	87.77932036564309
5	mvTCR	22	TCR-Similarity	129.57434747556184
6	mvTCR	12	TCR-Similarity	118.97192751501149
7	mvTCR	34	TCR-Similarity	93.94730960976449
8	mvTCR	31	TCR-Similarity	115.11780861520671
9	mvTCR	25	TCR-Similarity	129.49285297723188
10	mvTCR	35	TCR-Similarity	137.7938758734073
11	mvTCR	50	TCR-Similarity	133.99794661190964
12	mvTCR	42	TCR-Similarity	132.93089190785588
13	RNA	48	TCR-Similarity	79.93488183385739
14	RNA	36	TCR-Similarity	85.2810513891411
15	RNA	16	TCR-Similarity	81.35211781334063
16	RNA	32	TCR-Similarity	86.20672451193059
17	RNA	23	TCR-Similarity	80.9168333703786
18	RNA	39	TCR-Similarity	79.52584014286488
19	RNA	6	TCR-Similarity	87.74940596627756
20	RNA	2	TCR-Similarity	80.5432071946822
21	RNA	44	TCR-Similarity	81.91211317418214
22	RNA	10	TCR-Similarity	104.69909563588871
23	RNA	4	TCR-Similarity	83.88816337759222
24	RNA	22	TCR-Similarity	83.05755163031357
25	RNA	37	TCR-Similarity	78.81017967043876
26	RNA	17	TCR-Similarity	79.71883098327865
27	RNA	21	TCR-Similarity	100.33546055447239
28	RNA	25	TCR-Similarity	103.95132832239172
29	RNA	20	TCR-Similarity	81.95745775889445
30	TCR	Covid	TCR-Similarity	86.40997573791579
31	TCR	Bystander	TCR-Similarity	83.15677784506451
32	full	yes	TCR-Similarity	76.21040410753999
