# Supplementary material for: Multi-modal generative modeling for joint analysis of single-cell T cell receptor and gene expression data
Source: Nat Commun. 2024 Jul 3;15:5577. doi: 10.1038/s41467-024-49806-9 (PMC11220149; doi:10.1038/s41467-024-49806-9)
Supplement: Supplementary file 9 — Source Data [file 41467_2024_49806_MOESM9_ESM.zip › SourceData/s14d_pvalues.csv]

	model	metric	RNA	TCR
0	mvTCR	TCR-Similarity	9.694998096507875e-07	0.018843349131791077
1	RNA	TCR-Similarity	0.5	0.4315737652588034
2	TCR	TCR-Similarity	0.5684262347411966	0.5
