# Supplementary material for: Multi-modal generative modeling for joint analysis of single-cell T cell receptor and gene expression data
Source: Nat Commun. 2024 Jul 3;15:5577. doi: 10.1038/s41467-024-49806-9 (PMC11220149; doi:10.1038/s41467-024-49806-9)
Supplement: Supplementary file 9 — Source Data [file 41467_2024_49806_MOESM9_ESM.zip › SourceData/s14e.csv]

	mvTCR_covid	rna_covid	mvTCR_bystander	rna_bystander	model	tcr_covid	tcr_bystander
mvTCR_covid	56	12.0	0	13.0	RNA
rna_covid	12	152.0	19	0.0	RNA
mvTCR_bystander	0	19.0	95	20.0	RNA
rna_bystander	13	0.0	20	156.0	RNA
mvTCR_covid	56		0		TCR	0.0	7.0
tcr_covid	0		8		TCR	16.0	0.0
mvTCR_bystander	0		95		TCR	8.0	0.0
tcr_bystander	7		0		TCR	0.0	19.0
