# Supplementary material for: Multi-modal generative modeling for joint analysis of single-cell T cell receptor and gene expression data
Source: Nat Commun. 2024 Jul 3;15:5577. doi: 10.1038/s41467-024-49806-9 (PMC11220149; doi:10.1038/s41467-024-49806-9)
Supplement: Supplementary file 9 — Source Data [file 41467_2024_49806_MOESM9_ESM.zip › SourceData/s14f.csv]

	mean_KLRK1	mean_KLRD1	mean_KLRC4	mean_GZMB	mean_GZMM	mean_CD8A	mean_CD8B	mean_MT-CO1	mean_MT-CO3	mean_MT-CYB	mean_IL7R	frac_KLRK1	frac_KLRD1	frac_KLRC4	frac_GZMB	frac_GZMM	frac_CD8A	frac_CD8B	frac_MT-CO1	frac_MT-CO3	frac_MT-CYB	frac_IL7R
Bystander_RNA	0.7660211395140183	1.585229672747016	0.2553508956617961	2.0529467142989146	1.6054482466273368	2.060205237958738	1.4200453550741527	3.7973037745116844	3.038515006067677	2.8885387212530937	0.7858909796735557	0.3989511899959661	0.7208551835417507	0.1500605082694635	0.8225090762404196	0.7874142799515934	0.790641387656313	0.6373537716821299	0.9669221460266236	0.9386849536103268	0.9144816458249294	0.3743444937474788
Covid_RNA	1.1631552732726331	1.6767482648489778	0.4507950121504325	2.353874046005942	1.6736704675365799	2.1702407558805312	1.4558725957404193	3.808471467247942	3.1802008822855212	2.9239336234310316	0.9631754994114842	0.5895227008149011	0.7380675203725262	0.26146682188591386	0.8721769499417927	0.7876600698486612	0.8169965075669383	0.6537834691501746	0.9855646100116414	0.959254947613504	0.9271245634458672	0.4279394644935972
Bystander_TCR	1.1486912490929733	1.7594228332089183	0.41034049277186063	2.251079370716488	1.6523099456989	2.3734457081074836	1.6137571872774936	3.725876938001691	2.9940335660923822	2.775954458374831	1.0601137637427922	0.5654596100278552	0.7520891364902507	0.24233983286908078	0.8662952646239555	0.7883008356545961	0.883008356545961	0.7158774373259053	0.9805013927576601	0.9303621169916435	0.9025069637883009	0.4735376044568245
Covid_TCR	1.0942158162077986	1.5396114374876586	0.3309714849027098	2.2423293658075703	1.6654611118284386	2.194958236722098	1.388406974982315	3.6142089532924206	2.98272929887524	2.7891152011982387	0.7375240475525545	0.5483870967741935	0.6994492525570417	0.1935483870967742	0.8552321007081038	0.7749803304484658	0.8135326514555468	0.6309992132179386	0.940991345397325	0.912667191188041	0.8843430369787569	0.3548387096774194
