# Supplementary material for: Multi-modal generative modeling for joint analysis of single-cell T cell receptor and gene expression data
Source: Nat Commun. 2024 Jul 3;15:5577. doi: 10.1038/s41467-024-49806-9 (PMC11220149; doi:10.1038/s41467-024-49806-9)
Supplement: Supplementary file 9 — Source Data [file 41467_2024_49806_MOESM9_ESM.zip › SourceData/s15a.csv]

clonotype	rna_dist	mvTCR_dist	log_expansion
37202	7.3561983	6.1286697	6.423246963533519
37196	7.4578204	5.859917	6.3578422665081
9372	7.9830537	6.5621505	6.246106765481563
23822	7.056674	5.918886	5.84354441703136
28841	7.11025	5.678661	5.605802066295998
39393	7.1518784	6.460472	5.583496308781699
28845	6.8716335	6.0929294	5.3471075307174685
27120	7.621808	6.813185	5.272999558563747
23818	7.5557356	6.09337	5.272999558563747
41137	7.2744613	6.765159	5.267858159063328
4795	7.4530854	6.9371357	5.176149732573829
3492	8.256077	7.472836	5.14166355650266
41139	7.383311	6.4518547	5.117993812416755
56758	7.1442685	5.6623816	5.049856007249537
35887	6.810025	4.962109	5.0369526024136295
8405	7.3656344	6.473881	5.003946305945459
8401	7.526346	6.657877	4.962844630259907
37195	6.6177425	5.7546415	4.955827057601261
28872	6.8524837	5.892891	4.927253685157205
14031	8.590887	7.0648904	4.90527477843843
39403	7.3473835	7.1745477	4.90527477843843
27851	6.7831993	6.420496	4.882801922586371
14222	7.9961414	6.7551036	4.844187086458591
59795	6.7995005	5.196934	4.820281565605037
14225	8.618384	6.5113287	4.820281565605037
10031	6.91956	6.041784	4.812184355372417
56756	7.5863028	5.459648	4.804021044733257
19999	6.948775	5.5520573	4.770684624465665
8395	8.037182	6.589535	4.727387818712341
27128	7.961863	6.1171513	4.727387818712341
76504	9.192778	6.2479815	4.700480365792417
39399	7.950512	7.2710214	4.700480365792417
2773	8.085225	6.8808336	4.663439094112067
14216	7.7843275	6.296776	4.653960350157523
22469	7.0442977	4.8784695	4.6443908991413725
41153	7.035232	5.9471993	4.6443908991413725
23832	7.0404572	6.001876	4.61512051684126
4799	6.471225	6.5739512	4.51085950651685
37785	6.9574013	4.7724485	4.465908118654584
14220	8.052279	6.433836	4.465908118654584
19979	7.2099233	5.630994	4.442651256490317
28843	6.5004253	5.751713	4.430816798843313
9379	7.56134	6.7330317	4.418840607796598
41140	7.079485	6.1181903	4.3694478524670215
39394	7.0233927	6.3063984	4.356708826689592
37797	6.8879495	5.5882473	4.290459441148391
33744	6.993065	6.200234	4.290459441148391
14039	7.441041	6.418965	4.276666119016055
37809	6.92548	5.066224	4.248495242049359
41175	7.713969	6.067547	4.248495242049359
28900	6.557679	5.937344	4.204692619390966
39390	6.956939	6.3853226	4.174387269895637
41156	6.9847026	5.799523	4.174387269895637
76509	7.849316	5.9075656	4.143134726391533
0	7.916789	6.442172	4.143134726391533
38638	7.4323773	6.5929446	4.143134726391533
41162	6.7878156	6.03698	4.127134385045092
19964	5.901115	5.204266	4.127134385045092
33754	6.151204	5.712237	4.07753744390572
37800	6.6445293	4.8033223	4.060443010546419
37207	7.5886173	6.227902	4.04305126783455
15039	7.507394	6.3181133	4.02535169073515
14246	7.8957562	6.230923	4.02535169073515
66771	7.9618626	6.0054135	4.02535169073515
37818	6.822957	5.4202476	4.02535169073515
41157	7.1447425	6.074968	4.007333185232471
28887	6.762523	5.8244376	3.9889840465642745
15035	7.840162	6.6717844	3.9889840465642745
4804	7.621031	6.5337324	3.9889840465642745
30573	6.993538	6.1251435	3.9889840465642745
28849	6.3080688	5.498105	3.9889840465642745
64850	8.125203	6.1860933	3.9889840465642745
9386	8.479075	6.7006397	3.970291913552122
10042	6.0886574	5.2056766	3.970291913552122
39392	6.8142524	6.0264316	3.970291913552122
37204	6.793226	5.871172	3.9512437185814275
8394	8.483005	7.2261853	3.9318256327243257
13019	6.6244016	5.63542	3.912023005428146
39934	7.891642	7.1309147	3.912023005428146
8419	7.4379783	6.2203875	3.912023005428146
41174	6.930521	6.2859044	3.912023005428146
39929	8.206713	6.5903683	3.8918202981106265
14279	7.9069657	5.696881	3.8918202981106265
37815	5.7598114	5.147388	3.871201010907891
2793	7.0776978	6.6190515	3.8501476017100584
28914	6.9111013	5.695328	3.828641396489095
30576	7.5548224	6.238388	3.828641396489095
130	7.6049924	7.322228	3.8066624897703196
33743	6.6032233	5.860075	3.8066624897703196
62883	9.180958	6.386218	3.784189633918261
23847	6.6606436	5.2681026	3.784189633918261
3522	8.002523	6.556432	3.784189633918261
9385	6.7161684	5.6562657	3.7612001156935624
3543	8.868265	8.191066	3.7612001156935624
8507	8.259395	6.8436155	3.7612001156935624
41209	6.2581134	6.1122217	3.7612001156935624
27130	8.332979	6.4747643	3.7376696182833684
6865	6.9809527	5.8628435	3.7376696182833684
39923	8.040469	7.848852	3.6888794541139363
9390	7.4571867	6.142654	3.6375861597263857
17799	7.1112633	5.187609	3.6375861597263857
30602	7.444501	6.4030256	3.6375861597263857
23825	7.3827677	6.459075	3.6375861597263857
24905	7.173431	7.2995553	3.6375861597263857
19977	6.475622	6.4890466	3.6109179126442243
9393	7.8832774	6.2252493	3.6109179126442243
27854	6.369453	5.088377	3.6109179126442243
14242	8.135488	7.332642	3.6109179126442243
56739	7.163157	4.802595	3.58351893845611
9411	7.5687556	6.583339	3.58351893845611
9473	8.385983	6.236845	3.58351893845611
31680	6.7133355	5.9119315	3.5553480614894135
37859	6.829669	5.354581	3.5553480614894135
2145	8.821986	7.6785817	3.5553480614894135
19962	7.4597254	5.6867213	3.5263605246161616
23821	6.1724644	5.4125743	3.5263605246161616
42179	8.505117	6.774344	3.5263605246161616
62892	9.242296	7.297015	3.5263605246161616
15020	8.033987	6.642138	3.4965075614664802
74468	7.7047358	5.731939	3.4965075614664802
41179	7.187994	6.4931283	3.4965075614664802
30629	6.9223413	6.3345823	3.4965075614664802
33756	5.97357	5.598152	3.4965075614664802
79506	6.972001	5.9042273	3.4657359027997265
2203	8.588884	8.296438	3.4657359027997265
37205	6.727005	5.558562	3.4657359027997265
36353	6.528327	4.982249	3.4657359027997265
33752	5.780555	5.5981526	3.4657359027997265
76558	7.9973254	6.11181	3.4339872044851463
10028	6.1779304	5.82065	3.4339872044851463
31826	6.753622	6.1328845	3.4339872044851463
37885	6.459333	5.6107764	3.4339872044851463
3493	8.304936	7.182229	3.4339872044851463
41177	6.8722644	6.062687	3.4339872044851463
37218	6.8928356	6.0882797	3.4339872044851463
38657	7.5996914	6.968669	3.4011973816621555
17953	6.635042	5.6455164	3.4011973816621555
8796	7.30912	6.3721876	3.4011973816621555
23846	7.4720416	5.5167055	3.4011973816621555
14263	8.085397	6.0864677	3.4011973816621555
39391	7.2635326	6.1833477	3.367295829986474
59890	6.670787	5.0573688	3.367295829986474
64851	6.999536	5.6556554	3.367295829986474
35946	6.6825643	5.690131	3.367295829986474
76632	8.6393585	6.3074603	3.367295829986474
41143	6.4689603	5.751771	3.367295829986474
3526	7.6233406	7.0264015	3.367295829986474
2114	8.187598	6.3161397	3.332204510175204
36352	6.469334	5.0522733	3.332204510175204
41138	7.287628	6.010122	3.332204510175204
3534	7.7601485	7.3247604	3.332204510175204
56794	7.58612	6.76494	3.332204510175204
2212	7.7019157	6.223253	3.332204510175204
41191	5.897664	5.5787416	3.332204510175204
37197	6.400287	5.6938124	3.332204510175204
37224	6.549754	5.6439185	3.332204510175204
56764	7.576784	6.093269	3.295836866004329
46853	6.244059	4.585136	3.295836866004329
27878	6.681252	6.0239906	3.295836866004329
37286	6.661382	6.2234607	3.295836866004329
41171	7.2860136	5.4543543	3.295836866004329
35901	6.8119736	5.4140043	3.295836866004329
14253	7.8990173	5.7924733	3.295836866004329
9377	7.7731047	6.935284	3.295836866004329
28910	6.7857223	6.007424	3.295836866004329
2800	6.9915624	6.744645	3.295836866004329
20017	6.216146	5.3035793	3.295836866004329
6904	7.5702577	6.257768	3.295836866004329
35923	5.5844097	3.7223418	3.258096538021482
14032	7.0329256	6.1082006	3.258096538021482
13028	6.6787133	5.152217	3.258096538021482
66775	8.99418	6.365415	3.258096538021482
9376	8.584542	6.197036	3.258096538021482
41880	6.8737426	6.394124	3.258096538021482
8402	7.63659	6.946929	3.258096538021482
41136	7.9941144	6.5841317	3.258096538021482
2108	7.3435245	5.82634	3.258096538021482
13079	6.4415016	5.053287	3.258096538021482
33809	6.342922	5.319268	3.258096538021482
15048	7.5088873	6.557731	3.258096538021482
33785	6.781411	5.524604	3.258096538021482
41147	6.780886	6.7519517	3.2188758248682006
37873	6.055575	5.2031417	3.2188758248682006
14231	8.941232	7.123475	3.2188758248682006
2778	7.0937314	7.2412014	3.2188758248682006
14271	8.243592	6.3408904	3.2188758248682006
64911	7.499433	5.114126	3.1780538303479458
9438	8.225069	5.803577	3.1780538303479458
22502	6.2822714	5.6769094	3.1780538303479458
33749	6.9281354	6.9402447	3.1780538303479458
71133	9.042771	5.4829392	3.1780538303479458
27909	6.1866355	5.685892	3.1780538303479458
31762	6.517575	5.4611197	3.1780538303479458
46866	5.811652	4.3518963	3.1780538303479458
38640	7.803877	6.6723843	3.1780538303479458
23941	6.7576337	5.5104127	3.1780538303479458
9382	7.7364483	5.774665	3.1354942159291497
3503	7.5553465	7.2935357	3.1354942159291497
76717	7.467943	4.712625	3.1354942159291497
22482	7.293003	5.8539734	3.1354942159291497
46855	5.6483274	4.037907	3.1354942159291497
4810	6.04576	5.304576	3.1354942159291497
20099	6.6822367	6.316833	3.091042453358316
28878	6.775907	6.085479	3.091042453358316
2115	7.678957	6.4133525	3.091042453358316
15021	7.6482134	6.191814	3.091042453358316
23850	6.7807174	6.209402	3.091042453358316
37819	6.235272	4.4999666	3.091042453358316
66822	8.218382	6.6612163	3.091042453358316
8473	7.5098042	6.492068	3.044522437723423
39581	7.8266683	6.0759835	3.044522437723423
37229	7.203509	6.229077	3.044522437723423
14282	8.497876	6.056635	3.044522437723423
36401	6.1720576	4.2750726	3.044522437723423
2774	6.58135	6.924092	3.044522437723423
29940	7.261672	5.9923778	3.044522437723423
15093	8.207919	6.9379287	3.044522437723423
24021	6.7933903	5.550669	3.044522437723423
22186	6.935539	5.8963118	3.044522437723423
39957	7.3478923	6.05933	3.044522437723423
39937	7.793897	6.2997766	3.044522437723423
9370	7.1495404	6.384538	3.044522437723423
