# Supplementary material for: Multi-modal generative modeling for joint analysis of single-cell T cell receptor and gene expression data
Source: Nat Commun. 2024 Jul 3;15:5577. doi: 10.1038/s41467-024-49806-9 (PMC11220149; doi:10.1038/s41467-024-49806-9)
Supplement: Supplementary file 9 — Source Data [file 41467_2024_49806_MOESM9_ESM.zip › SourceData/s15b.csv]

clonotype	expansion	purity	clone_type
37202	616	96.5909090909091
37196	577	98.78682842287695
9372	516	99.6124031007752
23822	345	99.42028985507247
28841	272	100.0
39393	266	98.87218045112782
28845	210	98.09523809523809
27120	195	84.1025641025641
23818	195	94.87179487179486
41137	194	95.87628865979381
4795	177	94.35028248587571
3492	171	97.07602339181285
41139	167	98.20359281437125
56758	156	76.28205128205127
35887	154	98.05194805194806
8405	149	97.31543624161074
8401	143	100.0
37195	142	97.1830985915493
28872	138	98.55072463768117
14031	135	91.85185185185185
39403	135	100.0
27851	132	86.36363636363636
14222	127	99.21259842519686
59795	124	57.25806451612904	diverse
14225	124	98.38709677419355
10031	123	99.1869918699187
56756	122	71.31147540983606
19999	118	96.61016949152543
8395	113	97.34513274336283
27128	113	95.57522123893806
76504	110	73.63636363636363
39399	110	96.36363636363636
2773	106	100.0
14216	105	99.04761904761905
22469	104	100.0
41153	104	97.11538461538461
23832	101	98.01980198019803
4799	91	51.64835164835166	diverse
37785	87	96.55172413793103
14220	87	97.70114942528735
19979	85	100.0
28843	84	97.61904761904762
9379	83	100.0
41140	79	100.0
39394	78	100.0
37797	73	97.26027397260275
33744	73	98.63013698630137
14039	72	97.22222222222221
37809	70	90.0
41175	70	100.0	pure
28900	67	94.02985074626866
39390	65	98.46153846153847
41156	65	93.84615384615384
76509	63	57.14285714285714	diverse
0	63	100.0	pure
38638	63	96.82539682539682
41162	62	98.38709677419355
19964	62	96.7741935483871
33754	59	91.52542372881356
37800	58	98.27586206896551
37207	57	98.24561403508771
15039	56	98.21428571428571
14246	56	96.42857142857143
66771	56	96.42857142857143
37818	56	98.21428571428571
41157	55	100.0
28887	54	100.0
15035	54	98.14814814814815
4804	54	94.44444444444444
30573	54	100.0
28849	54	100.0
64850	54	96.29629629629629
9386	53	100.0
10042	53	98.11320754716981
39392	53	100.0
37204	52	96.15384615384616
8394	51	92.15686274509804
13019	50	98.0
39934	50	62.0
8419	50	100.0
41174	50	98.0
39929	49	77.55102040816327
14279	49	97.95918367346938
37815	48	97.91666666666666
2793	47	100.0
28914	46	100.0
30576	46	97.82608695652173
130	45	84.44444444444444
33743	45	95.55555555555556
62883	44	68.18181818181817
23847	44	100.0
3522	44	100.0	pure
9385	43	100.0	pure
3543	43	81.3953488372093
8507	43	100.0
41209	43	100.0
27130	42	100.0
6865	42	92.85714285714286
39923	40	57.49999999999999	diverse
9390	38	100.0
17799	38	100.0
30602	38	89.47368421052632
23825	38	92.10526315789474
24905	38	73.68421052631578
19977	37	78.37837837837837
9393	37	100.0
27854	37	91.8918918918919
14242	37	70.27027027027027
56739	36	69.44444444444444
9411	36	100.0
9473	36	97.22222222222221
31680	35	94.28571428571428
37859	35	100.0
2145	35	71.42857142857143
19962	34	94.11764705882352
23821	34	85.29411764705883
42179	34	97.05882352941177
62892	34	76.47058823529412
15020	33	96.96969696969697
74468	33	87.87878787878788
41179	33	96.96969696969697
30629	33	96.96969696969697
33756	33	96.96969696969697
79506	32	71.875
2203	32	56.25	diverse
37205	32	100.0
36353	32	96.875
33752	32	62.5
76558	31	83.87096774193549
10028	31	61.29032258064516
31826	31	77.41935483870968
37885	31	87.09677419354838
3493	31	96.7741935483871
41177	31	93.54838709677419
37218	31	100.0
38657	30	50.0	diverse
17953	30	96.66666666666667
8796	30	96.66666666666667
23846	30	100.0
14263	30	96.66666666666667
39391	29	100.0
59890	29	65.51724137931035
64851	29	100.0
35946	29	68.96551724137932
76632	29	72.41379310344827
41143	29	100.0	pure
3526	29	93.10344827586206
2114	28	96.42857142857143
36352	28	78.57142857142857
41138	28	100.0
3534	28	100.0
56794	28	71.42857142857143
2212	28	82.14285714285714
41191	28	96.42857142857143
37197	28	92.85714285714286
37224	28	100.0
56764	27	55.55555555555556	diverse
46853	27	100.0
27878	27	96.29629629629629
37286	27	100.0
41171	27	88.88888888888889
35901	27	92.5925925925926
14253	27	100.0
9377	27	100.0
28910	27	92.5925925925926
2800	27	96.29629629629629
20017	27	100.0
6904	27	96.29629629629629
35923	26	96.15384615384616
14032	26	96.15384615384616
13028	26	96.15384615384616
66775	26	80.76923076923077
9376	26	100.0
41880	26	69.23076923076923
8402	26	80.76923076923077
41136	26	84.61538461538461
2108	26	73.07692307692307
13079	26	96.15384615384616
33809	26	100.0
15048	26	92.3076923076923
33785	26	100.0
41147	25	92.0
37873	25	92.0
14231	25	100.0	pure
2778	25	100.0	pure
14271	25	96.0
64911	24	95.83333333333334
9438	24	100.0	pure
22502	24	50.0	diverse
33749	24	58.333333333333336	diverse
71133	24	70.83333333333334
27909	24	100.0	pure
31762	24	100.0
46866	24	100.0
38640	24	100.0
23941	24	100.0
9382	23	100.0
3503	23	91.30434782608695
76717	23	69.56521739130434
22482	23	82.6086956521739
46855	23	100.0
4810	23	100.0
20099	22	59.09090909090909
28878	22	100.0
2115	22	86.36363636363636
15021	22	100.0
23850	22	100.0
37819	22	95.45454545454545
66822	22	95.45454545454545
8473	21	90.47619047619048
39581	21	100.0
37229	21	100.0
14282	21	100.0
36401	21	100.0
2774	21	95.23809523809523
29940	21	100.0
15093	21	90.47619047619048
24021	21	52.38095238095239	diverse
22186	21	90.47619047619048
39957	21	95.23809523809523
39937	21	95.23809523809523
9370	21	100.0	pure
27197	20	90.0
48726	20	90.0
31783	20	80.0
3615	20	100.0
31739	20	50.0
41160	20	70.0
66818	20	85.0
34288	20	55.00000000000001
24923	20	85.0
9410	20	100.0
33789	20	95.0
38676	20	90.0
41909	19	100.0
14034	19	100.0
33788	19	100.0
2181	19	73.68421052631578
39600	19	89.47368421052632
9424	19	100.0
9375	19	94.73684210526315
37220	19	94.73684210526315
14311	19	100.0
2109	19	89.47368421052632
2837	19	94.73684210526315
31689	18	72.22222222222221
59857	18	66.66666666666666
10052	18	83.33333333333334
70995	18	94.44444444444444
35891	18	100.0
151	18	61.111111111111114
14323	18	94.44444444444444
2121	18	100.0
14219	18	100.0
41184	18	100.0
71340	18	50.0
20151	18	100.0
30678	18	83.33333333333334
13159	18	83.33333333333334
9484	18	100.0
41180	17	100.0
41186	17	94.11764705882352
35878	17	100.0
33799	17	100.0
14359	17	100.0
9408	17	100.0
14060	17	94.11764705882352
53437	16	75.0
76498	16	62.5
9463	16	81.25
29936	16	93.75
41142	16	100.0
2816	16	100.0
14240	16	100.0
27297	16	62.5
15000	16	100.0
71047	16	93.75
2195	16	100.0
35890	16	100.0
46970	16	62.5
41141	16	100.0
2784	15	100.0
76584	15	60.0
41183	15	100.0
10085	15	100.0
35927	15	100.0
41216	15	86.66666666666667
41173	15	60.0
76489	15	53.333333333333336
24059	15	86.66666666666667
20182	15	86.66666666666667
39592	15	86.66666666666667
37811	15	73.33333333333333
23858	15	100.0
13074	15	80.0
2124	15	100.0
15006	15	100.0
28890	15	66.66666666666666
56780	15	53.333333333333336
28868	15	100.0
71082	15	53.333333333333336
8536	15	86.66666666666667
74711	15	93.33333333333333
36411	15	93.33333333333333
8421	15	100.0
76750	14	85.71428571428571
8435	14	92.85714285714286
8416	14	92.85714285714286
33801	14	100.0
4512	14	100.0
41190	14	92.85714285714286
30065	14	100.0
30626	14	100.0
28998	14	64.28571428571429
48817	14	92.85714285714286
44398	14	85.71428571428571
27278	14	100.0
28889	14	100.0
56804	14	50.0
56819	14	71.42857142857143
35881	13	100.0
15091	13	100.0
53419	13	100.0
14247	13	92.3076923076923
10058	13	100.0
31775	13	53.84615384615385
37198	13	100.0
49089	13	100.0
37865	13	53.84615384615385
37351	13	100.0
59930	13	76.92307692307693
41261	13	92.3076923076923
66787	13	92.3076923076923
24904	13	69.23076923076923
76745	13	76.92307692307693
13033	13	92.3076923076923
23908	13	100.0
56873	13	61.53846153846154
57179	13	84.61538461538461
2844	12	100.0
39409	12	100.0
38681	12	91.66666666666666
39630	12	91.66666666666666
42181	12	100.0
53619	12	58.333333333333336
30590	12	58.333333333333336
71264	12	100.0
39417	12	100.0
9412	12	83.33333333333334
56806	12	75.0
29964	12	91.66666666666666
38727	12	100.0
65047	12	100.0
8430	12	91.66666666666666
4500	12	100.0
76603	12	66.66666666666666
53566	12	83.33333333333334
37270	12	100.0
40264	12	83.33333333333334
56795	12	66.66666666666666
41154	12	100.0
41149	12	91.66666666666666
23924	12	83.33333333333334
53590	12	91.66666666666666
24953	12	83.33333333333334
15022	12	100.0
31785	12	100.0
23902	12	91.66666666666666
13041	12	100.0
37209	12	100.0
76517	12	83.33333333333334
4974	12	58.333333333333336
41205	12	100.0
33794	12	100.0
33746	12	91.66666666666666
14043	12	91.66666666666666
10045	12	100.0
66827	12	100.0
76597	11	72.72727272727273
4506	11	81.81818181818183
15310	11	100.0
10044	11	100.0
8655	11	100.0
29097	11	90.9090909090909
10081	11	100.0
41288	11	100.0
30315	11	100.0
36465	11	90.9090909090909
14275	11	100.0
33807	11	100.0
56750	11	81.81818181818183
37904	11	90.9090909090909
8489	11	100.0
39395	11	100.0
30730	11	90.9090909090909
30035	11	100.0
14270	11	100.0
9400	11	100.0
56878	11	81.81818181818183
27996	11	100.0
33895	11	100.0
28909	11	100.0
40170	11	72.72727272727273
20291	11	90.9090909090909
67105	11	90.9090909090909
32303	11	54.54545454545454
33829	11	100.0
28949	11	100.0
27289	11	72.72727272727273
28888	11	100.0
13064	11	81.81818181818183
37990	10	90.0
25334	10	90.0
38673	10	100.0
33804	10	60.0
44656	10	100.0
3559	10	100.0
56810	10	50.0
38662	10	80.0
41148	10	60.0
14306	10	100.0
14058	10	100.0
27858	10	70.0
36396	10	100.0
4532	10	80.0
14052	10	90.0
14369	10	100.0
57496	10	50.0
20265	10	80.0
24919	10	70.0
14338	10	100.0
48722	10	100.0
37256	10	100.0
74757	10	90.0
41263	10	100.0
20324	10	90.0
37331	10	100.0
10060	10	60.0
76546	10	90.0
56771	10	50.0
56778	10	70.0
2854	10	100.0
2112	10	80.0
3497	10	100.0
23879	10	70.0
39969	10	100.0
28176	10	80.0
28928	10	100.0
32080	9	88.88888888888889
29956	9	88.88888888888889
40019	9	100.0
8457	9	100.0
38675	9	100.0
38678	9	88.88888888888889
8454	9	100.0
39411	9	100.0
33912	9	100.0
20097	9	88.88888888888889
31928	9	55.55555555555556
41328	9	55.55555555555556
3502	9	100.0
37926	9	100.0
39418	9	100.0
5004	9	100.0
74466	9	100.0
9444	9	100.0
76592	9	77.77777777777779
37860	9	100.0
7	9	55.55555555555556
14063	9	100.0
74463	9	100.0
157	9	100.0
41198	9	100.0
29942	9	100.0
56941	9	66.66666666666666
65270	9	88.88888888888889
28109	9	88.88888888888889
37203	9	88.88888888888889
47015	9	55.55555555555556
9594	9	100.0
27964	9	77.77777777777779
14235	9	100.0
14074	9	100.0
2932	9	100.0
38643	9	100.0
29949	9	66.66666666666666
40029	9	66.66666666666666
27884	9	100.0
31740	9	100.0
47185	9	100.0
14109	9	77.77777777777779
35897	9	100.0
57524	9	77.77777777777779
56801	9	66.66666666666666
30052	9	100.0
76620	9	77.77777777777779
59789	9	55.55555555555556
9405	9	100.0
9712	9	100.0
39991	9	88.88888888888889
37921	9	100.0
39450	9	100.0
4862	9	100.0
57077	9	66.66666666666666
27274	9	88.88888888888889
59827	9	88.88888888888889
2823	9	100.0
47091	8	87.5
14035	8	100.0
9495	8	75.0
29991	8	100.0
38836	8	87.5
13240	8	100.0
10049	8	62.5
19011	8	62.5
958	8	100.0
31815	8	75.0
8464	8	100.0
76796	8	87.5
20275	8	100.0
578	8	87.5
34695	8	75.0
92	8	100.0
65158	8	100.0
27172	8	87.5
454	8	62.5
66828	8	75.0
27199	8	87.5
8512	8	75.0
23890	8	100.0
72096	8	50.0
76508	8	50.0
31742	8	100.0
66927	8	87.5
20168	8	62.5
37248	8	100.0
2830	8	87.5
71180	8	100.0
42196	8	100.0
41951	8	100.0
76773	8	75.0
13103	8	87.5
14064	8	87.5
56742	8	50.0
68722	8	50.0
29958	8	100.0
56779	8	37.5
68749	8	75.0
76776	8	37.5
76493	8	50.0
38811	8	87.5
31991	8	100.0
29971	8	87.5
41246	8	87.5
15255	8	100.0
76578	8	100.0
31899	7	85.71428571428571
32206	7	85.71428571428571
27879	7	71.42857142857143
56936	7	71.42857142857143
41163	7	100.0
74546	7	100.0
8482	7	85.71428571428571
67187	7	85.71428571428571
57344	7	57.14285714285714
27872	7	100.0
20325	7	100.0
41507	7	100.0
9443	7	85.71428571428571
66770	7	85.71428571428571
56905	7	42.857142857142854
60135	7	57.14285714285714
12656	7	85.71428571428571
27933	7	85.71428571428571
27453	7	57.14285714285714
47108	7	100.0
66786	7	85.71428571428571
37963	7	100.0
28873	7	57.14285714285714
2786	7	100.0
24911	7	100.0
71021	7	100.0
56843	7	57.14285714285714
38807	7	85.71428571428571
17923	7	57.14285714285714
57506	7	57.14285714285714
4554	7	100.0
14050	7	100.0
59815	7	100.0
35971	7	71.42857142857143
71547	7	57.14285714285714
9512	7	100.0
57088	7	71.42857142857143
36639	7	100.0
38746	7	100.0
37341	7	85.71428571428571
33798	7	100.0
33899	7	100.0
76605	7	57.14285714285714
332	7	100.0
23870	7	100.0
17985	7	85.71428571428571
48981	7	100.0
8442	7	85.71428571428571
20087	7	57.14285714285714
20073	7	100.0
57568	7	71.42857142857143
60214	7	85.71428571428571
38003	7	100.0
76723	7	71.42857142857143
4493	7	85.71428571428571
9380	7	100.0
39586	7	100.0
2310	7	100.0
44406	7	85.71428571428571
36477	7	100.0
20690	7	57.14285714285714
56881	7	71.42857142857143
37856	7	100.0
36549	7	100.0
28016	7	85.71428571428571
29034	7	71.42857142857143
56860	7	71.42857142857143
40122	7	57.14285714285714
221	7	57.14285714285714
53360	7	85.71428571428571
41258	7	100.0
37868	7	57.14285714285714
2136	6	50.0
14262	6	100.0
72180	6	83.33333333333334
6893	6	66.66666666666666
53606	6	100.0
6915	6	100.0
67093	6	50.0
12652	6	66.66666666666666
28088	6	66.66666666666666
36458	6	83.33333333333334
25388	6	83.33333333333334
14036	6	83.33333333333334
74646	6	100.0
36437	6	50.0
71125	6	100.0
20011	6	83.33333333333334
66811	6	83.33333333333334
20223	6	66.66666666666666
39607	6	83.33333333333334
32074	6	83.33333333333334
59918	6	83.33333333333334
37776	6	83.33333333333334
56820	6	66.66666666666666
47169	6	100.0
63168	6	83.33333333333334
48767	6	100.0
56903	6	66.66666666666666
32154	6	50.0
28931	6	100.0
63001	6	66.66666666666666
9570	6	100.0
8628	6	100.0
69058	6	50.0
24230	6	83.33333333333334
127	6	66.66666666666666
37854	6	100.0
22121	6	100.0
20077	6	100.0
40207	6	50.0
17930	6	100.0
24945	6	100.0
3126	6	100.0
23128	6	100.0
30003	6	100.0
37240	6	83.33333333333334
32648	6	100.0
41255	6	100.0
38047	6	66.66666666666666
38703	6	83.33333333333334
530	6	50.0
31716	6	50.0
14332	6	100.0
38655	6	100.0
33767	6	50.0
13080	6	100.0
37210	6	100.0
41219	6	100.0
53418	6	83.33333333333334
10329	6	66.66666666666666
62886	6	83.33333333333334
22563	6	100.0
57076	6	50.0
60331	6	50.0
41192	6	100.0
47089	6	100.0
33795	6	66.66666666666666
24541	6	83.33333333333334
10043	6	100.0
25072	6	100.0
10038	6	100.0
10095	6	83.33333333333334
2855	6	100.0
35883	6	100.0
65486	6	100.0
3006	6	100.0
35896	6	100.0
20602	6	100.0
53988	6	100.0
40337	6	66.66666666666666
35912	6	83.33333333333334
49211	6	83.33333333333334
13101	6	100.0
57227	6	83.33333333333334
9395	6	100.0
76657	6	83.33333333333334
66459	6	66.66666666666666
8598	6	100.0
22368	6	66.66666666666666
27862	6	83.33333333333334
9694	6	100.0
31981	6	100.0
8531	6	83.33333333333334
38020	6	100.0
22532	6	100.0
60133	6	83.33333333333334
13076	6	50.0
25227	6	83.33333333333334
39402	6	83.33333333333334
5418	6	100.0
28953	6	100.0
8412	5	100.0
22507	5	80.0
23911	5	100.0
3067	5	100.0
13200	5	80.0
69475	5	80.0
41150	5	100.0
37308	5	100.0
32052	5	100.0
76663	5	80.0
41159	5	100.0
14417	5	100.0
8517	5	100.0
65	5	80.0
30860	5	80.0
70998	5	60.0
23979	5	80.0
77043	5	80.0
16207	5	80.0
4543	5	80.0
38850	5	100.0
66790	5	80.0
14248	5	80.0
38875	5	100.0
38877	5	60.0
37900	5	100.0
22999	5	60.0
33848	5	60.0
22070	5	80.0
2209	5	60.0
41453	5	100.0
44950	5	40.0
35915	5	80.0
13029	5	80.0
57177	5	40.0
57131	5	60.0
2860	5	100.0
63815	5	100.0
10090	5	80.0
2142	5	100.0
30596	5	100.0
2876	5	80.0
2935	5	100.0
56800	5	80.0
74538	5	100.0
76539	5	60.0
39941	5	100.0
57166	5	60.0
42184	5	100.0
76533	5	100.0
57592	5	60.0
41939	5	100.0
22910	5	80.0
6936	5	100.0
2853	5	100.0
25119	5	60.0
29996	5	100.0
23880	5	100.0
47195	5	100.0
65167	5	100.0
68378	5	60.0
9667	5	100.0
47447	5	100.0
2838	5	100.0
3491	5	100.0
47069	5	100.0
76871	5	60.0
8930	5	100.0
67292	5	100.0
48853	5	60.0
65457	5	100.0
66900	5	100.0
56996	5	60.0
22162	5	100.0
30585	5	60.0
15194	5	40.0
22854	5	60.0
30617	5	100.0
39595	5	100.0
34027	5	100.0
2300	5	100.0
40047	5	100.0
38651	5	60.0
39602	5	80.0
66844	5	100.0
29025	5	100.0
71838	5	80.0
37265	5	100.0
63033	5	60.0
30023	5	100.0
39591	5	100.0
15178	5	80.0
53404	5	100.0
32251	5	100.0
39396	5	80.0
160	5	60.0
40070	5	60.0
47799	5	80.0
22859	5	100.0
30570	5	100.0
68324	5	80.0
68950	5	60.0
40077	5	80.0
31976	5	80.0
29423	5	100.0
37200	5	100.0
25339	5	100.0
74615	5	100.0
12625	5	100.0
31969	5	60.0
20252	5	80.0
41613	5	100.0
38684	5	100.0
38691	5	60.0
47841	5	80.0
33768	5	80.0
71261	5	80.0
71113	5	80.0
10532	5	100.0
71118	5	60.0
29051	5	100.0
4490	5	100.0
71286	5	100.0
2248	5	80.0
31693	5	60.0
38772	5	80.0
3571	5	60.0
14081	5	80.0
56869	5	60.0
32903	5	100.0
56945	5	100.0
80279	5	80.0
39617	5	100.0
37850	5	80.0
40175	5	40.0
10905	5	60.0
2274	5	100.0
41233	5	100.0
14333	5	80.0
3527	5	60.0
44476	5	80.0
71032	5	60.0
2268	5	60.0
10732	4	100.0
8612	4	100.0
44963	4	100.0
63389	4	75.0
31895	4	50.0
30170	4	75.0
69097	4	75.0
44981	4	50.0
9387	4	100.0
43344	4	75.0
44945	4	75.0
33773	4	100.0
37986	4	75.0
10053	4	50.0
30639	4	50.0
37213	4	100.0
37264	4	50.0
4498	4	75.0
67419	4	100.0
22593	4	100.0
49150	4	100.0
8842	4	100.0
37223	4	100.0
4956	4	100.0
57331	4	50.0
40263	4	50.0
30024	4	50.0
72567	4	100.0
18243	4	100.0
14319	4	50.0
22557	4	75.0
76817	4	50.0
72581	4	75.0
5000	4	100.0
37276	4	50.0
31671	4	50.0
30044	4	75.0
53915	4	50.0
40390	4	75.0
76512	4	100.0
76500	4	100.0
67305	4	75.0
37455	4	100.0
12777	4	100.0
63893	4	100.0
76595	4	100.0
57106	4	75.0
40487	4	75.0
8901	4	75.0
4843	4	100.0
37532	4	100.0
4576	4	100.0
22767	4	100.0
40480	4	75.0
76684	4	75.0
10987	4	100.0
54063	4	75.0
5029	4	50.0
39952	4	100.0
20842	4	50.0
69024	4	50.0
12606	4	50.0
43191	4	75.0
45118	4	100.0
37876	4	50.0
28223	4	75.0
56821	4	50.0
45101	4	50.0
45094	4	50.0
153	4	100.0
23003	4	75.0
30131	4	100.0
56807	4	50.0
56803	4	75.0
30143	4	100.0
68635	4	50.0
56789	4	75.0
18465	4	50.0
40049	4	100.0
31801	4	100.0
45259	4	100.0
28293	4	75.0
5036	4	100.0
63598	4	75.0
25257	4	75.0
17806	4	75.0
31759	4	100.0
76884	4	75.0
14265	4	75.0
22517	4	50.0
31769	4	75.0
31800	4	100.0
45215	4	100.0
67152	4	75.0
56930	4	75.0
14245	4	100.0
22498	4	75.0
57438	4	50.0
40083	4	50.0
14228	4	100.0
40617	4	100.0
8481	4	75.0
37413	4	100.0
6964	4	75.0
38855	4	75.0
28028	4	100.0
15337	4	100.0
59839	4	75.0
63128	4	75.0
38824	4	75.0
38315	4	50.0
41295	4	100.0
46836	4	100.0
29107	4	75.0
9548	4	100.0
32096	4	50.0
77492	4	100.0
39606	4	100.0
44693	4	50.0
3702	4	50.0
29103	4	50.0
39590	4	75.0
13253	4	100.0
13457	4	100.0
19225	4	100.0
38888	4	75.0
2798	4	100.0
33917	4	100.0
2792	4	75.0
38213	4	50.0
9497	4	100.0
39695	4	100.0
33906	4	50.0
41334	4	100.0
72940	4	75.0
23899	4	100.0
44793	4	50.0
3809	4	100.0
24393	4	100.0
2208	4	75.0
65141	4	100.0
29155	4	75.0
75684	4	75.0
49735	4	100.0
46887	4	75.0
29148	4	75.0
33943	4	75.0
38255	4	100.0
2326	4	100.0
9601	4	100.0
71615	4	75.0
24120	4	100.0
38648	4	75.0
10304	4	50.0
38644	4	75.0
74741	4	50.0
49894	4	100.0
34	4	50.0
47130	4	100.0
15536	4	100.0
41217	4	75.0
58660	4	50.0
38788	4	100.0
24175	4	100.0
41164	4	75.0
28964	4	100.0
39422	4	100.0
41953	4	100.0
58001	4	100.0
60137	4	100.0
44473	4	50.0
27860	4	100.0
69123	4	50.0
71688	4	100.0
64965	4	100.0
60395	4	75.0
34971	4	75.0
60166	4	100.0
2357	4	75.0
9621	4	75.0
32144	4	75.0
57896	4	50.0
24269	4	100.0
71104	4	50.0
24262	4	100.0
42218	4	75.0
29077	4	100.0
41265	4	75.0
71127	4	50.0
15274	4	75.0
38709	4	50.0
64998	4	50.0
39485	4	100.0
47763	4	75.0
5835	4	75.0
10132	4	50.0
32386	4	75.0
32541	4	100.0
60362	4	75.0
10084	4	100.0
9430	4	100.0
39001	4	100.0
33007	4	100.0
48905	4	100.0
9439	4	100.0
8521	4	100.0
46953	4	100.0
28129	4	25.0
72005	4	75.0
9450	4	100.0
9458	4	100.0
14054	4	100.0
38989	4	100.0
48889	4	75.0
15399	4	100.0
41367	4	75.0
60356	4	50.0
36778	4	100.0
8539	4	100.0
30206	4	100.0
2	4	75.0
80028	4	50.0
60601	4	75.0
50188	4	100.0
10063	4	75.0
10047	4	50.0
25562	4	100.0
80032	4	75.0
9418	4	100.0
8558	4	75.0
2896	4	100.0
13110	4	100.0
34568	4	75.0
10033	4	100.0
51819	4	75.0
364	4	50.0
8488	4	50.0
10093	4	100.0
38194	4	100.0
2804	4	100.0
35904	4	100.0
21361	4	50.0
2818	4	100.0
38939	4	75.0
88	4	50.0
9482	4	75.0
71526	4	50.0
9478	4	100.0
13181	4	100.0
2139	4	50.0
33894	4	50.0
33877	4	75.0
24073	3	100.0
2953	3	100.0
25048	3	66.66666666666666
42884	3	66.66666666666666
22739	3	66.66666666666666
31720	3	66.66666666666666
10078	3	33.33333333333333
24088	3	66.66666666666666
29053	3	100.0
13575	3	100.0
44391	3	100.0
33288	3	100.0
32271	3	100.0
40200	3	100.0
14401	3	100.0
38707	3	100.0
38914	3	100.0
3070	3	100.0
18052	3	66.66666666666666
47599	3	100.0
2956	3	100.0
38663	3	100.0
44357	3	66.66666666666666
20394	3	33.33333333333333
9808	3	100.0
20391	3	100.0
45479	3	66.66666666666666
38641	3	33.33333333333333
24126	3	100.0
32232	3	66.66666666666666
50407	3	66.66666666666666
24133	3	100.0
3051	3	100.0
11023	3	66.66666666666666
61475	3	100.0
76633	3	100.0
28996	3	33.33333333333333
10339	3	100.0
24130	3	100.0
27126	3	66.66666666666666
45462	3	100.0
38919	3	100.0
14411	3	100.0
76807	3	66.66666666666666
24121	3	100.0
2809	3	100.0
29016	3	100.0
29416	3	66.66666666666666
41553	3	33.33333333333333
32461	3	100.0
50388	3	66.66666666666666
27334	3	100.0
38637	3	100.0
58318	3	66.66666666666666
37630	3	66.66666666666666
57170	3	33.33333333333333
24030	3	100.0
63674	3	100.0
58096	3	66.66666666666666
2851	3	100.0
30823	3	66.66666666666666
40256	3	100.0
71318	3	100.0
58490	3	33.33333333333333
76590	3	66.66666666666666
38809	3	66.66666666666666
8994	3	100.0
23919	3	100.0
58483	3	66.66666666666666
22772	3	66.66666666666666
32388	3	100.0
71365	3	100.0
20521	3	66.66666666666666
32425	3	100.0
40272	3	100.0
20449	3	100.0
10979	3	66.66666666666666
3162	3	100.0
30699	3	66.66666666666666
14377	3	100.0
49349	3	100.0
7213	3	66.66666666666666
23849	3	100.0
58011	3	66.66666666666666
30698	3	100.0
23947	3	100.0
13627	3	66.66666666666666
38856	3	66.66666666666666
57257	3	66.66666666666666
25018	3	100.0
4515	3	100.0
2973	3	100.0
14451	3	100.0
71562	3	66.66666666666666
39010	3	100.0
29363	3	66.66666666666666
25034	3	100.0
4496	3	100.0
53347	3	100.0
18184	3	100.0
58135	3	66.66666666666666
53936	3	100.0
71482	3	66.66666666666666
45469	3	66.66666666666666
38775	3	66.66666666666666
38778	3	100.0
69756	3	66.66666666666666
4501	3	100.0
76673	3	66.66666666666666
38781	3	66.66666666666666
38941	3	100.0
38784	3	100.0
50118	3	66.66666666666666
40244	3	66.66666666666666
13450	3	66.66666666666666
4508	3	100.0
72414	3	100.0
47303	3	100.0
29149	3	100.0
38997	3	66.66666666666666
35004	3	66.66666666666666
49660	3	100.0
57346	3	66.66666666666666
39703	3	100.0
84	3	100.0
2161	3	100.0
2157	3	33.33333333333333
3850	3	33.33333333333333
39962	3	100.0
9492	3	100.0
10594	3	66.66666666666666
39959	3	100.0
14157	3	100.0
2150	3	100.0
14033	3	100.0
37938	3	100.0
41639	3	100.0
14150	3	100.0
18472	3	66.66666666666666
57731	3	100.0
2134	3	100.0
22693	3	100.0
37971	3	66.66666666666666
37919	3	100.0
2172	3	66.66666666666666
2119	3	66.66666666666666
2175	3	66.66666666666666
57500	3	100.0
13013	3	100.0
10548	3	66.66666666666666
39997	3	100.0
39664	3	100.0
61993	3	66.66666666666666
2216	3	100.0
44777	3	100.0
78	3	100.0
3802	3	66.66666666666666
23001	3	66.66666666666666
13022	3	100.0
13023	3	100.0
2200	3	100.0
6950	3	100.0
37905	3	100.0
13026	3	100.0
45086	3	33.33333333333333
9502	3	100.0
13167	3	100.0
57570	3	66.66666666666666
9549	3	100.0
55480	3	100.0
31970	3	100.0
67644	3	100.0
50655	3	66.66666666666666
9414	3	66.66666666666666
41621	3	100.0
27252	3	100.0
16223	3	100.0
63308	3	100.0
57652	3	66.66666666666666
57631	3	66.66666666666666
66078	3	66.66666666666666
38092	3	100.0
7383	3	100.0
9406	3	100.0
44943	3	100.0
18576	3	66.66666666666666
20084	3	66.66666666666666
63316	3	66.66666666666666
44934	3	100.0
9371	3	100.0
68545	3	66.66666666666666
4083	3	33.33333333333333
39784	3	100.0
23186	3	100.0
57712	3	100.0
30653	3	66.66666666666666
37995	3	66.66666666666666
47466	3	66.66666666666666
24482	3	100.0
39756	3	66.66666666666666
10735	3	100.0
38009	3	100.0
63270	3	66.66666666666666
39768	3	100.0
31900	3	100.0
61811	3	100.0
38018	3	100.0
33008	3	100.0
57603	3	33.33333333333333
20035	3	66.66666666666666
16239	3	100.0
20128	3	66.66666666666666
32929	3	100.0
18760	3	100.0
41756	3	66.66666666666666
28950	3	66.66666666666666
77674	3	66.66666666666666
10384	3	66.66666666666666
44534	3	66.66666666666666
44535	3	33.33333333333333
10390	3	66.66666666666666
10391	3	100.0
3518	3	33.33333333333333
39467	3	100.0
3528	3	66.66666666666666
10403	3	66.66666666666666
47336	3	66.66666666666666
40117	3	66.66666666666666
39477	3	100.0
27161	3	66.66666666666666
71138	3	100.0
39489	3	100.0
76902	3	100.0
9675	3	100.0
24239	3	100.0
2470	3	66.66666666666666
71164	3	66.66666666666666
63007	3	66.66666666666666
47559	3	66.66666666666666
44472	3	66.66666666666666
43055	3	100.0
62922	3	66.66666666666666
29440	3	66.66666666666666
62933	3	100.0
22872	3	100.0
41566	3	100.0
2494	3	100.0
14303	3	66.66666666666666
57365	3	66.66666666666666
18278	3	66.66666666666666
2491	3	100.0
45266	3	66.66666666666666
39433	3	100.0
22886	3	66.66666666666666
44515	3	100.0
39440	3	100.0
68716	3	100.0
174	3	66.66666666666666
27321	3	33.33333333333333
44579	3	66.66666666666666
3748	3	66.66666666666666
2299	3	66.66666666666666
37834	3	100.0
57470	3	66.66666666666666
57474	3	33.33333333333333
10515	3	66.66666666666666
3722	3	100.0
2276	3	100.0
39623	3	100.0
49541	3	66.66666666666666
23276	3	66.66666666666666
39629	3	100.0
39632	3	100.0
2259	3	100.0
20238	3	100.0
51892	3	100.0
18413	3	66.66666666666666
24367	3	100.0
40010	3	100.0
16260	3	66.66666666666666
9557	3	100.0
18390	3	100.0
28862	3	100.0
20310	3	66.66666666666666
60297	3	100.0
44580	3	100.0
16305	3	100.0
30812	3	66.66666666666666
2402	3	100.0
40094	3	66.66666666666666
57915	3	33.33333333333333
14243	3	66.66666666666666
14238	3	66.66666666666666
27165	3	100.0
28892	3	100.0
37801	3	100.0
2354	3	66.66666666666666
44648	3	100.0
6977	3	100.0
78747	3	100.0
43584	3	100.0
37813	3	100.0
37817	3	100.0
27295	3	100.0
9696	3	100.0
47054	3	100.0
61576	3	66.66666666666666
675	3	100.0
26592	3	66.66666666666666
45771	3	33.33333333333333
42213	3	100.0
15302	3	66.66666666666666
25576	3	66.66666666666666
41279	3	66.66666666666666
12667	3	66.66666666666666
11208	3	66.66666666666666
26638	3	100.0
41478	3	100.0
40597	3	66.66666666666666
56982	3	66.66666666666666
42223	3	100.0
56987	3	66.66666666666666
22541	3	100.0
8559	3	100.0
46080	3	100.0
36808	3	100.0
42658	3	100.0
69813	3	66.66666666666666
7914	3	33.33333333333333
33791	3	100.0
40635	3	100.0
15032	3	33.33333333333333
56934	3	100.0
22511	3	100.0
30999	3	66.66666666666666
42473	3	66.66666666666666
49090	3	66.66666666666666
8777	3	100.0
8562	3	100.0
37121	3	100.0
41524	3	100.0
5009	3	100.0
36415	3	66.66666666666666
33817	3	100.0
46880	3	100.0
8500	3	100.0
33849	3	100.0
57031	3	33.33333333333333
14567	3	66.66666666666666
37244	3	100.0
890	3	66.66666666666666
37246	3	100.0
25894	3	100.0
41317	3	100.0
48710	3	100.0
34461	3	100.0
49174	3	100.0
57057	3	100.0
4889	3	100.0
34444	3	66.66666666666666
31233	3	100.0
8820	3	66.66666666666666
36001	3	66.66666666666666
932	3	66.66666666666666
36914	3	66.66666666666666
33820	3	100.0
25595	3	33.33333333333333
22560	3	66.66666666666666
60198	3	100.0
37208	3	100.0
41424	3	66.66666666666666
37216	3	100.0
34431	3	66.66666666666666
65467	3	100.0
42421	3	100.0
25614	3	66.66666666666666
40537	3	100.0
26597	3	100.0
60718	3	100.0
8476	3	100.0
36376	3	100.0
33736	3	66.66666666666666
41965	3	66.66666666666666
40708	3	66.66666666666666
22387	3	66.66666666666666
41429	3	100.0
8130	3	100.0
56858	3	66.66666666666666
48504	3	100.0
41144	3	100.0
41894	3	66.66666666666666
26534	3	66.66666666666666
67113	3	66.66666666666666
41222	3	100.0
30849	3	66.66666666666666
75264	3	100.0
41161	3	66.66666666666666
34648	3	66.66666666666666
20889	3	100.0
27870	3	66.66666666666666
41188	3	66.66666666666666
28196	3	66.66666666666666
28200	3	66.66666666666666
61132	3	66.66666666666666
56768	3	66.66666666666666
25437	3	100.0
5229	3	33.33333333333333
69082	3	33.33333333333333
25475	3	66.66666666666666
67073	3	100.0
41169	3	100.0
25419	3	66.66666666666666
67075	3	100.0
41166	3	66.66666666666666
56877	3	100.0
25505	3	66.66666666666666
41460	3	66.66666666666666
5106	3	100.0
20781	3	100.0
36368	3	66.66666666666666
56911	3	100.0
33771	3	66.66666666666666
25537	3	66.66666666666666
20778	3	66.66666666666666
65002	3	100.0
80000	3	66.66666666666666
34359	3	66.66666666666666
36075	3	100.0
41426	3	66.66666666666666
80010	3	100.0
37085	3	100.0
60156	3	100.0
41245	3	66.66666666666666
33766	3	100.0
30096	3	66.66666666666666
56888	3	66.66666666666666
1018	3	100.0
47239	3	100.0
41230	3	100.0
75410	3	66.66666666666666
34160	3	66.66666666666666
27902	3	66.66666666666666
56889	3	66.66666666666666
15054	3	100.0
27906	3	100.0
22478	3	100.0
47151	3	100.0
56898	3	100.0
8734	3	66.66666666666666
34324	3	100.0
61345	3	66.66666666666666
20975	3	66.66666666666666
57093	3	66.66666666666666
47180	3	100.0
46938	3	66.66666666666666
8913	3	66.66666666666666
17969	3	66.66666666666666
63907	3	66.66666666666666
30835	3	66.66666666666666
74685	3	100.0
34011	3	100.0
41910	3	66.66666666666666
47070	3	100.0
15496	3	66.66666666666666
30944	3	100.0
69261	3	66.66666666666666
27992	3	100.0
8451	3	100.0
28083	3	66.66666666666666
35893	3	100.0
401	3	100.0
72520	3	100.0
74978	3	100.0
35900	3	100.0
61361	3	66.66666666666666
8429	3	66.66666666666666
37301	3	100.0
40481	3	33.33333333333333
41497	3	100.0
34028	3	66.66666666666666
34503	3	66.66666666666666
33997	3	100.0
34521	3	66.66666666666666
27364	3	100.0
47052	3	100.0
36576	3	100.0
33948	3	100.0
48786	3	100.0
33947	3	100.0
28034	3	66.66666666666666
28032	3	100.0
60923	3	66.66666666666666
29950	3	100.0
28030	3	100.0
66907	3	100.0
47014	3	100.0
29953	3	66.66666666666666
41486	3	100.0
61405	3	100.0
37388	3	100.0
66397	3	66.66666666666666
61400	3	100.0
34531	3	66.66666666666666
74697	3	66.66666666666666
5583	3	66.66666666666666
29962	3	100.0
15423	3	66.66666666666666
37360	3	100.0
7761	3	66.66666666666666
67254	3	66.66666666666666
48971	3	66.66666666666666
28102	3	100.0
57069	3	66.66666666666666
33865	3	100.0
48877	3	100.0
41337	3	100.0
75004	3	100.0
37293	3	66.66666666666666
743	3	33.33333333333333
15381	3	100.0
32787	2	100.0
27905	2	50.0
36467	2	100.0
74700	2	50.0
9566	2	100.0
34163	2	50.0
15083	2	50.0
24192	2	100.0
25810	2	50.0
54460	2	100.0
9607	2	100.0
24197	2	100.0
57812	2	50.0
13858	2	100.0
27886	2	100.0
67726	2	100.0
7004	2	100.0
9597	2	100.0
33982	2	100.0
5659	2	50.0
55144	2	100.0
24312	2	50.0
34666	2	100.0
54879	2	100.0
7621	2	100.0
53556	2	50.0
53552	2	100.0
3635	2	50.0
33985	2	100.0
66831	2	50.0
66864	2	50.0
33989	2	100.0
71800	2	100.0
26561	2	50.0
9569	2	100.0
75449	2	100.0
55142	2	100.0
73020	2	100.0
47847	2	50.0
24216	2	100.0
53527	2	50.0
57946	2	100.0
15559	2	100.0
36449	2	50.0
3520	2	50.0
26557	2	50.0
57950	2	100.0
71795	2	50.0
17088	2	100.0
25815	2	50.0
3510	2	50.0
73178	2	100.0
26552	2	50.0
33986	2	100.0
18810	2	100.0
15067	2	100.0
24365	2	100.0
24201	2	100.0
77529	2	50.0
38350	2	100.0
44477	2	100.0
77713	2	100.0
49915	2	100.0
57801	2	50.0
24320	2	50.0
36560	2	50.0
44488	2	50.0
66892	2	100.0
54475	2	50.0
24159	2	100.0
48147	2	50.0
16505	2	50.0
36562	2	50.0
53441	2	100.0
75376	2	50.0
73220	2	50.0
26524	2	100.0
24323	2	100.0
53571	2	100.0
36286	2	100.0
34048	2	100.0
71748	2	50.0
27469	2	50.0
24387	2	100.0
28867	2	100.0
34641	2	100.0
27471	2	100.0
53436	2	100.0
28984	2	50.0
49804	2	100.0
57855	2	100.0
75545	2	100.0
36451	2	100.0
26010	2	100.0
34651	2	50.0
36538	2	100.0
53558	2	100.0
33980	2	100.0
28027	2	100.0
44513	2	50.0
77528	2	100.0
44511	2	100.0
71773	2	100.0
49905	2	100.0
5901	2	100.0
44669	2	100.0
27880	2	50.0
9729	2	100.0
46323	2	100.0
55741	2	100.0
44504	2	100.0
55704	2	50.0
26528	2	100.0
44731	2	50.0
32767	2	100.0
57988	2	50.0
3682	2	100.0
34050	2	100.0
53449	2	50.0
54468	2	50.0
77454	2	100.0
3532	2	100.0
77649	2	50.0
48122	2	100.0
44598	2	100.0
13906	2	100.0
44606	2	100.0
73098	2	100.0
3597	2	100.0
25917	2	50.0
6971	2	50.0
34082	2	100.0
35638	2	100.0
44600	2	100.0
24258	2	50.0
77601	2	100.0
27991	2	100.0
75567	2	50.0
3643	2	50.0
18843	2	50.0
6992	2	100.0
57913	2	50.0
66842	2	50.0
47822	2	50.0
44591	2	100.0
74708	2	100.0
27439	2	100.0
75498	2	100.0
27180	2	50.0
53497	2	100.0
38389	2	100.0
3576	2	100.0
34089	2	50.0
3601	2	100.0
38339	2	100.0
71857	2	100.0
54398	2	100.0
27966	2	50.0
54375	2	100.0
18850	2	50.0
36434	2	100.0
75525	2	100.0
44632	2	50.0
27169	2	100.0
34031	2	100.0
44630	2	100.0
26898	2	50.0
3625	2	50.0
73103	2	100.0
47541	2	100.0
57848	2	50.0
44609	2	100.0
3693	2	50.0
44687	2	100.0
27955	2	50.0
74709	2	100.0
54400	2	100.0
38422	2	100.0
38342	2	100.0
28859	2	100.0
57879	2	50.0
32837	2	100.0
34969	2	50.0
73115	2	100.0
15003	2	50.0
44645	2	50.0
24243	2	100.0
54409	2	50.0
73040	2	50.0
36378	2	100.0
32895	2	100.0
53549	2	50.0
9672	2	100.0
7309	2	100.0
3547	2	100.0
34009	2	50.0
6979	2	50.0
3720	2	100.0
75468	2	100.0
38475	2	50.0
9613	2	100.0
47165	2	100.0
24303	2	50.0
27970	2	100.0
73035	2	50.0
36372	2	100.0
49871	2	50.0
14979	2	50.0
34002	2	100.0
3540	2	50.0
67825	2	100.0
57940	2	100.0
24304	2	100.0
44711	2	100.0
36514	2	100.0
27159	2	50.0
28010	2	50.0
75559	2	50.0
54361	2	50.0
28925	2	100.0
6994	2	50.0
26569	2	50.0
44691	2	100.0
3566	2	100.0
26568	2	100.0
24241	2	50.0
48741	2	100.0
36492	2	100.0
3704	2	100.0
36493	2	100.0
66849	2	100.0
25932	2	100.0
48747	2	50.0
8252	2	100.0
44649	2	100.0
44698	2	50.0
53534	2	100.0
38383	2	50.0
54411	2	100.0
44574	2	100.0
38382	2	50.0
44573	2	50.0
34678	2	100.0
66776	2	50.0
53545	2	100.0
24298	2	100.0
9616	2	100.0
55710	2	100.0
53532	2	100.0
26506	2	100.0
64843	2	100.0
7205	2	100.0
46896	2	50.0
29158	2	50.0
75027	2	100.0
35945	2	100.0
7091	2	50.0
58223	2	50.0
46888	2	50.0
3082	2	100.0
55311	2	100.0
35968	2	100.0
38902	2	100.0
35948	2	100.0
53288	2	100.0
9945	2	100.0
27628	2	50.0
71553	2	100.0
19233	2	100.0
46871	2	50.0
73517	2	50.0
35167	2	100.0
73523	2	50.0
47085	2	50.0
23883	2	100.0
71527	2	100.0
34479	2	100.0
35918	2	100.0
48303	2	100.0
71529	2	100.0
47727	2	100.0
32544	2	100.0
46910	2	100.0
46908	2	50.0
23893	2	100.0
35073	2	100.0
65307	2	100.0
38922	2	100.0
23894	2	50.0
35926	2	50.0
13648	2	100.0
54698	2	100.0
38886	2	50.0
50061	2	50.0
53317	2	50.0
46851	2	100.0
23949	2	100.0
71579	2	100.0
38844	2	100.0
38843	2	100.0
34428	2	100.0
38841	2	100.0
23956	2	100.0
15332	2	50.0
16728	2	50.0
19192	2	100.0
29117	2	50.0
32597	2	50.0
23962	2	50.0
50067	2	100.0
38827	2	50.0
36003	2	100.0
38823	2	100.0
75070	2	50.0
26500	2	50.0
53306	2	100.0
47750	2	100.0
34445	2	100.0
32567	2	100.0
3103	2	100.0
3104	2	100.0
32568	2	100.0
29142	2	50.0
38880	2	100.0
38878	2	50.0
75062	2	100.0
32571	2	100.0
73485	2	50.0
26305	2	50.0
38873	2	100.0
32578	2	100.0
53301	2	100.0
3125	2	100.0
19212	2	50.0
74997	2	50.0
34483	2	50.0
66442	2	50.0
23819	2	100.0
50182	2	100.0
27545	2	100.0
7145	2	100.0
47005	2	50.0
65242	2	100.0
74894	2	100.0
46982	2	50.0
73583	2	100.0
65860	2	100.0
38937	2	100.0
46971	2	100.0
34593	2	100.0
27034	2	50.0
46969	2	100.0
47675	2	100.0
39002	2	100.0
16639	2	50.0
23831	2	50.0
[truncated: 78,917 more rows]
