# Supplementary material for: Multi-modal generative modeling for joint analysis of single-cell T cell receptor and gene expression data
Source: Nat Commun. 2024 Jul 3;15:5577. doi: 10.1038/s41467-024-49806-9 (PMC11220149; doi:10.1038/s41467-024-49806-9)
Supplement: Supplementary file 9 — Source Data [file 41467_2024_49806_MOESM9_ESM.zip › SourceData/s17a.csv]

	model	split	metric	score	donor	dataset
0	mvTCR--	0	F1-Score	0.8412803290943993	10x Full	10x
1	mvTCR--	0	NMI	0.4944677732207902	10x Full	10x
2	mvTCR--	1	F1-Score	0.8424150674283227	10x Full	10x
3	mvTCR--	1	NMI	0.4110780670990135	10x Full	10x
4	mvTCR--	2	F1-Score	0.6365571821253412	10x Full	10x
5	mvTCR--	2	NMI	0.3220851548975298	10x Full	10x
6	mvTCR--	3	F1-Score	0.7470139839574039	10x Full	10x
7	mvTCR--	3	NMI	0.3941792024876765	10x Full	10x
8	mvTCR--	4	F1-Score	0.83358513930866	10x Full	10x
9	mvTCR--	4	NMI	0.4677556777803281	10x Full	10x
202	mvTCR	0	F1-Score	0.8482590876719115	10x Full	10x
203	mvTCR	0	NMI	0.5237452252392396	10x Full	10x
206	TCR	0	F1-Score	0.5066802252206214	10x Full	10x
207	TCR	0	NMI	0.4658958468863235	10x Full	10x
208	RNA	0	F1-Score	0.8320782883005012	10x Full	10x
209	RNA	0	NMI	0.4421514754905887	10x Full	10x
212	mvTCR	1	F1-Score	0.8935324336770776	10x Full	10x
213	mvTCR	1	NMI	0.42421561684949	10x Full	10x
216	TCR	1	F1-Score	0.8193133503414841	10x Full	10x
217	TCR	1	NMI	0.4193852327208286	10x Full	10x
218	RNA	1	F1-Score	0.7625477471394796	10x Full	10x
219	RNA	1	NMI	0.4314023457906253	10x Full	10x
222	mvTCR	2	F1-Score	0.6322087475314573	10x Full	10x
223	mvTCR	2	NMI	0.5520070390014634	10x Full	10x
226	TCR	2	F1-Score	0.7127966512322359	10x Full	10x
227	TCR	2	NMI	0.392117988478369	10x Full	10x
228	RNA	2	F1-Score	0.5110342573976973	10x Full	10x
229	RNA	2	NMI	0.384847024355925	10x Full	10x
232	mvTCR	3	F1-Score	0.7907614147978755	10x Full	10x
233	mvTCR	3	NMI	0.4898430576483052	10x Full	10x
236	TCR	3	F1-Score	0.8440617459797443	10x Full	10x
237	TCR	3	NMI	0.4164216495762773	10x Full	10x
238	RNA	3	F1-Score	0.6962078714617285	10x Full	10x
239	RNA	3	NMI	0.4159072564542148	10x Full	10x
242	mvTCR	4	F1-Score	0.8564370222290973	10x Full	10x
243	mvTCR	4	NMI	0.5297590629558546	10x Full	10x
246	TCR	4	F1-Score	0.7590362619267343	10x Full	10x
247	TCR	4	NMI	0.44182090149326	10x Full	10x
248	RNA	4	F1-Score	0.7838482708428208	10x Full	10x
249	RNA	4	NMI	0.3923338853059119	10x Full	10x
