# Supplementary material for: Multi-modal generative modeling for joint analysis of single-cell T cell receptor and gene expression data
Source: Nat Commun. 2024 Jul 3;15:5577. doi: 10.1038/s41467-024-49806-9 (PMC11220149; doi:10.1038/s41467-024-49806-9)
Supplement: Supplementary file 9 — Source Data [file 41467_2024_49806_MOESM9_ESM.zip › SourceData/s17b.csv]

	model	metric	score
0	mvTCR-ADT	Status	0.215798068985676
1	mvTCR-ADT	Cell Type	0.291092421883708
2	mvTCR-ADT	Clonotype	0.4190183162497785
3	mvTCR	Status	0.1660580829375928
4	mvTCR	Cell Type	0.3004998388971385
5	mvTCR	Clonotype	0.4033368840499661
