# Supplementary material for: Multi-modal generative modeling for joint analysis of single-cell T cell receptor and gene expression data
Source: Nat Commun. 2024 Jul 3;15:5577. doi: 10.1038/s41467-024-49806-9 (PMC11220149; doi:10.1038/s41467-024-49806-9)
Supplement: Supplementary file 9 — Source Data [file 41467_2024_49806_MOESM9_ESM.zip › SourceData/s17c.csv]

	Hamming-Clusters	Random-Clusters
0	20.258047412303156	21.45482386554152
1	20.33181488423226	21.40082988278072
2	19.63200841202648	21.334990457132587
3	19.83520493353189	21.39770500740593
4	18.375356198095982	21.311187494344125
5	20.189577513178733	21.456842640604595
6	19.088340988206102	21.376073610310534
7	19.34492989574192	21.55196718533343
8	18.68561907110797	21.43949925849452
9	19.50374472768373	21.308672003717746
10	19.786440817765097	21.215628807716534
11	11.132741500969008	21.403883660913237
12	17.98899629095823	21.40898875042037
13	20.08494874366158	21.548840119398957
14	10.97214013180716	21.52778722723032
15	20.48698990179876	21.56052071151229
16	10.50406567598334	21.405562288645772
17	19.560123436677078	21.72946159745386
18	10.685336681515183	21.52821622029748
19	18.90150776393877	21.20496913480314
20	18.45636370909232	21.61261721829277
21	11.352321738134894	21.190778703011578
22	11.192863395821472	21.789657080144806
23	20.58448191641604	21.959687882104436
24	10.447755943072291	21.01712742382127
25	10.345842159864024	21.367583029334657
26	13.867593362009591	21.25182364925852
27	12.344723278139387	21.71150707321824
28	14.168791730661136	21.529993685916107
29	16.86419651173008	21.522870944987435
30	17.271804193275457	21.641718176099864
31	10.749032911282264	21.47306113944694
32	19.562307187702505	20.735807051477828
33	19.93289193759713	21.85138983606373
34	19.98770525293058	20.83550556290167
35	14.539024995426544	21.53786886330398
36	10.364176876530864	21.951011778260128
37	19.24065981232147	21.708166721047636
38	11.136260117984582	22.334079022140397
39	13.35898914051415	21.16373524867639
40	9.26011975854045	21.53872324708904
41	10.046214051442568	21.75908370715265
42	17.39744019774426	21.236142725239663
43	20.328049436994856	22.546290314455348
44	15.216214656138838	20.496085404818324
45	11.05238629814959	19.86446835452044
46	9.833632345408674	22.168406657491285
47	11.83471891539158	21.420936682561297
48	18.360961741371582	21.22685238400652
49	10.36521634002118	21.504522494144325
50	12.487187038795456	20.700583584612943
51	19.849303880520136	21.84584111741224
52	20.775292363417343	22.616198139094838
53	19.79920378428275	22.541250215722023
54	19.60426713573903	22.29269652752124
55	17.62429487097483	21.36297320637924
56	20.537277832713137	21.04974158612158
57	10.21070136746101	19.96998151971837
58	9.859445864324284	21.21570486699198
59	9.414845873910735	21.46747035703035
60	10.312909595404372	22.42592528797207
61	17.470865288454	21.02065981453753
62	9.127996732026356	21.805531506721803
63	9.72186563161561	21.867805769321347
64	11.035783163624297	20.615866382402302
65	14.702268177904765	21.90313539654305
66	10.747971294378944	20.39413796041259
67	9.407007136621676	20.715657189688077
68	11.005561635982534	20.46583381845798
69	20.362244197377063	20.591508455120927
70	17.73463391269307	22.22177499812212
71	10.145301301388097	22.64434848052662
72	13.465666781297262	19.81315980940915
73	13.989992920354636	21.358592987335616
74	19.460455394450648	21.96805532201019
75	11.070600268038763	22.483620741838934
76	9.508394681391287	18.19951938064569
77	13.42933045181403	21.86641307882104
78	20.262405202322928	21.21682861020647
79	15.89384938788999	21.49412708824342
80	9.517175604356954	22.03467079791085
81	18.96517820924645	21.3810561926719
82	17.843966958051436	22.53829629025211
83	10.883139694813648	21.52071383029008
84	15.234474300191788	22.313636611656943
85	19.84083232919246	20.575990332535984
86	10.474204578997268	22.40076510322659
87	10.624373154254972	16.357021238396115
88	19.47078714304389	20.466019425469582
89	8.535381021333565	22.50847621144124
90	11.95943227564777	23.12927427962872
91	9.722865238180557	21.144658637809453
92	14.055333065124383	19.460919339659743
93	15.874078782468318	22.878956431747334
94	10.15705713828656	23.431293127261277
95	19.22250049232204	17.827787367752354
96	20.70493607047631	19.66070073062024
97	10.493494080132413	21.97198368425196
98	20.53294254462788	22.06466229415859
99	10.352208274694409	21.07509359884066
100	9.91547997061886	22.62365540167453
101	10.243893827326842	21.682979176868223
102	13.52874655977034	21.40297337213408
103	10.396657557448195	20.474760047030603
104	9.810287631208668	22.447744139384344
105	7.057361083962204	22.444845423299103
106	10.31491392239366	22.77973995934468
107	10.311734943696592	21.288091531385028
108	12.65849880544718	23.50786424530442
109	11.206127031720134	21.62012168605261
110	10.736828674831544	20.314094515885294
111	20.67905517621883	22.09746228248362
112	10.578047789613787	23.015133672077106
113	11.922167747281062	21.2666904520002
114	9.201974902512674	19.62755571491512
115	11.749426558110972	22.951330609657276
116	10.64332568870764	23.38020607173725
117	20.76607602894952	23.509703577041392
118	18.461255979178684	22.52924480169174
119	21.359106284809958	21.40630196009836
120	21.14859759632509	22.08879657709988
121	11.400647370413507	22.613997464950423
122	16.728258919505215	22.1667402006323
123	9.407350434469194	23.40800399763381
124	10.374547338813866	19.23780934588401
125	10.836805353685309	21.534761007543636
126	20.998125811134283	23.126804834086315
127	9.868861838041768	11.522447734748807
128	16.769556269104903	19.66469020994277
129	18.56938435776279	24.215808351342844
130	8.565514227357902	20.99942036626169
131	11.509379031823784	23.052870372159912
132	19.810467412191024	17.44348765078281
133	22.31141702507208	13.954025852324556
134	20.663754710325808	21.011508212876024
135	19.037550603013177	23.453554644696062
136	11.179586085579064	22.670750299185467
137	15.320982287663362	22.198648967408587
138	11.43384240636589	22.252238896195298
139	10.166609951978325	23.694349494694297
140	21.70671070881497	24.38922119001709
141	10.693907488066383	21.329733173217537
142	9.150305352138078	23.48327733918934
143	21.91720068919078	17.763474117615253
144	10.051412527824985	22.726456074652145
145	9.97501022067294	22.82745466337864
146	10.172341499101398	21.97875809204607
147	9.02718325550916	21.90626009133127
148	16.339502953300208	11.79468768143347
149	9.835212842334707	22.581939356459102
150	16.415735124459598	18.86806299174413
151	10.044947085398183	22.08553099984649
152	11.872775975979328	20.88781264836189
153	10.54506568503827	22.379034508827264
154	12.598566486588222	22.56047642895493
155	10.639177420853809	23.55471454490085
156	9.868498916240384	21.561057457930467
157	21.460628977022463	18.011324812398545
158	9.377822109884889	20.67310255619039
159	8.989847360582596	22.88247558431054
160	9.984140824584228	22.95277702868797
161	10.420698796527684	22.503209675690748
162	19.751364231341867	19.977574250519076
163	11.909192742054676	21.779505431221253
164	11.644119877777012	23.0891444505246
165	10.410382235251696	22.011607080593684
166	14.313983001965836	23.164050317674484
167	10.497160059236078	16.47189412345777
168	15.135688946916527	22.822067892328494
169	9.366684545190674	18.291103767236915
170	12.382202361575134	13.835118079442282
171	19.5266898513854	21.9109053185862
172	10.5673917790492	16.14077630599182
173	22.297467104049847	18.831931067841715
174	16.611371865773446	21.000347125486076
175	16.916459576186703	22.03530231856921
176	12.340717462190298	21.43186010899229
177	16.105142901613064	19.17784123054536
178	9.0942547036311	22.475158244255077
179	8.312252597314115	20.85535204121
180	17.216047261085787	20.279749535680477
181	10.550848381652624	20.56487210217368
182	8.509890793196904	19.88441881011584
183	10.531685187366346	22.401218649823228
184	8.855048908371057	21.353858722858472
185	11.922205978894654	23.688973251392056
186	9.45824100316673	22.901250736292543
187	11.161995894646784	19.748434262060112
188	10.050748704810328	22.626035487357093
189	11.796277438141075	21.54133802701169
190	11.26967964740498	23.20685391780132
191	11.822119295580851	23.96312546660615
192	9.94491701541268	20.00645632877661
193	10.80026345760611	23.316755069098843
194	16.336374173690867	25.80817943946557
195	11.613400714415215	21.037541460942688
196	9.83012531631474	20.32530619068909
197	10.662824988821267	22.45698635375342
198	10.777051908924827	18.49663980219351
199	9.899846587843486	23.031231368835613
200	10.155002714729171	23.93530787184156
201	20.580736172058607	22.878094184369434
202	11.267528308716026	15.056343154388063
203	17.988674638720603	23.637434952916102
204	9.801159192329166	23.43183295192785
205	11.839611075819956	20.133912798994118
206	10.758796900293204	19.036577566488376
207	10.257605436101954	24.131631627072952
208	8.302083240321744	23.95109504031587
209	20.13766506515251	20.196284665251355
210	10.49878382468195	24.436173830993337
211	17.753922859196653	23.70887319708051
212	12.035749055820474	21.765667262699345
213	10.13650143504783	22.067370671386836
214	16.954548828596298	20.386313749054374
215	10.256412682121928	20.323446751311188
216	12.338897930864244	22.092483788291887
217	9.563098292038404	17.793460395018794
218	21.75339058117108	24.24238802769859
219	17.310649072235478	19.42325936165163
220	10.32742017261876	23.77519104653339
221	17.710877022613268	24.36977629983345
222	9.798955940118397	18.676234126029463
223	10.641631498624117	19.39215065610604
224	10.093635608210866	19.92128535700003
225	10.279869776914062	17.21338261319213
226	17.651407406747285	22.155539771342912
227	10.969263769616266	17.630697461284754
228	11.408565834164238	21.0190843554566
229	11.04689527440129	22.16685070411218
230	16.557234688461712	11.46978867296304
231	11.747598500251325	22.488118089634675
232	10.779653848182418	20.027861337630696
233	8.531573036218846	21.72555402758011
234	9.912349340265736	21.70055305180028
235	12.543633071169616	21.236157268351043
236	10.32734645579196	20.34172772355614
237	9.922865940429618	25.525181494338117
238	11.926465161499056	12.784461402831315
239	18.76478599929664	23.43605208617925
240	18.63782039125077	19.54732492209852
241	10.430818980741964	19.664569404567292
242	18.504354395234888	22.041791453680357
243	9.398931469816358	12.26952652195953
244	8.504505195746951	21.886258648090383
245	18.312686223139952	20.35935904806817
246	10.845181853782126	21.10278296704987
247	9.27340596799279	20.40217254035074
248	7.970212255800315	23.585581309093534
249	9.807213857512984	23.83963131849333
250	18.76666988976858	21.49595766333832
251	11.692123571782302	20.73242637080922
252	9.484993972004338	21.098073754518
253	10.690597748549052	23.080573540447507
254	9.881773901436196	21.671584092051106
255	8.711673181310154	23.681454138876145
256	8.882484972405704	24.724493096798067
257	12.977457332676131	20.905395008118948
258	10.639695516381002	22.98615215574928
259	11.391153378335584	23.55548778905275
260	10.793752595390378	22.43048803704313
261	11.777077208494612	21.65013303796021
262	9.979834937617923	21.727189605070706
263	12.161786072848088	20.459572966662343
264	9.64176738861575	11.100082074694926
265	18.901640649386056	22.570684692155623
266	11.876118019930752	21.472655109880023
267	10.22717442814164	20.47538177154597
268	13.402499936419373	22.62686249459765
269	9.20911981997177	24.385409539633077
270	9.103319803238309	21.89426397649962
271	12.389393849354354	22.224831064759694
272	9.787578596208093	22.63275910110781
273	9.317244057140655	24.05453982187176
274	13.41276220712966	19.73037487625703
275	19.814794983574064	23.470367337417432
276	23.973551490570667	23.744679836202508
277	19.120279158849936	11.124230297066068
278	11.037112591934113	23.01894021298986
279	10.048413979193286	13.820030457180025
280	11.839295114047289	21.69471490149525
281	11.387917834342575	13.380686788168148
282	11.160779280725995	12.334217799651746
283	9.965059060944712	10.204780416786967
284	9.843617375933883	26.087493308963715
285	10.353113648843276	22.25890468401099
286	9.396632622696968	21.821269828230115
287	9.534033999879007	25.5221592243758
288	11.2904866894065	21.05277628977762
289	11.31457531842647	21.282451181854128
290	8.737876099709341	22.807818032679418
291	8.00115260344401	13.477106607214802
292	11.948920599489592	22.57092466348386
293	10.247163439645876	23.97293679558801
294	17.91222956666949	11.268221652135152
295	9.15955306384432	20.974735467944583
296	7.055237642706935	11.948462579672812
297	8.738212087990894	22.043281500245968
298	11.09301165084102	23.25180765071944
299	8.341411954354662	21.23423390016904
300	12.010351371913773	14.208118804030953
301	8.052427550746517	21.77114355779668
302	10.0332812622255	22.56870596630836
303	10.196735323463344	22.996283178652465
304	10.584940546466916	26.26973448441776
305	9.133089951775784	22.789869355137245
306	19.46268625685961	21.19586455303831
307	23.38165046804069	23.15898049821754
308	10.567892087296608	23.662272287145395
309	17.634985986785168	19.63995566980524
310	19.02809587767849	22.49122592283096
311	7.652660932699569	22.749937380489538
312	11.914851473561328	25.069408214561708
313	10.033530755560442	21.0864005119764
314	10.106402632655117	22.186001255868163
315	9.398089838323097	20.748932385944872
316	6.904694072011463	15.294886599030733
317	11.045942292340492	24.95107910340325
318	10.7022996869224	21.009084780271632
319	9.372408408482102	21.390995870919607
320	9.31222075552897	23.29829136750316
321	13.445080089057765	19.320041236836023
322	9.869747094303888	18.683599933488043
323	19.393316495453565	21.337521504650592
324	13.18324843242046	20.70066535975873
325	11.753907067474636	22.17476223705123
326	13.967448268485803	21.448259941191896
327	9.58293658339064	20.09519739077933
328	10.0941616186068	14.557614819906016
329	13.098544301502434	21.557955156214707
330	14.811779151933694	14.33450142202293
331	11.49752589161465	23.75668451860702
332	11.883135820340453	21.422712913237834
333	10.61130614131024	23.029828971711584
334	20.803217059532983	24.20683924250542
335	20.612455502040387	22.348991886215384
336	8.29228971207155	23.88752210762456
337	9.243136729056408	24.241502140193514
338	9.481417660641409	24.38448836118354
339	12.36141742668928	20.57357500464315
340	7.505462213706376	20.382293492125054
341	11.36862637186359	20.739533668013934
342	18.390737458120796	21.57416453120644
343	9.665767082182574	23.941809486659107
344	9.459935541329962	23.50077720505219
345	11.302703051781902	21.285492178219712
346	18.55269311517592	13.368369996997728
347	12.186865973697609	21.436235972593774
348	12.39951160518703	23.16144828387967
349	9.195102821420868	22.59398036626905
350	10.058410978333852	19.350597382969976
351	10.214176040304476	22.775488586657826
352	9.9102739179147	24.79532719873902
353	10.605387855737192	21.113332322611807
354	11.497812973677291	21.745367492824684
355	21.426236737547345	12.236069600549476
356	10.871724236585427	24.69111717531989
357	10.636555974121496	25.480010303756973
358	9.793425644286808	24.83332873787924
359	12.254229979944531	24.53831308402148
360	9.881012730650722	20.88208194502304
361	7.673379900671869	21.129039444515463
362	11.75052023848454	23.06110466879525
363	10.529594440101624	11.994147751191612
364	8.6279762910225	21.177366468603644
365	11.80141282337746	20.418751814982983
366	11.366493135225738	21.024430541693054
367	11.254186594091442	20.25911422978125
368	18.465986492038603	14.796106149739378
369	7.094960023675732	24.15938290795681
370	18.012997675897047	20.75063148728413
371	6.618437985868609	23.93242478786563
372	12.628875622798226	25.25489050562213
373	18.52647314390373	24.028611571935954
374	9.846058410030496	22.464036810607563
375	23.159425867278205	14.975096691122916
376	9.52745042096208	22.16856723880029
377	10.813121122857671	22.484461677665266
378	9.2228613536535	22.31454593166444
379	10.4631745179131	19.753195885158387
380	12.0466006376873	24.62436324381957
381	8.507319136848587	22.416660991424465
382	12.468474965139166	22.751165747531942
383	20.643441903184893	25.73359382860888
384	9.901764980264844	22.279717225762717
385	11.224980354304307	12.66856080188993
386	11.970802009776849	26.273648978975647
387	18.83587415390095	8.75449931265141
388	9.45272465622206	22.01100300313688
389	11.375850077399626	22.50421351078457
390	9.232794916249365	20.19496236334156
391	10.055446241018748	21.85555064583328
392	9.727992590026224	19.378758343132024
393	10.666227129559802	24.92980623113084
394	19.465296055323005	21.59268932617095
395	11.42183243149355	25.249663589727547
396	13.42362967092113	13.98482085892779
397	9.97591822717149	18.7937280496844
398	10.2791281884256	13.30566612837363
399	7.28020331206326	20.430474385287926
400	10.176512615117332	20.103193029458385
401	11.977636465874664	13.351804035044296
402	9.940634102331767	23.463019747597382
403	10.664396558164167	21.419217260024137
404	12.19922593959179	23.613679466807444
405	20.90576784587617	25.41238313844289
406	11.635442185748277	10.518557115483867
407	8.4300184145645	21.139753018273705
408	13.06422574368093	26.70149750632397
409	12.8300676378	23.732929331241703
410	12.032661998624894	24.06441314429668
411	10.233075695981547	24.4920273867108
412	9.95519080755553	22.275045684581187
413	11.885371462797153	23.13813629504971
414	8.488864417075584	23.5836592628503
415	9.103874695532165	23.698827812311208
416	6.844501145416655	22.917608529987238
417	11.67581303140461	23.73334142068317
418	13.548791485597102	23.239032817625787
419	10.269707897258597	22.47727496660008
420	10.537784967780388	21.471214992617547
421	10.758482656929704	28.14365279572777
422	9.996849651591155	12.377261734811404
423	9.5433242955544	10.38295411424396
424	11.348684533150047	24.440234188034907
425	11.540573930383744	12.84849631638459
426	12.243756703342788	12.569232448730814
427	21.359372688629577	22.64820289500415
428	7.414175472289834	26.3116177853443
429	7.180201845323754	13.13342164651678
430	6.400183889985347	13.629436612710842
431	9.889176715647515	24.116141830760185
432	9.916528916800132	26.04681241536761
433	10.411111866996151	12.281940464075085
434	9.28375885016683	24.32830413229745
435	10.262701818114609	24.12298003690147
436	7.474826994259517	24.957068459120705
437	8.01815564503021	25.30021252498205
438	12.196981316513495	11.296498762835911
439	9.77069312676172	25.612674476313355
440	12.464015401469666	23.443818980303
441	9.652780882817371	26.104544579207225
442	20.48339809757463	24.974493699430496
443	12.41048989736074	23.006997325821004
444	11.513611239223124	14.71867408544646
445	11.79769479160827	13.551713793146442
446	24.46902653073705	26.961998274170043
447	11.742511876867647	22.93717103637189
448	10.072502478406548	24.36474433249119
449	9.950227913245577	16.172743971910148
450	11.581043922273867	22.40410017268651
451	9.498300991943468	15.616490143235184
452	10.115870457092702	13.067665308674847
453	10.375388306497134	23.670323880529267
454	8.809236242338244	24.80277609003585
455	10.576720751312829	28.682549013165925
456	11.549297842661	11.604519596796315
457	10.668032637829423	21.67898221397828
458	12.096918417514829	14.110876271661084
459	10.108363640605146	24.36927112644481
460	9.642267528905258	25.47939464323397
461	20.700980378645355	26.941436964335907
462	14.144981122144127	21.661425872370373
463	12.003059794158156	24.071276678698457
464	11.390217360370142	23.140074573185927
465	9.67531291370439	24.50007949477703
466	22.31842058485425	10.980639786838234
467	21.75008804865468	23.93910095886689
468	7.295921600760937	11.748758528722178
469	22.542790898465828	11.428514026117712
470	12.197162595679544	25.21965570247191
471	10.436670298846382	22.8599320664182
472	10.180587985197604	22.77843286674681
473	10.437704096309757	10.07128531815764
474	9.053941345872442	24.926083852485203
475	10.905931912326986	24.09339438643904
476	9.070287772353623	15.220520128286909
477	22.123385028662145	12.914698959938567
478	9.355033757468217	24.715516718982872
479	10.995016498678272	22.276589919217813
480	21.902256998120365	15.61182112087954
481	8.025275504834338	23.06598194621711
482	2.8988398870704035	24.42866419852581
483	11.888253654108482	25.14158503066061
484	10.969864544722782	23.42688249538573
485	11.019300864045112	21.96608504328962
486	9.79895012553802	25.468562955388546
487	15.02996438540152	22.773492547480423
488	11.01008328412635	22.7870298515156
489	21.85309665023574	25.899246119156032
490	7.567153094027376	21.598547706412205
491	22.127659257294525	17.435373576699813
492	9.244065821038804	28.56731034724177
493	10.765997748674168	10.80810182070312
494	6.445635984960375	24.931009017810627
495	12.49995284794087	22.236221618817726
496	9.59336407422894	12.310476696066688
497	10.42068007510648	22.651552034978067
498	8.71498001456297	25.051911682288765
499	8.15847479939689	25.310146161555625
500	11.959737447805956	22.83486691935725
501	10.502371321625104	21.45597899079228
502	8.686343871353804	24.139948617898707
503	7.958618682414053	15.667311537712996
504	20.59720768267631	13.051851716385714
505	12.33182496966971	25.697446953112063
506	10.73729165121611	23.411670616926788
507	6.25906326119362	23.197804446111377
508	8.798390016578754	11.75340893198456
509	10.163758127561143	24.14703148911809
510	6.4626484384344165	22.331095959697038
511	11.118454899671676	25.259057065986557
512	8.496720231129883	21.259533739967967
513	10.433581177588188	23.69610631732743
514	11.230572111720358	22.34686618103588
515	11.649053678767949	13.669056214738236
516	24.220980693588373	24.39594384053922
517	9.452489207962676	12.07537711799093
518	11.875970035236396	25.944506167051795
519	12.14037685705875	29.786158559065807
520	11.230473240039789	23.48405031813429
521	9.967918393375456	18.890456262238335
522	10.720209205808493	23.766625206189183
523	21.794971970882735	26.879636560631088
524	20.3529555696198	13.209742314214594
525	8.855741647464933	9.456641847219704
526	11.68752015407324	12.573848939743874
527	11.40854573939984	23.83716892754857
528	8.894258326114269	24.06707186145425
529	10.419514613504298	22.037271236990275
530	11.175496035372126	25.4397816833986
531	10.691896225846875	22.46058639623008
532	7.71542744758317	15.305483364103168
533	9.439477998045946	22.802409702302537
534	8.389423290910086	21.60989529990121
535	10.660164608938627	12.901925385412085
536	13.362722642653631	24.298880248236813
537	24.032643989425733	19.21023274671448
538	11.754518159899115	23.67367353480216
539	14.34016014558012	14.54667561133508
540	15.542230858137932	14.31778019904374
541	10.40167955263146	24.15680147639435
542	8.989672872752578	26.016091064815654
543	9.98632394983334	26.058975437297224
544	10.1118768827879	25.84412977707297
545	7.307737888854118	24.58942050293339
546	11.844983380413664	25.086664127192705
547	8.3808371804295	25.00058683453106
548	21.173322285779463	22.973732243185594
549	11.947530925751703	25.08826897539649
550	8.628470599736767	23.4550349403106
551	9.409390041375485	25.194305197082617
552	8.650679860177176	15.76129712564218
553	8.711990480224879	26.43030133794366
554	9.635360732590328	24.38745836718407
555	7.302269684265916	25.108776501793884
556	22.809088199120684	25.520603903009945
557	8.948256942128843	25.26483408737269
558	13.99731175530178	13.706043324089768
559	14.367728966794845	12.9590151136357
560	9.723585066079249	23.73113556733944
561	10.933237041814769	25.49804195698705
562	8.229484681080468	23.39501508629193
563	22.939060562414834	24.14573746600077
564	22.38636167733323	21.79658112850761
565	7.785410551298493	13.925549041421132
566	9.479509384496495	25.054195175323603
567	7.989736184913892	26.212577130025625
568	11.906565728250548	12.87130644370024
569	8.835457668467818	23.6804326169415
570	11.135262086071902	24.24491882657061
571	9.948107634903431	23.364502505745733
572	9.13039145611638	14.395957853321342
573	13.09423697981292	22.976239816602583
574	11.930955397951315	24.97938704281401
575	8.558125366696252	12.325427448045517
576	12.34419560983951	25.605274694793756
577	9.539774281855395	15.006100164755068
578	9.699118780856791	24.72764382963768
579	21.09146771319825	23.500838785990595
580	20.589282533523967	23.07904461361616
581	13.047613730188766	24.171520919027436
582	10.777494175171643	25.09773887026175
583	9.172061564955548	14.194084562887326
584	9.48732474496638	13.458093993377943
585	11.338809354229504	23.43615321757052
586	22.881667571139303	24.758879333138
587	10.726711706948938	14.668040204953634
588	8.897214653841356	12.45419764394831
589	8.59323003578755	20.83322051555471
590	8.326164141001188	12.7607265690675
591	10.582272503295725	26.610259577969117
592	10.284052433742652	23.013139221926696
593	10.760352328729788	10.262042899248195
594	5.787646162678079	24.42149787792872
595	21.40569838387184	24.732816176562935
596	7.828792814558963	12.421652437891138
597	8.513721245779147	21.87641655831888
598	22.56830829673582	10.804604900413208
599	6.492565714445797	24.255231492600817
600	14.38308842225304	23.844450352270545
601	6.477002722541035	13.974976478145456
602	10.512880855832014	23.72694538586528
603	8.507801441545089	25.262630889624425
604	9.984716462576406	26.512411033683048
605	23.990452279987394	24.94959512184704
606	10.2034564156893	24.929225710490627
607	12.902461742390054	12.061644587312188
608	9.009145521385332	24.661609129530063
609	9.102873873819172	23.862844826660503
610	6.704539284087843	14.590906223018544
611	8.397415229299765	22.30196505538457
612	9.931612130828606	18.485717428863264
613	10.83074554620375	23.26760357510257
614	9.676079537307542	23.56157449487484
615	9.286713322054224	13.115772957613084
616	12.693164810579232	14.529391189782244
617	11.197879870234829	10.78076131725124
618	11.440339018177824	22.735248952989497
619	8.428399899755775	25.16967671617984
620	10.81052594424863	24.996039072874527
621	11.448306846336903	11.609565264352485
622	15.449050885460212	13.570752680806086
623	8.820415491218041	23.33106841127854
624	9.650760615168656	26.836443768663568
625	22.20124413669628	23.779110593913742
626	13.342235580878157	23.289231988340216
627	7.764076896351966	26.28923536154013
628	12.35952587498445	24.683015211888947
629	7.312042963096453	23.274168098948376
630	6.345294377556127	10.285250245552584
631	8.787268340971425	22.229270958137903
632	8.32947009323301	21.822850967634626
633	12.7021346742831	25.55058722084293
634	11.08175695195704	24.249852076820787
635	10.444276633485147	27.012837633361983
636	10.85522503991694	27.60364758580925
637	8.76655640288776	24.62762934462431
638	9.34697241836558	23.61057751206904
639	8.614994972104993	23.84750577935821
640	10.25785120887293	15.611559246329168
641	8.31259776500823	24.77216737198395
642	22.43385848973423	26.854832530607805
643	10.213719815655486	22.946525927276323
644	8.052749171619107	22.388515405229867
645	8.166946821383918	23.42443450826481
646	7.638553779642573	24.918931279525705
647	10.487179641507955	22.53631994442244
648	9.136053025411416	23.27839608578499
649	11.02141907273618	21.280520575682104
650	10.21995546258966	28.43066232595365
651	24.00191188654117	23.34294837900688
652	11.506067829485016	25.419559829009227
653	9.41227366955019	23.16054091341324
654	12.289267444558549	9.975108243938328
655	7.924335439379928	25.095339593206063
656	11.92471619334126	25.1954018741017
657	21.869841597502752	22.8341142848594
658	10.031066925597218	15.942225733971272
659	8.665682777227394	23.60014247378372
660	9.331327793069518	24.3302065911514
661	22.797035596691757	13.098149595486214
662	13.314510140697474	23.232525766469134
663	10.222061858113497	22.97929783282705
664	26.25922742014461	23.66287788176005
665	12.76371376242623	24.063461379973614
666	22.73268273246798	14.80965826543805
667	12.326289355652833	23.69899941672902
668	22.99747418187108	11.614587497950213
669	9.554866304031028	21.79427014918666
670	7.270477302116646	21.478938648800703
671	22.2318413371014	11.715270687194009
672	9.783900541072825	26.16330190791018
673	23.43440314625276	23.70770830401244
674	24.699564649945422	22.595478829648496
675	21.04957066331754	24.660733921749287
676	6.958859471511928	25.09236370517479
677	13.11689672050061	24.53953691794189
678	11.676909946209197	25.00966358920786
679	10.23643788340156	25.387714765150733
680	21.8249239221082	24.732581225249945
681	13.432610954811272	26.479610796739365
682	12.947477174777626	23.24357046225044
683	8.022273520234192	22.0531762606588
684	8.842187411103003	23.874167207630983
685	11.849889583864336	23.03372116979181
686	21.598952229167324	23.364236770310896
687	7.591164287540447	23.45567419322187
688	13.095399994210393	26.934678173189216
689	9.36546838929709	12.65252895513151
690	10.286008255665438	23.43389129114483
691	9.516920123221782	11.553377794858044
692	10.3160563073653	14.423269608412342
693	8.883757831586491	23.872238487562708
694	11.565919862070984	24.6214657876196
695	10.740078945707332	19.956808273607503
696	6.193013724889878	25.578698963839603
697	8.212203475617473	12.584375222868497
698	23.29763159544272	24.227795763214093
699	11.980125020111997	11.088671437916142
700	11.260757559113236	13.818326511407724
701	13.035961248815752	26.08623032111808
702	11.208919030693812	24.54260188438586
703	12.23710347935054	21.929785686766493
704	15.034338724844766	24.80745505643589
705	9.90554624921127	24.527339130841465
706	9.567427619618298	25.1062897570323
707	12.743657091168842	23.2746147232854
708	12.41321514319508	20.726328476817155
709	10.3924725357984	22.93030133676136
710	8.588068614572764	13.84906940482533
711	11.121016819264105	15.030862122482333
712	8.703560631692817	23.34780088555557
713	12.44607438749499	23.17455169912365
714	14.034336442869876	11.308487313498768
715	11.564636959621026	11.93246904993648
716	20.61630715879709	14.133110902669316
717	7.272458861233205	23.994183247058164
718	8.055148824001867	14.685551377587236
719	9.601660479005378	22.099949173869664
720	8.361490863906047	16.07908255079667
721	10.018668555327126	25.795286534772487
722	11.688527027491896	23.87617485966416
723	12.435563768168704	24.059060876371507
724	13.298838993653323	13.032995073442798
725	12.960103576051589	12.536541560409995
726	10.188862685123697	23.811001234994247
727	11.576656145993306	24.499336516039648
728	9.460835436562194	24.04109473015509
729	7.66855777535677	16.518409028216023
730	8.991428729903415	20.48336751949124
731	12.9769596579468	25.15307769315807
732	11.264949040599015	22.136398413129083
733	10.334311717019425	23.909047348402893
734	11.857728501385733	24.5807244698954
735	8.564381637842986	13.45933230622942
736	6.363929638232936	22.033679664906376
737	7.731433596093322	21.79567772380658
738	9.005009953855009	25.61624731264745
739	8.224488172973937	12.951959420968876
740	9.920368615836464	24.251447337725967
741	24.239510478858325	21.73556653889308
742	11.07795505377984	24.958473577116063
743	9.34670813273888	14.273802468078836
744	22.055807220383286	25.668037725266004
745	9.953906377767426	24.88930863010681
746	12.876355008279123	24.61827963023697
747	21.303983462728212	11.270341284163814
748	9.192560923402986	22.81107875155884
749	10.74763514386975	10.639746757129506
750	7.445911072872383	25.389075343752538
751	9.536870439838909	23.88001106276317
752	8.565529565125017	24.08354937767196
753	9.83831673840595	11.06667979252798
754	10.259452290198832	22.273367582738228
755	9.564308453295125	25.750001571710328
756	9.658937769556015	22.395993206963578
757	10.571888108362453	26.52499467285932
758	12.30056592672655	23.53480825969184
759	10.890822121842652	13.523431171425784
760	10.47245893354867	27.424977555037724
761	11.464287014986878	10.115283030227404
762	9.59685886845256	24.339017539794725
763	10.833861711442053	22.406029496949984
764	11.291403038227676	25.99175498546308
765	24.863788626489256	12.881713316171163
766	12.629625208724514	17.773263081272944
767	10.029927419381462	20.79156936316873
768	9.676999518195917	22.860745737268505
769	8.596861208285008	15.907212542139158
770	22.832233397668045	25.7020979821779
771	22.15179284875198	25.581542281942045
772	10.660702002096595	24.04596877159053
773	10.333945138395942	24.46285602464155
774	11.256984669966428	27.56540716213391
775	9.245099181988756	10.02728424304832
776	23.160455210967477	11.345885933119789
777	10.940235845544867	23.007979529294317
778	9.936516250758414	21.762053188499944
779	13.29440418465033	18.185155035648425
780	9.947306153729874	26.642803628587487
781	8.745633924464002	24.85229377052608
782	10.52566613246764	23.79550964766338
783	7.847316619774655	25.044984948214644
784	9.833866988769548	21.61292120669837
785	6.691661913554841	24.91069201532507
786	9.684675589067412	23.54827558278121
787	10.262578069114534	14.019605369161267
788	7.859534670250928	25.773567005933028
789	11.661391158003434	25.43553710736305
790	20.981934771152496	25.149669506563725
791	7.927894896566161	25.14225090247668
792	12.282851932310464	14.174630386650028
793	9.39284885365853	24.00748519437651
794	11.223768814796912	24.986510146658592
795	10.568280180588408	24.120245814043077
796	12.378422400580044	24.888110155772832
797	8.609234696844895	25.304027577920493
798	8.893097479095372	24.48949406681983
799	10.903558400862552	13.0292543526091
800	20.03716336981937	24.753454270307717
801	10.932796156158654	16.549621069026845
802	8.396403010553415	22.538082706668245
803	9.836213079044995	22.425065269050624
804	11.01424809369531	21.732516356361717
805	10.271072677972844	24.86833399841031
806	10.639454854811182	23.328164618698978
807	12.1748898649587	24.18003189010851
808	21.87306205447352	15.378831941574902
809	10.539388950369313	24.181537704817185
810	11.640490978632108	24.7868029235233
811	8.81550811767413	13.562805838510537
812	9.665629377148385	22.60203317295766
813	8.505891799533998	17.3031610181224
814	10.028463581050184	23.242011670738066
815	22.74710835471198	24.955974436586384
816	11.54150508809351	26.356706518328085
817	9.305357210657236	24.460077352792336
818	11.778462878564078	22.519498715843355
819	12.322151613869034	25.4858822663705
820	10.868358690536994	24.239930422248488
821	9.392950595667733	26.586177683754283
822	14.091113011759424	11.37685227222673
823	12.288469906235184	25.40151165516163
824	6.747287516659969	12.118070619029996
825	9.93649825747476	24.13372666948497
826	20.351356821491223	22.236174604450994
827	12.328058301577494	12.094910146340595
828	10.136435224601192	25.349949006148638
829	10.234943159927091	25.67342972189016
830	8.390822484678834	23.740703738077897
831	9.524659182645738	24.8052188534964
832	8.7934321927049	22.563434762568296
833	5.796797969062169	24.31139472211993
834	10.45779948027968	25.757541407542465
835	11.596327939375064	25.01874162907843
836	9.80498821216401	24.535627452584283
837	6.920321698425894	25.70742165402922
838	12.43886551013461	13.115898288685536
839	21.532388822051733	24.149368612271584
840	10.527737510060676	25.284015762267387
841	7.508916568970849	23.64115869028649
842	8.14175864891599	23.49117826717148
843	8.876209821477335	24.29694998095754
844	8.408449359582628	21.662694344026978
845	8.869829717704702	14.07612672310976
846	13.992693001221378	27.746729440094885
847	19.822258188000223	15.5373209222993
848	8.698394805073496	25.83084335794157
849	11.929052528235331	26.021390258906788
850	8.383237851324454	25.91332797729693
851	7.130241140209577	23.72730284476364
852	8.545690536510104	22.76905541153269
853	10.63387755577708	12.768348064792542
854	13.731193580023366	23.242237678499635
855	5.971871616798096	22.714457714445015
856	14.246731650488304	28.61750533708716
857	13.216157870126882	28.828293763255477
858	6.459377801662309	12.586122572190956
859	13.373409160159936	30.428049332804157
860	14.99392266216062	11.134750292507093
861	10.854660393121442	33.301950246603
862	27.62501562562042	30.5886804892332
863	11.068016172689182	12.871751088485304
864	12.26168947434888	29.650115211677416
865	9.433431146393886	29.782712364462725
866	27.222674999308307	30.260096993076683
867	8.248720952143527	17.42696850888819
868	7.73774147630373	12.264339332121503
869	10.472703242243073	28.120386125133265
870	11.468193059975984	12.232246467505208
871	10.312024814043964	9.032490034964756
872	10.80851399644285	29.238403379445412
873	11.66186835154503	28.778877133672783
874	8.644964801975407	28.385979803094656
875	12.06584650505412	12.755536731789562
876	9.378052178468796	29.07861458906089
877	5.995610567693847	29.916907131110488
878	7.685445038955088	29.44122178792535
879	9.535170801028483	32.8836536825156
880	8.47989682725674	31.4342055252364
881	7.542827746826564	29.899297867071315
882	7.881438821742855	12.63517802210736
883	9.833089213539706	11.906079512055472
884	8.499242940275613	30.68454061160872
885	29.5218974353945	13.43453563356863
886	11.823296265531638	30.313358159503117
887	6.987032921971879	19.00222270250187
888	7.067160294468983	11.57874252882696
889	8.665464921382883	27.740566366455024
890	28.357730311197844	30.213814923516637
891	12.733772347885417	29.23215155203013
892	14.841718648965296	10.491205175853851
893	13.253436175317454	10.559188769839029
894	16.11328607562767	21.158996253720005
895	15.04308838095404	12.83911630560597
896	12.771889561904452	13.55710362346188
897	6.855489074471571	27.93705697332049
898	14.039607256473651	28.564724399339138
899	31.211932219143225	26.741432636835
900	12.096604073558124	30.026912215752
901	9.522712197515306	26.793853612417497
902	5.885751140938418	33.39016464908098
903	7.362372292958905	11.836030438743157
904	12.785561593936327	28.407554503255216
905	4.806479140708677	30.70263320896993
906	9.457916153973388	30.208535083924428
907	7.851809440508269	26.19816177797267
908	5.19811117493073	11.082267618421842
909	7.968710489330985	14.213724906830072
910	28.02123601038773	29.953385683234103
911	8.499435177192884	11.545258747029507
912	7.68183454343658	30.9735679923454
913	29.26271421134729	32.96765262790699
914	6.756506267903134	29.112922675374023
915	27.74048123260204	18.17754113756882
916	9.39467325532547	29.6760854383767
917	8.93267715632864	33.33759635087921
918	11.721085098894672	28.44442073887394
919	9.722033526698024	14.125807831255832
920	10.89376831569163	32.213883631896984
921	10.16122003350504	28.64411887704554
922	11.447389892106054	29.22258319474364
923	11.377040759787318	31.13633650305759
924	12.35627196743896	9.563136073865198
925	6.865846580737722	15.156228962564766
926	13.213210630842722	16.90936793351326
927	9.78580501973096	29.614497835951244
928	8.932492707188445	27.365522806232164
929	12.702471401564194	15.585214609469377
930	8.459968578949153	14.11617685873478
931	29.97205174607184	10.95518390767682
932	10.36672969499265	27.430791948978307
933	7.542088558575793	16.411495601079512
934	9.855429677968974	32.47840377756395
935	9.137908980934954	29.45239765783864
936	5.999821390234747	15.815376141694678
937	10.660090391217912	29.80138846957396
938	7.335684343365874	28.941422648250505
939	9.600478047065868	13.713278925385326
940	9.005137154209025	30.336749971649123
941	28.109576886481324	30.55581045752275
942	8.425235604324586	29.72689088184865
943	28.050905932196105	27.15483566621261
944	30.616375399706417	17.521273859697786
945	9.539192036063092	28.10217356795877
946	12.300861484126498	29.31055400129404
947	12.897989055566	14.873609402152368
948	9.456433622320016	12.670233872741443
949	8.357242790143083	31.452656624474063
950	10.57541952291043	26.345560492056485
951	15.241383655671203	13.288940274655582
952	10.811869012238004	14.3896056402996
953	9.254194502947056	9.904515701084543
954	8.453159569223326	9.627903143739914
955	8.392653274222802	31.36619739205534
956	10.290056401997496	29.731113282681736
957	10.732514206343376	28.620378860066012
958	8.952183670115986	15.15071641338073
959	12.138223390827276	27.31305793103098
960	8.494754843582331	29.91243737217597
961	9.809638733723755	11.883807557511506
962	10.50340656893551	11.0197915182483
963	10.358385353005817	19.56148941274284
964	9.339313155135628	16.279923420618243
965	6.940915325341701	29.337893054651577
966	7.956718000391675	28.85386098148596
967	9.463971946823994	9.398456375407958
968	26.32087276950063	28.24151948413404
969	10.468580702763576	30.92063565623972
970	6.456770783436302	14.056498509350252
971	11.026760620426844	27.30404835977677
972	8.670721746190843	29.444855319397604
973	11.737178222379628	12.615828284407518
974	13.559982038880914	29.668056953351744
975	7.345522821519098	28.27879801415436
976	9.83130123971996	28.78424722506124
977	8.004272423343304	14.476734084393096
978	3.1044125386583232	31.858727399171283
979	9.245786791218212	7.547367808693592
980	11.928048429765944	30.914831804977013
981	10.395991890502357	29.57803793206964
982	8.080775575643065	26.95247084473259
983	29.201725236972987	14.526205212771696
984	7.982889296875111	32.44026439920313
985	4.699547301324348	30.134321341820897
986	9.11153137203588	14.981250085033878
987	11.196508389404018	15.801507789880745
988	6.565309936005811	30.200433010728936
989	11.14014985606686	29.208038131086244
990	9.974967294764268	15.84579926284574
991	11.517719096573398	11.532385408329093
992	7.867456807468528	30.75558092882131
993	10.862197370514751	10.326607130872466
994	5.669849549605157	30.255938458250096
995	9.430164597694075	30.99718335361243
996	7.510822937987755	17.115861616589935
997	5.911599736005322	9.82078527689914
998	6.490145174093907	11.266675197489192
999	6.254441890865879	29.15676519847592
1000	28.839802445820883	29.775009923317366
1001	10.871694118350687	13.529861994978749
1002	13.938667778928169	12.618246062882118
1003	10.056546982792003	13.550825946638726
1004	7.383284969420871	29.37028809604262
1005	11.98819342293496	14.244946737702064
1006	11.164425836457452	32.06914248293964
1007	10.144124224150232	28.47871035168024
1008	6.880706764826617	14.934583199039952
1009	11.435396176183293	29.67522169932248
1010	11.400128176044504	13.577229384091796
1011	9.69764898500352	12.14395916018931
1012	5.054312932750555	13.671782103942403
1013	13.74615386126049	10.39711662939432
1014	8.516165453211968	30.97056339454164
1015	9.609098913021828	29.98089431775372
1016	33.46562567947191	10.821032142445029
1017	9.807652115530177	13.821687627123683
1018	11.027062413158426	11.979678469838772
1019	7.223847709961009	13.408567529560008
1020	11.934961744505012	32.635291300988825
1021	10.816355419827987	11.895966157042682
1022	9.501780755028657	15.482211628662911
1023	11.079668954142184	30.52713491409845
1024	2.7450910108288293	10.17343513597622
1025	7.76982620927233	30.722803929927533
1026	9.684955980697168	9.152335990162255
1027	5.537284429906214	30.28501143182832
1028	27.514995576408214	12.588930416024956
1029	12.078786435134353	30.113749510086212
1030	29.822066416806525	29.324404390023812
1031	6.653394827578777	29.709424969649948
1032	5.845068521565986	9.644624020255632
1033	11.22446370802771	28.235465155971774
1034	12.96457510656337	27.804580540618744
1035	11.05714823323014	18.97427332171766
1036	9.999140497421909	28.89426688257902
1037	29.85520664624297	8.472274423206677
1038	8.693017225843416	12.743853709706883
1039	12.0979576851478	7.437960412415423
1040	7.169600071657642	13.949718034582324
1041	10.586675605931132	28.9893747330249
1042	9.53320437730929	28.397186700770582
1043	5.431109190267098	17.720487343250763
1044	8.755798902520358	15.012736867422058
1045	12.646728630418105	14.549638517009624
1046	8.471860746902824	13.527405181836455
1047	9.90168396466104	28.78636002820433
1048	12.821663301405852	26.180574284396645
1049	11.205635744683647	11.851410498588368
1050	8.580012817244343	27.892898221901135
1051	6.089238499249542	30.85521456712923
1052	5.337368337467682	9.909932137865717
1053	7.580409424750594	12.090267199902623
1054	17.89879556322825	14.401436639818453
1055	9.65445253658075	12.377491034053548
1056	7.922612258340385	30.648549441699828
1057	10.723890944375547	28.81935986094113
1058	8.304914123264474	30.50787669354012
1059	10.467357415342422	12.780481049049314
1060	8.97959173368054	32.54732126814487
1061	14.654371357789753	14.815436894606457
1062	9.121928016167926	29.863730659455868
1063	8.700836711704087	27.584337606484056
1064	10.96856545661273	28.70805186835717
1065	5.533393237678989	12.91639921987266
1066	10.512015873853167	12.714774045261327
1067	9.27127139682337	24.352000350921102
1068	13.078753351438651	12.031138099834967
1069	16.64413850194573	27.7049854800989
1070	10.2180228235384	10.431950305997017
1071	5.776263890517256	11.131828351724527
1072	13.379910944520358	31.960559385860154
1073	10.391187054154756	28.101170847630414
1074	29.633451256473503	11.047164548921348
1075	14.466984665868514	11.141338996372484
1076	9.00863923278709	30.64539625943777
1077	7.695168102555174	33.406077863167354
1078	9.53825606898196	30.298737750978045
1079	6.964993871416877	13.920346084491538
1080	12.904256292403344	29.123626203886943
1081	12.597786095374383	29.46128246957775
1082	7.744085191298144	31.545358416437367
1083	9.264002054123551	11.333806927821216
1084	12.369961084341922	30.30124788801031
1085	8.252458929130789	29.069549787062236
1086	10.094040570516238	11.621341601130112
1087	10.004463444328868	30.12080334298774
1088	12.332859422585765	13.642038067095788
1089	12.292578967313554	7.7372447668569215
1090	7.847287347009045	30.63028025237919
1091	12.858059014973788	12.418272734834575
1092	12.608189728852604	30.86943861092638
1093	7.787382536056981	13.361368695213802
1094	9.074666475052984	29.423858495385623
1095	8.710705732404415	13.79485729543731
1096	9.27265624960344	30.00477179153522
1097	7.584190804865136	28.705961750934996
1098	11.48531057604559	31.24705583412155
1099	9.623629652968711	29.458175803673004
1100	10.04018728364024	14.633927559470466
1101	12.3431465757925	16.376191940536305
1102	11.415060950308584	12.190746859373087
1103	6.518035014580126	12.537145601701262
1104	10.175003393624076	16.138725765716963
1105	27.454361333870647	30.417444977075416
1106	7.795509547846618	27.823301307261456
1107	6.1558420680932135	30.664657603828093
1108	10.820925474110828	29.335319788736665
1109	11.462284251137245	14.806561879800666
1110	2.1977888257682427	15.773192618725
1111	26.361566593686305	17.277725438612297
1112	7.663248380771907	12.179901147548891
1113	16.467684151152476	12.63851066269681
1114	12.452926978645609	14.704164273249216
1115	17.73844899448078	10.040046571383836
1116	10.801249718818235	10.217252112413911
1117	7.09725683105065	30.741182435335983
1118	9.94072789596508	21.7733430327486
1119	8.412679182571814	27.2888016178666
1120	8.676542225208141	28.308591230559
1121	8.539910515791512	18.06555989695526
1122	32.11993673510627	11.37025123642638
1123	7.575937951789532	14.2562822223509
1124	15.578390186839366	28.30110728819224
1125	12.476148976942138	29.304728222879493
1126	12.8655949065192	32.213968189954215
1127	5.70691318663201	16.610775419033747
1128	9.102409611581784	15.742317761673853
1129	10.842743176930243	10.046014234539124
1130	18.60252038108508	10.382069195750738
1131	10.10482110601662	26.69307898136241
1132	10.412513292743128	17.720319974665145
1133	10.53464549492158	15.732807384656269
1134	14.968750974592815	30.72929034819057
1135	6.378263551339077	11.455991186227608
1136	9.344109213781003	28.0363695952647
1137	9.547144755476104	31.293142212436717
1138	9.175468013742003	12.083056391530048
1139	13.514573347272057	8.955910515393729
1140	11.798724046875238	16.098752583809308
1141	14.152417859663345	28.54570650498733
1142	9.045246497799994	29.281872961726272
1143	5.504821240176814	30.344955588292034
1144	12.710056486068044	14.316942662334826
1145	12.018579216064335	30.74171784901032
1146	12.683366347153632	30.275068255286698
1147	14.18534896957525	12.63198544013443
1148	6.089014504691119	9.557282387211728
1149	10.062741109991205	28.56947744704003
1150	10.492623195117128	13.569065811918204
1151	12.5787961563765	7.945692812483845
1152	28.614862227958927	11.216646960700182
1153	8.086483754261334	25.43439457860849
1154	7.726661728115952	28.844132015909118
1155	8.767634449897912	31.791117272550892
1156	9.179722619392068	15.719983646884817
1157	6.283712259980694	28.135380092831625
1158	10.986249264062218	13.023111506892262
1159	8.486243040371182	12.09891543471423
1160	26.67487430857782	27.026268598633045
1161	11.501147168811148	30.629882026347108
1162	13.673030544180474	7.8317481152654995
1163	10.836926927206974	29.906411564679768
1164	9.873252999190772	13.230295377096178
1165	12.478640954904122	16.542589597364717
1166	26.1376303236134	16.294138052179267
1167	9.984006885362868	9.033690081101122
1168	8.12474475153536	26.1454438132014
1169	9.798801484781272	31.145089344594528
1170	8.524352553335234	14.41811565300779
1171	10.664295081568572	27.660283149081984
1172	11.18924638891835	28.20694914631297
1173	8.531194900187097	26.63878823793326
1174	10.162321293580863	12.503656162695007
1175	10.811970223251675	32.45351908192192
1176	8.855110253050622	15.472113913211407
1177	10.833368048334007	13.712972931816394
1178	9.553449732213512	34.13061715649581
1179	10.840096036858323	26.989146207331352
1180	3.3625550337088588	28.379248255766157
1181	15.499563830972663	27.724386731490945
1182	6.658944756047813	15.231525285398352
1183	10.724924422439232	29.23710517271864
1184	10.717999074339865	28.98736878366371
1185	13.072044096718107	30.10034284771676
1186	8.198924873578058	12.031896266396677
1187	8.495128713790509	12.137962210187718
1188	9.599333301148848	26.96379302938371
1189	5.5751584893605175	14.785036538176168
1190	5.230352745868112	27.424450296573607
1191	9.932226297198037	14.392009366587732
1192	8.40416064507718	29.14066523287218
1193	9.601897856155391	10.12009185831982
1194	7.343876073919666	28.289202184864944
1195	12.552701570489235	29.87709998222045
1196	25.02568403222636	11.0457713162921
1197	10.916146574353226	27.306180262407835
1198	5.637848811920711	16.650673443390392
1199	10.290867845815711	30.22247466788955
1200	11.321740355116928	26.247792711423216
1201	8.250279741589813	13.301461985645444
1202	15.04107824497276	12.130803581496757
1203	14.068822093241891	30.098140316178565
1204	8.124056569293716	15.076722313841268
1205	11.409611339804483	12.922564288913971
1206	12.045337332210297	31.826966825995346
1207	13.08322681717778	28.16106989542322
1208	11.181658172913526	28.734407027359502
1209	8.877641513842102	28.25101866556736
1210	5.386055166817054	11.567680940085731
1211	29.642117070252286	12.933273456049069
1212	8.628435936110852	16.530709411149267
1213	15.574089527274015	29.34804674920169
1214	26.65134695329961	31.89862647096827
1215	11.583098298109682	28.91876339176306
1216	8.594850150527494	29.81052678568971
1217	9.240126198297936	10.818279108970046
1218	9.596768734746044	11.93140930300812
1219	11.499881688932245	20.88987202649126
1220	7.974848570117604	29.08717634573322
1221	6.959130811723033	13.026482525140656
1222	10.052648399060317	31.642182769580856
1223	4.366977692878003	31.372081509245863
1224	7.816972383350754	16.7388041142422
1225	12.019487868976166	30.89178852280904
1226	9.350917189019375	11.776229755757315
1227	7.001625236789574	15.920888423230338
1228	6.617138538599628	16.343832946456214
1229	5.280402822499262	11.405705560315871
1230	10.432685391924752	27.30644747645259
1231	10.76043317669682	15.31591196797292
1232	10.580319227675794	14.235115185071308
1233	13.776209375249696	9.400081395297835
1234	9.879280702438043	29.45038029824568
1235	11.03479573941577	14.45620292655453
1236	7.57802071058352	11.379744559687431
1237	10.151344122647906	31.702599353462052
1238	11.335901646972156	13.597198514711613
1239	11.052395623794103	15.931172781062966
1240	12.043812851007482	29.741476083656725
1241	7.169438539739433	27.94986546673565
1242	2.2274086795904435	13.915142092113667
1243	9.024797208701424	27.136180588258743
1244	7.948009650878201	24.638306487247583
1245	10.520646626976475	30.291013935798023
1246	10.355101874383909	29.417897457814917
1247	16.194113696816355	29.90904373750842
1248	28.244503178575737	13.810459614247057
1249	9.143400808201852	31.904530498188983
1250	6.183970561407441	28.969359106962
1251	14.238703168402134	31.366669050173503
1252	10.648061929344802	14.644011727206015
1253	13.430422991002352	29.12253069894327
1254	9.44260991325958	14.454524043931732
1255	12.168104550418851	10.063547060255384
1256	11.583641844548165	30.387813223419226
1257	6.818119281953207	9.198949084398258
1258	7.736687524063416	30.071556228082624
1259	26.94430893312334	10.81945148177578
1260	10.576375230058206	10.60144858192852
1261	6.709360441823457	8.683917623962715
1262	12.070092877204464	11.635673370313004
1263	13.932662451124251	15.798213668967144
1264	6.001374341662984	15.98700805701827
1265	10.023682493085836	27.774713175212728
1266	1.830651067484457	28.013695709720725
1267	8.122438387028758	9.210260861064224
1268	7.260013839405206	9.864876673228936
1269	12.53485899707616	28.05746017174639
1270	4.812595064785347	13.211170775334455
1271	3.941076219174928	21.418353793528063
1272	8.072761365292687	14.501289092615693
1273	8.590116834108375	30.086815356649367
1274	7.411347530047084	29.79827615816908
1275	32.19083364076095	13.00795838499274
1276	9.233732255963174	14.506528182156638
1277	12.31604709338697	14.297804918746689
1278	9.10986494462236	31.841455011839862
1279	15.92802817846654	7.631628219379881
1280	11.155726649442512	31.41700872851597
1281	8.515160148419573	26.32425893552187
1282	8.069210632688565	13.585989537994315
1283	5.050439312888743	29.378731899504487
1284	11.470025676720118	30.11461583458815
1285	10.871761702682694	13.740618059964936
1286	13.6090309605676	30.53431559693158
1287	12.137394180693589	30.78699166715203
1288	15.225859609795677	25.500296830629345
1289	11.81126925744069	14.727534060827017
1290	11.611744200620867	13.740944778734764
1291	12.56753843719036	6.174908357387378
1292	10.411892856278644	27.63057352797505
1293	12.617154819671969	14.159710307599312
1294	11.509805514263237	30.27819947222017
1295	9.093700305285074	31.358194205776865
1296	14.63668185710704	14.971677386178987
1297	5.687193661985067	26.22915094711627
1298	7.507583199247358	11.585329121897525
1299	11.6159481374815	12.544155403455182
1300	10.4073839123018	9.552228499986722
1301	5.495706536894479	30.53908667296657
1302	12.536795675705257	12.789778542485028
1303	12.593121171186478	27.96738367506784
1304	5.578655506723966	30.06252860234606
1305	15.278864166029738	17.4348899968077
1306	9.670644081535457	30.45491573555274
1307	8.489276082409814	12.974908996438003
1308	31.238253397846563	31.4212318309132
1309	7.803671287552003	13.397463754850715
1310	6.750667084178804	29.78715823838884
1311	6.291982038979305	26.76411388523763
1312	7.918310338383142	27.867185784818798
1313	13.491195818730786	16.941172894363373
1314	6.001050068549974	29.336140490607907
1315	29.59500461334674	28.95250264389225
1316	8.67294112508522	31.671737447966752
1317	5.442966117942922	7.310289792696944
1318	9.572760172111902	29.548927763468026
1319	10.92302662299612	12.142722713880588
1320	8.439444777715003	29.576115665107768
1321	4.879459814769535	17.210845729918336
1322	8.882999996283525	10.32039630181844
1323	10.466135865184071	32.0585846278391
1324	11.927082741564975	27.637918895440787
1325	12.476411358579108	30.10257806926469
1326	16.146225034608694	11.188164415524986
1327	8.981958033001863	30.55908550230937
1328	10.181601559521027	14.70367770198451
1329	28.865556002819464	9.267783877314956
1330	13.452008074320904	15.893935137749803
1331	16.18636689785371	30.23096161161649
1332	11.76613611943399	30.107900701341343
1333	9.73455915917686	11.133906494253536
1334	5.056485503494105	12.283657350452597
1335	8.501530184641867	29.816968970941407
1336	10.731366469975566	27.73850318130183
1337	7.5203414100208	32.2850665387793
1338	13.618287362584214	28.816780549365184
1339	6.240106234656089	31.250707530471
1340	6.4352743315856165	10.219286980530962
1341	5.679807384518089	9.50282828490616
1342	8.831847896084358	29.80263592541228
1343	9.908099440444785	11.258677965150437
1344	13.329595871671849	7.0885158187118416
1345	6.970688825174639	10.653692925120811
1346	8.18495057734457	11.399590727969295
1347	8.476104628133516	29.67018325484267
1348	10.667756236263685	27.50104876453789
1349	13.207578687181636	12.976508402198268
1350	5.9897193162592925	26.827062251634377
1351	9.244713448261374	21.964035808252792
1352	28.76091322128305	29.6770113509425
1353	7.003922179871732	12.384277797562255
1354	9.193633101469654	29.45408891779725
1355	11.478903560915162	11.799466976198936
1356	9.76684625808812	28.260751657851724
1357	12.729372006620371	31.045934093980204
1358	6.319042781524948	10.780147198473133
1359	27.009890987835444	29.099895044306397
1360	9.101870813501364	27.35846836060295
1361	8.256415166768315	28.999200134992225
1362	6.352291088725548	27.191024838322576
1363	10.844014161632996	5.241029941062397
1364	11.109352161688914	12.170645118339245
1365	10.50711626160629	26.925787016685344
1366	8.495276059952298	31.032100041333237
1367	7.106627528673622	13.54552401488306
1368	29.19336753066317	11.877156865436888
1369	7.835660839648368	28.90423173842813
1370	27.285145026470985	14.029034518832647
1371	9.39210313131746	27.63104970803893
1372	7.849731378082627	13.928641750920796
1373	11.574207664255557	28.80891932362474
1374	10.99707063183727	30.92751476850493
1375	9.729344836558726	28.957161545122467
1376	7.482177347020643	14.614853690284814
1377	11.332416930608211	15.416630999118835
1378	6.747074273313399	28.2284901342751
1379	14.107520651576795	12.648043921712564
1380	13.021088148299787	12.883278508718654
1381	13.498452522221564	28.53697615194437
1382	9.898431793585273	28.40871518423543
1383	6.276075641800286	27.42551857663316
1384	9.802603245496272	31.045008350829267
1385	13.3789404147057	12.878723262681936
1386	6.983898835011406	15.886029906909474
1387	8.162818007068937	32.384621718433394
1388	7.075952480944616	28.72281587677333
1389	9.92314002201509	14.425186623325558
1390	7.914059440260438	26.01297407894227
1391	8.735857532873906	27.48562321196809
1392	8.738828702362339	14.845726406985236
1393	11.30067946806344	15.884921204147384
1394	10.358777622400208	28.55183347066106
1395	13.983033239628876	26.632448213706493
1396	26.943315749932243	16.642556679321718
1397	7.276189680774614	26.83721345248301
1398	8.96752970426535	28.780703410641863
1399	10.802742278122846	29.784981620371795
1400	14.328688348630504	11.0206606786688
1401	23.21457064056324	17.508240387297818
1402	10.842516672390689	27.051501759020105
1403	28.127291473025167	10.638239791330372
1404	12.218009631766876	10.151572545558658
1405	10.073563041132468	7.029365024068656
1406	4.849200194345521	27.49826482542429
1407	10.20877102012312	27.06361423485884
1408	14.148420882290957	12.38138479268784
1409	7.154771890638566	28.130016977546173
1410	7.421718795657993	13.630910660649118
1411	10.295853905402154	17.356890138545438
1412	10.074764984675696	29.926018447243237
1413	9.436967735668253	28.52358909948637
1414	25.58305486127183	13.382559712525657
1415	11.704426916977564	17.805016956791768
1416	14.922297315105451	13.104468963548152
1417	8.649195622453592	29.428779186812488
1418	30.453744304734816	26.69334906902058
1419	11.40412521960217	14.730491813751238
1420	6.784486963316877	27.851063109932177
1421	10.230821019619572	29.46151110173952
1422	10.025321459276473	31.32404095272056
1423	10.163766935018534	12.880766136345862
1424	11.695245429297811	34.95847386384522
1425	9.162560604744773	30.359783068996634
1426	11.527809800929775	29.512062044845425
1427	8.461297712287939	9.85521459394409
1428	28.81691052209683	14.369999882868203
1429	11.32439994990406	13.942510325932613
1430	11.938770945579035	10.706386438879273
1431	14.664828644977083	28.096407991349285
1432	10.327868241582571	28.34645969412841
1433	9.019073702607365	14.913112006084267
1434	9.25266163457102	12.788364347093104
1435	17.679341405724546	15.198744923898287
1436	8.880295828286583	30.37625184884245
1437	6.228910953386939	28.66469687961534
1438	15.577868997307132	17.353918499322816
1439	28.01259661822085	29.247407986122276
1440	7.661022446811405	30.6015887598393
1441	9.140436466392924	11.450613841414151
1442	12.211363083928587	10.104672316865091
1443	10.57742638698898	33.81724635874197
1444	11.864245380004592	30.009950053776347
1445	9.1248905981195	16.822560743020176
1446	6.650118432848514	16.175921178935106
1447	10.443135019608205	31.50357648418012
1448	6.618942207773845	33.11906068958844
1449	11.560930336458648	17.48630308850417
1450	7.001347952427436	17.086826369923692
1451	14.880962334609436	14.134844734817928
1452	8.742687769537524	27.45043693899272
1453	6.863344798032056	29.96038467539889
1454	27.429015566489912	13.577988813287773
1455	10.963418049936047	9.63016909606194
1456	10.496858158166017	14.641155436643306
1457	10.202191059633943	13.517775305620264
1458	13.333242247293024	28.733103435665896
1459	9.326278099324847	29.61441551576741
1460	6.626388146593074	14.354417123681037
1461	8.144789639664852	16.60693603510402
1462	7.63203385712952	14.592610931029766
1463	9.116646632189555	10.984319522715442
1464	9.035547021615749	7.784130238637902
1465	7.281756958935736	29.859553186510237
1466	9.085152587908029	29.72898911993732
1467	13.108417262439309	31.49264524850679
1468	8.633091114861132	29.18205922357722
1469	13.409925709360255	26.03761760427734
1470	8.781419256894674	30.54823648417708
1471	8.853541364451893	29.702102173279364
1472	11.591691930585291	33.09715253307975
1473	13.846003065935482	13.00349765846493
1474	10.71352322585204	11.32528388836545
1475	9.23784782324886	30.27260066965238
1476	8.424272347134336	30.036152224348196
1477	9.986160289796462	27.674507291294542
1478	10.64305860349608	14.372014734194424
1479	9.618405949896449	12.813545291217189
1480	9.47765815042951	10.761347591615465
1481	9.43335913687946	30.97374981344116
1482	4.882782930718029	11.654306479439915
1483	27.51452254509662	31.868749120870262
1484	6.852413683153299	12.75228291689886
1485	8.567751356461313	11.420301069930389
1486	11.58455816189037	32.888856725341775
1487	8.219302438301122	32.48022955814463
1488	10.425385253437897	14.491660738536453
1489	10.93632418153353	30.25930849950392
1490	9.626787967452795	18.19003259621123
1491	8.357225002638266	15.308155898606373
1492	8.804376735152553	31.541738658643247
1493	9.203203966504937	26.434756415577727
1494	10.174547292315976	15.674870828811882
1495	10.172188306214212	11.944082676768684
1496	8.427430806521578	31.0037654386737
1497	8.827050622491894	33.00652544769306
1498	9.030592812515447	8.958231921041861
1499	26.911857054023024	28.81543713171794
1500	25.0557054834899	32.41023684068561
1501	10.62549399014059	10.944066109807755
1502	11.501265830263389	11.726578484496969
1503	3.607188036845865	28.80169961488739
1504	12.435956358528182	29.19517586864953
1505	11.63139141670539	30.079459662138216
1506	8.227305589071436	31.103018739297656
1507	27.75637622990796	9.837768859865044
1508	11.72415119418287	27.341716207961323
1509	16.246098224565362	30.010608726997013
1510	10.113683075404651	29.32383104442498
1511	12.557584722498817	16.683930085558465
1512	10.617680860177554	17.60577700055805
1513	8.932926867442772	31.045851753610187
1514	15.45326240219104	27.21541873268801
1515	13.120702898818326	29.18839839105648
1516	12.03302645063265	13.40458921892322
1517	7.677100244126016	11.719102384384032
1518	11.56171694661816	28.23421015387808
1519	8.624183143234717	28.854218155302306
1520	11.40865978619073	29.172875716374342
1521	5.481122344474422	28.35552044974251
1522	10.447702016979784	15.310280299040418
1523	9.972192698714382	18.501053699600927
1524	11.67586929591027	33.51976711876927
1525	16.29616693802647	29.96597836778497
1526	10.133295419667858	9.198401779662424
1527	12.56629388470698	26.45781638392991
1528	9.6974739622976	12.766966452873303
1529	12.141248118778124	28.04109476602865
1530	27.978711242427146	14.704944304255427
1531	12.782018127257206	9.384109743469846
1532	15.172421186846066	28.29702414444814
1533	7.048398356641677	28.25424660382238
1534	9.264828386129356	29.782344649232808
1535	11.344378976075108	9.947770814681318
1536	11.273037725781682	34.40463201115883
1537	9.05635978797911	7.564320858164265
1538	6.062554205275845	10.14751796549072
1539	27.31753044617121	32.47723118108673
1540	7.418928992969069	14.692800867416883
1541	8.771568016981886	8.959273969575172
1542	5.805195252377013	29.80992677341132
1543	8.947365607904239	29.36536167001232
1544	7.095238796051741	28.963950116498378
1545	8.240411566208017	13.272760214723547
1546	9.158911743336857	9.997913757410002
1547	7.986678099523664	30.38775310580853
1548	9.877692385304586	29.44921335804661
1549	12.485546648686825	26.11420268640958
1550	8.221099731644863	31.30818975233996
1551	11.291764529803332	31.43251060370305
1552	16.409650237921095	13.214644277179866
1553	29.32662743207205	10.914138776323927
1554	7.764523952233927	16.50833057985976
1555	7.381830970879834	14.402019264813454
1556	11.475284399417443	26.78131557732561
1557	10.585084997805112	15.865122960010078
1558	10.892111076788272	12.499150308152435
1559	8.57365011595064	13.454734420666076
1560	8.316659820959408	11.787310630921736
1561	10.906674554080595	13.115061471529582
1562	11.799706730391954	28.53403758254079
1563	11.337870714241308	33.051354355292226
1564	7.596587607089775	26.91171464142261
1565	10.35500656867562	14.421977919508803
1566	12.26761781266184	28.35224893841468
1567	8.15643813434191	15.919513019990674
1568	9.084526032742929	11.71623532836588
1569	7.506817429169353	28.55484413413902
1570	11.324608365254896	30.78967131337425
1571	11.084600269562026	29.651823330245108
1572	9.455137359885368	28.12546013374132
1573	7.863108124165868	12.336404121159893
1574	11.19943160790106	29.72662933561146
1575	5.908881860628479	32.67774773989999
1576	13.720082721416455	16.136498735488164
1577	9.211049040176986	29.381893575113047
1578	7.841129591709336	18.300471922944148
1579	7.604008934815184	10.00044662916892
1580	10.916566385542874	12.483152725093586
1581	8.747162373236076	26.27177966962866
1582	6.843471815810119	15.232945172022012
1583	10.047492998713178	30.84038805726421
1584	13.152455614552752	16.855871524750054
1585	10.215036743065529	29.12989056796556
1586	13.323066437577651	16.350782332781147
1587	8.647061241899994	11.08397085176971
1588	10.118423196515966	28.209540838999168
1589	10.888607877154522	10.286642776012588
1590	8.855791716624791	27.92650313087442
1591	11.294240879949797	10.284697504791032
1592	12.466871934866042	12.501431931744213
1593	12.08864708438768	29.05837978562735
1594	8.205483835870824	13.728807364864954
1595	8.079720192794783	13.928641297388026
1596	9.660840291270492	29.026429831344025
1597	10.272441266756092	15.65666686918692
1598	11.47998192546084	31.54975815573653
1599	8.314839275281445	8.490188728217207
1600	7.822714410946077	14.703967522579797
1601	7.390503787443387	29.33114717650845
1602	8.293960785051384	16.354896960167608
1603	8.316929833669143	29.6673049232655
1604	8.798216264444696	29.784589533157675
1605	12.1318345709174	30.012334062252226
1606	10.13322781506685	33.85109172478517
1607	9.259798383646368	31.187195348085066
1608	11.346146026662694	14.031039039448402
1609	9.044919806546126	8.735661876721263
1610	13.935819505418104	15.49072151547779
1611	7.710466547612144	12.940186324081
1612	11.50721896203575	18.519120285634823
1613	4.857183300870735	10.39472708175683
1614	8.130728057358054	13.006216731037563
1615	15.7416749770433	13.03085011745686
1616	8.265673569590946	31.336426454797223
1617	8.206055410520806	30.331029664075576
1618	12.12537367244066	11.622915145219263
1619	11.026732260110542	26.898254077764037
1620	10.771609935236778	13.004948309921089
1621	6.408234429099312	9.209508930536105
1622	9.793690337967703	14.672647707836225
1623	7.924833547287824	31.84907098462834
1624	9.85232271504314	11.820896072341425
1625	29.857075238190724	27.654088473980377
1626	14.59223838661461	29.522836412518178
1627	14.463156480535837	28.25411170638821
1628	11.801745865356745	29.10848929535757
1629	12.31332094740129	12.27542930194854
1630	12.943898272222446	28.35343392895691
1631	9.653391921619844	31.340515319339648
1632	9.937396506415078	13.754025449982004
1633	4.111351933306744	11.402564673737029
1634	30.16235124090207	29.070502425743047
1635	6.057111021639488	10.254006686072064
1636	15.696102964506023	31.22989710204817
1637	10.670095091324974	13.05584910649183
1638	9.472159224531657	13.56026261901432
1639	11.434004719530067	13.48747196179337
1640	9.079461778797768	31.21468244268009
1641	8.656941755023182	12.714986691247608
1642	8.08041215599489	14.391206126423103
1643	7.251576869928714	30.70382044546943
1644	10.71379385740469	31.61737387027912
1645	28.93956257425982	12.433377753436933
1646	10.002250496207848	28.887078449004814
1647	6.708546133537035	9.442266858655222
1648	10.87850050688013	10.94202459776439
1649	8.520196891347917	30.59267614874899
1650	4.571744729410868	31.489699423665524
1651	12.815849444122964	13.23828299171459
1652	13.183936273182058	15.584825437691816
1653	6.824489270163013	13.14942368314973
1654	8.875418939544486	28.39945086744349
1655	11.5846505291138	12.30965834392205
1656	14.999142450269153	14.427714378481436
1657	8.72457966745957	29.1761016942857
1658	8.297968501545434	27.39439228735374
1659	26.437127530766283	30.7928685206371
1660	7.958359539104538	31.0794851972341
1661	6.963301664435194	10.321575009102265
1662	6.499951024193785	31.713167639673244
1663	8.744390981326799	29.500709488690497
1664	8.293150309346062	28.781300175565203
1665	28.075674895521477	30.87149677661212
1666	5.174935261917592	29.93824994062826
1667	12.576132973996662	33.09823635269154
1668	10.830179096859494	31.388744579118477
1669	13.673848822462965	29.38774962813367
1670	10.624059750520884	27.944293721137036
1671	8.017409733179038	13.454141601680837
1672	12.763691216776314	30.853705668507217
1673	13.754980427974653	30.179023241031683
1674	14.15982856923408	9.748082420956855
1675	11.036079907164464	30.874668634841036
1676	2.9427818858869417	30.403426561010683
1677	7.354410900122002	14.921627665771172
1678	4.312410965506941	9.920047682578147
1679	5.724230044854978	12.60170095504567
1680	7.935666811142185	10.971981758951165
1681	9.17789076723326	16.25252762828122
1682	13.452170164542888	28.14115082287741
1683	7.45872050419741	28.49412434301967
1684	27.192288390023727	11.07782727584815
1685	6.877389325479833	14.138609777575144
1686	8.925273916165622	14.975554398508532
1687	7.436833759258685	28.802927751531108
1688	8.611052459045366	14.65568995718488
1689	7.116783330667703	14.31415160543769
1690	9.6562903797478	14.7525880767737
1691	10.960643914621617	28.708944653123996
1692	10.31871873686975	20.652477126236665
1693	24.40206592095484	31.13096698852484
1694	8.005275488824603	31.63146704289785
1695	9.836108981618288	30.114857393624604
1696	9.950664051199231	15.591482971677362
1697	7.338662891924561	11.930686038696628
1698	13.27802280653166	31.201545310939835
1699	8.019381111367098	28.576085460171395
1700	27.51715911967789	29.83275502728877
1701	7.038235934619894	29.99698784786509
1702	10.581677722108449	10.286873136467968
1703	5.558897137843219	11.774197546735389
1704	27.73691132477727	9.916297771254213
1705	10.098944573315368	27.31920897287505
1706	14.91887233368758	26.82633200276979
1707	10.85837614600251	29.660234865736538
1708	15.805632150308112	28.08785732888384
1709	6.191187020142203	11.529669381557024
1710	6.440803426703172	19.383240599697363
1711	11.50797746285302	11.76362041704168
1712	8.22947318804688	13.685044675703228
1713	5.495950639187794	8.174076429980035
1714	11.534750922331378	31.056947068276028
1715	10.356143650372584	13.07528270317362
1716	28.32608152936688	14.455295816404808
1717	7.636338253546216	27.085821985922347
1718	5.901173411823595	14.169396335697572
1719	7.801662509223947	17.59893172217219
1720	9.778357271536912	29.486309521183472
1721	13.248078298961316	18.216264010274163
1722	28.93782057616985	29.7136316812069
1723	10.459450517662516	29.464872597605265
1724	6.714049910409859	30.006171370913112
1725	30.015585443922973	9.565350842230394
1726	3.6045385985420704	32.98124254931621
1727	8.926970033287526	31.41460333060426
1728	11.87569438887196	14.263466535673818
1729	13.102603019769813	27.460253111852065
1730	12.072139024557382	10.11724429508724
1731	7.232838262815905	12.38962085654697
1732	12.576047950536296	28.812775686841867
1733	13.798878701313663	17.151351041249633
1734	7.355965226905194	13.307453921126356
1735	10.414220707832966	27.385788906991703
1736	8.155660180704352	12.76654136315659
1737	6.122216676702217	10.357892837511397
1738	10.167379483706846	11.886368251388832
1739	7.754601256908669	28.018518712687214
1740	8.259929838089906	12.209299370400334
1741	8.596093068950609	13.990849623023692
1742	8.801827177398627	30.31526542689094
1743	3.45507090714356	14.671067446604958
1744	9.240793176084305	28.178316179728927
1745	8.148575817228181	8.752950126320323
1746	10.492374473935	31.63932228045487
1747	29.579032200664976	32.8526555033262
1748	12.994294884405909	15.127318633535618
1749	8.20334295183041	15.413318708887484
1750	30.48291267727715	13.364099905566285
1751	8.317784626591372	12.4936853757584
1752	8.749411377516234	29.343175730528127
1753	12.544451351985591	29.323617624794423
1754	27.635499858641325	10.986350480842669
1755	12.866016834646036	29.26194542474667
1756	7.516783609095281	30.0946330288632
1757	11.205889600694322	27.091072016210155
1758	11.956749715882776	29.07748467859069
1759	8.3166208783844	13.737087896438828
1760	10.379519530109793	14.449274156851311
1761	15.57038509938287	12.202550231371417
1762	30.570296403411955	27.615329976136326
1763	8.974834188289657	29.722273027258648
1764	11.951851137093575	8.612107168275795
1765	12.51151470235484	12.137124250006435
1766	8.42582520788567	31.000702495165207
1767	9.8357074473303	32.98420323462772
1768	10.933024130401137	9.111529376611932
1769	6.064758746149324	12.501862139302048
1770	10.3297274597397	28.486527221590254
1771	8.01167149610657	16.463263329875055
1772	10.017195165293826	10.442771084799103
1773	15.051193177270097	26.02166594040309
1774	28.14263441636029	10.710241027348491
1775	8.849823212349008	27.463095292309607
1776	9.697073047064416	10.132214914472115
1777	6.399387402108032	29.02533855808135
1778	8.384260182218107	26.59696609495307
1779	7.1448649176419465	29.612383819036204
1780	14.25007376612384	31.481885237825256
1781	8.154582462346928	7.330172100095714
1782	7.076499353168274	27.272500291032127
1783	10.385694493136812	20.835736887025494
1784	6.113810819261146	27.951477066874443
1785	10.954402237010594	13.64525984384668
1786	4.488671938624311	14.064274820109068
1787	7.60804225175537	32.081690994246046
1788	6.082312730699489	28.78624416334475
1789	13.628596681547307	14.716849277333688
1790	8.01715806354529	15.133978009622274
1791	12.70474389439706	9.975421876673098
1792	13.001610328066922	29.173213909308547
1793	27.74791265810644	32.0893463702877
1794	27.28858001691353	28.02331369127481
1795	10.02239767055789	28.848737567637432
1796	14.837353750389958	14.222583122438222
1797	7.089132561645484	18.914402794544483
1798	9.690116480710117	18.19900016981134
1799	8.625791143780697	33.189916102949795
1800	8.877342189068951	31.15618029851064
1801	11.484075712919967	32.45845875406897
1802	8.65130830203044	12.674610562489008
1803	13.08833819203898	30.718078331319788
1804	8.210284520398593	13.215661231103502
1805	10.718613016118146	29.111142856590472
1806	9.545513931664388	29.62012612919748
1807	8.78799748726888	9.686320352633436
1808	7.751890623124717	32.89329549722628
1809	4.352651806527253	15.753570269706128
1810	10.045353033951406	13.602017598312743
1811	11.818433499295326	29.576388951287303
1812	27.423880285597267	10.92790461208675
1813	10.343244275130756	9.772627218762802
1814	6.154417289753665	11.099216045442342
1815	6.44808584092548	27.995763093292684
1816	12.953242629812204	19.90573426849716
1817	25.841083776781435	24.73624522606195
1818	6.369958502338238	14.791763879882716
1819	11.887638483361222	12.914024116426983
1820	11.040133903927968	27.23137651705059
1821	12.904496960792576	32.37109753449946
1822	10.664882381092635	14.760740135235071
1823	9.891598711853636	16.111384155938744
1824	10.78075243554442	31.927031233531597
1825	10.830448351587538	30.6818650289591
1826	9.545547975335475	16.14048900053631
1827	13.700163743694116	30.37327716837449
1828	6.04736223873561	16.746654998327127
1829	6.507439029384521	9.48310873692846
1830	11.918719071473769	30.923973532065546
1831	6.771775983557362	11.384564720779592
1832	9.585486538053065	16.754759033684046
1833	6.158187204476148	15.735141860327913
1834	7.884025161994842	28.934760199821785
1835	12.19226775764751	27.131008013200912
1836	8.49826660529396	18.782231826938045
1837	13.212547298222471	30.540445120317656
1838	25.013436734518013	14.045532161550046
1839	28.33854761535026	7.95616040079047
1840	11.784182148632116	14.63439888739576
1841	11.29785060174432	31.934150922303687
1842	10.291814982693758	7.3233000899615615
1843	8.210095248521132	28.17310147513861
1844	6.764595538225945	14.650144736887915
1845	9.222556873627004	15.650648171444448
1846	16.651781533425414	15.844138480676662
1847	7.70559755231831	28.211197809425432
1848	9.717090412256146	26.00366270609776
1849	11.787534727872204	28.85887605068165
1850	11.18479417256654	29.56776280478643
1851	9.533706822591384	10.543863840188925
1852	10.728519007762456	16.938176615894154
1853	10.67762735448696	29.18792722861784
1854	17.29690614183881	29.58276203016151
1855	10.59786401183623	13.77399168945929
1856	15.37001799640869	14.594702336716653
1857	10.22160962616562	15.52406720179195
1858	12.17917522801132	14.70512906631002
1859	28.124945989543843	29.97134438216004
1860	7.773796411124189	26.336867389024658
1861	7.920653350271058	29.865339078288283
1862	8.034114155914677	13.464466558284949
1863	6.027076213355608	16.06403750229091
1864	10.310347714019851	13.114968821723336
1865	13.428798168951673	31.83226849295446
1866	13.790947124549684	27.426099389406087
1867	10.034578602780517	29.31369427144544
1868	16.308304501763992	28.35640607799773
1869	11.419867677612396	10.969765887131253
1870	27.720877938870714	27.034773689354854
1871	9.436728675414102	10.535005654369764
1872	8.583351417969286	15.936579079236752
1873	10.435770246850373	30.948187336138908
1874	12.02073207250742	28.41239392454935
1875	28.66375783819336	13.595785209616544
1876	8.01918661209406	11.291388824068756
1877	9.524927846374606	12.408434924318446
1878	12.513147007590298	10.677501302301105
1879	17.086797633305558	15.504231848026134
1880	31.337624565008	17.722909728725426
1881	12.793918961585758	13.60160696407566
1882	7.938646243479852	30.823832854239
1883	30.911709540136076	12.430068224267034
1884	12.088021952716296	29.615039159550072
1885	12.234843150052695	29.89756950716895
1886	9.576398639492552	28.915588588262143
1887	12.91472826853429	29.94554577419016
1888	9.915543718209983	26.748018665184045
1889	11.331747586692597	12.619896920201072
1890	14.09217950599744	11.249067577800076
1891	10.376187284541528	32.09603371564917
1892	10.300574858407304	11.478079952658192
1893	15.500151097236104	28.197872313265147
1894	7.6865920782781405	30.777088084449797
1895	2.103224385059018	10.343732469400472
1896	8.965789650900522	27.22130426897921
1897	6.830021613065708	30.010717714799608
1898	9.976919461808563	29.070674243428947
1899	4.094014315340949	30.02716502100748
1900	12.020433722191513	15.010539251181251
1901	10.573430346689449	27.170254802842944
1902	6.2233465878992495	16.648012850512213
1903	7.2427665974456605	8.669173649844366
1904	9.55463858572432	27.35953050388037
1905	11.354905744201837	27.488994489724515
1906	6.330579307119818	18.24792141791533
1907	8.123211031633339	28.026648397802877
1908	8.046073646891813	10.428431399953435
1909	8.231371869672447	25.98527442571647
1910	11.859981255462769	14.217529466373191
1911	6.075119478825987	8.441290046102049
1912	11.826149112184336	14.842142775959193
1913	30.11726520280226	29.214286579991334
1914	27.90786375422042	13.614743603305223
1915	10.667848148405628	27.361573760803044
1916	7.970145019158708	30.005117836813
1917	10.948700761879566	28.04494123669755
1918	11.344262770264848	15.343459135056555
1919	4.260424392084562	30.230970151972965
1920	11.071174151167003	25.87757823333463
1921	4.852397326886655	29.559307911396647
1922	10.546133091858223	9.397494132405264
1923	9.212793043624306	32.81059464322295
1924	12.454612486442148	29.445293883969047
1925	14.092450478332808	12.44336136433732
1926	12.769175019794492	28.633761417264417
1927	11.34936343413484	31.344286550981185
1928	10.81595500901499	14.04202030215874
1929	5.656653720036365	15.707583923862108
1930	13.661984841128657	15.367588021322677
1931	11.75346435454741	17.717825198624965
1932	9.707603077625905	10.06875760227308
1933	7.9242796059382	27.43177861215345
1934	6.940874203036184	27.21969719968828
1935	8.297066205739066	8.907537215009462
1936	8.141931685312834	14.761675213307358
1937	13.069276803440026	27.404952826052675
1938	10.61473572831302	31.005584845889214
1939	12.280003680013603	31.26196978649715
1940	13.688158144691036	13.563992014232754
1941	8.258613528276497	27.92674900204539
1942	10.875666507545375	31.533573190493392
1943	13.519735457698282	11.719069241995498
1944	8.10192473991737	16.86817922683463
1945	9.973594332140175	30.36936153149397
1946	12.17850720241792	14.285915490305015
1947	28.48167490252312	30.678401967604877
1948	9.46859865430434	30.325387978683494
1949	7.841556924978766	29.11425211344347
1950	14.858598944295863	27.79077122411476
1951	11.06624216132315	13.25247074867303
1952	10.998791686170907	28.270084716372583
1953	8.979983521405892	10.7720190319558
1954	8.510382022727049	30.1382970662426
1955	9.055239281338856	13.270404394940408
1956	9.273007037248105	29.46875595947268
1957	6.64435029480799	31.52537846081251
1958	11.672885699635808	18.1347640950244
1959	12.277858075689158	29.78524088495602
1960	17.333826390196865	28.132043399624667
1961	15.132876054215169	32.20864660900779
1962	11.131933863119537	28.856619774200663
1963	10.729684048493365	29.41405059535627
1964	3.8813432204913534	32.405470696092564
1965	7.733498793878717	11.742149815975516
1966	9.958872537251672	14.550823255247362
1967	7.679085355334459	29.060386501853056
1968	28.84641714758363	26.23358822914655
1969	9.992438672448491	13.982298893904993
1970	10.475915127136362	18.51519338101961
1971	14.304981309337784	30.223939152671743
1972	6.148556502427532	30.51685191502799
1973	29.47741320212545	12.638921654163193
1974	11.76943110918462	28.92982509580041
1975	8.971019607518162	30.19179590357584
1976	10.942157732755316	18.53162139564296
1977	8.511432325697497	12.223595176300377
1978	5.630729509826877	29.48686611661837
1979	7.32212525202381	13.3437627989644
1980	11.127259397560278	31.31402594435495
1981	4.707964616839254	27.477439481707503
1982	7.772735770372853	26.837335681335684
1983	15.5818564248896	30.296673532718767
1984	12.433189358098332	31.72734273081692
1985	10.878220689081266	8.660444214958549
1986	28.530957593059284	27.47867182659749
1987	9.969234327454163	29.52727228269446
1988	10.897289396664188	16.75715462461682
1989	10.83769963406386	11.50242656147473
1990	25.578006383070864	12.512185496777734
1991	6.7591265171030575	28.44374824757427
1992	6.501326316483688	30.600771144192095
1993	11.289146367094371	9.478835196231923
1994	10.037755860264555	27.868701683244
1995	13.192181938408972	28.4396726462604
1996	6.285311875948052	12.34270541039291
1997	10.532965522584169	13.6808411345682
1998	7.769388065593241	31.387077589343697
[truncated: 993 more rows]
