# Supplementary material for: Multi-modal generative modeling for joint analysis of single-cell T cell receptor and gene expression data
Source: Nat Commun. 2024 Jul 3;15:5577. doi: 10.1038/s41467-024-49806-9 (PMC11220149; doi:10.1038/s41467-024-49806-9)
Supplement: Supplementary file 9 — Source Data [file 41467_2024_49806_MOESM9_ESM.zip › SourceData/s4.csv]

binding_name	Donor 1	Donor 2	Donor 3	Donor 4
ELAGIGILTV	0.7136929460580913	0.11618257261410789	0.11618257261410789	0.05394190871369295
GILGFVFTL	0.26531165311653115	0.7333333333333333	0.0012195121951219512	0.00013550135501355014
GLCTLVAML	0.01527331189710611	0.9839228295819936		0.0008038585209003215
KLGGALQAK	0.10528712946445516	0.13614453258435497	0.7274452499335787	0.031123088017611114
RLRAEAQVK	0.2657894736842105	0.17894736842105263	0.5184210526315789	0.03684210526315789
AVFDRKSDAK	0.5267806267806268	0.10313390313390314	0.3381766381766382	0.03190883190883191
IVTDFSVIK	0.47728477991868484	0.01414177125684992	0.02121265688527488	0.4873607919391904
RAKFKQLL	0.004005340453938585	0.9958732855929118	0.00012137395314965408
