# Supplementary material for: Multi-modal generative modeling for joint analysis of single-cell T cell receptor and gene expression data
Source: Nat Commun. 2024 Jul 3;15:5577. doi: 10.1038/s41467-024-49806-9 (PMC11220149; doi:10.1038/s41467-024-49806-9)
Supplement: Supplementary file 9 — Source Data [file 41467_2024_49806_MOESM9_ESM.zip › SourceData/s5d.csv]

	Gene	Score
0	FOS	258.85687
1	NFKBIA	249.62798
2	ZFP36	249.22345
3	TNFAIP3	230.21222
4	PPP1R15A	229.31621
5	DUSP1	212.76277
6	JUN	195.3827
7	KLF6	177.6232
8	TSC22D3	174.86346
9	NR4A2	172.96713
10	CD69	160.66586
11	PMAIP1	154.22595
12	CXCR4	151.99245
13	BTG2	149.78044
14	DUSP2	137.47995
15	JUNB	124.10905
16	BHLHE40	119.24511
17	PTGER4	117.26496
18	DDIT4	115.13786
19	IER2	114.89317
