# Supplementary material for: Multi-modal generative modeling for joint analysis of single-cell T cell receptor and gene expression data
Source: Nat Commun. 2024 Jul 3;15:5577. doi: 10.1038/s41467-024-49806-9 (PMC11220149; doi:10.1038/s41467-024-49806-9)
Supplement: Supplementary file 9 — Source Data [file 41467_2024_49806_MOESM9_ESM.zip › SourceData/s7a.csv]

	model	metric	score
0	mvTCR	Cell type	0.18444177419644775
1	RNA	Cell type	0.2562511223085734
2	TCR	Cell type	0.12695165804084058
3	mvTCR	RNA-Cluster	0.6844033845467934
4	TCR	RNA-Cluster	0.48657395188666436
