# Supplementary material for: Multi-modal generative modeling for joint analysis of single-cell T cell receptor and gene expression data
Source: Nat Commun. 2024 Jul 3;15:5577. doi: 10.1038/s41467-024-49806-9 (PMC11220149; doi:10.1038/s41467-024-49806-9)
Supplement: Supplementary file 9 — Source Data [file 41467_2024_49806_MOESM9_ESM.zip › SourceData/s7b.csv]

	leiden	clonotype	log_nclones	model
0	0	9237	9.13097243659261	mvTCR
1	1	1627	7.394493107219038	mvTCR
2	2	887	6.787844982309579	mvTCR
3	3	72	4.276666119016055	mvTCR
4	4	1032	6.939253946041508	mvTCR
5	5	922	6.826545223556594	mvTCR
6	6	64	4.1588830833596715	mvTCR
7	7	63	4.143134726391533	mvTCR
8	8	44	3.784189633918261	mvTCR
9	9	65	4.174387269895637	mvTCR
10	10	35	3.5553480614894135	mvTCR
11	11	13	2.5649493574615367	mvTCR
12	12	122	4.804021044733257	mvTCR
13	13	3	1.0986122886681098	mvTCR
14	14	7	1.9459101490553132	mvTCR
0	0	954	6.860663671448287	RNA
1	1	2348	7.761319180947987	RNA
2	2	1003	6.910750787961936	RNA
3	3	736	6.601230118728877	RNA
4	4	102	4.624972813284271	RNA
5	5	886	6.786716950605081	RNA
6	6	59	4.07753744390572	RNA
7	7	3022	8.013674142832684	RNA
8	8	2585	7.85748078694253	RNA
9	9	88	4.477336814478207	RNA
10	10	594	6.386879319362645	RNA
11	11	61	4.110873864173311	RNA
12	12	90	4.499809670330265	RNA
13	13	405	6.003887067106539	RNA
14	14	51	3.9318256327243257	RNA
15	15	1002	6.90975328164481	RNA
16	16	108	4.68213122712422	RNA
17	17	503	6.220590170099739	RNA
18	18	783	6.663132695990803	RNA
19	19	588	6.376726947898627	RNA
20	20	49	3.8918202981106265	RNA
21	21	6	1.791759469228055	RNA
0	0	7970	8.98343977178426	TCR
1	1	5026	8.522379718103538	TCR
2	2	14	2.6390573296152584	TCR
3	3	4	1.3862943611198906	TCR
4	4	3	1.0986122886681098	TCR
5	5	16	2.772588722239781	TCR
6	6	11	2.3978952727983707	TCR
7	7	4	1.3862943611198906	TCR
8	8	5	1.6094379124341003	TCR
9	9	3	1.0986122886681098	TCR
10	10	1	0.0	TCR
11	11	4	1.3862943611198906	TCR
12	12	6	1.791759469228055	TCR
13	13	3	1.0986122886681098	TCR
14	14	3	1.0986122886681098	TCR
15	15	5	1.6094379124341003	TCR
16	16	74	4.30406509320417	TCR
17	17	8	2.0794415416798357	TCR
18	18	19	2.9444389791664403	TCR
19	19	4	1.3862943611198906	TCR
20	20	7	1.9459101490553132	TCR
21	21	2	0.6931471805599453	TCR
22	22	7	1.9459101490553132	TCR
23	23	4	1.3862943611198906	TCR
24	24	2	0.6931471805599453	TCR
25	25	8	2.0794415416798357	TCR
26	26	13	2.5649493574615367	TCR
27	27	2	0.6931471805599453	TCR
28	28	9	2.1972245773362196	TCR
29	29	58	4.060443010546419	TCR
30	30	3	1.0986122886681098	TCR
31	31	4	1.3862943611198906	TCR
32	32	2	0.6931471805599453	TCR
33	33	23	3.1354942159291497	TCR
34	34	3	1.0986122886681098	TCR
35	35	10	2.302585092994046	TCR
36	36	7	1.9459101490553132	TCR
37	37	24	3.1780538303479458	TCR
38	38	3	1.0986122886681098	TCR
39	39	4	1.3862943611198906	TCR
40	40	13	2.5649493574615367	TCR
41	41	2	0.6931471805599453	TCR
42	42	4	1.3862943611198906	TCR
43	43	3	1.0986122886681098	TCR
44	44	2	0.6931471805599453	TCR
45	45	9	2.1972245773362196	TCR
46	46	1	0.0	TCR
47	47	6	1.791759469228055	TCR
48	48	1	0.0	TCR
49	49	5	1.6094379124341003	TCR
50	50	13	2.5649493574615367	TCR
51	51	2	0.6931471805599453	TCR
52	52	3	1.0986122886681098	TCR
53	53	11	2.3978952727983707	TCR
54	54	4	1.3862943611198906	TCR
55	55	3	1.0986122886681098	TCR
56	56	11	2.3978952727983707	TCR
57	57	3	1.0986122886681098	TCR
58	58	5	1.6094379124341003	TCR
59	59	3	1.0986122886681098	TCR
60	60	3	1.0986122886681098	TCR
61	61	36	3.58351893845611	TCR
62	62	9	2.1972245773362196	TCR
63	63	7	1.9459101490553132	TCR
64	64	3	1.0986122886681098	TCR
65	65	12	2.4849066497880004	TCR
66	66	4	1.3862943611198906	TCR
67	67	3	1.0986122886681098	TCR
68	68	2	0.6931471805599453	TCR
69	69	7	1.9459101490553132	TCR
70	70	5	1.6094379124341003	TCR
71	71	3	1.0986122886681098	TCR
72	72	9	2.1972245773362196	TCR
73	73	3	1.0986122886681098	TCR
74	74	2	0.6931471805599453	TCR
75	75	7	1.9459101490553132	TCR
76	76	1	0.0	TCR
77	77	1	0.0	TCR
78	78	2	0.6931471805599453	TCR
79	79	1	0.0	TCR
80	80	2	0.6931471805599453	TCR
81	81	10	2.302585092994046	TCR
82	82	1	0.0	TCR
83	83	4	1.3862943611198906	TCR
84	84	4	1.3862943611198906	TCR
85	85	8	2.0794415416798357	TCR
86	86	3	1.0986122886681098	TCR
87	87	5	1.6094379124341003	TCR
88	88	7	1.9459101490553132	TCR
89	89	10	2.302585092994046	TCR
90	90	8	2.0794415416798357	TCR
91	91	2	0.6931471805599453	TCR
92	92	3	1.0986122886681098	TCR
93	93	6	1.791759469228055	TCR
94	94	5	1.6094379124341003	TCR
95	95	3	1.0986122886681098	TCR
96	96	2	0.6931471805599453	TCR
97	97	4	1.3862943611198906	TCR
98	98	11	2.3978952727983707	TCR
99	99	1	0.0	TCR
100	100	1	0.0	TCR
101	101	4	1.3862943611198906	TCR
102	102	10	2.302585092994046	TCR
103	103	7	1.9459101490553132	TCR
104	104	4	1.3862943611198906	TCR
105	105	6	1.791759469228055	TCR
106	106	2	0.6931471805599453	TCR
107	107	2	0.6931471805599453	TCR
108	108	4	1.3862943611198906	TCR
109	109	5	1.6094379124341003	TCR
110	110	1	0.0	TCR
111	111	3	1.0986122886681098	TCR
112	112	5	1.6094379124341003	TCR
113	113	2	0.6931471805599453	TCR
114	114	2	0.6931471805599453	TCR
115	115	5	1.6094379124341003	TCR
116	116	1	0.0	TCR
117	117	12	2.4849066497880004	TCR
118	118	4	1.3862943611198906	TCR
119	119	2	0.6931471805599453	TCR
120	120	1	0.0	TCR
121	121	4	1.3862943611198906	TCR
122	122	3	1.0986122886681098	TCR
123	123	5	1.6094379124341003	TCR
124	124	3	1.0986122886681098	TCR
125	125	1	0.0	TCR
126	126	4	1.3862943611198906	TCR
127	127	4	1.3862943611198906	TCR
128	128	1	0.0	TCR
129	129	2	0.6931471805599453	TCR
130	130	1	0.0	TCR
131	131	3	1.0986122886681098	TCR
132	132	1	0.0	TCR
133	133	2	0.6931471805599453	TCR
134	134	5	1.6094379124341003	TCR
135	135	3	1.0986122886681098	TCR
136	136	5	1.6094379124341003	TCR
137	137	4	1.3862943611198906	TCR
138	138	4	1.3862943611198906	TCR
139	139	4	1.3862943611198906	TCR
140	140	1	0.0	TCR
141	141	1	0.0	TCR
142	142	2	0.6931471805599453	TCR
143	143	3	1.0986122886681098	TCR
144	144	6	1.791759469228055	TCR
145	145	3	1.0986122886681098	TCR
146	146	1	0.0	TCR
147	147	8	2.0794415416798357	TCR
148	148	4	1.3862943611198906	TCR
149	149	3	1.0986122886681098	TCR
150	150	3	1.0986122886681098	TCR
151	151	3	1.0986122886681098	TCR
152	152	2	0.6931471805599453	TCR
153	153	1	0.0	TCR
154	154	1	0.0	TCR
155	155	5	1.6094379124341003	TCR
156	156	2	0.6931471805599453	TCR
157	157	3	1.0986122886681098	TCR
158	158	4	1.3862943611198906	TCR
159	159	4	1.3862943611198906	TCR
160	160	2	0.6931471805599453	TCR
161	161	3	1.0986122886681098	TCR
162	162	5	1.6094379124341003	TCR
163	163	1	0.0	TCR
164	164	3	1.0986122886681098	TCR
165	165	1	0.0	TCR
166	166	1	0.0	TCR
167	167	1	0.0	TCR
168	168	8	2.0794415416798357	TCR
169	169	2	0.6931471805599453	TCR
170	170	4	1.3862943611198906	TCR
171	171	1	0.0	TCR
172	172	3	1.0986122886681098	TCR
173	173	2	0.6931471805599453	TCR
174	174	2	0.6931471805599453	TCR
175	175	2	0.6931471805599453	TCR
176	176	1	0.0	TCR
177	177	3	1.0986122886681098	TCR
178	178	2	0.6931471805599453	TCR
179	179	1	0.0	TCR
180	180	5	1.6094379124341003	TCR
181	181	2	0.6931471805599453	TCR
182	182	2	0.6931471805599453	TCR
183	183	6	1.791759469228055	TCR
184	184	1	0.0	TCR
185	185	3	1.0986122886681098	TCR
186	186	1	0.0	TCR
187	187	2	0.6931471805599453	TCR
188	188	3	1.0986122886681098	TCR
189	189	1	0.0	TCR
190	190	3	1.0986122886681098	TCR
191	191	2	0.6931471805599453	TCR
192	192	1	0.0	TCR
193	193	2	0.6931471805599453	TCR
194	194	3	1.0986122886681098	TCR
195	195	5	1.6094379124341003	TCR
196	196	1	0.0	TCR
197	197	5	1.6094379124341003	TCR
198	198	3	1.0986122886681098	TCR
199	199	1	0.0	TCR
200	200	1	0.0	TCR
201	201	1	0.0	TCR
202	202	1	0.0	TCR
203	203	3	1.0986122886681098	TCR
204	204	4	1.3862943611198906	TCR
205	205	2	0.6931471805599453	TCR
206	206	1	0.0	TCR
207	207	2	0.6931471805599453	TCR
208	208	2	0.6931471805599453	TCR
209	209	2	0.6931471805599453	TCR
210	210	1	0.0	TCR
211	211	2	0.6931471805599453	TCR
212	212	2	0.6931471805599453	TCR
213	213	2	0.6931471805599453	TCR
