# Supplementary material for: Multi-modal generative modeling for joint analysis of single-cell T cell receptor and gene expression data
Source: Nat Commun. 2024 Jul 3;15:5577. doi: 10.1038/s41467-024-49806-9 (PMC11220149; doi:10.1038/s41467-024-49806-9)
Supplement: Supplementary file 9 — Source Data [file 41467_2024_49806_MOESM9_ESM.zip › SourceData/s7c.csv]

	CT	RNA-Distance	mvTCR-Distance	expansion	log_expansion	nLeiden
0	10	11.796022210563278	5.715866943708378	2208	7.699842407396986	2
1	23	8.061241588932146	3.999743348856499	28	3.332204510175204	1
2	26	9.76019671092435	4.293909943858067	192	5.2574953720277815	1
3	28	10.000655848923804	4.716692607741642	80	4.382026634673881	2
4	30	11.669827804974304	5.74058458399512	869	6.767343125265392	2
5	55	9.917343233406	4.85568341517882	50	3.912023005428146	1
6	13	9.312566314164602	4.172812603521872	65	4.174387269895637	1
7	63	10.489305192923306	5.299010836361564	26	3.258096538021482	1
8	68	9.600746163235183	4.755190161643627	87	4.465908118654584	1
9	83	11.848576542225503	5.868611642105081	25	3.2188758248682006	1
10	86	12.263642098550488	5.995996044425838	531	6.274762021241939	2
11	96	10.75545486616417	5.56788002543253	94	4.543294782270004	1
12	1	9.318195755654665	4.298472062161539	105	4.653960350157523	1
13	99	9.497505633253795	4.641614755812352	51	3.9318256327243257	1
14	126	12.199943132192594	6.2600228029317195	24	3.1780538303479458	1
15	141	11.35280229042304	5.65803987016466	74	4.30406509320417	1
16	71	10.163432041997336	4.687381269296528	72	4.276666119016055	2
17	145	9.875881450754534	4.525970376347081	22	3.091042453358316	1
18	157	9.123609359079433	4.440645517557825	31	3.4339872044851463	1
19	164	11.438964803961003	5.915807999983197	1077	6.981934677156389	1
20	175	9.411309330621926	4.459537353900637	32	3.4657359027997265	1
21	43	9.975224780551905	4.756956723136201	99	4.59511985013459	1
22	202	11.952802075753898	5.833290411099597	188	5.236441962829949	1
23	205	8.76630525629991	3.7080028062124746	26	3.258096538021482	1
24	230	12.094343120703295	5.927279357761533	21	3.044522437723423	1
25	250	10.765892979460292	5.066528583212929	63	4.143134726391533	1
26	161	7.943951168701914	3.46834787405161	30	3.4011973816621555	1
27	316	12.039682872769687	6.019709273359777	25	3.2188758248682006	1
28	332	9.827944493479139	4.964532158355965	52	3.9512437185814275	1
29	349	10.574608712696149	5.373393242581229	122	4.804021044733257	1
30	52	10.515029507682781	4.992932671062793	119	4.77912349311153	1
31	449	9.400085846920627	4.549292002814234	24	3.1780538303479458	1
32	466	12.223160684589631	5.864169757375652	74	4.30406509320417	1
33	525	9.855903811412599	4.637871578183251	20	2.995732273553991	1
34	92	10.453800704948469	4.72522036085018	127	4.844187086458591	2
35	21	10.729598332792236	4.809792697691133	50	3.912023005428146	1
36	752	11.71994956267645	5.7369984695743685	35	3.5553480614894135	1
37	845	9.820274035475725	5.10596634967561	119	4.77912349311153	1
38	887	10.752561554319112	5.05972101251091	33	3.4965075614664802	1
39	1089	11.779180975421673	5.728628281325563	23	3.1354942159291497	1
40	1264	9.980247973724513	4.889673387807094	33	3.4965075614664802	1
41	1304	8.861536866977428	4.205366811396837	24	3.1780538303479458	2
42	1310	9.97601944563477	5.0630579856722004	67	4.204692619390966	1
43	1320	9.928658976984316	4.800815302918787	20	2.995732273553991	1
44	200	10.750535620100717	5.10607361490003	29	3.367295829986474	2
45	1375	9.805100701420418	4.754330720752929	261	5.564520407322694	1
46	1382	10.86904754540881	5.224915980109662	29	3.367295829986474	1
47	1420	11.038750445976179	5.065936169047779	141	4.948759890378168	1
48	1636	9.56744673539923	4.761483651746468	20	2.995732273553991	1
49	254	10.864416700278232	5.039133917792203	27	3.295836866004329	2
50	242	9.433578946858507	4.6024046288992695	43	3.7612001156935624	1
51	2210	10.968148300999188	4.980733934551264	3821	8.2482674474469	1
52	2639	10.67360205284969	5.332444772026155	76	4.330733340286331	1
53	2849	9.184832199003521	4.715642402640529	29	3.367295829986474	1
54	3372	10.890353860637694	5.446097139950945	54	3.9889840465642745	1
55	6389	10.6595046196982	4.915543897194246	38	3.6375861597263857	3
56	7155	11.95963649403913	5.630261717057927	105	4.653960350157523	1
57	9938	10.872247366557808	5.027277029373102	272	5.605802066295998	1
58	18830	10.490289094041849	5.139269935762783	198	5.288267030694535	1
59	18833	11.455541747014207	5.31963188836387	172	5.147494476813453	1
60	18835	11.540910071254746	5.397557183117823	198	5.288267030694535	1
61	18840	10.719698927462911	4.961910308235565	5290	8.573573524852344	1
62	18847	11.004021401279676	5.058678081832308	827	6.717804695023691	2
63	18864	11.166926222934995	5.124456218128196	368	5.908082938168931	1
64	18867	11.032492007299783	5.417798473417737	138	4.927253685157205	1
65	18868	10.540444081553465	4.722878871103946	56	4.02535169073515	1
66	18875	9.700507444845814	4.733261161947647	264	5.575949103146316	1
67	18876	11.515374090824581	5.23500822315603	104	4.6443908991413725	1
68	18857	9.769567466974227	4.258171386167963	179	5.187385805840755	1
69	18880	11.31014146341406	5.217374624129532	22	3.091042453358316	1
70	18882	11.204573324067322	5.170971459647035	152	5.0238805208462765	1
71	18885	11.90510205875659	5.387881661673872	324	5.780743515792329	1
72	18888	10.252631019794801	4.660125608491514	267	5.58724865840025	1
73	18889	11.660917131356104	5.4514307676943075	33	3.4965075614664802	1
74	18906	10.893807628498852	5.120991360848973	30	3.4011973816621555	1
75	18911	11.835909649947988	5.362948692541465	42	3.7376696182833684	1
76	18913	10.90596648866719	5.040280429341196	207	5.332718793265369	2
77	18915	10.361276228334152	4.691978177702356	50	3.912023005428146	1
78	18928	11.763322760802339	5.370508603231569	32	3.4657359027997265	1
79	18932	11.780600808642832	5.599452384997935	405	6.003887067106539	1
80	18936	9.850157052667202	4.6197064242469885	110	4.700480365792417	1
81	18937	11.272457848572596	5.07208046328619	477	6.1675164908883415	1
82	18829	10.00809870155735	4.56964160559764	315	5.752572638825633	1
83	18944	11.611488832200099	5.344050364611206	655	6.484635235635252	1
84	18958	12.194217386169557	5.598760452958525	43	3.7612001156935624	1
85	18843	11.176942746840542	5.042716289735112	99	4.59511985013459	2
86	18967	11.306185402039794	5.260399556936813	214	5.365976015021851	2
87	18926	11.264314099660364	5.3667170200184735	87	4.465908118654584	2
88	18975	10.879753533845639	5.001505030482231	273	5.60947179518496	1
89	18976	9.480481578472611	4.142065323452445	23	3.1354942159291497	1
90	18983	12.110096999316461	5.545175471205675	42	3.7376696182833684	1
91	18842	9.08505481444748	4.4759171802628925	23	3.1354942159291497	1
92	19002	11.40117099996239	5.219933612899468	362	5.8916442118257715	1
93	19008	10.428719176922344	5.098364784359488	111	4.709530201312334	1
94	19010	11.079102178188359	5.14778450811571	25	3.2188758248682006	1
95	19012	9.701954666472782	4.616851395500938	53	3.970291913552122	1
96	19024	10.718141369232498	4.909778247097138	302	5.71042701737487	1
97	19042	9.726002826527047	4.687879357301601	164	5.099866427824199	1
98	18886	10.49101889544352	4.888581278541496	174	5.159055299214529	1
99	19053	11.676491233831586	5.411462118411743	198	5.288267030694535	2
100	19059	11.673695850651608	5.505477850125208	34	3.5263605246161616	1
101	19062	11.244124048028878	5.110253077509848	22	3.091042453358316	1
102	19063	11.667387233447483	5.337403965680722	194	5.267858159063328	1
103	19075	11.550562645165723	5.265568044597101	34	3.5263605246161616	2
104	19084	12.392643040951306	5.865550890159274	28	3.332204510175204	1
105	19090	11.708650346077867	5.406157354840803	43	3.7612001156935624	1
106	18929	9.609252496685183	4.496657942438705	114	4.736198448394496	1
107	19109	11.336651182069893	5.0391382557900615	75	4.31748811353631	1
108	19110	11.590895760773247	5.251241837439253	82	4.406719247264253	1
109	18927	10.274753828978534	4.692799375616059	29	3.367295829986474	1
110	18892	10.33673425217495	4.669477082788187	39	3.6635616461296463	1
111	19138	10.32467080789726	5.157263225853322	35	3.5553480614894135	1
112	19143	11.133720730810364	5.047454347564409	203	5.313205979041787	1
113	19145	12.317257361612267	5.890249510273605	36	3.58351893845611	1
114	19150	10.771529123143868	4.884706428538568	41	3.713572066704308	2
115	19152	9.889600493024128	4.995514071498136	27	3.295836866004329	1
116	19158	8.884285618528338	4.161327855147252	23	3.1354942159291497	1
117	19163	10.666013563114882	5.224808428776011	63	4.143134726391533	1
118	19186	11.780465241286686	5.451357665099592	95	4.553876891600541	1
119	19195	11.502847992090791	5.284844819282515	94	4.543294782270004	1
120	18836	10.89045845734192	5.17206391019033	87	4.465908118654584	1
121	19222	10.163173755347373	4.94614551001484	99	4.59511985013459	1
122	19230	10.353702062659217	5.041767832149543	53	3.970291913552122	1
123	19247	10.625576490593522	4.816501073002891	31	3.4339872044851463	1
124	19283	10.188371643026453	4.930335176957658	241	5.484796933490655	1
125	19296	9.524608941423713	4.694364894365818	34	3.5263605246161616	1
126	19333	12.299597350457269	6.174814032083085	33	3.4965075614664802	1
127	19340	11.577603004774602	5.534750372332438	54	3.9889840465642745	1
128	19348	10.792693679454018	4.990201297379608	75	4.31748811353631	1
129	19353	11.310364476027557	5.334976225803256	53	3.970291913552122	1
130	19377	11.024307684638499	5.235400417982033	54	3.9889840465642745	2
131	19384	10.355836673991044	4.940506565988441	69	4.23410650459726	1
132	19391	8.760554518595459	4.339877401052005	21	3.044522437723423	1
133	18874	9.622469874293717	4.4705792472354355	59	4.07753744390572	1
134	19409	10.638112400312567	4.898143326523033	33	3.4965075614664802	1
135	19423	10.332757165509065	4.910543401826398	48	3.871201010907891	1
136	19426	11.751800895623392	5.586410248219995	33	3.4965075614664802	1
137	19430	8.330580971168391	3.9636619151349577	31	3.4339872044851463	1
138	19436	12.79659873098169	6.029552333070514	31	3.4339872044851463	1
139	19437	10.184312148633857	5.052797159312356	27	3.295836866004329	1
140	19438	10.631644104791768	5.288540045189904	36	3.58351893845611	1
141	19447	11.233891360648013	5.24473258751728	53	3.970291913552122	1
142	19448	9.90191326444479	4.88581032798438	35	3.5553480614894135	1
143	18869	10.563100601296044	5.048934545982697	28	3.332204510175204	1
144	19499	10.976285437376552	5.484240243809143	33	3.4965075614664802	1
145	19506	9.628642893357798	4.740088765368584	25	3.2188758248682006	1
146	19507	11.409426267119835	5.163658313951053	21	3.044522437723423	1
147	19528	10.447251117442006	4.951576747835909	43	3.7612001156935624	1
148	19556	11.056228318904667	5.220656199983888	22	3.091042453358316	1
149	19566	10.910866979755701	5.175713162818784	21	3.044522437723423	1
150	19597	11.584979492906958	5.347484517241476	68	4.219507705176107	2
151	19614	10.559664078583872	5.048733396431459	28	3.332204510175204	1
152	19647	11.229347919071968	5.305055359744275	20	2.995732273553991	1
153	19022	10.196123885360102	4.579910584320851	26	3.258096538021482	1
154	19266	11.338799073763152	5.215127299230021	25	3.2188758248682006	1
155	19679	9.787343119257942	4.866592886228935	29	3.367295829986474	1
156	19684	9.676389900460846	4.390288541631834	27	3.295836866004329	1
157	19691	11.602323817535051	5.604725528494806	22	3.091042453358316	1
158	19722	10.57282630739692	4.885253615919619	46	3.828641396489095	1
159	19367	10.239434014240036	4.589672406197843	31	3.4339872044851463	1
160	19753	12.16917061243096	5.527764222141805	21	3.044522437723423	1
161	19769	12.114928361925323	5.502414711864096	25	3.2188758248682006	1
162	19807	10.712146830987127	4.88636120002974	21	3.044522437723423	2
163	19818	10.296515180959247	4.93603449037014	28	3.332204510175204	1
164	19020	10.875553038168292	5.09368596841621	27	3.295836866004329	1
165	19387	10.468601331523432	4.4516761637556925	20	2.995732273553991	1
166	19953	10.504121359329073	5.111072778733699	29	3.367295829986474	1
167	19115	10.811593919099282	5.028935890314066	25	3.2188758248682006	1
168	28859	11.53795647992561	4.803362921692303	2445	7.801800401908973	1
169	28862	12.416147710945621	5.513670545712861	727	6.588926477533519	1
170	28866	12.617972586074579	5.797207043755888	40	3.6888794541139363	1
171	28869	11.351990364443935	4.906741052218117	146	4.983606621708336	1
172	28871	12.112705574031445	5.239928709242181	199	5.293304824724492	1
173	28873	12.060678440867024	5.089750076327794	318	5.762051382780177	1
174	28874	11.515897919537466	5.02343893926594	53	3.970291913552122	1
175	28877	10.733253039480505	4.413069071869769	721	6.580639137284949	1
176	28886	12.497736040185535	5.606805707042834	57	4.04305126783455	1
177	28893	12.195195875649562	5.111424323312422	79	4.3694478524670215	1
178	28901	10.730602470883856	4.516886281466959	36	3.58351893845611	1
179	28878	10.132543251648569	4.283628987215903	75	4.31748811353631	1
180	28902	12.835996094312257	5.5260190625238055	89	4.48863636973214	1
181	28909	12.219078075961928	5.136558561547412	143	4.962844630259907	1
182	28913	11.113293036614456	4.850533286564769	58	4.060443010546419	1
183	28915	12.03385670638812	5.056770535043533	510	6.234410725718371	1
184	28872	12.019985086461428	5.136940901343253	497	6.208590026096629	1
185	28868	12.394840689774588	5.263455549955975	323	5.777652323222656	1
186	28923	12.343065680242335	5.293186502483509	186	5.225746673713202	1
187	28928	12.109378250917203	5.307650086518702	60	4.0943445622221	1
188	28929	12.32460302614742	5.376624458173155	79	4.3694478524670215	1
189	28939	11.82657575389887	5.123820001619956	74	4.30406509320417	1
190	28941	11.687427530140043	4.930049704005204	112	4.718498871295094	1
191	28949	13.331701246038602	5.8686197135783775	49	3.8918202981106265	1
192	28952	10.92224087761577	4.737899705921008	102	4.624972813284271	1
193	28953	10.972124150130917	4.736231945576921	40	3.6888794541139363	1
194	28961	12.413881552259658	5.523402025184422	23	3.1354942159291497	1
195	28966	11.752240254060451	5.107029879498798	88	4.477336814478207	1
196	28967	11.456319079264965	4.942772991879923	147	4.990432586778736	1
197	28968	11.840540671050606	5.005609599138162	67	4.204692619390966	1
198	28974	11.768819109756137	4.988428844297293	65	4.174387269895637	2
199	28957	11.886155829583254	5.30962602710634	76	4.330733340286331	1
200	28987	12.298611321187906	5.238207293576599	35	3.5553480614894135	1
201	29005	12.270288552495403	5.269969280661223	44	3.784189633918261	1
202	29020	12.241884778140683	5.448799616766023	31	3.4339872044851463	2
203	29022	12.2530709769764	5.356058724480876	53	3.970291913552122	1
204	29026	12.497742891725677	5.630349505097778	41	3.713572066704308	1
205	28958	10.419352962004625	4.767262748817788	44	3.784189633918261	1
206	29043	11.596441188572049	5.012020135011561	49	3.8918202981106265	2
207	29050	11.00788888681332	4.8683747302423095	160	5.075173815233827	1
208	29059	11.78467823367544	5.033437102222857	108	4.68213122712422	2
209	28924	12.0472348773489	5.48480792598487	35	3.5553480614894135	1
210	29045	12.108469218418232	5.048652785588063	206	5.327876168789581	1
211	29097	11.740188626381352	5.110572020918744	24	3.1780538303479458	1
212	29098	12.708195183891167	5.6750216879224356	21	3.044522437723423	1
213	29108	11.679130681729328	4.935035120529666	27	3.295836866004329	1
214	29113	10.688113552784177	4.430119015188997	78	4.356708826689592	1
215	29117	11.073989258194185	4.565550980464578	32	3.4657359027997265	1
216	29124	12.172147151780548	5.590886239846065	25	3.2188758248682006	1
217	29128	13.36403317867386	5.803473571715113	22	3.091042453358316	1
218	29162	11.339000012849056	4.752498340215207	42	3.7376696182833684	1
219	28994	12.517643602090594	5.352492270840352	156	5.049856007249537	1
220	29181	12.0443972460384	5.211113123404537	43	3.7612001156935624	1
221	29205	12.130201788251995	5.169553941161424	78	4.356708826689592	1
222	29230	12.39395119669278	5.590221238402207	31	3.4339872044851463	1
223	29303	11.504750015531815	5.092653852052196	23	3.1354942159291497	1
224	29342	11.890961124016844	5.002315981123219	93	4.532599493153256	1
225	29346	12.837938515671464	5.551607063354726	24	3.1780538303479458	1
226	29076	11.446155611707718	4.9639715526058525	49	3.8918202981106265	1
227	29435	11.34945720640253	4.797094147277284	47	3.8501476017100584	1
228	28916	11.489128519673484	4.754722116034174	32	3.4657359027997265	1
229	29436	11.754203326292528	5.116547921312516	25	3.2188758248682006	1
230	29558	12.161131363659845	5.268548481318787	38	3.6375861597263857	1
231	29625	12.863476240765895	5.440101106887594	26	3.258096538021482	1
232	28959	11.775813250605868	5.3238034356242405	21	3.044522437723423	1
233	28863	11.835814170866703	5.040830429055524	72	4.276666119016055	1
234	29739	11.33766808917653	4.815414070808405	29	3.367295829986474	1
235	29862	11.618921177604475	4.652474272079457	23	3.1354942159291497	1
236	30376	11.144753921347691	4.730653673800112	30	3.4011973816621555	1
237	29314	11.147924602742215	5.195270122290183	23	3.1354942159291497	1
238	30047	12.304130816613466	5.11933673799083	28	3.332204510175204	1
239	30465	10.362699789689449	4.377704408020406	26	3.258096538021482	1
240	30475	11.431966913301146	4.763108066424784	23	3.1354942159291497	1
241	30667	10.631771883491934	4.2608735544086205	31	3.4339872044851463	1
242	41053	10.799749578164256	4.603515893485945	2678	7.8928255262511176	2
243	41071	10.362989350247059	4.6588848214000045	84	4.430816798843313	2
244	41051	9.67676338650772	4.2545718111630295	78	4.356708826689592	1
245	41081	11.268662479165899	5.280797328996714	60	4.0943445622221	1
246	41244	10.508683219692832	4.698337936392725	21	3.044522437723423	1
