# Supplementary material for: Multi-modal generative modeling for joint analysis of single-cell T cell receptor and gene expression data
Source: Nat Commun. 2024 Jul 3;15:5577. doi: 10.1038/s41467-024-49806-9 (PMC11220149; doi:10.1038/s41467-024-49806-9)
Supplement: Supplementary file 9 — Source Data [file 41467_2024_49806_MOESM9_ESM.zip › SourceData/s8.csv]

	donor	split	GEX Distance	Contribution Score
0	10x Full	2	11.029629014840978	0.5449520280570609
1	Donor 1	2	10.767388636842528	0.5928039212887152
2	Donor 2	2	11.234811194318704	0.536762494536229
3	Donor 3	2	12.183847945413646	0.47017535558403295
4	Donor 4	2	11.972625674225052	0.506226321660408
