# Supplementary material for: Multi-modal generative modeling for joint analysis of single-cell T cell receptor and gene expression data
Source: Nat Commun. 2024 Jul 3;15:5577. doi: 10.1038/s41467-024-49806-9 (PMC11220149; doi:10.1038/s41467-024-49806-9)
Supplement: Supplementary file 9 — Source Data [file 41467_2024_49806_MOESM9_ESM.zip › SourceData/s9a.csv]

	model	split	metric	score	donor	dataset
0	Concat	0	F1-Score	0.8384506799998713	D1	10x
1	Concat	0	NMI	0.4826118240834057	D1	10x
2	mvTCR	0	F1-Score	0.8446361418239694	D1	10x
3	mvTCR	0	NMI	0.5050230032961665	D1	10x
4	PoE	0	F1-Score	0.8229654634878223	D1	10x
5	PoE	0	NMI	0.4866620479793502	D1	10x
6	Concat	1	F1-Score	0.842237319466862	D1	10x
7	Concat	1	NMI	0.5115679461118733	D1	10x
8	mvTCR	1	F1-Score	0.86119118065185	D1	10x
9	mvTCR	1	NMI	0.5021302512069564	D1	10x
10	PoE	1	F1-Score	0.8446128299389942	D1	10x
11	PoE	1	NMI	0.4995991573222412	D1	10x
12	Concat	2	F1-Score	0.6998064542286024	D1	10x
13	Concat	2	NMI	0.5427644518251574	D1	10x
14	mvTCR	2	F1-Score	0.7757744164933716	D1	10x
15	mvTCR	2	NMI	0.7278910223824178	D1	10x
16	PoE	2	F1-Score	0.7812152571207691	D1	10x
17	PoE	2	NMI	0.5905983034911935	D1	10x
18	Concat	3	F1-Score	0.783115199502962	D1	10x
19	Concat	3	NMI	0.6194353019221736	D1	10x
20	mvTCR	3	F1-Score	0.8399874103031205	D1	10x
21	mvTCR	3	NMI	0.5811167772432129	D1	10x
22	PoE	3	F1-Score	0.8103363611950538	D1	10x
23	PoE	3	NMI	0.5299631633114857	D1	10x
24	Concat	4	F1-Score	0.4547846567782239	D1	10x
25	Concat	4	NMI	0.5738765608236887	D1	10x
26	mvTCR	4	F1-Score	0.7653519101185895	D1	10x
27	mvTCR	4	NMI	0.5895194783233998	D1	10x
28	PoE	4	F1-Score	0.4830512682414913	D1	10x
29	PoE	4	NMI	0.5770473876158076	D1	10x
30	Concat	0	F1-Score	0.8763779111264324	D2	10x
31	Concat	0	NMI	0.3360857133983163	D2	10x
32	mvTCR	0	F1-Score	0.880487365699418	D2	10x
33	mvTCR	0	NMI	0.3881813131614902	D2	10x
34	PoE	0	F1-Score	0.8893260897990987	D2	10x
35	PoE	0	NMI	0.3550338272733252	D2	10x
36	Concat	1	F1-Score	0.6703277577726843	D2	10x
37	Concat	1	NMI	0.3931923410660869	D2	10x
38	mvTCR	1	F1-Score	0.7589785705675729	D2	10x
39	mvTCR	1	NMI	0.4400041177209466	D2	10x
40	PoE	1	F1-Score	0.8103343802865123	D2	10x
41	PoE	1	NMI	0.356111138957329	D2	10x
42	Concat	2	F1-Score	0.8431164991006418	D2	10x
43	Concat	2	NMI	0.4054232286426952	D2	10x
44	mvTCR	2	F1-Score	0.863004033199066	D2	10x
45	mvTCR	2	NMI	0.3996912607346282	D2	10x
46	PoE	2	F1-Score	0.8192241126598544	D2	10x
47	PoE	2	NMI	0.3680176173854137	D2	10x
48	Concat	3	F1-Score	0.8662038850216511	D2	10x
49	Concat	3	NMI	0.431088013317701	D2	10x
50	mvTCR	3	F1-Score	0.810588849385014	D2	10x
51	mvTCR	3	NMI	0.4477458558634423	D2	10x
52	PoE	3	F1-Score	0.8936985500189042	D2	10x
53	PoE	3	NMI	0.3935643521648809	D2	10x
54	Concat	4	F1-Score	0.7897616955132786	D2	10x
55	Concat	4	NMI	0.3707381005420859	D2	10x
56	mvTCR	4	F1-Score	0.8685734347244352	D2	10x
57	mvTCR	4	NMI	0.3660186670355863	D2	10x
58	PoE	4	F1-Score	0.9028373720959678	D2	10x
59	PoE	4	NMI	0.3503466494000192	D2	10x
60	Concat	0	F1-Score	0.9004127137631796	D3	10x
61	Concat	0	NMI	0.0049630692257968	D3	10x
62	mvTCR	0	F1-Score	0.8993828850608265	D3	10x
63	mvTCR	0	NMI	0.0044083543765237	D3	10x
64	PoE	0	F1-Score	0.8994644556643492	D3	10x
65	PoE	0	NMI	0.0054356111241482	D3	10x
66	Concat	1	F1-Score	0.8959940827668338	D3	10x
67	Concat	1	NMI	0.0054515039627799	D3	10x
68	mvTCR	1	F1-Score	0.8965659721593697	D3	10x
69	mvTCR	1	NMI	0.0053504634684296	D3	10x
70	PoE	1	F1-Score	0.8975051697801303	D3	10x
71	PoE	1	NMI	0.004454474841585	D3	10x
72	Concat	2	F1-Score	0.8833614430036688	D3	10x
73	Concat	2	NMI	0.0044803067863729	D3	10x
74	mvTCR	2	F1-Score	0.8842648555242406	D3	10x
75	mvTCR	2	NMI	0.0050779303440305	D3	10x
76	PoE	2	F1-Score	0.8842648555242406	D3	10x
77	PoE	2	NMI	0.0044189602761268	D3	10x
78	Concat	3	F1-Score	0.8938094974005529	D3	10x
79	Concat	3	NMI	0.0038991684771578	D3	10x
80	mvTCR	3	F1-Score	0.8941298147142717	D3	10x
81	mvTCR	3	NMI	0.0048452771691159	D3	10x
82	PoE	3	F1-Score	0.8920439420456824	D3	10x
83	PoE	3	NMI	0.0055459937487979	D3	10x
84	Concat	4	F1-Score	0.8994320514120867	D3	10x
85	Concat	4	NMI	0.0061319263575426	D3	10x
86	mvTCR	4	F1-Score	0.8992725411895502	D3	10x
87	mvTCR	4	NMI	0.005203339863288	D3	10x
88	PoE	4	F1-Score	0.8988935501676791	D3	10x
89	PoE	4	NMI	0.0052176186755578	D3	10x
90	Concat	0	F1-Score	0.7711257472686045	D4	10x
91	Concat	0	NMI	0.6985006595256652	D4	10x
92	mvTCR	0	F1-Score	0.7312361712361712	D4	10x
93	mvTCR	0	NMI	0.3604751126691203	D4	10x
94	PoE	0	F1-Score	0.7621420193693239	D4	10x
95	PoE	0	NMI	0.4312380272332764	D4	10x
96	Concat	1	F1-Score	0.8004084967320261	D4	10x
97	Concat	1	NMI	0.6999909383778223	D4	10x
98	mvTCR	1	F1-Score	0.7928075265980833	D4	10x
99	mvTCR	1	NMI	0.6391712776878216	D4	10x
100	PoE	1	F1-Score	0.8076843979151805	D4	10x
101	PoE	1	NMI	0.3801834269021743	D4	10x
102	Concat	2	F1-Score	0.7884402559496376	D4	10x
103	Concat	2	NMI	0.695133574338024	D4	10x
104	mvTCR	2	F1-Score	0.7911458919791315	D4	10x
105	mvTCR	2	NMI	0.4247627780249449	D4	10x
106	PoE	2	F1-Score	0.7688483844241922	D4	10x
107	PoE	2	NMI	0.4480344378174051	D4	10x
108	Concat	3	F1-Score	0.7645614262048808	D4	10x
109	Concat	3	NMI	0.6836316713598334	D4	10x
110	mvTCR	3	F1-Score	0.7998093299077351	D4	10x
111	mvTCR	3	NMI	0.4954897301545488	D4	10x
112	PoE	3	F1-Score	0.8055185700146108	D4	10x
113	PoE	3	NMI	0.5855193096602584	D4	10x
114	Concat	4	F1-Score	0.7585000392410474	D4	10x
115	Concat	4	NMI	0.7580590552202335	D4	10x
116	mvTCR	4	F1-Score	0.7662135055238505	D4	10x
117	mvTCR	4	NMI	0.699053730790415	D4	10x
118	PoE	4	F1-Score	0.7311174422285533	D4	10x
119	PoE	4	NMI	0.7259586150592804	D4	10x
120	Concat	0	F1-Score	0.8126848217001585	10x Full	10x
121	Concat	0	NMI	0.5081649915113158	10x Full	10x
122	mvTCR	0	F1-Score	0.8482590876719115	10x Full	10x
123	mvTCR	0	NMI	0.5237452252392396	10x Full	10x
124	PoE	0	F1-Score	0.799163949035427	10x Full	10x
125	PoE	0	NMI	0.4538086872930295	10x Full	10x
126	Concat	1	F1-Score	0.8566017019432339	10x Full	10x
127	Concat	1	NMI	0.4271271000778777	10x Full	10x
128	mvTCR	1	F1-Score	0.8935324336770776	10x Full	10x
129	mvTCR	1	NMI	0.42421561684949	10x Full	10x
130	PoE	1	F1-Score	0.899374060612567	10x Full	10x
131	PoE	1	NMI	0.4115450755107788	10x Full	10x
132	Concat	2	F1-Score	0.7609609293942002	10x Full	10x
133	Concat	2	NMI	0.4520321026067268	10x Full	10x
134	mvTCR	2	F1-Score	0.6322087475314573	10x Full	10x
135	mvTCR	2	NMI	0.5520070390014634	10x Full	10x
136	PoE	2	F1-Score	0.7122153744349826	10x Full	10x
137	PoE	2	NMI	0.4116570343216361	10x Full	10x
138	Concat	3	F1-Score	0.8367375873232706	10x Full	10x
139	Concat	3	NMI	0.4611263264559038	10x Full	10x
140	mvTCR	3	F1-Score	0.7907614147978755	10x Full	10x
141	mvTCR	3	NMI	0.4898430576483052	10x Full	10x
142	PoE	3	F1-Score	0.7911928405338278	10x Full	10x
143	PoE	3	NMI	0.4330648850165134	10x Full	10x
144	Concat	4	F1-Score	0.8359207104013741	10x Full	10x
145	Concat	4	NMI	0.4762875937638338	10x Full	10x
146	mvTCR	4	F1-Score	0.8564370222290973	10x Full	10x
147	mvTCR	4	NMI	0.5297590629558546	10x Full	10x
148	PoE	4	F1-Score	0.8162008984923637	10x Full	10x
149	PoE	4	NMI	0.4587010253764771	10x Full	10x
150	Concat	0	F1-Score	0.7421637175866223	Minervina	Minervina
151	Concat	0	NMI	0.4325887191748988	Minervina	Minervina
152	mvTCR	0	F1-Score	0.7318875294095196	Minervina	Minervina
153	mvTCR	0	NMI	0.4304769625617322	Minervina	Minervina
154	PoE	0	F1-Score	0.7337850468850132	Minervina	Minervina
155	PoE	0	NMI	0.4263699318441147	Minervina	Minervina
156	Concat	1	F1-Score	0.8086031073140006	Minervina	Minervina
157	Concat	1	NMI	0.4283484257412124	Minervina	Minervina
158	mvTCR	1	F1-Score	0.8326914543250139	Minervina	Minervina
159	mvTCR	1	NMI	0.4274475328122458	Minervina	Minervina
160	PoE	1	F1-Score	0.799094482278526	Minervina	Minervina
161	PoE	1	NMI	0.415205833137763	Minervina	Minervina
162	Concat	2	F1-Score	0.7819689885611772	Minervina	Minervina
163	Concat	2	NMI	0.4213996415116661	Minervina	Minervina
164	mvTCR	2	F1-Score	0.8049571736962426	Minervina	Minervina
165	mvTCR	2	NMI	0.4493682390678061	Minervina	Minervina
166	PoE	2	F1-Score	0.7892677498681705	Minervina	Minervina
167	PoE	2	NMI	0.4199917080953305	Minervina	Minervina
168	Concat	3	F1-Score	0.7953129462205704	Minervina	Minervina
169	Concat	3	NMI	0.410244542755425	Minervina	Minervina
170	mvTCR	3	F1-Score	0.8023121982551696	Minervina	Minervina
171	mvTCR	3	NMI	0.4429367008691126	Minervina	Minervina
172	PoE	3	F1-Score	0.799337298652643	Minervina	Minervina
173	PoE	3	NMI	0.4166409353227275	Minervina	Minervina
174	Concat	4	F1-Score	0.8013165197391819	Minervina	Minervina
175	Concat	4	NMI	0.4183879541233489	Minervina	Minervina
176	mvTCR	4	F1-Score	0.8020763463273614	Minervina	Minervina
177	mvTCR	4	NMI	0.4531279577396598	Minervina	Minervina
178	PoE	4	F1-Score	0.792125952836758	Minervina	Minervina
179	PoE	4	NMI	0.4351692640273176	Minervina	Minervina
