# Supplementary material for: Multi-modal generative modeling for joint analysis of single-cell T cell receptor and gene expression data
Source: Nat Commun. 2024 Jul 3;15:5577. doi: 10.1038/s41467-024-49806-9 (PMC11220149; doi:10.1038/s41467-024-49806-9)
Supplement: Supplementary file 9 — Source Data [file 41467_2024_49806_MOESM9_ESM.zip › SourceData/s9b.csv]

	model	split	metric	score	donor	dataset
0	mvTCR	0	F1-Score	0.8446361418239694	D1	10x
1	mvTCR	0	NMI	0.5050230032961665	D1	10x
2	mvTCR	1	F1-Score	0.86119118065185	D1	10x
3	mvTCR	1	NMI	0.5021302512069564	D1	10x
4	mvTCR	2	F1-Score	0.7757744164933716	D1	10x
5	mvTCR	2	NMI	0.7278910223824178	D1	10x
6	mvTCR	3	F1-Score	0.8399874103031205	D1	10x
7	mvTCR	3	NMI	0.5811167772432129	D1	10x
8	mvTCR	4	F1-Score	0.7653519101185895	D1	10x
9	mvTCR	4	NMI	0.5895194783233998	D1	10x
10	mvTCR	0	F1-Score	0.880487365699418	D2	10x
11	mvTCR	0	NMI	0.3881813131614902	D2	10x
12	mvTCR	1	F1-Score	0.7589785705675729	D2	10x
13	mvTCR	1	NMI	0.4400041177209466	D2	10x
14	mvTCR	2	F1-Score	0.863004033199066	D2	10x
15	mvTCR	2	NMI	0.3996912607346282	D2	10x
16	mvTCR	3	F1-Score	0.810588849385014	D2	10x
17	mvTCR	3	NMI	0.4477458558634423	D2	10x
18	mvTCR	4	F1-Score	0.8685734347244352	D2	10x
19	mvTCR	4	NMI	0.3660186670355863	D2	10x
20	mvTCR	0	F1-Score	0.8993828850608265	D3	10x
21	mvTCR	0	NMI	0.0044083543765237	D3	10x
22	mvTCR	1	F1-Score	0.8965659721593697	D3	10x
23	mvTCR	1	NMI	0.0053504634684296	D3	10x
24	mvTCR	2	F1-Score	0.8842648555242406	D3	10x
25	mvTCR	2	NMI	0.0050779303440305	D3	10x
26	mvTCR	3	F1-Score	0.8941298147142717	D3	10x
27	mvTCR	3	NMI	0.0048452771691159	D3	10x
28	mvTCR	4	F1-Score	0.8992725411895502	D3	10x
29	mvTCR	4	NMI	0.005203339863288	D3	10x
30	mvTCR	0	F1-Score	0.7312361712361712	D4	10x
31	mvTCR	0	NMI	0.3604751126691203	D4	10x
32	mvTCR	1	F1-Score	0.7928075265980833	D4	10x
33	mvTCR	1	NMI	0.6391712776878216	D4	10x
34	mvTCR	2	F1-Score	0.7911458919791315	D4	10x
35	mvTCR	2	NMI	0.4247627780249449	D4	10x
36	mvTCR	3	F1-Score	0.7998093299077351	D4	10x
37	mvTCR	3	NMI	0.4954897301545488	D4	10x
38	mvTCR	4	F1-Score	0.7662135055238505	D4	10x
39	mvTCR	4	NMI	0.699053730790415	D4	10x
40	mvTCR	0	F1-Score	0.8482590876719115	10x Full	10x
41	mvTCR	0	NMI	0.5237452252392396	10x Full	10x
42	mvTCR	1	F1-Score	0.8935324336770776	10x Full	10x
43	mvTCR	1	NMI	0.42421561684949	10x Full	10x
44	mvTCR	2	F1-Score	0.6322087475314573	10x Full	10x
45	mvTCR	2	NMI	0.5520070390014634	10x Full	10x
46	mvTCR	3	F1-Score	0.7907614147978755	10x Full	10x
47	mvTCR	3	NMI	0.4898430576483052	10x Full	10x
48	mvTCR	4	F1-Score	0.8564370222290973	10x Full	10x
49	mvTCR	4	NMI	0.5297590629558546	10x Full	10x
50	mvTCR	0	F1-Score	0.7318875294095196	Minervina	Minervina
51	mvTCR	0	NMI	0.4304769625617322	Minervina	Minervina
52	mvTCR	1	F1-Score	0.8326914543250139	Minervina	Minervina
53	mvTCR	1	NMI	0.4274475328122458	Minervina	Minervina
54	mvTCR	2	F1-Score	0.8049571736962426	Minervina	Minervina
55	mvTCR	2	NMI	0.4493682390678061	Minervina	Minervina
56	mvTCR	3	F1-Score	0.8023121982551696	Minervina	Minervina
57	mvTCR	3	NMI	0.4429367008691126	Minervina	Minervina
58	mvTCR	4	F1-Score	0.8020763463273614	Minervina	Minervina
59	mvTCR	4	NMI	0.4531279577396598	Minervina	Minervina
60	Sup-Class	0	F1-Score	0.4008483363173937	D1	10x
61	Sup-Repr	0	F1-Score	0.6414749531850296	D1	10x
62	Sup-Repr	0	NMI	0.7518679674321294	D1	10x
63	Sup-Class	1	F1-Score	0.6904325364882228	D1	10x
64	Sup-Repr	1	F1-Score	0.7608789580177754	D1	10x
65	Sup-Repr	1	NMI	0.714282115560368	D1	10x
66	Sup-Class	2	F1-Score	0.6460647037084202	D1	10x
67	Sup-Repr	2	F1-Score	0.7594711940003356	D1	10x
68	Sup-Repr	2	NMI	0.7645141170507758	D1	10x
69	Sup-Class	3	F1-Score	0.0481137813659973	D1	10x
70	Sup-Repr	3	F1-Score	0.6283787846865461	D1	10x
71	Sup-Repr	3	NMI	0.5701124625643751	D1	10x
72	Sup-Class	4	F1-Score	0.3826620426020061	D1	10x
73	Sup-Repr	4	F1-Score	0.3842373553091608	D1	10x
74	Sup-Repr	4	NMI	0.3484915173506943	D1	10x
75	Sup-Class	0	F1-Score	0.7003630358597067	D2	10x
76	Sup-Repr	0	F1-Score	0.896099010913413	D2	10x
77	Sup-Repr	0	NMI	0.5366276149704712	D2	10x
78	Sup-Class	1	F1-Score	0.5963166870617442	D2	10x
79	Sup-Repr	1	F1-Score	0.8566727416363354	D2	10x
80	Sup-Repr	1	NMI	0.5774159375484476	D2	10x
81	Sup-Class	2	F1-Score	0.3028108324518676	D2	10x
82	Sup-Repr	2	F1-Score	0.8541379079296711	D2	10x
83	Sup-Repr	2	NMI	0.4465646963283107	D2	10x
84	Sup-Class	3	F1-Score	0.7850268201449493	D2	10x
85	Sup-Repr	3	F1-Score	0.9013496121085564	D2	10x
86	Sup-Repr	3	NMI	0.6413225360456586	D2	10x
87	Sup-Class	4	F1-Score	0.7120067688892048	D2	10x
88	Sup-Repr	4	F1-Score	0.8067160806582532	D2	10x
89	Sup-Repr	4	NMI	0.5058358983882052	D2	10x
90	Sup-Class	0	F1-Score	0.3876266409907439	D3	10x
91	Sup-Repr	0	F1-Score	0.8985989482273934	D3	10x
92	Sup-Repr	0	NMI	0.0303889591915626	D3	10x
93	Sup-Class	1	F1-Score	0.3414650769794177	D3	10x
94	Sup-Repr	1	F1-Score	0.8970883045388157	D3	10x
95	Sup-Repr	1	NMI	0.0542127518865318	D3	10x
96	Sup-Class	2	F1-Score	0.7051727881042708	D3	10x
97	Sup-Repr	2	F1-Score	0.883754771839076	D3	10x
98	Sup-Repr	2	NMI	0.0056040482035727	D3	10x
99	Sup-Class	3	F1-Score	0.7057171955286388	D3	10x
100	Sup-Repr	3	F1-Score	0.8947290112421058	D3	10x
101	Sup-Repr	3	NMI	0.0528540864768587	D3	10x
102	Sup-Class	4	F1-Score	0.3714439599457405	D3	10x
103	Sup-Repr	4	F1-Score	0.8991999285568011	D3	10x
104	Sup-Repr	4	NMI	0.1180779901015825	D3	10x
105	Sup-Class	0	F1-Score	0.2326287959207909	D4	10x
106	Sup-Repr	0	F1-Score	0.6807112772171156	D4	10x
107	Sup-Repr	0	NMI	0.3927566600762059	D4	10x
108	Sup-Class	1	F1-Score	0.6027225460670429	D4	10x
109	Sup-Repr	1	F1-Score	0.7774244833068363	D4	10x
110	Sup-Repr	1	NMI	0.5001130574400056	D4	10x
111	Sup-Class	2	F1-Score	0.1551414503221732	D4	10x
112	Sup-Repr	2	F1-Score	0.7858927971949718	D4	10x
113	Sup-Repr	2	NMI	0.8054197384937245	D4	10x
114	Sup-Class	3	F1-Score	0.0	D4	10x
115	Sup-Repr	3	F1-Score	0.8203701945894637	D4	10x
116	Sup-Repr	3	NMI	0.7157779573093326	D4	10x
117	Sup-Class	4	F1-Score	0.4172787718040057	D4	10x
118	Sup-Repr	4	F1-Score	0.7701299040748583	D4	10x
119	Sup-Repr	4	NMI	0.7510917164037514	D4	10x
120	Sup-Class	0	F1-Score	0.7426147807691525	10x Full	10x
121	Sup-Repr	0	F1-Score	0.8839513011062562	10x Full	10x
122	Sup-Repr	0	NMI	0.6162606096205231	10x Full	10x
123	Sup-Class	1	F1-Score	0.8004110826551308	10x Full	10x
124	Sup-Repr	1	F1-Score	0.8471647822056857	10x Full	10x
125	Sup-Repr	1	NMI	0.6321867051718887	10x Full	10x
126	Sup-Class	2	F1-Score	0.0824722682047365	10x Full	10x
127	Sup-Repr	2	F1-Score	0.7443003453728848	10x Full	10x
128	Sup-Repr	2	NMI	0.5711822020063863	10x Full	10x
129	Sup-Class	3	F1-Score	0.6841228272094146	10x Full	10x
130	Sup-Repr	3	F1-Score	0.8702805425261714	10x Full	10x
131	Sup-Repr	3	NMI	0.5848700247662474	10x Full	10x
132	Sup-Class	4	F1-Score	0.245492885835488	10x Full	10x
133	Sup-Repr	4	F1-Score	0.8463804243760705	10x Full	10x
134	Sup-Repr	4	NMI	0.6411581064879156	10x Full	10x
135	Sup-Class	0	F1-Score	0.7437965765041938	Minervina	Minervina
136	Sup-Repr	0	F1-Score	0.8072536368169003	Minervina	Minervina
137	Sup-Repr	0	NMI	0.7016716249607594	Minervina	Minervina
138	Sup-Class	1	F1-Score	0.7537824764546328	Minervina	Minervina
139	Sup-Repr	1	F1-Score	0.8496401067229519	Minervina	Minervina
140	Sup-Repr	1	NMI	0.6730706737786765	Minervina	Minervina
141	Sup-Class	2	F1-Score	0.7879929078795955	Minervina	Minervina
142	Sup-Repr	2	F1-Score	0.8283526391465973	Minervina	Minervina
143	Sup-Repr	2	NMI	0.7410238030107232	Minervina	Minervina
144	Sup-Class	3	F1-Score	0.7905548609122133	Minervina	Minervina
145	Sup-Repr	3	F1-Score	0.8182276121156572	Minervina	Minervina
146	Sup-Repr	3	NMI	0.666194364435971	Minervina	Minervina
147	Sup-Class	4	F1-Score	0.8374171856444711	Minervina	Minervina
148	Sup-Repr	4	F1-Score	0.8435267147724693	Minervina	Minervina
149	Sup-Repr	4	NMI	0.8209321085852016	Minervina	Minervina
